# Supplementary material for: Dietary restriction protects from age-associated DNA methylation and induces epigenetic reprogramming of lipid metabolism
Source: Genome Biol. 2017 Mar 28;18:56. doi: 10.1186/s13059-017-1187-1 (PMC5370449; doi:10.1186/s13059-017-1187-1)
Supplement: Supplementary file 2 — Functional enrichment and clustering results for differentially expressed genes. (XLS 140 kb) [file 13059_2017_1187_MOESM2_ESM.xls]

## Sheet: ClueGO Results
	Additional file 2 Table S1. Functional enrichment and clustering results for differentially expressed genes
GOID	GOTerm	Ontology Source	Term PValue	Term PValue Corrected with Benjamini-Hochberg	Group PValue	Group PValue Corrected with Benjamini-Hochberg	GOLevels	GOGroups	% Associated Genes	Nr. Genes	Associated Genes Found
GO:0000062	Fatty acid elongation	KEGG_10.02.2016	0.002	0.023	7.3e-12	1.4e-10	[-1]	Group11	50	12	[Acaa2, Acot1, Acot2, Acot3, Acot4, Acot7, Elovl1, Elovl2, Elovl5, Elovl6, Hadh, Hadhb]
GO:0001040	Biosynthesis of unsaturated fatty acids	KEGG_10.02.2016	0.0031	0.031	7.3e-12	1.4e-10	[-1]	Group11	48	12	[Acaa1a, Acaa1b, Acot1, Acot2, Acot3, Acot4, Acot7, Acox1, Elovl2, Elovl5, Elovl6, Scd2]
GO:0004146	Peroxisome	KEGG_10.02.2016	8e-06	0.00023	7.3e-12	1.4e-10	[-1]	Group11	44.1558	34	[Abcd1, Abcd3, Acaa1a, Acaa1b, Acot8, Acox1, Acox2, Acsl1, Acsl5, Agps, Agxt, Crat, Decr2, Dhrs4, Ech1, Eci2, Ehhadh, Ephx2, Hao2, Hsd17b4, Mlycd, Mvk, Nudt7, Paox, Pex11a, Pex11g, Pex2, Pex26, Pex6, Phyh, Pxmp4, Slc25a17, Slc27a2, Sod2]
GO:7083261	Metabolism	REACTOME_10.02.2016	5.4e-10	3e-08	7.3e-12	1.4e-10	[-1]	Group11	28.2799	388	[Aacs, Aasdhppt, Abcb11, Abcc3, Abcd1, Abcg5, Abhd3, Abhd4, Acaa1a, Acaa1b, Acaca, Acad10, Acad11, Acad8, Acad9, Acadl, Acadm, Acly, Aco2, Acot1, Acot11, Acot12, Acot13, Acot2, Acot3, Acot4, Acot7, Acot8, Acox1, Acox2, Acsl1, Acsl5, Adcy1, Adcy6, Adh4, Adh7, Adsl, Agk, Agpat2, Agpat9, Agps, Agxt, Ahcy, Ak2, Ak4, Alas1, Aldh1a7, Aldh1b1, Aldh2, Aldh3a2, Aldoa, Amdhd1, Ampd2, Amt, Apoa5, Apoe, Apom…
GO:7083302	Fatty acid, triacylglycerol, and ketone body metabolism	REACTOME_10.02.2016	6e-08	2.7e-06	7.3e-12	1.4e-10	[-1]	Group11	44.2478	50	[Aacs, Acaca, Acad10, Acad11, Acadl, Acadm, Acly, Acot1, Acot11, Acot12, Acot13, Acot2, Acot3, Acot4, Acot7, Acot8, Acsl1, Acsl5, Agk, Agpat2, Agpat9, Cpt1a, Cpt1b, Cpt2, Crebbp, Decr2, Eci1, Elovl1, Elovl2, Elovl5, Elovl6, Fasn, Gk, Gpam, Gpat4, Gpd1, Gpd1l, Hadh, Hadhb, Hdac3, Lpin2, Ncor1, Ncor2, Pccb, Ppara, Ppard, Rxra, Scd2, Slc25a20, Them4]
GO:7083303	Metabolism of lipids and lipoproteins	REACTOME_10.02.2016	7.8e-08	3.3e-06	7.3e-12	1.4e-10	[-1]	Group11	32.2222	145	[Aacs, Abcb11, Abcc3, Abcd1, Abcg5, Abhd3, Abhd4, Acaa1a, Acaa1b, Acaca, Acad10, Acad11, Acadl, Acadm, Acly, Acot1, Acot11, Acot12, Acot13, Acot2, Acot3, Acot4, Acot7, Acot8, Acox1, Acox2, Acsl1, Acsl5, Agk, Agpat2, Agpat9, Agps, Aldh3a2, Apoa5, Apoe, Arsg, Cdipt, Cers6, Chkb, Cpt1a, Cpt1b, Cpt2, Crat, Crebbp, Ctsa, Cyp2c37, Cyp2c38, Cyp2c40, Cyp2c69, Cyp2u1, Cyp39a1, Cyp46a1, Cyp4a14, Cyp4f14, C…
GO:7083402	Fatty Acyl-CoA Biosynthesis	REACTOME_10.02.2016	1e-05	0.0003	7.3e-12	1.4e-10	[-1]	Group11	53.8462	21	[Acaca, Acly, Acot1, Acot11, Acot12, Acot13, Acot2, Acot3, Acot4, Acot7, Acot8, Acsl1, Acsl5, Agk, Elovl1, Elovl2, Elovl5, Elovl6, Fasn, Scd2, Them4]
GO:7083403	Triglyceride Biosynthesis	REACTOME_10.02.2016	1.7e-06	5.7e-05	7.3e-12	1.4e-10	[-1]	Group11	50	29	[Acaca, Acly, Acot1, Acot11, Acot12, Acot13, Acot2, Acot3, Acot4, Acot7, Acot8, Acsl1, Acsl5, Agk, Agpat2, Agpat9, Elovl1, Elovl2, Elovl5, Elovl6, Fasn, Gk, Gpam, Gpat4, Gpd1, Gpd1l, Lpin2, Scd2, Them4]
GO:7083409	Peroxisomal lipid metabolism	REACTOME_10.02.2016	2.5e-05	0.00063	7.3e-12	1.4e-10	[-1]	Group11	63.6364	14	[Abcd1, Acaa1a, Acaa1b, Acot8, Acox1, Acox2, Agps, Crat, Hao2, Hsd17b4, Mlycd, Phyh, Slc25a17, Slc27a2]
GO:7084407	alpha-linolenic (omega3) and linoleic (omega6) acid metabolism	REACTOME_10.02.2016	9.3e-05	0.0021	7.3e-12	1.4e-10	[-1]	Group11	71.4286	10	[Abcd1, Acaa1a, Acaa1b, Acot8, Acox1, Acsl1, Elovl1, Elovl2, Elovl5, Hsd17b4]
GO:7084408	alpha-linolenic acid (ALA) metabolism	REACTOME_10.02.2016	9.3e-05	0.0021	7.3e-12	1.4e-10	[-1]	Group11	71.4286	10	[Abcd1, Acaa1a, Acaa1b, Acot8, Acox1, Acsl1, Elovl1, Elovl2, Elovl5, Hsd17b4]
GO:0006637	acyl-CoA metabolic process	GO_BiologicalProcess	0.00012	0.0026	7.3e-12	1.4e-10	[4, 5]	Group11	42.8571	27	[Acaca, Acly, Acot1, Acot12, Acot2, Acot3, Acot4, Acot7, Acot8, Ces1d, Dlat, Ehhadh, Fasn, Gpam, Gpat4, Hnf4a, Hsd17b4, Kynu, Mlycd, Mvd, Mvk, Nudt7, Oxsm, Pdhx, Pdk4, Pdpk1, Suclg1]
GO:0006631	fatty acid metabolic process	GO_BiologicalProcess	1.8e-10	1.2e-08	7.3e-12	1.4e-10	[4, 5, 7, 8]	Group11	36.9906	118	[Aacs, Aasdh, Abcd1, Abcd3, Acaa1a, Acaa1b, Acaa2, Acaca, Acad10, Acad11, Acad8, Acad9, Acadl, Acadm, Acly, Acot1, Acot11, Acot12, Acot2, Acot3, Acot4, Acot7, Acox1, Acox2, Acsl1, Acsl5, Acsm3, Adh7, Adipor1, Adipor2, Alkbh7, Apoa5, Apoc1, Ces1d, Cpt1a, Cpt1b, Cpt2, Crat, Cyb5a, Cyp2a4, Cyp2a5, Cyp2c37, Cyp2c38, Cyp2c40, Cyp2c69, Cyp2c70, Cyp2e1, Cyp2f2, Cyp4a10, Cyp4a32, Cyp4f14, Daglb, Decr2, E…
GO:0005777	peroxisome	GO_CellularComponent	0.00043	0.0072	7.3e-12	1.4e-10	[5, 6, 7, 8]	Group11	34.6154	45	[Abcd1, Abcd3, Acaa1a, Acaa1b, Acad11, Acadm, Acot3, Acot4, Acot8, Acox1, Acox2, Acsl1, Agps, Agxt, Aldh3a2, Crat, Decr2, Dhrs4, Ech1, Eci2, Ehhadh, Ephx2, Gbf1, Hao2, Hsd17b4, Hsdl2, Ide, Impdh2, Lonp2, Map2k2, Marc2, Mlycd, Nudt7, Paox, Pex11a, Pex11g, Pex2, Pex26, Pex6, Phyh, Pxmp4, Slc25a17, Slc27a2, Szt2, Tirap]
GO:0044439	peroxisomal part	GO_CellularComponent	0.0015	0.019	7.3e-12	1.4e-10	[4, 5, 6, 7, 8, 9]	Group11	38.4615	25	[Abcd1, Abcd3, Acot8, Acox1, Acsl1, Agps, Agxt, Aldh3a2, Dhrs4, Eci2, Hsd17b4, Ide, Impdh2, Lonp2, Map2k2, Mlycd, Paox, Pex11a, Pex11g, Pex2, Pex26, Pex6, Pxmp4, Slc25a17, Slc27a2]
GO:0000038	very long-chain fatty acid metabolic process	GO_BiologicalProcess	0.003	0.031	7.3e-12	1.4e-10	[5, 6, 8, 9]	Group11	46.4286	13	[Abcd1, Abcd3, Acaa1a, Acot2, Acot3, Acot4, Acox1, Elovl1, Elovl2, Elovl5, Hsd17b4, Pex2, Slc27a2]
GO:0005782	peroxisomal matrix	GO_CellularComponent	0.0026	0.028	7.3e-12	1.4e-10	[5, 6, 7, 8, 9, 10]	Group11	56.25	9	[Abcd3, Acot8, Acox1, Agxt, Eci2, Ide, Lonp2, Mlycd, Paox]
GO:0010565	regulation of cellular ketone metabolic process	GO_BiologicalProcess	0.00014	0.0029	9.1e-09	5.4e-08	[4, 5]	Group14	35.9375	46	[Acadl, Acadm, Apc, Apoa5, Apoc1, Bmp2, Cpt1a, Erlin2, Foxo1, Galk1, Gck, Gk, Hnf4a, Insig1, Irs2, Lepr, Lonp2, Mettl20, Mid1ip1, Mlycd, Mup1, Mup11, Mup2, Mup3, Mup7, Mup8, Mup9, Ncor2, Nln, Nprl3, Nr1d1, Pdk4, Pdpk1, Plin5, Ppara, Ppargc1a, Prox1, Serpina12, Sesn2, Sik1, Sirt1, Sirt5, Srebf1, Supt20, Trib3, Ugt1a1]
GO:0019216	regulation of lipid metabolic process	GO_BiologicalProcess	3.1e-06	9.5e-05	9.1e-09	5.4e-08	[4, 5]	Group14	34.1365	85	[Abhd6, Acadl, Adgrf5, Adipor1, Angptl4, Angptl8, Apoa5, Apoc1, Apoe, Atg14, Atp1a1, Bbs4, Bmp2, Ccnc, Cdc42, Ces1g, Cpt1a, Ephx2, Erlin2, Fgf1, Fgfr3, Fitm2, Flt1, Galk1, Gck, Gk, Gpam, Hnf4a, Hsd17b13, Insig1, Irs2, Ldlr, Lonp2, Mettl20, Mid1ip1, Mlycd, Mup1, Mup11, Mup2, Mup3, Mup7, Mup8, Mup9, Nfkb1, Nprl3, Nr1d1, Nr1d2, Nt5e, Ormdl1, Ormdl2, Pde3b, Pdk4, Pdpk1, Pex2, Pik3r3, Pla2g6, Plin5, P…
GO:0045833	negative regulation of lipid metabolic process	GO_BiologicalProcess	0.00034	0.0061	9.1e-09	5.4e-08	[3, 4, 5, 6]	Group14	39.726	29	[Acadl, Apoc1, Apoe, Atp1a1, Bmp2, Ccnc, Erlin2, Insig1, Mettl20, Mup1, Mup11, Mup2, Mup3, Mup7, Mup8, Mup9, Nfkb1, Nprl3, Ormdl1, Ormdl2, Pde3b, Plin5, Prox1, Rubcn, Serpina12, Sik1, Sirt1, Slc27a1, Trib3]
GO:0045834	positive regulation of lipid metabolic process	GO_BiologicalProcess	0.00042	0.007	9.1e-09	5.4e-08	[3, 4, 5, 6]	Group14	35.2941	42	[Abhd6, Adgrf5, Angptl4, Apoa5, Apoe, Atg14, Cdc42, Cpt1a, Fgf1, Fgfr3, Flt1, Gpam, Hnf4a, Hsd17b13, Irs2, Ldlr, Mid1ip1, Mlycd, Mup1, Mup11, Mup2, Mup3, Mup7, Mup8, Mup9, Nr1d1, Nt5e, Pla2g6, Plin5, Pnpla2, Por, Ppara, Ppargc1a, Scarb1, Sh3glb1, Sorbs1, Sptlc1, Sptlc2, Srebf1, Stoml2, Tgfb1, Tnfaip8l3]
GO:0006694	steroid biosynthetic process	GO_BiologicalProcess	5.6e-05	0.0013	9.1e-09	5.4e-08	[5]	Group14	38.1818	42	[Apoa5, Apoe, Atp1a1, Bmp2, Cyp2r1, Cyp39a1, Cyp51, Erlin2, Fdft1, Fdps, Fdx1, Fgf1, Hint2, Hmgcs1, Hsd17b11, Hsd17b2, Hsd17b6, Hsd17b7, Hsd3b5, Hsd3b7, Insig1, Lss, Mvd, Mvk, Nfkb1, Nprl3, Nr1d1, Nsdhl, Pbx1, Pex2, Por, Ppargc1a, Prox1, Sc5d, Scarb1, Sdr42e1, Sf1, Sirt1, Slc27a2, Srd5a1, Srebf1, Tspo]
GO:0046890	regulation of lipid biosynthetic process	GO_BiologicalProcess	2.2e-06	6.9e-05	9.1e-09	5.4e-08	[4, 5, 6]	Group14	40.678	48	[Abhd6, Acadl, Adgrf5, Apoa5, Apoc1, Apoe, Atp1a1, Bmp2, Erlin2, Fgf1, Fitm2, Gpam, Hnf4a, Hsd17b13, Insig1, Ldlr, Mid1ip1, Mup1, Mup11, Mup2, Mup3, Mup7, Mup8, Mup9, Nfkb1, Nprl3, Nr1d1, Nt5e, Ormdl1, Ormdl2, Pdk4, Pex2, Pla2g6, Plin5, Por, Ppargc1a, Prox1, Samd8, Scarb1, Serpina12, Sf1, Sik1, Sirt1, Slc27a1, Sorbs1, Srebf1, Trib3, Tspo]
GO:0010677	negative regulation of cellular carbohydrate metabolic process	GO_BiologicalProcess	0.0011	0.016	9.1e-09	5.4e-08	[4, 5, 6, 7]	Group14	43.9024	18	[Adra1b, Enpp1, Gck, Gckr, Gfpt1, Ier3, Lepr, Mup1, Mup11, Mup2, Mup3, Mup7, Mup8, Mup9, Ppargc1a, Serpina12, Sik1, Ugt1a1]
GO:0051055	negative regulation of lipid biosynthetic process	GO_BiologicalProcess	1.3e-05	0.00037	9.1e-09	5.4e-08	[4, 5, 6, 7]	Group14	50	24	[Acadl, Apoc1, Apoe, Atp1a1, Bmp2, Erlin2, Insig1, Mup1, Mup11, Mup2, Mup3, Mup7, Mup8, Mup9, Nfkb1, Nprl3, Ormdl1, Ormdl2, Prox1, Serpina12, Sik1, Sirt1, Slc27a1, Trib3]
GO:0006111	regulation of gluconeogenesis	GO_BiologicalProcess	0.00037	0.0064	9.1e-09	5.4e-08	[5, 6, 7, 8, 9]	Group14	46.3415	19	[Acadm, Foxo1, Gck, Hnf4a, Lepr, Mup1, Mup11, Mup2, Mup3, Mup7, Mup8, Mup9, Nln, Nr1d1, Ppara, Serpina12, Sesn2, Sik1, Supt20]
GO:0045721	negative regulation of gluconeogenesis	GO_BiologicalProcess	7e-05	0.0016	9.1e-09	5.4e-08	[5, 6, 7, 8, 9, 10]	Group14	68.75	11	[Gck, Lepr, Mup1, Mup11, Mup2, Mup3, Mup7, Mup8, Mup9, Serpina12, Sik1]
GO:0061179	negative regulation of insulin secretion involved in cellular response to glucose stimulus	GO_BiologicalProcess	0.0026	0.028	9.1e-09	5.4e-08	[3, 4, 5, 6, 7, 8, 9, 10, 11, 12, 13]	Group14	56.25	9	[Mup1, Mup11, Mup2, Mup3, Mup7, Mup8, Mup9, Pim3, Ucp2]
GO:0000040	Pentose and glucuronate interconversions	KEGG_10.02.2016	0.0027	0.029	2.7e-06	1e-05	[-1]	Group26	44.1176	15	[Aldh1b1, Aldh2, Aldh3a2, Rpe, Sord, Ugt1a1, Ugt1a10, Ugt1a2, Ugt1a5, Ugt1a6a, Ugt1a6b, Ugt1a7c, Ugt1a9, Ugt2b35, Xylb]
GO:0000053	Ascorbate and aldarate metabolism	KEGG_10.02.2016	0.0031	0.031	2.7e-06	1e-05	[-1]	Group26	48	12	[Aldh1b1, Aldh2, Aldh3a2, Ugt1a1, Ugt1a10, Ugt1a2, Ugt1a5, Ugt1a6a, Ugt1a6b, Ugt1a7c, Ugt1a9, Ugt2b35]
GO:0000830	Retinol metabolism	KEGG_10.02.2016	0.001	0.015	2.7e-06	1e-05	[-1]	Group26	37.8378	28	[Adh4, Adh7, Aldh1a7, Aox3, Cyp2a4, Cyp2a5, Cyp2c37, Cyp2c38, Cyp2c40, Cyp2c70, Cyp4a10, Cyp4a14, Cyp4a32, Dhrs4, Hsd17b6, Rdh10, Rdh11, Rdh9, Retsat, Ugt1a1, Ugt1a10, Ugt1a2, Ugt1a5, Ugt1a6a, Ugt1a6b, Ugt1a7c, Ugt1a9, Ugt2b35]
GO:0000860	Porphyrin and chlorophyll metabolism	KEGG_10.02.2016	0.00081	0.011	2.7e-06	1e-05	[-1]	Group26	45	18	[Alas1, Blvrb, Cox15, Ears2, Hccs, Hmbs, Mmab, Ppox, Ugt1a1, Ugt1a10, Ugt1a2, Ugt1a5, Ugt1a6a, Ugt1a6b, Ugt1a7c, Ugt1a9, Ugt2b35, Uros]
GO:0006805	xenobiotic metabolic process	GO_BiologicalProcess	3e-05	0.00073	2.7e-06	1e-05	[3, 5]	Group26	50	22	[Acsl1, Ahr, Cyp2f2, Cyp46a1, Dnaja2, Fmo2, Gstm4, Gstm7, Gsto1, Hnf4a, Nceh1, Nr1i2, Rora, Rorc, Ugt1a1, Ugt1a10, Ugt1a2, Ugt1a5, Ugt1a6a, Ugt1a6b, Ugt1a7c, Ugt1a9]
GO:0000071	Fatty acid degradation	KEGG_10.02.2016	5.8e-07	1.9e-05	1.7e-06	7.1e-06	[-1]	Group27	57.1429	24	[Acaa1a, Acaa1b, Acaa2, Acadl, Acadm, Acox1, Acsl1, Acsl5, Adh4, Adh7, Aldh1b1, Aldh2, Aldh3a2, Cpt1a, Cpt1b, Cpt2, Cyp4a10, Cyp4a14, Cyp4a32, Eci1, Eci2, Ehhadh, Hadh, Hadhb]
GO:0000280	Valine, leucine and isoleucine degradation	KEGG_10.02.2016	0.0053	0.047	1.7e-06	7.1e-06	[-1]	Group27	39.1304	18	[Aacs, Abat, Acaa1a, Acaa1b, Acaa2, Acad8, Acadm, Aldh1b1, Aldh2, Aldh3a2, Aox3, Auh, Bckdhb, Ehhadh, Hadh, Hadhb, Hmgcs1, Pccb]
GO:0003320	PPAR signaling pathway	KEGG_10.02.2016	2.8e-05	0.0007	1.7e-06	7.1e-06	[-1]	Group27	44.6154	29	[Acaa1a, Acaa1b, Acadl, Acadm, Acox1, Acox2, Acsl1, Acsl5, Angptl4, Apoa5, Cpt1a, Cpt1b, Cpt2, Cyp4a10, Cyp4a14, Cyp4a32, Ehhadh, Gk, Me1, Pck1, Pdpk1, Ppara, Ppard, Rxra, Rxrg, Scd2, Slc27a1, Slc27a2, Sorbs1]
GO:0003010	Ribosome	KEGG_10.02.2016	8.1e-19	1.2e-16	1e-10	1e-09	[-1]	Group39	58.6777	71	[Fau, Mrpl12, Mrpl14, Mrpl19, Mrpl36, Mrpl9, Mrps21, Rpl10a, Rpl11, Rpl12, Rpl13, Rpl13a, Rpl14, Rpl17, Rpl18, Rpl18a, Rpl19, Rpl22, Rpl22l1, Rpl23, Rpl27, Rpl27a, Rpl28, Rpl3, Rpl31, Rpl34, Rpl35, Rpl35a, Rpl36, Rpl36a, Rpl37, Rpl37a, Rpl38, Rpl4, Rpl41, Rpl5, Rpl6, Rpl7a, Rpl8, Rpl9, Rplp1, Rplp2, Rps10, Rps12, Rps13, Rps14, Rps15, Rps15a, Rps16, Rps17, Rps18, Rps19, Rps20, Rps21, Rps23, Rps24,…
GO:7083274	Gene Expression	REACTOME_10.02.2016	4.3e-07	1.5e-05	1e-10	1e-09	[-1]	Group39	29.0789	221	[A1cf, Actb, Adarb1, Ago2, Ago3, Baz1b, Bdp1, Cbx3, Ccnc, Cdc40, Cdk7, Chd3, Cnot6l, Cnot8, Cox4i1, Cox6c, Cox8a, Cpsf2, Crebbp, Cstf1, Dcp2, Ddx6, Dnmt3b, Eef1b2, Eef1d, Eef2, Eif2b5, Eif3f, Eif3h, Eif3k, Eif4a2, Eif4b, Eif4e, Eif4ebp1, Eif5, Ell, Ep300, Exosc7, Exosc9, Fau, Gemin2, Gemin5, Gm8290, Gm9703, Gsr, Gtf2e1, Gtf2h1, Gtf2h2, Gtf3a, Gtf3c1, Gtf3c3, H3f3a, Hist1h3e, Hist2h3b, Hnf4a, Hnrn…
GO:7083333	GTP hydrolysis and joining of the 60S ribosomal subunit	REACTOME_10.02.2016	1.1e-25	4.4e-23	1e-10	1e-09	[-1]	Group39	70.297	71	[Eif3f, Eif3h, Eif3k, Eif4a2, Eif4b, Eif4e, Eif5, Fau, Gm8290, Gm9703, Rpl10a, Rpl11, Rpl12, Rpl13, Rpl13a, Rpl14, Rpl18, Rpl18a, Rpl19, Rpl22, Rpl23, Rpl27, Rpl27a, Rpl28, Rpl3, Rpl31, Rpl32l, Rpl34, Rpl35, Rpl35a, Rpl36, Rpl36a, Rpl37, Rpl37a, Rpl38, Rpl4, Rpl5, Rpl6, Rpl7a, Rpl8, Rpl9, Rplp1, Rplp2, Rps10, Rps12, Rps13, Rps14, Rps15, Rps15a, Rps16, Rps17, Rps18, Rps19, Rps20, Rps21, Rps23, Rps…
GO:7083334	Cap-dependent Translation Initiation	REACTOME_10.02.2016	4.6e-25	1.2e-22	1e-10	1e-09	[-1]	Group39	68.2243	73	[Eif2b5, Eif3f, Eif3h, Eif3k, Eif4a2, Eif4b, Eif4e, Eif4ebp1, Eif5, Fau, Gm8290, Gm9703, Rpl10a, Rpl11, Rpl12, Rpl13, Rpl13a, Rpl14, Rpl18, Rpl18a, Rpl19, Rpl22, Rpl23, Rpl27, Rpl27a, Rpl28, Rpl3, Rpl31, Rpl32l, Rpl34, Rpl35, Rpl35a, Rpl36, Rpl36a, Rpl37, Rpl37a, Rpl38, Rpl4, Rpl5, Rpl6, Rpl7a, Rpl8, Rpl9, Rplp1, Rplp2, Rps10, Rps12, Rps13, Rps14, Rps15, Rps15a, Rps16, Rps17, Rps18, Rps19, Rps20,…
GO:7083335	Eukaryotic Translation Initiation	REACTOME_10.02.2016	1.4e-25	4.4e-23	1e-10	1e-09	[-1]	Group39	68.5185	74	[Eif2b5, Eif3f, Eif3h, Eif3k, Eif4a2, Eif4b, Eif4e, Eif4ebp1, Eif5, Fau, Gm8290, Gm9703, Pabpc1, Rpl10a, Rpl11, Rpl12, Rpl13, Rpl13a, Rpl14, Rpl18, Rpl18a, Rpl19, Rpl22, Rpl23, Rpl27, Rpl27a, Rpl28, Rpl3, Rpl31, Rpl32l, Rpl34, Rpl35, Rpl35a, Rpl36, Rpl36a, Rpl37, Rpl37a, Rpl38, Rpl4, Rpl5, Rpl6, Rpl7a, Rpl8, Rpl9, Rplp1, Rplp2, Rps10, Rps12, Rps13, Rps14, Rps15, Rps15a, Rps16, Rps17, Rps18, Rps19…
GO:7083336	Translation	REACTOME_10.02.2016	2e-23	3.7e-21	1e-10	1e-09	[-1]	Group39	63.6364	77	[Eef1b2, Eef1d, Eef2, Eif2b5, Eif3f, Eif3h, Eif3k, Eif4a2, Eif4b, Eif4e, Eif4ebp1, Eif5, Fau, Gm8290, Gm9703, Pabpc1, Rpl10a, Rpl11, Rpl12, Rpl13, Rpl13a, Rpl14, Rpl18, Rpl18a, Rpl19, Rpl22, Rpl23, Rpl27, Rpl27a, Rpl28, Rpl3, Rpl31, Rpl32l, Rpl34, Rpl35, Rpl35a, Rpl36, Rpl36a, Rpl37, Rpl37a, Rpl38, Rpl4, Rpl5, Rpl6, Rpl7a, Rpl8, Rpl9, Rplp1, Rplp2, Rps10, Rps12, Rps13, Rps14, Rps15, Rps15a, Rps16…
GO:7083337	Metabolism of proteins	REACTOME_10.02.2016	1.5e-17	2.2e-15	1e-10	1e-09	[-1]	Group39	36.6269	215	[0610009B22Rik, Abca3, Adamtsl1, Adamtsl4, Adgrf5, Alg12, Alg2, Arcn1, Arfgap1, Arfgap3, Arsg, Atp6ap2, B3gnt2, B4galt5, Bet1, Calr, Canx, Cd55, Cnih1, Cog2, Cog3, Cog5, Cog8, Copa, Copg1, Ctsa, Ctsc, Ctsh, Derl2, Dolk, Dolpp1, Dph1, Dph6, Dpm1, Dync1h1, Dync2h1, Edem1, Edem2, Eef1b2, Eef1d, Eef2, Eif2b5, Eif3f, Eif3h, Eif3k, Eif4a2, Eif4b, Eif4e, Eif4ebp1, Eif5, Exoc1, Exoc2, Exoc3, Exoc4, Exoc7…
GO:7083338	Ribosomal scanning and start codon recognition	REACTOME_10.02.2016	7.3e-12	6.1e-10	1e-10	1e-09	[-1]	Group39	64.2857	36	[Eif3f, Eif3h, Eif3k, Eif4a2, Eif4b, Eif4e, Eif5, Fau, Rps10, Rps12, Rps13, Rps14, Rps15, Rps15a, Rps16, Rps17, Rps18, Rps19, Rps20, Rps21, Rps23, Rps24, Rps25, Rps26, Rps27, Rps27a, Rps27rt, Rps28, Rps29, Rps3, Rps3a1, Rps5, Rps6, Rps8, Rps9, Rpsa]
GO:7083339	Activation of the mRNA upon binding of the cap-binding complex and eIFs, and subsequent binding to 43S	REACTOME_10.02.2016	7.3e-12	6.1e-10	1e-10	1e-09	[-1]	Group39	64.2857	36	[Eif3f, Eif3h, Eif3k, Eif4a2, Eif4b, Eif4e, Eif4ebp1, Fau, Rps10, Rps12, Rps13, Rps14, Rps15, Rps15a, Rps16, Rps17, Rps18, Rps19, Rps20, Rps21, Rps23, Rps24, Rps25, Rps26, Rps27, Rps27a, Rps27rt, Rps28, Rps29, Rps3, Rps3a1, Rps5, Rps6, Rps8, Rps9, Rpsa]
GO:7083340	Formation of the ternary complex, and subsequently, the 43S complex	REACTOME_10.02.2016	5.8e-11	4.3e-09	1e-10	1e-09	[-1]	Group39	65.3061	32	[Eif3f, Eif3h, Eif3k, Fau, Rps10, Rps12, Rps13, Rps14, Rps15, Rps15a, Rps16, Rps17, Rps18, Rps19, Rps20, Rps21, Rps23, Rps24, Rps25, Rps26, Rps27, Rps27a, Rps27rt, Rps28, Rps29, Rps3, Rps3a1, Rps5, Rps6, Rps8, Rps9, Rpsa]
GO:7083342	Formation of a pool of free 40S subunits	REACTOME_10.02.2016	1.1e-26	7e-24	1e-10	1e-09	[-1]	Group39	74.4444	67	[Eif3f, Eif3h, Eif3k, Fau, Gm8290, Gm9703, Rpl10a, Rpl11, Rpl12, Rpl13, Rpl13a, Rpl14, Rpl18, Rpl18a, Rpl19, Rpl22, Rpl23, Rpl27, Rpl27a, Rpl28, Rpl3, Rpl31, Rpl32l, Rpl34, Rpl35, Rpl35a, Rpl36, Rpl36a, Rpl37, Rpl37a, Rpl38, Rpl4, Rpl5, Rpl6, Rpl7a, Rpl8, Rpl9, Rplp1, Rplp2, Rps10, Rps12, Rps13, Rps14, Rps15, Rps15a, Rps16, Rps17, Rps18, Rps19, Rps20, Rps21, Rps23, Rps24, Rps25, Rps26, Rps27, Rps…
GO:7083607	L13a-mediated translational silencing of Ceruloplasmin expression	REACTOME_10.02.2016	4.4e-26	2e-23	1e-10	1e-09	[-1]	Group39	71	71	[Eif3f, Eif3h, Eif3k, Eif4a2, Eif4b, Eif4e, Fau, Gm8290, Gm9703, Pabpc1, Rpl10a, Rpl11, Rpl12, Rpl13, Rpl13a, Rpl14, Rpl18, Rpl18a, Rpl19, Rpl22, Rpl23, Rpl27, Rpl27a, Rpl28, Rpl3, Rpl31, Rpl32l, Rpl34, Rpl35, Rpl35a, Rpl36, Rpl36a, Rpl37, Rpl37a, Rpl38, Rpl4, Rpl5, Rpl6, Rpl7a, Rpl8, Rpl9, Rplp1, Rplp2, Rps10, Rps12, Rps13, Rps14, Rps15, Rps15a, Rps16, Rps17, Rps18, Rps19, Rps20, Rps21, Rps23, R…
GO:7083616	Translation initiation complex formation	REACTOME_10.02.2016	2.2e-11	1.7e-09	1e-10	1e-09	[-1]	Group39	63.6364	35	[Eif3f, Eif3h, Eif3k, Eif4a2, Eif4b, Eif4e, Fau, Rps10, Rps12, Rps13, Rps14, Rps15, Rps15a, Rps16, Rps17, Rps18, Rps19, Rps20, Rps21, Rps23, Rps24, Rps25, Rps26, Rps27, Rps27a, Rps27rt, Rps28, Rps29, Rps3, Rps3a1, Rps5, Rps6, Rps8, Rps9, Rpsa]
GO:7083632	Post-translational protein modification	REACTOME_10.02.2016	0.00015	0.0031	1e-10	1e-09	[-1]	Group39	29.6	111	[0610009B22Rik, Adamtsl1, Adamtsl4, Alg12, Alg2, Arcn1, Arfgap1, Arfgap3, Arsg, B3gnt2, B4galt5, Bet1, Calr, Canx, Cd55, Cnih1, Cog2, Cog3, Cog5, Cog8, Copa, Copg1, Ctsa, Ctsc, Derl2, Dolk, Dolpp1, Dph1, Dph6, Dpm1, Dync1h1, Dync2h1, Edem1, Edem2, Eef2, F5, Fn3k, Fn3krp, Fpgt, Fuk, Furin, Gas6, Gbf1, Gfpt1, Ggcx, Gne, Golgb1, Gorasp1, Gosr2, Lman1, Man1a, Man1c1, Man2a1, Mcfd2, Mgat2, Mlec, Mogs,…
GO:7083645	Asparagine N-linked glycosylation	REACTOME_10.02.2016	3.9e-07	1.4e-05	1e-10	1e-09	[-1]	Group39	36.9458	75	[0610009B22Rik, Alg12, Alg2, Arcn1, Arfgap1, Arfgap3, B4galt5, Bet1, Calr, Canx, Cd55, Cnih1, Cog2, Cog3, Cog5, Cog8, Copa, Copg1, Ctsa, Ctsc, Derl2, Dolk, Dolpp1, Dpm1, Dync1h1, Dync2h1, Edem1, Edem2, F5, Fpgt, Fuk, Gbf1, Gfpt1, Gne, Golgb1, Gorasp1, Gosr2, Lman1, Man1a, Man1c1, Man2a1, Mcfd2, Mgat2, Mlec, Mogs, Mpi, Mvd, Nans, Nsf, Pdia3, Pgm3, Pmm1, Ppp6r1, Sar1b, Scfd1, Sec13, Sec22b, Sec24a,…
GO:7084242	Nonsense Mediated Decay (NMD) independent of the Exon Junction Complex (EJC)	REACTOME_10.02.2016	1e-28	1.9e-25	1e-10	1e-09	[-1]	Group39	79.2683	65	[Fau, Gm8290, Gm9703, Pabpc1, Rpl10a, Rpl11, Rpl12, Rpl13, Rpl13a, Rpl14, Rpl18, Rpl18a, Rpl19, Rpl22, Rpl23, Rpl27, Rpl27a, Rpl28, Rpl3, Rpl31, Rpl32l, Rpl34, Rpl35, Rpl35a, Rpl36, Rpl36a, Rpl37, Rpl37a, Rpl38, Rpl4, Rpl5, Rpl6, Rpl7a, Rpl8, Rpl9, Rplp1, Rplp2, Rps10, Rps12, Rps13, Rps14, Rps15, Rps15a, Rps16, Rps17, Rps18, Rps19, Rps20, Rps21, Rps23, Rps24, Rps25, Rps26, Rps27, Rps27a, Rps27rt,…
GO:7084243	Nonsense-Mediated Decay (NMD)	REACTOME_10.02.2016	1e-23	2.2e-21	1e-10	1e-09	[-1]	Group39	68.6869	68	[Fau, Gm8290, Gm9703, Pabpc1, Ppp2r1a, Ppp2r2a, Rpl10a, Rpl11, Rpl12, Rpl13, Rpl13a, Rpl14, Rpl18, Rpl18a, Rpl19, Rpl22, Rpl23, Rpl27, Rpl27a, Rpl28, Rpl3, Rpl31, Rpl32l, Rpl34, Rpl35, Rpl35a, Rpl36, Rpl36a, Rpl37, Rpl37a, Rpl38, Rpl4, Rpl5, Rpl6, Rpl7a, Rpl8, Rpl9, Rplp1, Rplp2, Rps10, Rps12, Rps13, Rps14, Rps15, Rps15a, Rps16, Rps17, Rps18, Rps19, Rps20, Rps21, Rps23, Rps24, Rps25, Rps26, Rps27…
GO:7084244	Nonsense Mediated Decay (NMD) enhanced by the Exon Junction Complex (EJC)	REACTOME_10.02.2016	1e-23	2.2e-21	1e-10	1e-09	[-1]	Group39	68.6869	68	[Fau, Gm8290, Gm9703, Pabpc1, Ppp2r1a, Ppp2r2a, Rpl10a, Rpl11, Rpl12, Rpl13, Rpl13a, Rpl14, Rpl18, Rpl18a, Rpl19, Rpl22, Rpl23, Rpl27, Rpl27a, Rpl28, Rpl3, Rpl31, Rpl32l, Rpl34, Rpl35, Rpl35a, Rpl36, Rpl36a, Rpl37, Rpl37a, Rpl38, Rpl4, Rpl5, Rpl6, Rpl7a, Rpl8, Rpl9, Rplp1, Rplp2, Rps10, Rps12, Rps13, Rps14, Rps15, Rps15a, Rps16, Rps17, Rps18, Rps19, Rps20, Rps21, Rps23, Rps24, Rps25, Rps26, Rps27…
GO:7084380	SRP-dependent cotranslational protein targeting to membrane	REACTOME_10.02.2016	1.4e-27	1.3e-24	1e-10	1e-09	[-1]	Group39	78.0488	64	[Fau, Gm8290, Gm9703, Rpl10a, Rpl11, Rpl12, Rpl13, Rpl13a, Rpl14, Rpl18, Rpl18a, Rpl19, Rpl22, Rpl23, Rpl27, Rpl27a, Rpl28, Rpl3, Rpl31, Rpl32l, Rpl34, Rpl35, Rpl35a, Rpl36, Rpl36a, Rpl37, Rpl37a, Rpl38, Rpl4, Rpl5, Rpl6, Rpl7a, Rpl8, Rpl9, Rplp1, Rplp2, Rps10, Rps12, Rps13, Rps14, Rps15, Rps15a, Rps16, Rps17, Rps18, Rps19, Rps20, Rps21, Rps23, Rps24, Rps25, Rps26, Rps27, Rps27a, Rps27rt, Rps28, …
GO:0030529	intracellular ribonucleoprotein complex	GO_CellularComponent	1.7e-06	5.8e-05	1e-10	1e-09	[3, 4, 5]	Group39	29.2496	191	[Actb, Actn4, Ago2, Ago3, Ajuba, Akap17b, Alyref, Arntl, Atxn2, Calr, Canx, Carhsp1, Ccar2, Cdc40, Cdc42, Cirbp, Cnot8, Cpeb3, Cpeb4, Crnkl1, Dcp2, Ddx1, Ddx3x, Ddx5, Ddx6, Dhx29, Dhx35, Drg1, Eef2, Eif3f, Eif3h, Eif3k, Eif4e, Epm2a, Fastkd2, Fau, Fxr1, G3bp1, Gemin2, Gja1, Grsf1, Gtf3c1, Heatr1, Hnrnpa3, Hnrnph1, Hnrnpr, Hspa14, Hspa8, Htt, Imp3, Jrk, Kxd1, Luc7l3, Mapkap1, Mov10, Mrpl12, Mrpl14…
GO:0006518	peptide metabolic process	GO_BiologicalProcess	3.4e-13	3.3e-11	1e-10	1e-09	[4, 5]	Group39	33.4842	222	[Aars, Ago2, Ago3, Aimp1, Ajuba, Ang, Anpep, Apoe, App, Atp6ap2, Bace1, C330021F23Rik, Calr, Cars, Cars2, Cirbp, Clu, Cnot6l, Cnot8, Cpd, Cpeb3, Cpeb4, Ctif, Ctsh, Dapk1, Dars2, Ddx3x, Ddx6, Dhx29, Ears2, Eef1b2, Eef1d, Eef2, Eif1, Eif1a, Eif2a, Eif2ak2, Eif2b5, Eif3f, Eif3h, Eif3k, Eif4a2, Eif4b, Eif4e, Eif4ebp1, Eif4ebp3, Eif4g2, Eif5, Enc1, Ero1lb, Ethe1, Farsb, Fau, Fdxacb1, Foxo3, Furin, Fxr…
GO:0042274	ribosomal small subunit biogenesis	GO_BiologicalProcess	0.00016	0.0031	1e-10	1e-09	[4, 5]	Group39	45.8333	22	[Gja1, Heatr1, Npm1, Pwp2, Rpl38, Rps10, Rps14, Rps15, Rps16, Rps17, Rps19, Rps21, Rps24, Rps27, Rps28, Rps5, Rps6, Rps8, Rpsa, Tbl3, Utp3, Utp6]
GO:0043604	amide biosynthetic process	GO_BiologicalProcess	2.3e-10	1.5e-08	1e-10	1e-09	[5]	Group39	32.2115	201	[Aars, Adsl, Agk, Ago2, Ago3, Aimp1, Ajuba, Ang, App, Cad, Calr, Cars, Cars2, Cers6, Cirbp, Cnot6l, Cnot8, Cpeb3, Cpeb4, Ctif, Dapk1, Dars2, Ddx3x, Ddx6, Dhx29, Ears2, Eef1b2, Eef1d, Eef2, Eif1, Eif1a, Eif2a, Eif2ak2, Eif2b5, Eif3f, Eif3h, Eif3k, Eif4a2, Eif4b, Eif4e, Eif4ebp1, Eif4ebp3, Eif4g2, Eif5, Enc1, Farsb, Fau, Fdxacb1, Foxo3, Furin, Fxr1, Gfm2, Gja1, Hnrnpr, Htt, Iars, Imp3, Kxd1, Lars, …
GO:0005840	ribosome	GO_CellularComponent	6.7e-14	7.3e-12	1e-10	1e-09	[4, 5, 6, 7]	Group39	44.878	92	[Canx, Ddx3x, Eef2, Fau, Gja1, Hspa14, Imp3, Jrk, Kxd1, Mapkap1, Mrpl12, Mrpl14, Mrpl19, Mrpl36, Mrpl38, Mrpl43, Mrpl44, Mrpl49, Mrpl9, Mrps18b, Mrps21, Mrps30, Mtg2, Ndufa7, Npm1, Nsun3, Ppargc1a, Rpl10a, Rpl11, Rpl12, Rpl13, Rpl13a, Rpl14, Rpl17, Rpl18, Rpl18a, Rpl19, Rpl22, Rpl22l1, Rpl23, Rpl27, Rpl27a, Rpl28, Rpl3, Rpl31, Rpl34, Rpl35, Rpl35a, Rpl36, Rpl36a, Rpl37, Rpl37a, Rpl38, Rpl4, Rpl41…
GO:0043043	peptide biosynthetic process	GO_BiologicalProcess	5.7e-11	4.4e-09	1e-10	1e-09	[5, 6]	Group39	33.2737	186	[Aars, Ago2, Ago3, Aimp1, Ajuba, Ang, App, Calr, Cars, Cars2, Cirbp, Cnot6l, Cnot8, Cpeb3, Cpeb4, Ctif, Dapk1, Dars2, Ddx3x, Ddx6, Dhx29, Ears2, Eef1b2, Eef1d, Eef2, Eif1, Eif1a, Eif2a, Eif2ak2, Eif2b5, Eif3f, Eif3h, Eif3k, Eif4a2, Eif4b, Eif4e, Eif4ebp1, Eif4ebp3, Eif4g2, Eif5, Enc1, Farsb, Fau, Fdxacb1, Foxo3, Furin, Fxr1, Gfm2, Gja1, Hnrnpr, Iars, Imp3, Kxd1, Lars, Mapkap1, Mknk2, Mov10, Mrpl1…
GO:0044391	ribosomal subunit	GO_CellularComponent	9.1e-15	1e-12	1e-10	1e-09	[3, 4, 5, 6, 7, 8]	Group39	50	76	[Ddx3x, Fau, Gja1, Imp3, Mrpl12, Mrpl19, Mrpl36, Mrpl43, Mrpl49, Mrps18b, Mrps21, Npm1, Nsun3, Rpl10a, Rpl11, Rpl12, Rpl13, Rpl13a, Rpl14, Rpl17, Rpl18, Rpl18a, Rpl19, Rpl22, Rpl22l1, Rpl23, Rpl27, Rpl27a, Rpl28, Rpl3, Rpl31, Rpl34, Rpl35, Rpl35a, Rpl36, Rpl36a, Rpl37, Rpl37a, Rpl38, Rpl4, Rpl5, Rpl6, Rpl7a, Rpl7l1, Rpl8, Rpl9, Rplp2, Rps10, Rps12, Rps13, Rps14, Rps15, Rps15a, Rps16, Rps17, Rps18…
GO:0044445	cytosolic part	GO_CellularComponent	2.3e-12	2e-10	1e-10	1e-09	[4, 5, 6, 7, 8]	Group39	44.385	83	[Ahr, Bloc1s5, Ddx3x, Fau, Gsdmd, Hps1, Ide, Ikbkg, Kxd1, Map3k13, Nlrp6, Ppargc1a, Psmc1, Psmc3, Psmc4, Psmc6, Psmd1, Psmd14, Psmd2, Rpl10a, Rpl11, Rpl12, Rpl13, Rpl13a, Rpl14, Rpl17, Rpl18, Rpl18a, Rpl19, Rpl22, Rpl22l1, Rpl23, Rpl27, Rpl27a, Rpl28, Rpl3, Rpl31, Rpl34, Rpl35, Rpl35a, Rpl36, Rpl36a, Rpl37, Rpl37a, Rpl38, Rpl4, Rpl5, Rpl6, Rpl7a, Rpl7l1, Rpl8, Rpl9, Rplp2, Rps10, Rps12, Rps13, Rp…
GO:0015934	large ribosomal subunit	GO_CellularComponent	3.8e-10	2.3e-08	1e-10	1e-09	[4, 5, 6, 7, 8, 9]	Group39	52.3256	45	[Gja1, Mrpl12, Mrpl19, Mrpl36, Mrpl43, Mrpl49, Npm1, Nsun3, Rpl10a, Rpl11, Rpl12, Rpl13, Rpl13a, Rpl14, Rpl17, Rpl18, Rpl18a, Rpl19, Rpl22, Rpl22l1, Rpl23, Rpl27, Rpl27a, Rpl28, Rpl3, Rpl31, Rpl34, Rpl35, Rpl35a, Rpl36, Rpl36a, Rpl37, Rpl37a, Rpl38, Rpl4, Rpl5, Rpl6, Rpl7a, Rpl7l1, Rpl8, Rpl9, Rplp2, Rps27a, Uba52, Ubb]
GO:0015935	small ribosomal subunit	GO_CellularComponent	1e-07	4.2e-06	1e-10	1e-09	[4, 5, 6, 7, 8, 9]	Group39	50	36	[Ddx3x, Fau, Gja1, Imp3, Mrps18b, Mrps21, Npm1, Rps10, Rps12, Rps13, Rps14, Rps15, Rps15a, Rps16, Rps17, Rps18, Rps19, Rps20, Rps21, Rps23, Rps24, Rps25, Rps26, Rps27, Rps27a, Rps28, Rps29, Rps3, Rps3a1, Rps5, Rps6, Rps8, Rps9, Rpsa, Uba52, Ubb]
GO:0022626	cytosolic ribosome	GO_CellularComponent	9.5e-25	2.2e-22	1e-10	1e-09	[5, 6, 7, 8, 9]	Group39	71.7391	66	[Ddx3x, Fau, Ppargc1a, Rpl10a, Rpl11, Rpl12, Rpl13, Rpl13a, Rpl14, Rpl17, Rpl18, Rpl18a, Rpl19, Rpl22, Rpl22l1, Rpl23, Rpl27, Rpl27a, Rpl28, Rpl3, Rpl31, Rpl34, Rpl35, Rpl35a, Rpl36, Rpl36a, Rpl37, Rpl37a, Rpl38, Rpl4, Rpl5, Rpl6, Rpl7a, Rpl7l1, Rpl8, Rpl9, Rplp2, Rps10, Rps12, Rps13, Rps14, Rps15, Rps15a, Rps16, Rps17, Rps18, Rps19, Rps20, Rps21, Rps23, Rps24, Rps25, Rps26, Rps27, Rps27a, Rps28,…
GO:0022625	cytosolic large ribosomal subunit	GO_CellularComponent	3.6e-15	4.4e-13	1e-10	1e-09	[5, 6, 7, 8, 9, 10]	Group39	74	37	[Rpl10a, Rpl11, Rpl12, Rpl13, Rpl13a, Rpl14, Rpl17, Rpl18, Rpl18a, Rpl19, Rpl22, Rpl22l1, Rpl23, Rpl27, Rpl27a, Rpl28, Rpl3, Rpl31, Rpl34, Rpl35, Rpl35a, Rpl36, Rpl36a, Rpl37, Rpl37a, Rpl38, Rpl4, Rpl5, Rpl6, Rpl7a, Rpl7l1, Rpl8, Rpl9, Rplp2, Rps27a, Uba52, Ubb]
GO:0022627	cytosolic small ribosomal subunit	GO_CellularComponent	2.4e-13	2.4e-11	1e-10	1e-09	[5, 6, 7, 8, 9, 10]	Group39	75.6098	31	[Ddx3x, Fau, Rps10, Rps12, Rps13, Rps14, Rps15, Rps15a, Rps16, Rps17, Rps18, Rps19, Rps20, Rps21, Rps23, Rps24, Rps25, Rps26, Rps27, Rps27a, Rps28, Rps29, Rps3, Rps3a1, Rps5, Rps6, Rps8, Rps9, Rpsa, Uba52, Ubb]
GO:7083338	Ribosomal scanning and start codon recognition	REACTOME_10.02.2016	7.3e-12	6.1e-10	1.7e-06	7.3e-06	[-1]	Group4	64.2857	36	[Eif3f, Eif3h, Eif3k, Eif4a2, Eif4b, Eif4e, Eif5, Fau, Rps10, Rps12, Rps13, Rps14, Rps15, Rps15a, Rps16, Rps17, Rps18, Rps19, Rps20, Rps21, Rps23, Rps24, Rps25, Rps26, Rps27, Rps27a, Rps27rt, Rps28, Rps29, Rps3, Rps3a1, Rps5, Rps6, Rps8, Rps9, Rpsa]
GO:7083339	Activation of the mRNA upon binding of the cap-binding complex and eIFs, and subsequent binding to 43S	REACTOME_10.02.2016	7.3e-12	6.1e-10	1.7e-06	7.3e-06	[-1]	Group4	64.2857	36	[Eif3f, Eif3h, Eif3k, Eif4a2, Eif4b, Eif4e, Eif4ebp1, Fau, Rps10, Rps12, Rps13, Rps14, Rps15, Rps15a, Rps16, Rps17, Rps18, Rps19, Rps20, Rps21, Rps23, Rps24, Rps25, Rps26, Rps27, Rps27a, Rps27rt, Rps28, Rps29, Rps3, Rps3a1, Rps5, Rps6, Rps8, Rps9, Rpsa]
GO:7083340	Formation of the ternary complex, and subsequently, the 43S complex	REACTOME_10.02.2016	5.8e-11	4.3e-09	1.7e-06	7.3e-06	[-1]	Group4	65.3061	32	[Eif3f, Eif3h, Eif3k, Fau, Rps10, Rps12, Rps13, Rps14, Rps15, Rps15a, Rps16, Rps17, Rps18, Rps19, Rps20, Rps21, Rps23, Rps24, Rps25, Rps26, Rps27, Rps27a, Rps27rt, Rps28, Rps29, Rps3, Rps3a1, Rps5, Rps6, Rps8, Rps9, Rpsa]
GO:7083616	Translation initiation complex formation	REACTOME_10.02.2016	2.2e-11	1.7e-09	1.7e-06	7.3e-06	[-1]	Group4	63.6364	35	[Eif3f, Eif3h, Eif3k, Eif4a2, Eif4b, Eif4e, Fau, Rps10, Rps12, Rps13, Rps14, Rps15, Rps15a, Rps16, Rps17, Rps18, Rps19, Rps20, Rps21, Rps23, Rps24, Rps25, Rps26, Rps27, Rps27a, Rps27rt, Rps28, Rps29, Rps3, Rps3a1, Rps5, Rps6, Rps8, Rps9, Rpsa]
GO:0042274	ribosomal small subunit biogenesis	GO_BiologicalProcess	0.00016	0.0031	1.7e-06	7.3e-06	[4, 5]	Group4	45.8333	22	[Gja1, Heatr1, Npm1, Pwp2, Rpl38, Rps10, Rps14, Rps15, Rps16, Rps17, Rps19, Rps21, Rps24, Rps27, Rps28, Rps5, Rps6, Rps8, Rpsa, Tbl3, Utp3, Utp6]
GO:0042255	ribosome assembly	GO_BiologicalProcess	0.004	0.038	1.7e-06	7.3e-06	[5, 6, 7]	Group4	40	18	[Ddx3x, Eif2a, Fastkd2, Pwp2, Rpl11, Rpl12, Rpl3, Rpl38, Rpl5, Rpl6, Rps10, Rps14, Rps17, Rps19, Rps27, Rps5, Rpsa, Sbds]
GO:0000028	ribosomal small subunit assembly	GO_BiologicalProcess	0.0014	0.018	1.7e-06	7.3e-06	[5, 6, 7, 8]	Group4	60	9	[Pwp2, Rpl38, Rps10, Rps14, Rps17, Rps19, Rps27, Rps5, Rpsa]
GO:0015935	small ribosomal subunit	GO_CellularComponent	1e-07	4.2e-06	1.7e-06	7.3e-06	[4, 5, 6, 7, 8, 9]	Group4	50	36	[Ddx3x, Fau, Gja1, Imp3, Mrps18b, Mrps21, Npm1, Rps10, Rps12, Rps13, Rps14, Rps15, Rps15a, Rps16, Rps17, Rps18, Rps19, Rps20, Rps21, Rps23, Rps24, Rps25, Rps26, Rps27, Rps27a, Rps28, Rps29, Rps3, Rps3a1, Rps5, Rps6, Rps8, Rps9, Rpsa, Uba52, Ubb]
GO:0022627	cytosolic small ribosomal subunit	GO_CellularComponent	2.4e-13	2.4e-11	1.7e-06	7.3e-06	[5, 6, 7, 8, 9, 10]	Group4	75.6098	31	[Ddx3x, Fau, Rps10, Rps12, Rps13, Rps14, Rps15, Rps15a, Rps16, Rps17, Rps18, Rps19, Rps20, Rps21, Rps23, Rps24, Rps25, Rps26, Rps27, Rps27a, Rps28, Rps29, Rps3, Rps3a1, Rps5, Rps6, Rps8, Rps9, Rpsa, Uba52, Ubb]
GO:0000462	maturation of SSU-rRNA from tricistronic rRNA transcript (SSU-rRNA, 5.8S rRNA, LSU-rRNA)	GO_BiologicalProcess	0.002	0.023	1.7e-06	7.3e-06	[6, 7, 9, 10, 11]	Group4	50	12	[Heatr1, Pwp2, Rps14, Rps16, Rps19, Rps21, Rps24, Rps8, Rpsa, Tbl3, Utp3, Utp6]
GO:7083337	Metabolism of proteins	REACTOME_10.02.2016	1.5e-17	2.2e-15	1.5e-17	4.7e-16	[-1]	Group41	36.6269	215	[0610009B22Rik, Abca3, Adamtsl1, Adamtsl4, Adgrf5, Alg12, Alg2, Arcn1, Arfgap1, Arfgap3, Arsg, Atp6ap2, B3gnt2, B4galt5, Bet1, Calr, Canx, Cd55, Cnih1, Cog2, Cog3, Cog5, Cog8, Copa, Copg1, Ctsa, Ctsc, Ctsh, Derl2, Dolk, Dolpp1, Dph1, Dph6, Dpm1, Dync1h1, Dync2h1, Edem1, Edem2, Eef1b2, Eef1d, Eef2, Eif2b5, Eif3f, Eif3h, Eif3k, Eif4a2, Eif4b, Eif4e, Eif4ebp1, Eif5, Exoc1, Exoc2, Exoc3, Exoc4, Exoc7…
GO:7083632	Post-translational protein modification	REACTOME_10.02.2016	0.00015	0.0031	1.5e-17	4.7e-16	[-1]	Group41	29.6	111	[0610009B22Rik, Adamtsl1, Adamtsl4, Alg12, Alg2, Arcn1, Arfgap1, Arfgap3, Arsg, B3gnt2, B4galt5, Bet1, Calr, Canx, Cd55, Cnih1, Cog2, Cog3, Cog5, Cog8, Copa, Copg1, Ctsa, Ctsc, Derl2, Dolk, Dolpp1, Dph1, Dph6, Dpm1, Dync1h1, Dync2h1, Edem1, Edem2, Eef2, F5, Fn3k, Fn3krp, Fpgt, Fuk, Furin, Gas6, Gbf1, Gfpt1, Ggcx, Gne, Golgb1, Gorasp1, Gosr2, Lman1, Man1a, Man1c1, Man2a1, Mcfd2, Mgat2, Mlec, Mogs,…
GO:7083645	Asparagine N-linked glycosylation	REACTOME_10.02.2016	3.9e-07	1.4e-05	1.5e-17	4.7e-16	[-1]	Group41	36.9458	75	[0610009B22Rik, Alg12, Alg2, Arcn1, Arfgap1, Arfgap3, B4galt5, Bet1, Calr, Canx, Cd55, Cnih1, Cog2, Cog3, Cog5, Cog8, Copa, Copg1, Ctsa, Ctsc, Derl2, Dolk, Dolpp1, Dpm1, Dync1h1, Dync2h1, Edem1, Edem2, F5, Fpgt, Fuk, Gbf1, Gfpt1, Gne, Golgb1, Gorasp1, Gosr2, Lman1, Man1a, Man1c1, Man2a1, Mcfd2, Mgat2, Mlec, Mogs, Mpi, Mvd, Nans, Nsf, Pdia3, Pgm3, Pmm1, Ppp6r1, Sar1b, Scfd1, Sec13, Sec22b, Sec24a,…
GO:7083935	COPII (Coat Protein 2) Mediated Vesicle Transport	REACTOME_10.02.2016	0.0029	0.03	1.5e-17	4.7e-16	[-1]	Group41	38.8889	21	[0610009B22Rik, Bet1, Cnih1, Ctsc, F5, Gorasp1, Gosr2, Lman1, Mcfd2, Nsf, Ppp6r1, Sar1b, Scfd1, Sec13, Sec22b, Sec24a, Sec24c, Sec24d, Tfg, Trappc4, Trappc9]
GO:7083936	ER to Golgi Anterograde Transport	REACTOME_10.02.2016	0.00031	0.0057	1.5e-17	4.7e-16	[-1]	Group41	36.4486	39	[0610009B22Rik, Arcn1, Arfgap1, Arfgap3, Bet1, Cd55, Cnih1, Cog2, Cog3, Cog5, Cog8, Copa, Copg1, Ctsc, Dync1h1, Dync2h1, F5, Gbf1, Golgb1, Gorasp1, Gosr2, Lman1, Mcfd2, Nsf, Ppp6r1, Sar1b, Scfd1, Sec13, Sec22b, Sec24a, Sec24c, Sec24d, Sptb, Sptbn2, Tfg, Tmed3, Tmed7, Trappc4, Trappc9]
GO:7083937	Transport to the Golgi and subsequent modification	REACTOME_10.02.2016	0.00043	0.0072	1.5e-17	4.7e-16	[-1]	Group41	34.6154	45	[0610009B22Rik, Arcn1, Arfgap1, Arfgap3, B4galt5, Bet1, Cd55, Cnih1, Cog2, Cog3, Cog5, Cog8, Copa, Copg1, Ctsc, Dync1h1, Dync2h1, F5, Gbf1, Golgb1, Gorasp1, Gosr2, Lman1, Man1a, Man1c1, Man2a1, Mcfd2, Mgat2, Nsf, Ppp6r1, Sar1b, Scfd1, Sec13, Sec22b, Sec24a, Sec24c, Sec24d, Sptb, Sptbn2, St6gal1, Tfg, Tmed3, Tmed7, Trappc4, Trappc9]
GO:0010888	negative regulation of lipid storage	GO_BiologicalProcess	0.0047	0.043	9.5e-11	1.1e-09	[2, 3, 4, 5, 6]	Group44	47.8261	11	[Mup1, Mup11, Mup2, Mup3, Mup7, Mup8, Mup9, Nfkbia, Osbpl8, Pnpla2, Ppara]
GO:0005996	monosaccharide metabolic process	GO_BiologicalProcess	2.4e-09	1.3e-07	9.5e-11	1.1e-09	[4, 5]	Group44	38.6957	89	[Acadm, Adipor1, Adra1b, Aimp1, Aldoa, Angptl8, Atf3, Brat1, C1qtnf1, Chst15, Cpt1a, Cry1, Dlat, Dusp12, Enpp1, Epm2aip1, Foxo1, Gale, Galk1, Galt, Gck, Gckr, Gfpt1, Gnpda1, Gpd1, Gsto1, H6pd, Hnf4a, Igfbp4, Inppl1, Insr, Irs2, Lcmt1, Lepr, Lrp5, Man1c1, Man2a1, Mlycd, Mpi, Mup1, Mup11, Mup2, Mup3, Mup7, Mup8, Mup9, Nln, Nr1d1, Oma1, Pck1, Pcx, Pdhx, Pdk4, Pdpk1, Per2, Pgam1, Pgd, Pgm2l1, Pmm1, P…
GO:0006109	regulation of carbohydrate metabolic process	GO_BiologicalProcess	1.2e-05	0.00034	9.5e-11	1.1e-09	[4, 5]	Group44	36.8421	56	[Acadm, Adipor1, Adnp, Adra1b, C1qtnf1, Chp1, Dusp12, Enpp1, Epm2aip1, Foxo1, Gck, Gckr, Gfpt1, Gpd1, H6pd, Hnf4a, Ier3, Igfbp4, Insr, Irs2, Lcmt1, Lepr, Mlxip, Mlycd, Mup1, Mup11, Mup2, Mup3, Mup7, Mup8, Mup9, Ncor1, Nfkb1, Nln, Nr1d1, P2ry1, Pdk4, Pdpk1, Pgam1, Ppara, Ppargc1a, Ppp1ca, Ppp1r3g, Rora, Rorc, Serpina12, Sesn2, Sik1, Sirt1, Slc51b, Sorbs1, Supt20, Tgfb1, Tinf2, Tmem59, Ugt1a1]
GO:0006112	energy reserve metabolic process	GO_BiologicalProcess	0.0037	0.036	9.5e-11	1.1e-09	[4, 5]	Group44	35.5263	27	[Acadm, Adgrf5, Adra1b, Enpp1, Epm2a, Epm2aip1, Gck, Gfpt1, Gys2, Insr, Irs2, Mup1, Mup11, Mup2, Mup3, Mup7, Mup8, Mup9, Nr1d1, Per2, Phka2, Ppp1ca, Ppp1r3c, Ppp1r3g, Pygl, Sorbs1, Stk40]
GO:0010565	regulation of cellular ketone metabolic process	GO_BiologicalProcess	0.00014	0.0029	9.5e-11	1.1e-09	[4, 5]	Group44	35.9375	46	[Acadl, Acadm, Apc, Apoa5, Apoc1, Bmp2, Cpt1a, Erlin2, Foxo1, Galk1, Gck, Gk, Hnf4a, Insig1, Irs2, Lepr, Lonp2, Mettl20, Mid1ip1, Mlycd, Mup1, Mup11, Mup2, Mup3, Mup7, Mup8, Mup9, Ncor2, Nln, Nprl3, Nr1d1, Pdk4, Pdpk1, Plin5, Ppara, Ppargc1a, Prox1, Serpina12, Sesn2, Sik1, Sirt1, Sirt5, Srebf1, Supt20, Trib3, Ugt1a1]
GO:0016051	carbohydrate biosynthetic process	GO_BiologicalProcess	1.5e-05	0.00042	9.5e-11	1.1e-09	[4, 5]	Group44	36.6013	56	[Abcb1a, Acadm, Atf3, B3gnt2, Chst13, Chst15, Cry1, Enpp1, Epm2aip1, Foxo1, Gck, Gfpt1, Gnpda1, Gpd1, Gsto1, Gys2, H6pd, Hnf4a, Impa2, Insr, Irs2, Lepr, Mgat2, Mup1, Mup11, Mup2, Mup3, Mup7, Mup8, Mup9, Nans, Ndst1, Nfkb1, Nln, Nr1d1, P2ry1, Pck1, Pcx, Per2, Pgam1, Pgd, Ppara, Ppargc1a, Ppp1ca, Ppp1r3c, Ppp1r3g, Rbp4, Serpina12, Sesn2, Sik1, Sorbs1, Sord, St6galnac6, Supt20, Tgfb1, Tpi1]
GO:0019216	regulation of lipid metabolic process	GO_BiologicalProcess	3.1e-06	9.5e-05	9.5e-11	1.1e-09	[4, 5]	Group44	34.1365	85	[Abhd6, Acadl, Adgrf5, Adipor1, Angptl4, Angptl8, Apoa5, Apoc1, Apoe, Atg14, Atp1a1, Bbs4, Bmp2, Ccnc, Cdc42, Ces1g, Cpt1a, Ephx2, Erlin2, Fgf1, Fgfr3, Fitm2, Flt1, Galk1, Gck, Gk, Gpam, Hnf4a, Hsd17b13, Insig1, Irs2, Ldlr, Lonp2, Mettl20, Mid1ip1, Mlycd, Mup1, Mup11, Mup2, Mup3, Mup7, Mup8, Mup9, Nfkb1, Nprl3, Nr1d1, Nr1d2, Nt5e, Ormdl1, Ormdl2, Pde3b, Pdk4, Pdpk1, Pex2, Pik3r3, Pla2g6, Plin5, P…
GO:0045833	negative regulation of lipid metabolic process	GO_BiologicalProcess	0.00034	0.0061	9.5e-11	1.1e-09	[3, 4, 5, 6]	Group44	39.726	29	[Acadl, Apoc1, Apoe, Atp1a1, Bmp2, Ccnc, Erlin2, Insig1, Mettl20, Mup1, Mup11, Mup2, Mup3, Mup7, Mup8, Mup9, Nfkb1, Nprl3, Ormdl1, Ormdl2, Pde3b, Plin5, Prox1, Rubcn, Serpina12, Sik1, Sirt1, Slc27a1, Trib3]
GO:0045912	negative regulation of carbohydrate metabolic process	GO_BiologicalProcess	0.00049	0.008	9.5e-11	1.1e-09	[3, 4, 5, 6]	Group44	43.75	21	[Adra1b, Enpp1, Gck, Gckr, Gfpt1, Ier3, Lepr, Mup1, Mup11, Mup2, Mup3, Mup7, Mup8, Mup9, Ppargc1a, Serpina12, Sik1, Tgfb1, Tinf2, Tmem59, Ugt1a1]
GO:0045913	positive regulation of carbohydrate metabolic process	GO_BiologicalProcess	0.0021	0.024	9.5e-11	1.1e-09	[3, 4, 5, 6]	Group44	37.1429	26	[Adra1b, Chp1, Dusp12, Epm2aip1, Foxo1, Gck, Gckr, Gpd1, H6pd, Hnf4a, Insr, Irs2, Mup1, Mup11, Mup2, Mup3, Mup7, Mup8, Mup9, Nfkb1, P2ry1, Ppara, Ppp1r3g, Slc51b, Sorbs1, Supt20]
GO:0010675	regulation of cellular carbohydrate metabolic process	GO_BiologicalProcess	1.7e-05	0.00046	9.5e-11	1.1e-09	[4, 5, 6]	Group44	37.0629	53	[Acadm, Adipor1, Adnp, Adra1b, C1qtnf1, Chp1, Dusp12, Enpp1, Epm2aip1, Foxo1, Gck, Gckr, Gfpt1, Gpd1, H6pd, Hnf4a, Ier3, Igfbp4, Insr, Irs2, Lcmt1, Lepr, Mlycd, Mup1, Mup11, Mup2, Mup3, Mup7, Mup8, Mup9, Ncor1, Nln, Nr1d1, P2ry1, Pdk4, Pdpk1, Pgam1, Ppara, Ppargc1a, Ppp1ca, Ppp1r3g, Rora, Rorc, Serpina12, Sesn2, Sik1, Sirt1, Slc51b, Sorbs1, Supt20, Tinf2, Tmem59, Ugt1a1]
GO:0043255	regulation of carbohydrate biosynthetic process	GO_BiologicalProcess	0.0011	0.015	9.5e-11	1.1e-09	[4, 5, 6]	Group44	37.037	30	[Acadm, Enpp1, Epm2aip1, Foxo1, Gck, Gfpt1, Hnf4a, Insr, Irs2, Lepr, Mup1, Mup11, Mup2, Mup3, Mup7, Mup8, Mup9, Nfkb1, Nln, Nr1d1, P2ry1, Ppara, Ppp1ca, Ppp1r3g, Serpina12, Sesn2, Sik1, Sorbs1, Supt20, Tgfb1]
GO:0046890	regulation of lipid biosynthetic process	GO_BiologicalProcess	2.2e-06	6.9e-05	9.5e-11	1.1e-09	[4, 5, 6]	Group44	40.678	48	[Abhd6, Acadl, Adgrf5, Apoa5, Apoc1, Apoe, Atp1a1, Bmp2, Erlin2, Fgf1, Fitm2, Gpam, Hnf4a, Hsd17b13, Insig1, Ldlr, Mid1ip1, Mup1, Mup11, Mup2, Mup3, Mup7, Mup8, Mup9, Nfkb1, Nprl3, Nr1d1, Nt5e, Ormdl1, Ormdl2, Pdk4, Pex2, Pla2g6, Plin5, Por, Ppargc1a, Prox1, Samd8, Scarb1, Serpina12, Sf1, Sik1, Sirt1, Slc27a1, Sorbs1, Srebf1, Trib3, Tspo]
GO:0010676	positive regulation of cellular carbohydrate metabolic process	GO_BiologicalProcess	0.0024	0.026	9.5e-11	1.1e-09	[4, 5, 6, 7]	Group44	38.3333	23	[Adra1b, Dusp12, Epm2aip1, Foxo1, Gck, Gckr, Gpd1, H6pd, Hnf4a, Insr, Irs2, Mup1, Mup11, Mup2, Mup3, Mup7, Mup8, Mup9, P2ry1, Ppara, Ppp1r3g, Sorbs1, Supt20]
GO:0010677	negative regulation of cellular carbohydrate metabolic process	GO_BiologicalProcess	0.0011	0.016	9.5e-11	1.1e-09	[4, 5, 6, 7]	Group44	43.9024	18	[Adra1b, Enpp1, Gck, Gckr, Gfpt1, Ier3, Lepr, Mup1, Mup11, Mup2, Mup3, Mup7, Mup8, Mup9, Ppargc1a, Serpina12, Sik1, Ugt1a1]
GO:0019318	hexose metabolic process	GO_BiologicalProcess	1.7e-07	6.8e-06	9.5e-11	1.1e-09	[5, 6]	Group44	37.7551	74	[Acadm, Adipor1, Adra1b, Aimp1, Aldoa, Angptl8, Atf3, Brat1, C1qtnf1, Chst15, Cpt1a, Cry1, Dlat, Dusp12, Enpp1, Epm2aip1, Foxo1, Gale, Galk1, Galt, Gck, Gckr, Gfpt1, Gnpda1, Gpd1, H6pd, Hnf4a, Igfbp4, Inppl1, Insr, Irs2, Lcmt1, Lepr, Lrp5, Man1c1, Man2a1, Mlycd, Mpi, Mup1, Mup11, Mup2, Mup3, Mup7, Mup8, Mup9, Nln, Nr1d1, Oma1, Pck1, Pcx, Pdhx, Pdk4, Pdpk1, Per2, Pgam1, Pgm2l1, Pmm1, Pofut1, Ppara…
GO:0046364	monosaccharide biosynthetic process	GO_BiologicalProcess	5.5e-07	1.8e-05	9.5e-11	1.1e-09	[5, 6]	Group44	47.9452	35	[Acadm, Atf3, Chst15, Cry1, Foxo1, Gck, Gnpda1, Gpd1, Gsto1, H6pd, Hnf4a, Lepr, Mup1, Mup11, Mup2, Mup3, Mup7, Mup8, Mup9, Nln, Nr1d1, Pck1, Pcx, Per2, Pgam1, Pgd, Ppara, Ppargc1a, Rbp4, Serpina12, Sesn2, Sik1, Sord, Supt20, Tpi1]
GO:0051055	negative regulation of lipid biosynthetic process	GO_BiologicalProcess	1.3e-05	0.00037	9.5e-11	1.1e-09	[4, 5, 6, 7]	Group44	50	24	[Acadl, Apoc1, Apoe, Atp1a1, Bmp2, Erlin2, Insig1, Mup1, Mup11, Mup2, Mup3, Mup7, Mup8, Mup9, Nfkb1, Nprl3, Ormdl1, Ormdl2, Prox1, Serpina12, Sik1, Sirt1, Slc27a1, Trib3]
GO:0042593	glucose homeostasis	GO_BiologicalProcess	0.00035	0.0062	9.5e-11	1.1e-09	[6]	Group44	32.0197	65	[Aacs, Adgrf5, Adipor1, Adipor2, Adra1b, Appl1, Cry1, Cry2, Ero1lb, Foxa3, Foxo1, Foxo3, Galk1, Gas6, Gck, Gckr, Gk, Hnf4a, Igf1r, Il1r1, Insr, Irs2, Lepr, Lrp5, Mcu, Mecp2, Met, Mup1, Mup11, Mup2, Mup3, Mup7, Mup8, Mup9, Ncor2, Nr1d1, Nrxn1, Pck1, Pde3b, Pdhx, Pdk4, Peo1, Phpt1, Pih1d1, Pim3, Pla2g6, Ppargc1a, Ppp1r3g, Ppp3cb, Prkaca, Ptch1, Pygl, Rbp4, Rps6, Sesn2, Sirt1, Slc8b1, Sltm, Smarca4,…
GO:0006006	glucose metabolic process	GO_BiologicalProcess	2e-06	6.5e-05	9.5e-11	1.1e-09	[6, 7]	Group44	37.5758	62	[Acadm, Adipor1, Adra1b, Aimp1, Angptl8, Atf3, Brat1, C1qtnf1, Cpt1a, Cry1, Dlat, Dusp12, Enpp1, Epm2aip1, Foxo1, Gck, Gckr, Gfpt1, Gpd1, H6pd, Hnf4a, Igfbp4, Inppl1, Insr, Irs2, Lcmt1, Lepr, Lrp5, Mlycd, Mup1, Mup11, Mup2, Mup3, Mup7, Mup8, Mup9, Nln, Nr1d1, Oma1, Pck1, Pcx, Pdhx, Pdk4, Pdpk1, Per2, Pgam1, Pgm2l1, Ppara, Ppargc1a, Ppp1ca, Ppp1r3g, Rbp4, Rora, Rorc, Serp1, Serpina12, Sesn2, Sik1,…
GO:0010906	regulation of glucose metabolic process	GO_BiologicalProcess	2.2e-05	0.00056	9.5e-11	1.1e-09	[5, 6, 7, 8]	Group44	39.8058	41	[Acadm, Adipor1, Adra1b, C1qtnf1, Dusp12, Enpp1, Epm2aip1, Foxo1, Gck, Gckr, Gfpt1, Hnf4a, Igfbp4, Insr, Irs2, Lcmt1, Lepr, Mlycd, Mup1, Mup11, Mup2, Mup3, Mup7, Mup8, Mup9, Nln, Nr1d1, Pdk4, Pdpk1, Pgam1, Ppara, Ppp1ca, Ppp1r3g, Rora, Rorc, Serpina12, Sesn2, Sik1, Sirt1, Sorbs1, Supt20]
GO:0019319	hexose biosynthetic process	GO_BiologicalProcess	5.2e-07	1.8e-05	9.5e-11	1.1e-09	[6, 7]	Group44	49.2537	33	[Acadm, Atf3, Chst15, Cry1, Foxo1, Gck, Gnpda1, Gpd1, H6pd, Hnf4a, Lepr, Mup1, Mup11, Mup2, Mup3, Mup7, Mup8, Mup9, Nln, Nr1d1, Pck1, Pcx, Per2, Pgam1, Ppara, Ppargc1a, Rbp4, Serpina12, Sesn2, Sik1, Sord, Supt20, Tpi1]
GO:0006111	regulation of gluconeogenesis	GO_BiologicalProcess	0.00037	0.0064	9.5e-11	1.1e-09	[5, 6, 7, 8, 9]	Group44	46.3415	19	[Acadm, Foxo1, Gck, Hnf4a, Lepr, Mup1, Mup11, Mup2, Mup3, Mup7, Mup8, Mup9, Nln, Nr1d1, Ppara, Serpina12, Sesn2, Sik1, Supt20]
GO:0010907	positive regulation of glucose metabolic process	GO_BiologicalProcess	0.0011	0.016	9.5e-11	1.1e-09	[5, 6, 7, 8, 9]	Group44	43.9024	18	[Adra1b, Epm2aip1, Foxo1, Gck, Hnf4a, Insr, Irs2, Mup1, Mup11, Mup2, Mup3, Mup7, Mup8, Mup9, Ppara, Ppp1r3g, Sorbs1, Supt20]
GO:0006094	gluconeogenesis	GO_BiologicalProcess	6.2e-06	0.00018	9.5e-11	1.1e-09	[7, 8]	Group44	46.875	30	[Acadm, Atf3, Cry1, Foxo1, Gck, Gpd1, H6pd, Hnf4a, Lepr, Mup1, Mup11, Mup2, Mup3, Mup7, Mup8, Mup9, Nln, Nr1d1, Pck1, Pcx, Per2, Pgam1, Ppara, Ppargc1a, Rbp4, Serpina12, Sesn2, Sik1, Supt20, Tpi1]
GO:0045721	negative regulation of gluconeogenesis	GO_BiologicalProcess	7e-05	0.0016	9.5e-11	1.1e-09	[5, 6, 7, 8, 9, 10]	Group44	68.75	11	[Gck, Lepr, Mup1, Mup11, Mup2, Mup3, Mup7, Mup8, Mup9, Serpina12, Sik1]
GO:0008286	insulin receptor signaling pathway	GO_BiologicalProcess	0.00087	0.012	9.5e-11	1.1e-09	[7, 8, 9]	Group44	36.1702	34	[Adipor1, Baiap2l1, C2cd5, Cav2, Eif4ebp1, Enpp1, Fer, Foxo1, Igfbp1, Insr, Irs2, Lmbrd1, Mup1, Mup11, Mup2, Mup3, Mup7, Mup8, Mup9, Osbpl8, Pdk4, Pid1, Pik3r3, Plcb1, Prkca, Serpina12, Shc1, Sirt1, Socs2, Socs4, Socs7, Sorbs1, Srebf1, Zfp106]
GO:0061179	negative regulation of insulin secretion involved in cellular response to glucose stimulus	GO_BiologicalProcess	0.0026	0.028	9.5e-11	1.1e-09	[3, 4, 5, 6, 7, 8, 9, 10, 11, 12, 13]	Group44	56.25	9	[Mup1, Mup11, Mup2, Mup3, Mup7, Mup8, Mup9, Pim3, Ucp2]
GO:7083820	Cholesterol biosynthesis	REACTOME_10.02.2016	0.003	0.031	1.3e-08	6.8e-08	[-1]	Group47	50	11	[Cyp51, Fdft1, Fdps, Hmgcs1, Hsd17b7, Lss, Mvd, Mvk, Nsdhl, Sc5d, Sqle]
GO:7084371	Activation of gene expression by SREBF (SREBP)	REACTOME_10.02.2016	0.0013	0.017	1.3e-08	6.8e-08	[-1]	Group47	50	13	[Acaca, Cyp51, Elovl6, Fasn, Fdps, Gpam, Lss, Mvd, Mvk, Sc5d, Scd2, Sqle, Srebf1]
GO:7084372	Regulation of cholesterol biosynthesis by SREBP (SREBF)	REACTOME_10.02.2016	0.0041	0.039	1.3e-08	6.8e-08	[-1]	Group47	43.75	14	[Acaca, Cyp51, Elovl6, Fasn, Fdps, Gpam, Lss, Mvd, Mvk, Ran, Sc5d, Scd2, Sqle, Srebf1]
GO:0006694	steroid biosynthetic process	GO_BiologicalProcess	5.6e-05	0.0013	1.3e-08	6.8e-08	[5]	Group47	38.1818	42	[Apoa5, Apoe, Atp1a1, Bmp2, Cyp2r1, Cyp39a1, Cyp51, Erlin2, Fdft1, Fdps, Fdx1, Fgf1, Hint2, Hmgcs1, Hsd17b11, Hsd17b2, Hsd17b6, Hsd17b7, Hsd3b5, Hsd3b7, Insig1, Lss, Mvd, Mvk, Nfkb1, Nprl3, Nr1d1, Nsdhl, Pbx1, Pex2, Por, Ppargc1a, Prox1, Sc5d, Scarb1, Sdr42e1, Sf1, Sirt1, Slc27a2, Srd5a1, Srebf1, Tspo]
GO:0046890	regulation of lipid biosynthetic process	GO_BiologicalProcess	2.2e-06	6.9e-05	1.3e-08	6.8e-08	[4, 5, 6]	Group47	40.678	48	[Abhd6, Acadl, Adgrf5, Apoa5, Apoc1, Apoe, Atp1a1, Bmp2, Erlin2, Fgf1, Fitm2, Gpam, Hnf4a, Hsd17b13, Insig1, Ldlr, Mid1ip1, Mup1, Mup11, Mup2, Mup3, Mup7, Mup8, Mup9, Nfkb1, Nprl3, Nr1d1, Nt5e, Ormdl1, Ormdl2, Pdk4, Pex2, Pla2g6, Plin5, Por, Ppargc1a, Prox1, Samd8, Scarb1, Serpina12, Sf1, Sik1, Sirt1, Slc27a1, Sorbs1, Srebf1, Trib3, Tspo]
GO:1902652	secondary alcohol metabolic process	GO_BiologicalProcess	9.8e-05	0.0021	1.3e-08	6.8e-08	[5]	Group47	38.2353	39	[Acadl, Apoa5, Apoc1, Apoe, Apof, App, Cln6, Cln8, Cyp2r1, Cyp39a1, Cyp46a1, Cyp51, Ephx2, Erlin2, Fdft1, Fdps, Fdx1, Fgf1, Hmgcs1, Hsd17b7, Insig1, Lcat, Ldlr, Lepr, Lipe, Lrp5, Lss, Mvd, Mvk, Npc1, Nsdhl, Pcsk9, Pex2, Por, Sc5d, Scarb1, Serpina12, Sqle, Srebf1]
GO:0006695	cholesterol biosynthetic process	GO_BiologicalProcess	0.0016	0.02	1.3e-08	6.8e-08	[7]	Group47	42.8571	18	[Apoa5, Apoe, Cyp51, Erlin2, Fdft1, Fdps, Fgf1, Hmgcs1, Hsd17b7, Insig1, Lss, Mvd, Mvk, Nsdhl, Pex2, Por, Sc5d, Srebf1]
GO:0042593	glucose homeostasis	GO_BiologicalProcess	0.00035	0.0062	1.3e-05	4.4e-05	[6]	Group5	32.0197	65	[Aacs, Adgrf5, Adipor1, Adipor2, Adra1b, Appl1, Cry1, Cry2, Ero1lb, Foxa3, Foxo1, Foxo3, Galk1, Gas6, Gck, Gckr, Gk, Hnf4a, Igf1r, Il1r1, Insr, Irs2, Lepr, Lrp5, Mcu, Mecp2, Met, Mup1, Mup11, Mup2, Mup3, Mup7, Mup8, Mup9, Ncor2, Nr1d1, Nrxn1, Pck1, Pde3b, Pdhx, Pdk4, Peo1, Phpt1, Pih1d1, Pim3, Pla2g6, Ppargc1a, Ppp1r3g, Ppp3cb, Prkaca, Ptch1, Pygl, Rbp4, Rps6, Sesn2, Sirt1, Slc8b1, Sltm, Smarca4,…
GO:0046883	regulation of hormone secretion	GO_BiologicalProcess	0.0055	0.048	1.3e-05	4.4e-05	[3, 4, 5, 6, 7, 8, 9]	Group5	30.4348	49	[Aacs, Abat, Anxa5, Arntl, C1qtnf1, Chd3, Chd7, Cpt1a, Cry1, Cry2, Gck, Gja1, Hadh, Hfe, Hnf4a, Inhbb, Irs2, Lrp5, Mcu, Mup1, Mup11, Mup2, Mup3, Mup7, Mup8, Mup9, Nlgn2, Nr1d1, Nrxn1, P2ry1, Pde3b, Pde4c, Pdhx, Per2, Phpt1, Pim3, Pla2g6, Ppard, Ppp3cb, Psmd9, Rbp4, Serp1, Slc8b1, Smad4, Snx4, Srebf1, Sri, Sytl4, Ucp2]
GO:0006006	glucose metabolic process	GO_BiologicalProcess	2e-06	6.5e-05	1.3e-05	4.4e-05	[6, 7]	Group5	37.5758	62	[Acadm, Adipor1, Adra1b, Aimp1, Angptl8, Atf3, Brat1, C1qtnf1, Cpt1a, Cry1, Dlat, Dusp12, Enpp1, Epm2aip1, Foxo1, Gck, Gckr, Gfpt1, Gpd1, H6pd, Hnf4a, Igfbp4, Inppl1, Insr, Irs2, Lcmt1, Lepr, Lrp5, Mlycd, Mup1, Mup11, Mup2, Mup3, Mup7, Mup8, Mup9, Nln, Nr1d1, Oma1, Pck1, Pcx, Pdhx, Pdk4, Pdpk1, Per2, Pgam1, Pgm2l1, Ppara, Ppargc1a, Ppp1ca, Ppp1r3g, Rbp4, Rora, Rorc, Serp1, Serpina12, Sesn2, Sik1,…
GO:0090276	regulation of peptide hormone secretion	GO_BiologicalProcess	0.0026	0.028	1.3e-05	4.4e-05	[4, 5, 6, 7, 8, 9, 10]	Group5	32.3308	43	[Aacs, Abat, Anxa5, Arntl, Chd3, Chd7, Cpt1a, Gck, Gja1, Hadh, Hfe, Hnf4a, Inhbb, Irs2, Lrp5, Mcu, Mup1, Mup11, Mup2, Mup3, Mup7, Mup8, Mup9, Nlgn2, Nr1d1, Nrxn1, Pde3b, Pde4c, Pdhx, Per2, Phpt1, Pim3, Pla2g6, Ppard, Ppp3cb, Psmd9, Rbp4, Serp1, Slc8b1, Srebf1, Sri, Sytl4, Ucp2]
GO:0030073	insulin secretion	GO_BiologicalProcess	0.0043	0.041	1.3e-05	4.4e-05	[5, 6, 7, 8, 9, 10]	Group5	31.4286	44	[Aacs, Abat, Acvr2b, Arntl, Cpt1a, Gck, Gja1, Hadh, Hnf4a, Htt, Ildr2, Inhbb, Irs2, Lrp5, Mcu, Mup1, Mup11, Mup2, Mup3, Mup7, Mup8, Mup9, Nlgn2, Nr1d1, Nrxn1, Pde3b, Pde4c, Pdhx, Per2, Phpt1, Pim3, Pla2g6, Ppard, Ppp3cb, Psmd9, Rapgef4, Rbp4, Serp1, Slc8b1, Snx19, Srebf1, Sri, Sytl4, Ucp2]
GO:0050796	regulation of insulin secretion	GO_BiologicalProcess	0.0022	0.025	1.3e-05	4.4e-05	[5, 6, 7, 8, 9, 10, 11]	Group5	33.3333	39	[Aacs, Abat, Arntl, Cpt1a, Gck, Gja1, Hadh, Hnf4a, Inhbb, Irs2, Lrp5, Mcu, Mup1, Mup11, Mup2, Mup3, Mup7, Mup8, Mup9, Nlgn2, Nr1d1, Nrxn1, Pde3b, Pde4c, Pdhx, Per2, Phpt1, Pim3, Pla2g6, Ppard, Ppp3cb, Psmd9, Rbp4, Serp1, Slc8b1, Srebf1, Sri, Sytl4, Ucp2]
GO:0032870	cellular response to hormone stimulus	GO_BiologicalProcess	2e-05	0.00052	1.5e-05	4.8e-05	[4, 5]	Group50	30.6878	116	[Aacs, Acaca, Acsl1, Adamts1, Adcy6, Adipor1, Adipor2, Ahr, Akap1, Akap13, Aldh2, Anxa5, Apex1, Atp1a1, Baiap2l1, Bbs4, C2cd5, Cav2, Cbx3, Cdk2, Crebrf, Csk, Ctsh, Dnmt3b, Eif4ebp1, Enpp1, Fbxo32, Fer, Foxo1, Gata6, Gfpt1, Gpam, Hmbs, Hmgcs1, Hnf4a, Igf1r, Igfbp1, Igfbp2, Inhbb, Insr, Irs2, Jun, Junb, Jund, Kat5, Klf9, Lats2, Lepr, Lmbrd1, Mecp2, Msn, Mup1, Mup11, Mup2, Mup3, Mup7, Mup8, Mup9, Nc…
GO:1901652	response to peptide	GO_BiologicalProcess	0.0007	0.01	1.5e-05	4.8e-05	[4, 5]	Group50	29.393	92	[Adcy6, Adipor1, Akap1, Anxa5, Apex1, Atp2a2, Baiap2l1, Braf, Btg1, C2cd5, Cav2, Cdk2, Cdo1, Cry1, Cry2, Csk, Ctgf, Cxcl12, Cyc1, Eif2b5, Eif4ebp1, Enpp1, Epm2aip1, Fer, Foxo1, Gfpt1, Gja1, Gpam, Hadh, Igf1r, Igfbp1, Inhbb, Inppl1, Insr, Irf5, Irs2, Junb, Jund, Klf3, Lmbrd1, Lta4h, Mecp2, Mup1, Mup11, Mup2, Mup3, Mup7, Mup8, Mup9, Nfkb1, Nfkbia, Notch1, Osbpl8, Parp1, Pck1, Pcsk9, Pde3b, Pdk4, Pd…
GO:0043434	response to peptide hormone	GO_BiologicalProcess	0.00019	0.0038	1.5e-05	4.8e-05	[4, 5, 6]	Group50	30.662	88	[Adcy6, Adipor1, Akap1, Anxa5, Apex1, Atp2a2, Baiap2l1, Braf, Btg1, C2cd5, Cav2, Cdk2, Cdo1, Cry1, Cry2, Csk, Ctgf, Cxcl12, Cyc1, Eif2b5, Eif4ebp1, Enpp1, Epm2aip1, Fer, Foxo1, Gfpt1, Gja1, Gpam, Hadh, Igf1r, Igfbp1, Inhbb, Inppl1, Insr, Irs2, Junb, Jund, Lmbrd1, Lta4h, Mecp2, Mup1, Mup11, Mup2, Mup3, Mup7, Mup8, Mup9, Nfkb1, Osbpl8, Parp1, Pck1, Pcsk9, Pde3b, Pdk4, Pdpk1, Pid1, Pik3r3, Pklr, Plc…
GO:1901653	cellular response to peptide	GO_BiologicalProcess	0.0034	0.034	1.5e-05	4.8e-05	[5, 6]	Group50	29.6296	64	[Adcy6, Adipor1, Akap1, Anxa5, Apex1, Baiap2l1, C2cd5, Cav2, Cdk2, Csk, Eif4ebp1, Enpp1, Fer, Foxo1, Gfpt1, Gpam, Igf1r, Igfbp1, Inhbb, Insr, Irs2, Klf3, Lmbrd1, Mecp2, Mup1, Mup11, Mup2, Mup3, Mup7, Mup8, Mup9, Nfkb1, Osbpl8, Parp1, Pcsk9, Pde3b, Pdk4, Pdpk1, Pid1, Pik3r3, Pklr, Plcb1, Por, Prkca, Prkdc, Pxn, Rap1b, Rarres2, Rxra, Serpina12, Shc1, Sirt1, Slc25a33, Socs2, Socs4, Socs7, Sorbs1, Sr…
GO:0032868	response to insulin	GO_BiologicalProcess	0.00034	0.0061	1.5e-05	4.8e-05	[5, 6, 7]	Group50	32.1608	64	[Adipor1, Baiap2l1, C2cd5, Cav2, Cdk2, Cry1, Cry2, Eif4ebp1, Enpp1, Epm2aip1, Fer, Foxo1, Gfpt1, Gpam, Hadh, Igf1r, Igfbp1, Inhbb, Inppl1, Insr, Irs2, Lmbrd1, Mup1, Mup11, Mup2, Mup3, Mup7, Mup8, Mup9, Osbpl8, Parp1, Pck1, Pcsk9, Pde3b, Pdk4, Pdpk1, Pid1, Pik3r3, Pklr, Plcb1, Ppara, Prkca, Prkdc, Rarres2, Rbp4, Rxra, Scly, Serpina12, Sesn2, Shc1, Sirt1, Slc25a33, Slc27a1, Socs2, Socs4, Socs7, Sor…
GO:0010906	regulation of glucose metabolic process	GO_BiologicalProcess	2.2e-05	0.00056	1.5e-05	4.8e-05	[5, 6, 7, 8]	Group50	39.8058	41	[Acadm, Adipor1, Adra1b, C1qtnf1, Dusp12, Enpp1, Epm2aip1, Foxo1, Gck, Gckr, Gfpt1, Hnf4a, Igfbp4, Insr, Irs2, Lcmt1, Lepr, Mlycd, Mup1, Mup11, Mup2, Mup3, Mup7, Mup8, Mup9, Nln, Nr1d1, Pdk4, Pdpk1, Pgam1, Ppara, Ppp1ca, Ppp1r3g, Rora, Rorc, Serpina12, Sesn2, Sik1, Sirt1, Sorbs1, Supt20]
GO:0010907	positive regulation of glucose metabolic process	GO_BiologicalProcess	0.0011	0.016	1.5e-05	4.8e-05	[5, 6, 7, 8, 9]	Group50	43.9024	18	[Adra1b, Epm2aip1, Foxo1, Gck, Hnf4a, Insr, Irs2, Mup1, Mup11, Mup2, Mup3, Mup7, Mup8, Mup9, Ppara, Ppp1r3g, Sorbs1, Supt20]
GO:0032869	cellular response to insulin stimulus	GO_BiologicalProcess	0.0012	0.016	1.5e-05	4.8e-05	[6, 7, 8]	Group50	32.0988	52	[Adipor1, Baiap2l1, C2cd5, Cav2, Cdk2, Eif4ebp1, Enpp1, Fer, Foxo1, Gfpt1, Gpam, Igf1r, Igfbp1, Inhbb, Insr, Irs2, Lmbrd1, Mup1, Mup11, Mup2, Mup3, Mup7, Mup8, Mup9, Osbpl8, Parp1, Pcsk9, Pde3b, Pdk4, Pdpk1, Pid1, Pik3r3, Pklr, Plcb1, Prkca, Prkdc, Rarres2, Rxra, Serpina12, Shc1, Sirt1, Slc25a33, Socs2, Socs4, Socs7, Sorbs1, Srebf1, Trib3, Ucp2, Xbp1, Ywhag, Zfp106]
GO:0008286	insulin receptor signaling pathway	GO_BiologicalProcess	0.00087	0.012	1.5e-05	4.8e-05	[7, 8, 9]	Group50	36.1702	34	[Adipor1, Baiap2l1, C2cd5, Cav2, Eif4ebp1, Enpp1, Fer, Foxo1, Igfbp1, Insr, Irs2, Lmbrd1, Mup1, Mup11, Mup2, Mup3, Mup7, Mup8, Mup9, Osbpl8, Pdk4, Pid1, Pik3r3, Plcb1, Prkca, Serpina12, Shc1, Sirt1, Socs2, Socs4, Socs7, Sorbs1, Srebf1, Zfp106]
GO:7083302	Fatty acid, triacylglycerol, and ketone body metabolism	REACTOME_10.02.2016	6e-08	2.7e-06	3.7e-11	5.6e-10	[-1]	Group57	44.2478	50	[Aacs, Acaca, Acad10, Acad11, Acadl, Acadm, Acly, Acot1, Acot11, Acot12, Acot13, Acot2, Acot3, Acot4, Acot7, Acot8, Acsl1, Acsl5, Agk, Agpat2, Agpat9, Cpt1a, Cpt1b, Cpt2, Crebbp, Decr2, Eci1, Elovl1, Elovl2, Elovl5, Elovl6, Fasn, Gk, Gpam, Gpat4, Gpd1, Gpd1l, Hadh, Hadhb, Hdac3, Lpin2, Ncor1, Ncor2, Pccb, Ppara, Ppard, Rxra, Scd2, Slc25a20, Them4]
GO:7083303	Metabolism of lipids and lipoproteins	REACTOME_10.02.2016	7.8e-08	3.3e-06	3.7e-11	5.6e-10	[-1]	Group57	32.2222	145	[Aacs, Abcb11, Abcc3, Abcd1, Abcg5, Abhd3, Abhd4, Acaa1a, Acaa1b, Acaca, Acad10, Acad11, Acadl, Acadm, Acly, Acot1, Acot11, Acot12, Acot13, Acot2, Acot3, Acot4, Acot7, Acot8, Acox1, Acox2, Acsl1, Acsl5, Agk, Agpat2, Agpat9, Agps, Aldh3a2, Apoa5, Apoe, Arsg, Cdipt, Cers6, Chkb, Cpt1a, Cpt1b, Cpt2, Crat, Crebbp, Ctsa, Cyp2c37, Cyp2c38, Cyp2c40, Cyp2c69, Cyp2u1, Cyp39a1, Cyp46a1, Cyp4a14, Cyp4f14, C…
GO:0030258	lipid modification	GO_BiologicalProcess	0.00045	0.0074	3.7e-11	5.6e-10	[4, 5]	Group57	32.9341	55	[Abcd1, Abcd3, Acaa1a, Acad10, Acad11, Acad8, Acad9, Acadl, Acadm, Acox1, Acox2, Adh7, Adipor1, Adipor2, Agk, Apoa5, Apoe, Bpnt1, Cpt1a, Cpt1b, Ech1, Eci1, Ehhadh, Ephx2, Etfa, Hadh, Hadhb, Hao2, Hsd17b4, Impa2, Inppl1, Ip6k1, Irs2, Lcat, Lonp2, Mettl20, Mlycd, Pdk4, Pex2, Phyh, Pi4ka, Pik3cb, Pik3r3, Pikfyve, Plin5, Plpp2, Por, Ppara, Ppard, Ppargc1a, Sesn2, Slc25a17, Slc27a2, Tmem150a, Ttc7b]
GO:0043436	oxoacid metabolic process	GO_BiologicalProcess	3.8e-10	2.3e-08	3.7e-11	5.6e-10	[4, 5]	Group57	30.6098	251	[Aacs, Aars, Aasdh, Aasdhppt, Abat, Abcd1, Abcd3, Acaa1a, Acaa1b, Acaa2, Acaca, Acad10, Acad11, Acad8, Acad9, Acadl, Acadm, Acly, Aco2, Acot1, Acot11, Acot12, Acot2, Acot3, Acot4, Acot7, Acot8, Acox1, Acox2, Acsl1, Acsl5, Acsm3, Adh7, Adipor1, Adipor2, Adsl, Agxt, Ahcy, Aldh1a7, Aldoa, Alkbh7, Amdhd1, Amt, Apc, Apoa5, Apoc1, Aspa, Atp8b1, Auh, Bckdhb, Bco2, Bgn, Bhmt, Bhmt2, Btd, Cad, Cars, Cars2…
GO:0044242	cellular lipid catabolic process	GO_BiologicalProcess	1e-07	4.4e-06	3.7e-11	5.6e-10	[4, 5]	Group57	40.8163	60	[Abcd1, Abcd3, Abhd6, Acaa1a, Acad10, Acad11, Acad8, Acad9, Acadl, Acadm, Acot7, Acox1, Acox2, Apoa5, Apoc1, Apoe, Bco2, Ces1d, Cpt1a, Cpt1b, Cyp4a10, Cyp4a32, Cyp4f14, Ech1, Eci1, Eci2, Ehhadh, Enpp2, Etfa, Gla, Hadh, Hadhb, Hexa, Hsd17b4, Inpp5f, Irs2, Ldlr, Lipe, Lonp2, Lpin2, Lpin3, Mettl20, Mlycd, Pex2, Phyh, Pla2g15, Plin5, Pnpla2, Pnpla3, Ppard, Rab7, Scarb1, Sesn2, Sgpl1, Sirt2, Slc25a17,…
GO:0019752	carboxylic acid metabolic process	GO_BiologicalProcess	6.2e-10	3.4e-08	3.7e-11	5.6e-10	[5, 6]	Group57	30.7891	238	[Aacs, Aars, Aasdh, Aasdhppt, Abat, Abcd1, Abcd3, Acaa1a, Acaa1b, Acaa2, Acaca, Acad10, Acad11, Acad8, Acad9, Acadl, Acadm, Acly, Aco2, Acot1, Acot11, Acot12, Acot2, Acot3, Acot4, Acot7, Acot8, Acox1, Acox2, Acsl1, Acsl5, Acsm3, Adh7, Adipor1, Adipor2, Adsl, Agxt, Ahcy, Aldh1a7, Aldoa, Alkbh7, Amdhd1, Amt, Apc, Apoa5, Apoc1, Aspa, Atp8b1, Auh, Bckdhb, Bco2, Bhmt, Bhmt2, Btd, Cad, Cars, Cars2, Cbs…
GO:0006631	fatty acid metabolic process	GO_BiologicalProcess	1.8e-10	1.2e-08	3.7e-11	5.6e-10	[4, 5, 7, 8]	Group57	36.9906	118	[Aacs, Aasdh, Abcd1, Abcd3, Acaa1a, Acaa1b, Acaa2, Acaca, Acad10, Acad11, Acad8, Acad9, Acadl, Acadm, Acly, Acot1, Acot11, Acot12, Acot2, Acot3, Acot4, Acot7, Acox1, Acox2, Acsl1, Acsl5, Acsm3, Adh7, Adipor1, Adipor2, Alkbh7, Apoa5, Apoc1, Ces1d, Cpt1a, Cpt1b, Cpt2, Crat, Cyb5a, Cyp2a4, Cyp2a5, Cyp2c37, Cyp2c38, Cyp2c40, Cyp2c69, Cyp2c70, Cyp2e1, Cyp2f2, Cyp4a10, Cyp4a32, Cyp4f14, Daglb, Decr2, E…
GO:0046395	carboxylic acid catabolic process	GO_BiologicalProcess	3.6e-05	0.00087	3.7e-11	5.6e-10	[5, 6, 7]	Group57	34.8571	61	[Abat, Abcd1, Abcd3, Acaa1a, Acad10, Acad11, Acad8, Acad9, Acadl, Acadm, Acot4, Acot7, Acot8, Acox1, Acox2, Agxt, Ahcy, Amdhd1, Amt, Auh, Bckdhb, Cbs, Ccbl1, Cdo1, Ces1d, Cpt1a, Cpt1b, Cyp39a1, Cyp4a10, Cyp4a32, Cyp4f14, Ech1, Eci1, Eci2, Ehhadh, Etfa, Gldc, Hadh, Hadhb, Hal, Hsd17b4, Irs2, Kmo, Kynu, Lipe, Lonp2, Lpin2, Lpin3, Mettl20, Mlycd, Pex2, Phyh, Plin5, Ppard, Qprt, Renbp, Sesn2, Shmt1, …
GO:0032787	monocarboxylic acid metabolic process	GO_BiologicalProcess	6.2e-13	5.8e-11	3.7e-11	5.6e-10	[6, 7]	Group57	35.3414	176	[Aacs, Aasdh, Abat, Abcd1, Abcd3, Acaa1a, Acaa1b, Acaa2, Acaca, Acad10, Acad11, Acad8, Acad9, Acadl, Acadm, Acly, Acot1, Acot11, Acot12, Acot2, Acot3, Acot4, Acot7, Acox1, Acox2, Acsl1, Acsl5, Acsm3, Adh7, Adipor1, Adipor2, Agxt, Aldh1a7, Aldoa, Alkbh7, Amdhd1, Apoa5, Apoc1, Aspa, Atp8b1, Bco2, Btd, Ccbl1, Ces1d, Cpt1a, Cpt1b, Cpt2, Crat, Cyb5a, Cyp2a4, Cyp2a5, Cyp2c37, Cyp2c38, Cyp2c40, Cyp2c69,…
GO:0009062	fatty acid catabolic process	GO_BiologicalProcess	4.7e-09	2.4e-07	3.7e-11	5.6e-10	[5, 6, 7, 8, 9]	Group57	51.9481	40	[Abcd1, Abcd3, Acaa1a, Acad10, Acad11, Acad8, Acad9, Acadl, Acadm, Acot7, Acox1, Acox2, Ces1d, Cpt1a, Cpt1b, Cyp4a10, Cyp4a32, Cyp4f14, Ech1, Eci1, Eci2, Ehhadh, Etfa, Hadh, Hadhb, Hsd17b4, Irs2, Lipe, Lonp2, Lpin2, Lpin3, Mettl20, Mlycd, Pex2, Phyh, Plin5, Ppard, Sesn2, Slc25a17, Slc27a2]
GO:0019395	fatty acid oxidation	GO_BiologicalProcess	1.6e-07	6.6e-06	3.7e-11	5.6e-10	[5, 6, 7, 8, 9]	Group57	47.561	39	[Abcd1, Abcd3, Acaa1a, Acad10, Acad11, Acad8, Acad9, Acadl, Acadm, Acox1, Acox2, Adh7, Adipor1, Adipor2, Cpt1a, Cpt1b, Ech1, Eci1, Ehhadh, Etfa, Hadh, Hadhb, Hao2, Hsd17b4, Irs2, Lonp2, Mettl20, Mlycd, Pdk4, Pex2, Phyh, Plin5, Por, Ppara, Ppard, Ppargc1a, Sesn2, Slc25a17, Slc27a2]
GO:0072329	monocarboxylic acid catabolic process	GO_BiologicalProcess	7.3e-08	3.2e-06	3.7e-11	5.6e-10	[6, 7, 8]	Group57	46.7391	43	[Abat, Abcd1, Abcd3, Acaa1a, Acad10, Acad11, Acad8, Acad9, Acadl, Acadm, Acot7, Acox1, Acox2, Agxt, Ces1d, Cpt1a, Cpt1b, Cyp39a1, Cyp4a10, Cyp4a32, Cyp4f14, Ech1, Eci1, Eci2, Ehhadh, Etfa, Hadh, Hadhb, Hsd17b4, Irs2, Lipe, Lonp2, Lpin2, Lpin3, Mettl20, Mlycd, Pex2, Phyh, Plin5, Ppard, Sesn2, Slc25a17, Slc27a2]
GO:0072330	monocarboxylic acid biosynthetic process	GO_BiologicalProcess	0.0019	0.022	3.7e-11	5.6e-10	[6, 7, 8]	Group57	31.5152	52	[Abat, Abcd3, Acaca, Acadl, Acadm, Acly, Acot7, Acsm3, Agxt, Apoa5, Apoc1, Cyp39a1, Decr2, Elovl1, Elovl2, Elovl5, Elovl6, Erlin2, Fasn, Hnf4a, Htt, Insig1, Lias, Lta4h, Mcat, Mid1ip1, Mif, Mlycd, Ndufab1, Nprl3, Nr1d1, Oxsm, Pccb, Pddc1, Pdk4, Per2, Pex2, Pklr, Prox1, Ptges, Rbp1, Rdh10, Rdh9, Rnpep, Sc5d, Scd2, Sirt1, Slc27a2, Srebf1, Srr, Thnsl2, Trib3]
GO:0006635	fatty acid beta-oxidation	GO_BiologicalProcess	4.4e-07	1.5e-05	3.7e-11	5.6e-10	[6, 7, 8, 9, 10]	Group57	51.7241	30	[Abcd1, Abcd3, Acaa1a, Acad10, Acad11, Acad8, Acad9, Acadl, Acadm, Acox1, Acox2, Cpt1a, Cpt1b, Ech1, Eci1, Ehhadh, Etfa, Hadh, Hadhb, Hsd17b4, Irs2, Lonp2, Mettl20, Mlycd, Pex2, Plin5, Ppard, Sesn2, Slc25a17, Slc27a2]
GO:0033539	fatty acid beta-oxidation using acyl-CoA dehydrogenase	GO_BiologicalProcess	0.0029	0.03	3.7e-11	5.6e-10	[7, 8, 9, 10, 11]	Group57	52.6316	10	[Acad10, Acad11, Acad8, Acad9, Acadl, Acadm, Acox1, Acox2, Etfa, Mettl20]
GO:7084200	Calnexin/calreticulin cycle	REACTOME_10.02.2016	0.0014	0.018	0.00015	0.00036	[-1]	Group60	60	9	[Calr, Canx, Derl2, Edem1, Edem2, Pdia3, Sel1l, Syvn1, Uggt1]
GO:0006986	response to unfolded protein	GO_BiologicalProcess	0.0017	0.021	0.00015	0.00036	[4, 5]	Group60	36.1446	30	[Aars, Atf3, Bfar, Cdk5rap3, Creb3l3, Crebrf, Derl1, Derl2, Edem1, Edem2, Eif2ak2, Ep300, Fbxo6, Herpud1, Hspa5, Hspb1, Hspd1, Hsph1, Manf, Parp16, Pomt1, Ppp1r15a, Rhbdd1, Sdf2l1, Serp1, Stt3b, Syvn1, Ubxn4, Xbp1, Yod1]
GO:0035967	cellular response to topologically incorrect protein	GO_BiologicalProcess	0.0017	0.021	0.00015	0.00036	[4, 5]	Group60	37.6812	26	[Aars, Atf3, Bfar, Cdk5rap3, Creb3l3, Crebrf, Derl1, Derl2, Edem1, Edem2, Eif2ak2, Ep300, Hdac6, Herpud1, Hspa5, Parp16, Pomt1, Ppp1r15a, Rhbdd1, Sdf2l1, Serp1, Syvn1, Tor1a, Vcp, Xbp1, Yod1]
GO:0034620	cellular response to unfolded protein	GO_BiologicalProcess	0.0024	0.026	0.00015	0.00036	[5, 6]	Group60	38.3333	23	[Aars, Atf3, Bfar, Cdk5rap3, Creb3l3, Crebrf, Derl1, Derl2, Edem1, Edem2, Eif2ak2, Ep300, Herpud1, Hspa5, Parp16, Pomt1, Ppp1r15a, Rhbdd1, Sdf2l1, Serp1, Syvn1, Xbp1, Yod1]
GO:0030970	retrograde protein transport, ER to cytosol	GO_BiologicalProcess	0.00053	0.0085	0.00015	0.00036	[4, 5, 6, 7, 8]	Group60	51.8519	14	[Derl1, Derl2, Edem1, Edem2, Herpud1, Hsp90b1, Rhbdd1, Sec61b, Sel1l, Svip, Syvn1, Ube2j1, Vcp, Yod1]
GO:0032527	protein exit from endoplasmic reticulum	GO_BiologicalProcess	0.00024	0.0045	0.00015	0.00036	[5, 6, 7]	Group60	50	17	[Derl1, Derl2, Edem1, Edem2, Gcc2, Herpud1, Hsp90b1, Rhbdd1, Sec61b, Sel1l, Slc51b, Svip, Syvn1, Tmem30a, Ube2j1, Vcp, Yod1]
GO:1903513	endoplasmic reticulum to cytosol transport	GO_BiologicalProcess	0.0016	0.02	0.00015	0.00036	[6]	Group60	42.8571	18	[Calm1, Derl1, Derl2, Edem1, Edem2, Gstm7, Gsto1, Herpud1, Hsp90b1, Pde4d, Rhbdd1, Sec61b, Sel1l, Svip, Syvn1, Ube2j1, Vcp, Yod1]
GO:0030433	ER-associated ubiquitin-dependent protein catabolic process	GO_BiologicalProcess	0.0049	0.044	0.00015	0.00036	[4, 5, 6, 7, 8, 9, 10, 11]	Group60	36.5079	23	[Derl1, Derl2, Edem1, Edem2, Erlin2, Fbxo6, Herpud1, Hsp90b1, Psmc1, Psmc3, Psmc4, Psmc6, Sdf2l1, Sec61b, Stt3b, Svip, Syvn1, Tor1a, Trim13, Ube2j1, Ubxn4, Vcp, Yod1]
GO:0043161	proteasome-mediated ubiquitin-dependent protein catabolic process	GO_BiologicalProcess	0.0056	0.049	0.00015	0.00036	[6, 7, 8, 9, 10]	Group60	27.8689	85	[Anapc4, Apc, Arntl, Bfar, Birc2, Birc3, Btrc, Ccar2, Cep192, Clu, Csnk2a2, Derl1, Derl2, Edem1, Edem2, Ercc8, Erlin2, Fbxo22, Fbxo31, Fbxo4, Fbxo6, Fbxo9, Fbxw5, Gipc1, Gna12, Hectd3, Herpud1, Hfe, Hsp90b1, Il33, Kat5, Klhl22, Klhl42, Lcmt1, Mad2l2, Nsfl1c, Nub1, Pcbp2, Plk3, Psen2, Psmc1, Psmc3, Psmc4, Psmc6, Psmd1, Psmd2, Psmd6, Psmg2, Rad23b, Rnf125, Rnf14, Rnf144a, Rnf144b, Rnf24, Rnf34, Sdf…
GO:0009896	positive regulation of catabolic process	GO_BiologicalProcess	0.00077	0.011	3.6e-05	9.5e-05	[3, 4, 5]	Group7	29.4702	89	[Adra1b, Ago2, Apc, Apoa5, Apoe, Atg14, Atg5, Bnip3, C4bp, Cblb, Cdk5rap3, Clu, Cnot8, Cpeb3, Cpt1a, Crebrf, Ctsc, Edem1, Edem2, Epm2a, Fbxo22, Flcn, Foxo1, Gck, Gja1, Gpd1, H6pd, Herpud1, Hnrnpr, Ier3, Il33, Insr, Irs2, Kdr, Lrsam1, Msn, Mylip, Nsf, Nub1, Oaz1, Pabpc1, Pacsin3, Pcsk9, Plekhf1, Plin5, Plk3, Pnpla2, Pnpt1, Psen2, Psmc1, Psmc3, Psmc4, Psmc6, Pttg1ip, Rab7, Ralb, Rc3h1, Rhbdd1, Rnf1…
GO:0030163	protein catabolic process	GO_BiologicalProcess	0.0016	0.021	3.6e-05	9.5e-05	[4, 5]	Group7	26.3235	179	[Agxt, Anapc4, Apc, Apoe, Arntl, Bace1, Bfar, Birc2, Birc3, Bnip3, Btrc, C4bp, Capn2, Cblb, Ccar2, Cdc42, Cdk5rap3, Cep192, Cln8, Clu, Crebrf, Csnk2a2, Ctsa, Ctsc, Ctsf, Ctsh, Cul5, Dennd3, Derl1, Derl2, Edem1, Edem2, Enc1, Ercc8, Erlin2, Fbxo22, Fbxo31, Fbxo4, Fbxo6, Fbxo9, Fbxw5, Fbxw8, Foxo1, Furin, Gabarapl2, Gipc1, Gja1, Gna12, Hdac6, Hectd1, Hectd3, Hecw2, Herpud1, Hfe, Hsp90b1, Hspa5, Ide,…
GO:0031329	regulation of cellular catabolic process	GO_BiologicalProcess	4.4e-05	0.001	3.6e-05	9.5e-05	[4, 5]	Group7	29.2994	138	[Actl6a, Adra1b, Ago2, Apc, Apoa5, Apoc1, Apoe, Atg14, Atg5, Bnip3, Btrc, Ccar2, Cdk5rap3, Cep192, Clu, Cnot8, Cpeb3, Cpt1a, Csnk2a2, Ctsa, Ctsc, Cttn, Dap, Dffa, Epm2a, Fbxo22, Flcn, Foxo1, Furin, Gabarapl2, Gck, Gipc1, Gna12, Gpd1, H6pd, Herpud1, Hfe, Hnrnpr, Ier3, Iigp1, Il33, Insr, Irs2, Kdm4a, Kdr, Klhl22, Lcmt1, Ldlr, Lepr, Lonp2, Lrsam1, Mad2l2, Map1lc3b, Mettl20, Mlycd, Msn, Mylip, Nbas, …
GO:0044265	cellular macromolecule catabolic process	GO_BiologicalProcess	0.0015	0.02	3.6e-05	9.5e-05	[4, 5]	Group7	26.2136	189	[Ago2, Ago3, Agxt, Anapc4, Apc, Apoe, Arntl, Auh, Bfar, Birc2, Birc3, Bnip3, Btrc, Capn2, Ccar2, Cdk5rap3, Cep192, Cln6, Cln8, Clu, Cnot6l, Cnot8, Cpeb3, Csnk2a2, Ctif, Ctsa, Ctsc, Ctsf, Ctsh, Cul5, Dcp2, Dennd3, Derl1, Derl2, Dffa, Dis3l, Edem1, Edem2, Enc1, Ercc8, Erlin2, Exosc7, Exosc9, Fbxo18, Fbxo22, Fbxo31, Fbxo4, Fbxo6, Fbxo9, Fbxw5, Fbxw8, Fen1, Furin, Gabarapl2, Gipc1, Gna12, Hdac6, Hect…
GO:0031331	positive regulation of cellular catabolic process	GO_BiologicalProcess	0.0012	0.017	3.6e-05	9.5e-05	[4, 5, 6]	Group7	29.9595	74	[Adra1b, Ago2, Apoa5, Apoe, Atg14, Atg5, Bnip3, Cdk5rap3, Clu, Cnot8, Cpeb3, Cpt1a, Ctsc, Epm2a, Fbxo22, Flcn, Foxo1, Gck, Gpd1, H6pd, Herpud1, Hnrnpr, Il33, Insr, Irs2, Kdr, Lrsam1, Msn, Nub1, Pabpc1, Pacsin3, Pcsk9, Plekhf1, Plin5, Plk3, Pnpla2, Pnpt1, Psen2, Psmc1, Psmc3, Psmc4, Psmc6, Pttg1ip, Ralb, Rc3h1, Rnf125, Rnf14, Rnf144a, Rnf144b, Rnf152, Scoc, Sh3glb1, Sirt1, Sirt2, Socs4, Socs6, Spt…
GO:0042176	regulation of protein catabolic process	GO_BiologicalProcess	0.0016	0.021	3.6e-05	9.5e-05	[4, 5, 6]	Group7	28.754	90	[Apc, Apoe, Arntl, Btrc, C4bp, Cblb, Ccar2, Cdc42, Cdk5rap3, Cep192, Clu, Crebrf, Csnk2a2, Ctsc, Derl2, Edem1, Edem2, Fbxo22, Foxo1, Furin, Gabarapl2, Gipc1, Gja1, Gna12, Herpud1, Hfe, Ier3, Il33, Klhl22, Lcmt1, Mad2l2, Msn, Mylip, Nsf, Nub1, Oaz1, Pacsin3, Pcsk9, Pkd1, Plk3, Prkaca, Psen2, Psmc1, Psmc3, Psmc4, Psmc6, Psmd1, Psmd14, Psmd2, Psmg2, Ptpn3, Pttg1ip, Rab7, Rad23b, Rhbdd1, Ric1, Rnf125…
GO:0044257	cellular protein catabolic process	GO_BiologicalProcess	0.0055	0.048	3.6e-05	9.5e-05	[5, 6]	Group7	26.0946	149	[Agxt, Anapc4, Apc, Apoe, Arntl, Bfar, Birc2, Birc3, Bnip3, Btrc, Capn2, Ccar2, Cdk5rap3, Cep192, Cln8, Clu, Csnk2a2, Ctsa, Ctsc, Ctsf, Ctsh, Cul5, Dennd3, Derl1, Derl2, Edem1, Edem2, Enc1, Ercc8, Erlin2, Fbxo22, Fbxo31, Fbxo4, Fbxo6, Fbxo9, Fbxw5, Fbxw8, Furin, Gabarapl2, Gipc1, Gna12, Hdac6, Hectd1, Hectd3, Hecw2, Herpud1, Hfe, Hsp90b1, Hspa5, Ide, Il33, Kat5, Klhl21, Klhl22, Klhl3, Klhl42, Klh…
GO:0010498	proteasomal protein catabolic process	GO_BiologicalProcess	0.00064	0.0099	3.6e-05	9.5e-05	[5, 6, 7, 8]	Group7	29.1667	98	[Agxt, Anapc4, Apc, Arntl, Bfar, Birc2, Birc3, Btrc, Ccar2, Cep192, Clu, Csnk2a2, Derl1, Derl2, Edem1, Edem2, Enc1, Ercc8, Erlin2, Fbxo22, Fbxo31, Fbxo4, Fbxo6, Fbxo9, Fbxw5, Gabarapl2, Gipc1, Gna12, Hectd3, Herpud1, Hfe, Hsp90b1, Il33, Kat5, Klhl22, Klhl42, Lcmt1, Mad2l2, March6, Nr1d1, Nsfl1c, Nub1, Pcbp2, Pkd1, Plk3, Prkaca, Prpf19, Psen2, Psmc1, Psmc3, Psmc4, Psmc6, Psmd1, Psmd14, Psmd2, Psmd…
GO:0030433	ER-associated ubiquitin-dependent protein catabolic process	GO_BiologicalProcess	0.0049	0.044	3.6e-05	9.5e-05	[4, 5, 6, 7, 8, 9, 10, 11]	Group7	36.5079	23	[Derl1, Derl2, Edem1, Edem2, Erlin2, Fbxo6, Herpud1, Hsp90b1, Psmc1, Psmc3, Psmc4, Psmc6, Sdf2l1, Sec61b, Stt3b, Svip, Syvn1, Tor1a, Trim13, Ube2j1, Ubxn4, Vcp, Yod1]
GO:0043161	proteasome-mediated ubiquitin-dependent protein catabolic process	GO_BiologicalProcess	0.0056	0.049	3.6e-05	9.5e-05	[6, 7, 8, 9, 10]	Group7	27.8689	85	[Anapc4, Apc, Arntl, Bfar, Birc2, Birc3, Btrc, Ccar2, Cep192, Clu, Csnk2a2, Derl1, Derl2, Edem1, Edem2, Ercc8, Erlin2, Fbxo22, Fbxo31, Fbxo4, Fbxo6, Fbxo9, Fbxw5, Gipc1, Gna12, Hectd3, Herpud1, Hfe, Hsp90b1, Il33, Kat5, Klhl22, Klhl42, Lcmt1, Mad2l2, Nsfl1c, Nub1, Pcbp2, Plk3, Psen2, Psmc1, Psmc3, Psmc4, Psmc6, Psmd1, Psmd2, Psmd6, Psmg2, Rad23b, Rnf125, Rnf14, Rnf144a, Rnf144b, Rnf24, Rnf34, Sdf…
GO:0031967	organelle envelope	GO_CellularComponent	2.2e-05	0.00058	5.4e-10	4e-09	[3, 4, 5, 6, 7]	Group9	27.283	242	[AI464131, Abca8b, Abcb10, Abcb6, Abcb8, Abcd3, Acaa2, Acad11, Acsl1, Acsl5, Adra1b, Aen, Afg3l2, Agk, Ahctf1, Aifm2, Ak2, Akap1, Aldh3a2, Apc, App, Atp5d, Atp5g2, Atp5g3, Atp5j, Atp5l, Bbc3, Bckdhb, Bcl2l13, Bcs1l, Bnip1, Bnip3, Brap, Bri3bp, Brip1, Cbx3, Cers6, Chchd5, Chdh, Ciapin1, Cisd1, Cln6, Clu, Cnp, Coq10b, Cox15, Cox19, Cox4i1, Cox6c, Cox7a2, Cox8a, Cpt1a, Cpt1b, Cpt2, Crat, Cse1l, Cyb5…
GO:0005739	mitochondrion	GO_CellularComponent	9.3e-09	4.5e-07	5.4e-10	4e-09	[4, 5, 6, 7]	Group9	27.3372	424	[Aars, Abat, Abca8b, Abcb10, Abcb6, Abcb8, Abcd1, Abcd3, Abce1, Abcf2, Abhd6, Acaa1a, Acaa1b, Acaa2, Acaca, Acad10, Acad11, Acad8, Acad9, Acadl, Acadm, Acat3, Acly, Aco2, Acot1, Acot13, Acot2, Acot8, Acox1, Acox2, Acsl1, Acsl5, Acsm3, Acss3, Adck1, Adck2, Adck3, Adsl, Aff4, Afg3l2, Agk, Agps, Agxt, Aifm2, Ak2, Ak4, Akap1, Alas1, Aldh1b1, Aldh2, Aldh3a2, Alkbh7, Amt, Ap2m1, Apex1, Atp5d, Atp5g2, A…
GO:0019866	organelle inner membrane	GO_CellularComponent	0.0028	0.03	5.4e-10	4e-09	[3, 4, 5, 6, 7, 8]	Group9	27.4752	111	[Abca8b, Abcb10, Abcb6, Abcb8, Abcd3, Acaa2, Acsl5, Afg3l2, Ak2, Akap1, Aldh3a2, Atp5d, Atp5j, Atp5l, Bckdhb, Bcs1l, Chdh, Cnp, Coq10b, Cox15, Cox4i1, Cox6c, Cox7a2, Cox8a, Cpt1a, Cpt2, Crat, Cyb5b, Cyc1, Dpy19l4, Eci1, Gpam, Grpel2, Hadh, Hadhb, Hccs, Hsd3b5, Hspd1, Itpr1, Ivns1abp, Kmo, Marc2, Mcu, Mdh2, Micu1, Micu2, Mrps21, Mtg2, Ndufa1, Ndufa2, Ndufa4, Ndufa5, Ndufa6, Ndufa7, Ndufab1, Ndufaf…
GO:0044429	mitochondrial part	GO_CellularComponent	2.4e-05	0.00061	5.4e-10	4e-09	[3, 4, 5, 6, 7, 8]	Group9	27.7778	210	[Abat, Abca8b, Abcb10, Abcb6, Abcb8, Abcd3, Acaa2, Acad11, Acadl, Acadm, Acot2, Acsl1, Acsl5, Acsm3, Afg3l2, Agk, Agxt, Aifm2, Ak2, Ak4, Akap1, Alas1, Aldh1b1, Aldh2, Aldh3a2, Alkbh7, Atp5d, Atp5g2, Atp5g3, Atp5j, Atp5l, Bbc3, Bckdhb, Bcl2l13, Bcs1l, Bnip3, Bri3bp, Cars2, Ccar2, Chchd5, Chdh, Chpf, Ciapin1, Cisd1, Clu, Cnp, Coq10b, Cox15, Cox19, Cox4i1, Cox6c, Cox7a2, Cox8a, Cpt1a, Cpt1b, Cpt2, C…
GO:0005740	mitochondrial envelope	GO_CellularComponent	0.0007	0.01	5.4e-10	4e-09	[4, 5, 6, 7, 8, 9]	Group9	27.3723	150	[Abca8b, Abcb10, Abcb6, Abcb8, Abcd3, Acaa2, Acad11, Acsl1, Acsl5, Afg3l2, Agk, Aifm2, Ak2, Akap1, Aldh3a2, Atp5d, Atp5g2, Atp5g3, Atp5j, Atp5l, Bbc3, Bckdhb, Bcl2l13, Bcs1l, Bnip3, Bri3bp, Chchd5, Chdh, Ciapin1, Cisd1, Clu, Cnp, Coq10b, Cox15, Cox19, Cox4i1, Cox6c, Cox7a2, Cox8a, Cpt1a, Cpt1b, Cpt2, Crat, Cyb5b, Cyc1, Ddx3x, Diablo, Dtymk, Eci1, Fam73a, Galk1, Gck, Gja1, Gk, Gpam, Grpel2, Hadh, …
GO:0031966	mitochondrial membrane	GO_CellularComponent	0.0021	0.024	5.4e-10	4e-09	[3, 4, 5, 6, 7, 8, 9, 10]	Group9	26.9531	138	[Abca8b, Abcb10, Abcb6, Abcb8, Abcd3, Acaa2, Acad11, Acsl1, Acsl5, Afg3l2, Agk, Aifm2, Ak2, Akap1, Aldh3a2, Atp5d, Atp5g2, Atp5g3, Atp5j, Atp5l, Bckdhb, Bcl2l13, Bcs1l, Bnip3, Bri3bp, Chdh, Cisd1, Clu, Cnp, Coq10b, Cox15, Cox4i1, Cox6c, Cox7a2, Cox8a, Cpt1a, Cpt1b, Cpt2, Crat, Cyb5b, Cyc1, Ddx3x, Eci1, Fam73a, Galk1, Gck, Gja1, Gk, Gpam, Grpel2, Hadh, Hadhb, Hccs, Hsd3b5, Hspd1, Ikbke, Ivns1abp, …
GO:0005743	mitochondrial inner membrane	GO_CellularComponent	0.0019	0.023	5.4e-10	4e-09	[4, 5, 6, 7, 8, 9, 10, 11]	Group9	28.0992	102	[Abca8b, Abcb10, Abcb6, Abcb8, Abcd3, Acaa2, Acsl5, Afg3l2, Ak2, Akap1, Aldh3a2, Atp5d, Atp5j, Atp5l, Bckdhb, Bcs1l, Chdh, Cnp, Coq10b, Cox15, Cox4i1, Cox6c, Cox7a2, Cox8a, Cpt1a, Cpt2, Crat, Cyb5b, Cyc1, Eci1, Gpam, Grpel2, Hadh, Hadhb, Hccs, Hsd3b5, Hspd1, Ivns1abp, Kmo, Marc2, Mcu, Mdh2, Micu1, Micu2, Mrps21, Mtg2, Ndufa1, Ndufa2, Ndufa4, Ndufa5, Ndufa6, Ndufa7, Ndufab1, Ndufaf3, Ndufb10, Nduf…
