# Supplementary material for: Dietary restriction protects from age-associated DNA methylation and induces epigenetic reprogramming of lipid metabolism
Source: Genome Biol. 2017 Mar 28;18:56. doi: 10.1186/s13059-017-1187-1 (PMC5370449; doi:10.1186/s13059-017-1187-1)
Supplement: Supplementary file 3 — Genes associated with age-related hypomethylation. (XLSX 284 kb) [file 13059_2017_1187_MOESM3_ESM.xlsx]

## Sheet: Age-related hypomethylation
Additional file 3 Table S2. Genes associated with age-related hypomethylation
Genes associated with age-related hypomethylation
Chr	Start	End	Average.Difference	Gene Symbol	Ensembl ID	Gene Name	Numer of overlapping age related DMRs	Numer of overlapping age related DMRs ameliorated by DR	Average methylation of all overlapping DMRs under ALyoung	Average methylation of all overlapping DMRs under DRyoung	Average methylation of all overlapping DMRs under ALold	Average methylation of all overlapping DMRs under DRold	Average methylation difference of overlapping DMRs (ALold - ALyoung) [%]	Average methylation difference of overlapping DMRs (DRold - DRyoung) [%]	Total number of overlapping bins	Average methylation of all overlapping bins under ALyoung	Average methylation of all overlapping bins under DRyoung	Average methylation of all overlapping bins under ALold	Average methylation of all overlapping bins under DRold	Average expression level gene [normalised counts]	log2Fold expression change (ALold/ALyoung)	padj for expression change (ALold/ALyoung)	log2Fold expression change (DRold/DRyoung)	padj for expression change (DRold/DRyoung)	log2Fold expression change (DRyoung/ALyoung)	padj for expression change (DRyoung/ALyoung)	log2Fold expression change (DRold/ALold)	padj for expression change (DRold/ALold)
6	72626378	72789254	13.5325	Tcf7l1	ENSMUSG00000055799	transcription factor 7 like 1 (T cell specific, HMG box) [Source:MGI Symbol;Acc:MGI:1202876]	8	6	72.9061	72.665	59.3736	68.3775	-13.5325	-4.28755	135	78.2656	78.6586	79.5176	79.9334	18.1097	0.0685947	0.944776	0.0249684	0.984204	0.251929	0.6266	0.208303	0.676468
8	119910841	124345722	13.367	Gm20388	ENSMUSG00000092329	predicted gene 20388 [Source:MGI Symbol;Acc:MGI:5141853]	7	4	63.9882	60.792	50.6212	62.2562	-13.367	1.46418	3075	75.5836	76.5614	77.0143	77.5752	1124.47	-0.00245407	0.994623	-0.469293	0.0240896	0.593733	0.000115592	0.126894	0.471845
15	96994823	97055956	15.6484	Slc38a4	ENSMUSG00000022464	solute carrier family 38, member 4 [Source:MGI Symbol;Acc:MGI:1916604]	7	2	55.2351	47.4342	39.5867	47.6175	-15.6484	0.183378	63	63.3542	62.3386	60.7861	63.344	23689.1	-0.307604	0.222386	-0.0987676	0.833851	0.0926871	0.721373	0.301523	0.103742
11	22834744	22982382	14.572	Commd1	ENSMUSG00000051355	COMM domain containing 1 [Source:MGI Symbol;Acc:MGI:109474]	6	1	59.1918	61.1366	44.6198	48.7863	-14.572	-12.3503	82	74.8681	75.8345	73.7063	74.5289	1598.31	-0.17978	0.387028	-0.0321829	0.939912	0.0366342	0.864631	0.184231	0.207983
11	22972005	22976496	14.572	Zrsr1	ENSMUSG00000044068	zinc finger (CCCH type), RNA binding motif and serine/arginine rich 1 [Source:MGI Symbol;Acc:MGI:98885]	6	1	59.1918	61.1366	44.6198	48.7863	-14.572	-12.3503	8	63.2931	64.9442	51.6474	54.7387	237.69	0.205539	0.577125	-0.110024	0.846268	0.893118	3.36359e-05	0.577555	0.00461782
2	174284320	174346744	16.7134	Gnas	ENSMUSG00000027523	GNAS (guanine nucleotide binding protein, alpha stimulating) complex locus [Source:MGI Symbol;Acc:MGI:95777]	5	2	63.5367	56.8739	46.8232	54.8234	-16.7134	-2.05059	55	67.1575	66.5069	65.5673	66.5741	2445.71	-0.173436	0.28087	0.0788648	0.777443	0.0238998	0.894527	0.2762	0.0103768
5	121857963	122050102	17.66	Cux2	ENSMUSG00000042589	cut-like homeobox 2 [Source:MGI Symbol;Acc:MGI:107321]	5	2	56.8492	53.0324	39.1892	47.8086	-17.66	-5.22378	165	80.6206	80.7166	80.0524	80.814	319.483	0.641793	0.28425	-0.103378	0.930871	1.16261	0.00450868	0.417441	0.373628
6	72629288	72637717	14.2996	Gm15401	ENSMUSG00000072999	predicted gene 15401 [Source:MGI Symbol;Acc:MGI:3642201]	5	5	70.2435	69.1712	55.944	68.0605	-14.2996	-1.11072	9	66.5629	66.9993	56.8016	66.8344	50.8921	0.94009	0.0171166	0.251016	0.772555	-1.03617	0.00425176	-1.72524	2.50357e-08
7	128523583	128546977	16.5938	Bag3	ENSMUSG00000030847	BCL2-associated athanogene 3 [Source:MGI Symbol;Acc:MGI:1352493]	5	5	57.7051	61.9986	41.1113	53.806	-16.5938	-8.19252	20	71.1097	71.8241	63.8973	70.6942	238.856	0.0562052	0.901982	-0.334451	0.381219	-0.0337041	0.919399	-0.424361	0.0404519
9	22225714	22243197	12.9973	Zfp809	ENSMUSG00000057982	zinc finger protein 809 [Source:MGI Symbol;Acc:MGI:2143362]	5	3	58.8159	59.6868	45.8186	56.0334	-12.9973	-3.65341	15	75.4733	75.9013	70.1912	74.2617	193.259	0.11131	0.725237	0.12517	0.774859	-0.224876	0.295501	-0.211016	0.260598
9	118606690	118901003	12.5214	Itga9	ENSMUSG00000039115	integrin alpha 9 [Source:MGI Symbol;Acc:MGI:104756]	5	3	72.843	71.4254	60.3217	69.3486	-12.5214	-2.07679	209	78.1966	79.5238	79.3584	80.0147	902.97	0.353065	0.0566091	0.280424	0.272741	0.302871	0.0714734	0.23023	0.132554
14	118482692	118706219	13.1359	Abcc4	ENSMUSG00000032849	ATP-binding cassette, sub-family C (CFTR/MRP), member 4 [Source:MGI Symbol;Acc:MGI:2443111]	5	2	65.1896	64.9409	52.0537	59.9577	-13.1359	-4.98313	228	83.9686	84.5581	86.5574	87.1654	261.135	0.706641	0.00263045	0.772491	0.00191434	0.919372	1.11404e-05	0.985221	4.11605e-08
16	55811375	55838899	20.324	Nfkbiz	ENSMUSG00000035356	nuclear factor of kappa light polypeptide gene enhancer in B cells inhibitor, zeta [Source:MGI Symbol;Acc:MGI:1931595]	5	5	65.6305	75.5557	45.3064	66.8255	-20.324	-8.73015	28	56.3555	57.6796	52.264	57.6687	210.961	0.599103	0.000291452	-0.136234	0.696814	0.629348	7.17338e-05	-0.105989	0.560786
16	58468125	58524243	16.6377	St3gal6	ENSMUSG00000022747	ST3 beta-galactoside alpha-2,3-sialyltransferase 6 [Source:MGI Symbol;Acc:MGI:1888707]	5	3	68.056	70.7687	51.4184	59.9062	-16.6377	-10.8625	41	78.7449	79.7658	76.4947	77.9304	187.564	1.46875	6.22634e-15	0.840089	0.000851256	0.393911	0.108239	-0.234746	0.275076
16	70313949	70569716	16.8077	Gbe1	ENSMUSG00000022707	glucan (1,4-alpha-), branching enzyme 1 [Source:MGI Symbol;Acc:MGI:1921435]	5	4	58.0989	56.2727	41.2912	52.2662	-16.8077	-4.0065	128	84.7959	84.6343	84.5268	85.7649	5045.23	-0.237642	0.256068	-0.109846	0.759724	-0.324824	0.0482886	-0.197028	0.211786
X	140539528	140600659	18.1476	Tsc22d3	ENSMUSG00000031431	TSC22 domain family, member 3 [Source:MGI Symbol;Acc:MGI:1196284]	5	2	46.2651	42.5681	28.1175	37.3077	-18.1476	-5.26036	25	63.1174	63.99	60.7414	62.9409	3647.58	-0.520588	0.266572	0.149375	0.866183	-0.260965	0.538225	0.408998	0.251819
3	142701051	142744910	13.936	Ccbl2	ENSMUSG00000040213	cysteine conjugate-beta lyase 2 [Source:MGI Symbol;Acc:MGI:2677849]	4	NA	61.4448	48.7222	47.5088	43.4472	-13.936	-5.27498	40	65.6379	63.6358	65.0936	62.6722	9895.72	0.213639	0.56868	0.598441	0.0638485	0.654743	0.00503643	1.03954	1.79052e-07
12	111758849	111807844	15.2796	Klc1	ENSMUSG00000021288	kinesin light chain 1 [Source:MGI Symbol;Acc:MGI:107978]	4	2	84.2516	88.3697	68.972	76.2575	-15.2796	-12.1122	34	83.5046	84.5111	81.2696	83.6866	333.234	0.107072	0.687921	0.109558	0.757932	0.078697	0.708721	0.081183	0.652341
13	113794505	114157461	14.0156	Arl15	ENSMUSG00000042348	ADP-ribosylation factor-like 15 [Source:MGI Symbol;Acc:MGI:2442308]	4	1	81.3526	78.1637	67.3371	73.5626	-14.0156	-4.60114	330	86.732	86.9417	87.9064	87.9935	92.9099	-0.0710472	0.892537	0.313529	0.51531	-0.164718	0.620913	0.219858	0.426553
16	30256378	30267532	14.9673	Cpn2	ENSMUSG00000023176	carboxypeptidase N, polypeptide 2 [Source:MGI Symbol;Acc:MGI:1919006]	4	2	54.2795	54.3538	39.3122	45.5004	-14.9673	-8.8534	10	53.0098	51.0768	43.1348	49.1913	6951.46	0.00996204	0.982074	-0.247639	0.503974	-0.355879	0.094514	-0.61348	0.000411828
18	75367529	75395935	14.3546	Smad7	ENSMUSG00000025880	MAD homolog 7 (Drosophila) [Source:MGI Symbol;Acc:MGI:1100518]	4	2	48.6901	48.1616	34.3355	43.6813	-14.3546	-4.48028	25	47.1555	47.9193	43.3964	46.9115	218.739	0.456608	0.158467	0.0161073	0.983998	0.208185	0.509787	-0.232316	0.394835
19	43847967	43912392	12.9232	Dnmbp	ENSMUSG00000025195	dynamin binding protein [Source:MGI Symbol;Acc:MGI:1917352]	4	NA	41.6983	39.7649	28.7751	32.244	-12.9232	-7.52099	61	78.6487	79.0645	78.868	78.9925	446.724	-0.0935562	0.819101	0.0928612	0.86304	1.08144	2.27332e-08	1.26785	2.00476e-13
2	35109492	35178822	10.9545	Cep110	ENSMUSG00000057110	centrosomal protein 110 [Source:MGI Symbol;Acc:MGI:1889576]	3	NA	67.59	63.8832	56.6356	62.8535	-10.9545	-1.02974	48	79.8923	79.6718	79.7944	80.759	435.722	-0.066237	0.84415	0.0793958	0.859684	0.0161474	0.951666	0.16178	0.376651
2	72285637	72442610	13.4303	B230120H23Rik	ENSMUSG00000004085	RIKEN cDNA B230120H23 gene [Source:MGI Symbol;Acc:MGI:2443258]	3	3	76.1678	76.9592	62.7375	73.8592	-13.4303	-3.09996	129	86.1136	86.1622	86.1641	87.2923	341.78	0.363957	0.24645	0.22239	0.648675	-0.107106	0.740051	-0.248673	0.311045
2	79330543	79456785	12.9707	Cerkl	ENSMUSG00000075256	ceramide kinase-like [Source:MGI Symbol;Acc:MGI:3037816]	3	NA	57.2977	55.5722	44.327	48.7745	-12.9707	-6.79773	69	70.7404	71.2555	71.8288	71.8714	227.59	0.9175	0.000766874	-0.0503923	0.942871	2.41961	9.0309e-27	1.45172	1.91749e-12
2	115863064	116065839	16.0122	Meis2	ENSMUSG00000027210	Meis homeobox 2 [Source:MGI Symbol;Acc:MGI:108564]	3	2	54.4464	56.8008	38.4341	48.0613	-16.0122	-8.73948	139	79.4174	80.8111	80.516	81.7697	99.1999	0.284364	0.402272	-0.09733	0.880938	0.202421	0.487696	-0.179272	0.492717
4	118136957	118180043	19.3314	Kdm4a	ENSMUSG00000033326	lysine (K)-specific demethylase 4A [Source:MGI Symbol;Acc:MGI:2446210]	3	2	77.9065	75.8467	58.5751	72.1397	-19.3314	-3.70697	44	81.3854	81.7723	80.6004	81.8041	550.72	0.0963746	0.697492	0.0576255	0.887667	-0.306604	0.0446536	-0.345353	0.00819612
5	99217426	99252927	12.7056	Rasgef1b	ENSMUSG00000029333	RasGEF domain family, member 1B [Source:MGI Symbol;Acc:MGI:2443755]	3	1	66.0677	63.7754	53.3621	61.2566	-12.7056	-2.51878	38	71.5178	71.8541	69.2299	71.4282	602.026	-0.144128	0.827269	0.346462	0.595452	0.417192	0.276243	0.907781	0.00297483
5	125475814	125517412	13.2369	Aacs	ENSMUSG00000029482	acetoacetyl-CoA synthetase [Source:MGI Symbol;Acc:MGI:1926144]	3	2	51.775	52.0968	38.5381	52.4864	-13.2368	0.389649	33	70.0895	72.5796	68.5313	73.5252	2609.9	-0.199325	0.446572	-0.690899	0.000826223	-1.25751	5.73356e-15	-1.74908	1.90007e-34
6	113471427	113483140	13.9194	Il17rc	ENSMUSG00000030281	interleukin 17 receptor C [Source:MGI Symbol;Acc:MGI:2159336]	3	NA	62.8921	59.5097	48.9727	55.1798	-13.9194	-4.32988	10	64.4371	63.0941	59.1164	61.9119	825.545	-0.183538	0.371459	-0.0576535	0.885635	-0.0753551	0.699586	0.0505297	0.782464
6	143828425	144781977	13.9146	Sox5	ENSMUSG00000041540	SRY-box containing gene 5 [Source:MGI Symbol;Acc:MGI:98367]	3	2	43.4164	44.2446	29.5018	40.9838	-13.9146	-3.26073	622	84.2818	85.5373	86.1006	86.4057	357.629	-0.00544332	0.987234	-0.0318307	0.941891	-0.0431692	0.841344	-0.0695565	0.691815
7	26307190	26315088	17.2311	Cyp2a4	ENSMUSG00000074254	cytochrome P450, family 2, subfamily a, polypeptide 4 [Source:MGI Symbol;Acc:MGI:88596]	3	3	57.3586	66.918	40.1274	61.4536	-17.2311	-5.46442	7	56.7903	60.6822	47.3524	60.8301	16590.3	0.255741	0.688913	0.108617	0.915115	1.07896	0.0019716	0.931833	0.00476077
7	130162451	133123350	13.5486	Fgfr2	ENSMUSG00000030849	fibroblast growth factor receptor 2 [Source:MGI Symbol;Acc:MGI:95523]	3	1	64.8511	60.0927	51.3026	61.9701	-13.5486	1.87741	1804	76.9277	77.8569	78.4065	78.6908	1000.32	0.0277442	0.947995	-0.0617863	0.904277	0.039691	0.88486	-0.0498395	0.834613
8	35375741	35388124	13.9229	Ppp1r3b	ENSMUSG00000046794	protein phosphatase 1, regulatory (inhibitor) subunit 3B [Source:MGI Symbol;Acc:MGI:2177268]	3	1	49.4548	42.1675	35.5318	46.7438	-13.9229	4.57627	12	40.5207	37.8373	33.1176	39.2008	8387.54	-0.231251	0.265676	0.019981	0.965203	-0.48829	0.00132078	-0.237058	0.115895
8	48227682	48674690	15.1647	Odz3	ENSMUSG00000031561	odd Oz/ten-m homolog 3 (Drosophila) [Source:MGI Symbol;Acc:MGI:1345183]	3	1	78.9357	77.8029	63.771	70.3441	-15.1647	-7.45881	428	86.2131	86.9627	87.3228	87.3798	1249.82	0.313508	0.00741089	0.19111	0.289888	0.0837912	0.545964	-0.0386064	0.775446
8	91313532	91668439	15.6964	Fto	ENSMUSG00000055932	fat mass and obesity associated [Source:MGI Symbol;Acc:MGI:1347093]	3	2	74.085	71.4968	58.3886	68.3412	-15.6964	-3.15563	297	82.9342	83.7294	84.6172	85.3801	259.824	-0.0115894	0.979457	0.34159	0.248613	-0.283592	0.163736	0.0695866	0.755576
9	43259879	43280075	11.5411	AC167973.1	ENSMUSG00000095385	uncharacterized protein LOC235302 [Source:RefSeq peptide;Acc:NP_001230190]	3	NA	35.7657	29.7998	24.2247	23.1672	-11.5411	-6.63261	14	63.9883	61.0951	61.3366	60.7325	82.5422	0.841999	0.00352871	1.48512	3.0564e-09	0.712624	0.00899735	1.35574	8.04832e-12
9	102716672	102733418	10.2687	Amotl2	ENSMUSG00000032531	angiomotin-like 2 [Source:MGI Symbol;Acc:MGI:1929286]	3	2	47.141	49.1559	36.8724	46.2057	-10.2687	-2.95028	14	38.3944	39.427	34.7579	37.42	1534.59	-0.0401443	0.852884	-0.227769	0.148093	0.887176	1.61934e-20	0.699552	1.11477e-15
10	20398004	20725078	14.4215	Pde7b	ENSMUSG00000019990	phosphodiesterase 7B [Source:MGI Symbol;Acc:MGI:1352752]	3	NA	66.5922	59.1239	52.1706	57.1176	-14.4215	-2.00631	206	83.8626	84.1907	84.9228	85.1565	169.294	-0.0190472	0.967517	0.239232	0.505855	-0.0564285	0.841293	0.201851	0.307067
10	20515327	20518164	14.4215	4930403O15Rik	ENSMUSG00000068638	RIKEN cDNA 4930403O15 gene [Source:MGI Symbol;Acc:MGI:1921064]	3	NA	66.5922	59.1239	52.1706	57.1176	-14.4215	-2.00631	5	71.8661	66.4393	61.8535	65.8926	8.57412	0.360704	0.645088	0.10209	0.93338	0.327276	0.540891	0.0686621	0.91427
11	61223417	61267464	15.3478	Aldh3a2	ENSMUSG00000010025	aldehyde dehydrogenase family 3, subfamily A2 [Source:MGI Symbol;Acc:MGI:1353452]	3	3	56.3081	55.3176	40.9603	51.9074	-15.3478	-3.41022	34	71.8406	71.6027	68.7627	70.9974	10560.8	0.138722	0.598409	-0.145617	0.671713	1.0178	7.7216e-12	0.73346	8.34747e-08
11	94343295	94392997	18.4395	Abcc3	ENSMUSG00000020865	ATP-binding cassette, sub-family C (CFTR/MRP), member 3 [Source:MGI Symbol;Acc:MGI:1923658]	3	NA	48.4958	44.4517	30.0563	34.3132	-18.4395	-10.1385	30	73.1844	71.8663	71.32	70.841	7952.38	-0.17653	0.660938	-0.196645	0.696814	0.911807	4.99988e-05	0.891691	1.15039e-05
11	103219762	103267472	16.2924	Map3k14	ENSMUSG00000020941	mitogen-activated protein kinase kinase kinase 14 [Source:MGI Symbol;Acc:MGI:1858204]	3	1	62.2546	61.8889	45.9622	53.5537	-16.2924	-8.3352	36	81.0384	82.0821	79.774	81.0795	69.0076	0.504801	0.177618	-0.0430919	0.956881	0.718123	0.012529	0.170231	0.600322
11	103264860	103267745	16.2924	1700028N14Rik	ENSMUSG00000078635	RIKEN cDNA 1700028N14 gene [Source:MGI Symbol;Acc:MGI:1920530]	3	1	62.2546	61.8889	45.9622	53.5537	-16.2924	-8.3352	4	57.9198	56.4308	44.1536	50.095	0.890102	0.0662943	NA	-0.119734	NA	0.142644	NA	-0.0433844	NA
12	84038379	84044723	14.129	Acot4	ENSMUSG00000052392	acyl-CoA thioesterase 4 [Source:MGI Symbol;Acc:MGI:2159621]	3	3	54.1592	60.6969	40.0302	49.6184	-14.129	-11.0785	6	53.9914	58.1389	45.4942	52.1338	4890.11	0.0988625	0.797558	-0.215891	0.586395	1.92293	1.85164e-26	1.60818	1.45896e-22
12	84052144	84059565	15.5962	Acot3	ENSMUSG00000021228	acyl-CoA thioesterase 3 [Source:MGI Symbol;Acc:MGI:2159619]	3	1	70.4442	69.913	54.848	61.2053	-15.5962	-8.70771	9	60.1198	59.1194	52.1046	55.3446	7182.3	0.472391	0.382663	-0.121048	0.905464	1.81226	8.48542e-08	1.21882	0.000215695
13	96648967	96670936	15.2828	Hmgcr	ENSMUSG00000021670	3-hydroxy-3-methylglutaryl-Coenzyme A reductase [Source:MGI Symbol;Acc:MGI:96159]	3	NA	46.4329	41.5265	31.1501	35.2256	-15.2828	-6.30083	20	61.4664	62.1343	56.4932	60.3564	2443.62	-0.213872	0.394852	0.440878	0.0732211	-0.894762	5.04768e-08	-0.240011	0.16916
15	60917589	60921270	20.9136	A1bg	ENSMUSG00000022347	alpha-1-B glycoprotein [Source:MGI Symbol;Acc:MGI:2152878]	3	3	76.0866	78.2165	55.173	78.8687	-20.9136	0.652199	5	76.3641	78.9241	61.6539	78.397	52632	0.170525	0.856205	-0.00665967	0.996655	-1.60799	7.89079e-05	-1.78517	1.04374e-05
16	18060357	18090203	14.5225	Prodh	ENSMUSG00000003526	proline dehydrogenase [Source:MGI Symbol;Acc:MGI:97770]	3	2	40.8645	40.3174	26.342	39.5429	-14.5225	-0.774582	18	62.4378	63.435	58.0142	63.2847	7049.47	-0.445483	0.123732	0.266171	0.549989	-0.452658	0.0648867	0.258996	0.283724
16	93711907	93810585	13.5909	Dopey2	ENSMUSG00000022946	dopey family member 2 [Source:MGI Symbol;Acc:MGI:1917278]	3	2	61.9681	66.1006	48.3772	56.9264	-13.5909	-9.17413	77	77.4711	78.522	77.8489	79.047	335.522	-0.013885	0.976598	0.540317	0.0333198	-0.27058	0.213734	0.283623	0.126718
16	94129195	94313563	13.871	Hlcs	ENSMUSG00000040820	holocarboxylase synthetase (biotin- [propriony-Coenzyme A-carboxylase (ATP-hydrolysing)] ligase) [Source:MGI Symbol;Acc:MGI:894646]	3	2	77.0554	76.9946	63.1844	72.598	-13.8711	-4.39663	169	84.0821	84.6607	84.5722	85.4916	131.253	0.726915	0.000578612	0.233233	0.593854	-0.215364	0.416689	-0.709047	0.000102032
18	69344146	69687967	15.5772	Tcf4	ENSMUSG00000053477	transcription factor 4 [Source:MGI Symbol;Acc:MGI:98506]	3	2	64.5677	67.0342	48.9904	58.9395	-15.5772	-8.09474	300	84.4223	85.0102	85.6432	85.5936	254.066	0.622196	0.0015441	0.392941	0.184114	0.0495913	0.862197	-0.179663	0.368077
19	41083981	41206774	13.4679	Tll2	ENSMUSG00000025013	tolloid-like 2 [Source:MGI Symbol;Acc:MGI:1346044]	3	1	72.2572	72.3129	58.7893	65.6172	-13.4679	-6.69575	89	73.9125	75.3236	74.6138	75.5165	0	NA	NA	NA	NA	NA	NA	NA	NA
19	46667165	46672974	16.7627	Cyp17a1	ENSMUSG00000003555	cytochrome P450, family 17, subfamily a, polypeptide 1 [Source:MGI Symbol;Acc:MGI:88586]	3	3	50.4374	46.0702	33.6747	47.9951	-16.7627	1.92486	7	54.4527	50.979	45.5868	55.2278	1209.13	0.264715	0.757788	-0.274003	0.784063	-0.342045	0.517407	-0.880762	0.0475716
1	88055388	88219004	10.6933	Ugt1a10	ENSMUSG00000090165	UDP glycosyltransferase 1 family, polypeptide A10 [Source:MGI Symbol;Acc:MGI:3580642]	2	NA	51.2951	45.8323	40.6018	46.898	-10.6933	1.06571	68	71.0663	72.2908	71.4565	73.9087	22408.5	-0.0913246	0.719947	-0.0922899	0.787978	0.402235	0.00560304	0.401269	0.00181111
1	88055393	88218584	10.6933	Gm20528	ENSMUSG00000092220	predicted gene 20528 [Source:MGI Symbol;Acc:MGI:5141993]	2	NA	51.2951	45.8323	40.6018	46.898	-10.6933	1.06571	68	71.0663	72.2908	71.4565	73.9087	75.6113	1.19732	0.00171516	-0.657362	0.22218	1.78376	4.65213e-08	-0.0709258	0.884763
1	88070800	88218997	10.6933	Ugt1a9	ENSMUSG00000090175	UDP glucuronosyltransferase 1 family, polypeptide A9 [Source:MGI Symbol;Acc:MGI:3576092]	2	NA	51.2951	45.8323	40.6018	46.898	-10.6933	1.06571	64	70.1619	71.4547	70.4099	72.9568	23354.5	-0.146178	0.520122	-0.0973496	0.777137	0.382424	0.00999345	0.431253	0.000848113
1	88087813	88219004	10.6933	Ugt1a8	ENSMUSG00000089675	UDP glucuronosyltransferase 1 family, polypeptide A8 [Source:MGI Symbol;Acc:MGI:3576090]	2	NA	51.2951	45.8323	40.6018	46.898	-10.6933	1.06571	59	69.7388	71.2117	69.6791	72.6481	22390.8	-0.0909354	0.720833	-0.0911404	0.790393	0.401195	0.00574985	0.40099	0.00182817
1	88095062	88220002	10.6933	Ugt1a7c	ENSMUSG00000090124	UDP glucuronosyltransferase 1 family, polypeptide A7C [Source:MGI Symbol;Acc:MGI:3032636]	2	NA	51.2951	45.8323	40.6018	46.898	-10.6933	1.06571	55	68.509	70.0327	68.2408	71.4359	22429.8	-0.0908895	0.720833	-0.0913385	0.789479	0.400531	0.0058104	0.400083	0.00186427
1	130826684	130852249	17.1084	Pigr	ENSMUSG00000026417	polymeric immunoglobulin receptor [Source:MGI Symbol;Acc:MGI:103080]	2	NA	51.0623	44.9595	33.9539	38.8678	-17.1084	-6.09173	16	68.3851	68.2519	66.4887	68.3496	17374.2	-0.0404717	0.935343	0.0479516	0.93963	0.0766791	0.801931	0.165102	0.490457
1	152955101	153119260	12.8186	Nmnat2	ENSMUSG00000042751	nicotinamide nucleotide adenylyltransferase 2 [Source:MGI Symbol;Acc:MGI:2444155]	2	1	66.1984	65.8505	53.3798	60.6952	-12.8186	-5.15522	115	72.8078	74.038	75.2528	76.357	11.3909	0.300395	0.710939	0.189011	0.862405	1.09687	0.00995256	0.98549	0.0177935
1	165763746	165775308	13.2493	Creg1	ENSMUSG00000040713	cellular repressor of E1A-stimulated genes 1 [Source:MGI Symbol;Acc:MGI:1344382]	2	NA	38.8383	46.7935	25.589	27.6285	-13.2493	-19.165	13	50.3961	51.8201	49.0023	49.169	9790.36	-0.0661478	0.858598	0.187846	0.611919	0.0536935	0.844587	0.307688	0.0854124
1	180976155	181020904	20.7283	Ephx1	ENSMUSG00000038776	epoxide hydrolase 1, microsomal [Source:MGI Symbol;Acc:MGI:95405]	2	2	74.8671	74.2913	54.1388	62.0992	-20.7283	-12.192	27	69.0569	68.795	67.7354	69.4356	2706.27	0.159225	0.615081	-0.332084	0.295985	0.299873	0.158898	-0.191436	0.347858
1	191351981	191397041	11.8409	Ppp2r5a	ENSMUSG00000026626	protein phosphatase 2, regulatory subunit B (B56), alpha isoform [Source:MGI Symbol;Acc:MGI:2388479]	2	NA	56.5972	54.8648	44.7563	52.6502	-11.8409	-2.21463	30	67.7157	68.7176	64.5486	66.7199	10000.3	-0.070917	0.748228	0.0326358	0.926999	0.0167861	0.928185	0.120339	0.351796
2	4989714	5012791	11.2353	Mcm10	ENSMUSG00000026669	minichromosome maintenance deficient 10 (S. cerevisiae) [Source:MGI Symbol;Acc:MGI:1917274]	2	NA	46.1725	47.5342	34.9372	36.5877	-11.2353	-10.9466	24	68.2715	68.412	68.6274	69.0394	364.863	-0.156965	0.790043	0.0430319	0.961894	-0.0213205	0.964011	0.178676	0.620959
2	5293457	5714515	10.2814	Camk1d	ENSMUSG00000039145	calcium/calmodulin-dependent protein kinase ID [Source:MGI Symbol;Acc:MGI:2442190]	2	NA	74.9114	69.304	64.63	71.1536	-10.2814	1.84959	246	82.8721	83.8074	84.1795	84.6658	1013.52	0.0822849	0.687026	0.579366	6.8211e-05	-1.801	7.70519e-57	-1.30392	1.85411e-40
2	22227503	22618252	21.2414	Myo3a	ENSMUSG00000025716	myosin IIIA [Source:MGI Symbol;Acc:MGI:2183924]	2	2	74.3966	77.8568	53.1552	64.7901	-21.2414	-13.0667	92	71.0864	72.4506	71.6412	72.1765	0	NA	NA	NA	NA	NA	NA	NA	NA
2	30364233	30385521	14.6976	Fam73b	ENSMUSG00000026858	family with sequence similarity 73, member B [Source:MGI Symbol;Acc:MGI:1922035]	2	2	67.1706	66.6468	52.473	67.1168	-14.6976	0.46995	15	72.5072	71.7345	69.2553	72.8658	2142.98	-0.217397	0.491331	-0.175336	0.691791	-0.383684	0.0820761	-0.341622	0.0867799
2	63971507	64098038	12.9454	Fign	ENSMUSG00000075324	fidgetin [Source:MGI Symbol;Acc:MGI:1890647]	2	NA	50.6612	56.2088	37.7158	42.1685	-12.9454	-14.0403	79	79.2469	80.6081	79.1886	80.3309	83.7155	0.672357	0.0153156	0.89915	0.00359237	-0.201543	0.544959	0.0252497	0.940642
2	71873224	71903858	17.1952	Pdk1	ENSMUSG00000006494	pyruvate dehydrogenase kinase, isoenzyme 1 [Source:MGI Symbol;Acc:MGI:1926119]	2	2	60.159	54.9395	42.9638	52.8456	-17.1952	-2.09397	29	79.1979	79.1513	77.8104	79.7019	5615.58	-0.193433	0.498071	0.0888131	0.854433	0.0870126	0.731333	0.369258	0.0330575
2	151911210	151945337	11.7401	Angpt4	ENSMUSG00000027460	angiopoietin 4 [Source:MGI Symbol;Acc:MGI:1336887]	2	NA	65.691	53.9999	53.9509	56.2169	-11.7401	2.21704	20	76.282	76.5794	77.0061	78.7706	0.479909	-0.297242	NA	-0.0264287	NA	-0.268152	NA	0.00266081	NA
2	167607850	167661496	13.2908	Gm20431	ENSMUSG00000089739	predicted gene 20431 [Source:MGI Symbol;Acc:MGI:5141896]	2	1	80.2219	81.9302	66.9311	73.0792	-13.2908	-8.85099	42	71.3171	71.4134	70.9468	71.8071	197.299	0.0924118	0.783625	-0.104849	0.80385	0.413219	0.0243612	0.215958	0.238083
2	167642608	167689822	13.2908	Tmem189	ENSMUSG00000090213	transmembrane protein 189 [Source:MGI Symbol;Acc:MGI:2142624]	2	1	80.2219	81.9302	66.9311	73.0792	-13.2908	-8.85099	33	69.122	69.6206	67.6137	70.0068	164.606	0.124874	0.756412	-0.0544521	0.92574	1.32244	4.43838e-12	1.14311	6.65456e-11
2	172440556	172469908	11.0687	2410001C21Rik	ENSMUSG00000027502	RIKEN cDNA 2410001C21 gene [Source:MGI Symbol;Acc:MGI:1913654]	2	NA	56.4051	52.0579	45.3364	48.5101	-11.0687	-3.54778	25	73.3346	73.3502	72.1672	72.901	2085.94	-0.0428458	0.891613	-0.446733	0.0238746	0.642796	8.58787e-06	0.238909	0.106783
2	173093609	173119525	16.4653	Ctcfl	ENSMUSG00000070495	CCCTC-binding factor (zinc finger protein)-like [Source:MGI Symbol;Acc:MGI:3652571]	2	1	76.2234	81.8172	59.7581	66.5668	-16.4653	-15.2504	26	83.6285	83.9051	83.3223	83.4133	10.8531	-0.15435	0.868944	0.412605	0.632689	0.172312	0.769102	0.739267	0.0991402
2	173110818	173133204	16.4653	1300015D01Rik	ENSMUSG00000087382	RIKEN cDNA 1300015D01 gene [Source:MGI Symbol;Acc:MGI:1921411]	2	1	76.2234	81.8172	59.7581	66.5668	-16.4653	-15.2504	19	81.3568	82.7099	80.5077	81.9165	198.909	0.087909	0.862226	0.378323	0.317848	1.70281	2.89519e-15	1.99322	7.76883e-25
3	9427011	9610085	13.7516	Zfp704	ENSMUSG00000040209	zinc finger protein 704 [Source:MGI Symbol;Acc:MGI:2180715]	2	2	76.8644	78.5589	63.1128	72.5295	-13.7516	-6.02947	130	83.2527	83.8347	84.0001	84.4911	298.509	0.480754	0.00543125	0.19131	0.549989	-0.00801665	0.975535	-0.297461	0.0503746
3	27182965	27284608	11.8698	Nceh1	ENSMUSG00000027698	arylacetamide deacetylase-like 1 [Source:MGI Symbol;Acc:MGI:2443191]	2	NA	59.3723	56.2497	47.5025	53.5938	-11.8698	-2.6559	73	75.6108	76.1076	75.9494	77.419	1094.44	0.187773	0.409803	-0.541449	0.00250362	1.75347	7.83181e-38	1.02425	5.6681e-16
3	79345376	79464129	11.7511	Gm17359	ENSMUSG00000091685	predicted gene, 17359 [Source:MGI Symbol;Acc:MGI:4936993]	2	NA	76.7704	75.1796	65.0193	71.9763	-11.7511	-3.20337	78	83.9588	84.5064	85.1088	85.5403	0	NA	NA	NA	NA	NA	NA	NA	NA
3	84496093	85887516	12.4234	Arfip1	ENSMUSG00000074513	ADP-ribosylation factor interacting protein 1 [Source:MGI Symbol;Acc:MGI:1277120]	2	1	78.4934	74.4339	66.0699	72.8267	-12.4234	-1.60717	743	80.8916	81.8666	82.7021	83.0056	794.12	-0.228356	0.20885	-0.0143483	0.972748	-0.477993	0.000488088	-0.263985	0.046236
3	88410498	88425139	35.2618	Slc25a44	ENSMUSG00000050144	solute carrier family 25, member 44 [Source:MGI Symbol;Acc:MGI:2444391]	2	2	73.026	83.8798	37.7641	68.8339	-35.2618	-15.0459	13	45.9758	49.7853	38.7203	49.6921	1725.13	-0.387952	0.0628078	-0.218603	0.513106	-0.89118	6.46566e-08	-0.721831	1.73102e-06
3	130180891	130599877	12.2256	Col25a1	ENSMUSG00000058897	collagen, type XXV, alpha 1 [Source:MGI Symbol;Acc:MGI:1924268]	2	NA	67.6758	62.4497	55.4502	60.4003	-12.2256	-2.04941	261	82.6598	83.3164	84.4777	84.7227	16.9838	0.00384324	0.996678	1.2311	0.0206231	-0.884082	0.0399571	0.343178	0.468684
4	43381979	43427088	15.994	Rusc2	ENSMUSG00000035969	RUN and SH3 domain containing 2 [Source:MGI Symbol;Acc:MGI:2140371]	2	NA	73.9395	70.0984	57.9455	62.8617	-15.994	-7.23669	37	71.0355	71.0544	70.1058	69.6049	667.706	0.0221665	0.947995	0.274146	0.204359	0.906457	3.12121e-12	1.15844	3.61084e-24
4	44034075	44084177	13.182	Gne	ENSMUSG00000028479	glucosamine (UDP-N-acetyl)-2-epimerase/N-acetylmannosamine kinase [Source:MGI Symbol;Acc:MGI:1354951]	2	NA	29.9415	20.3299	16.7595	22.2774	-13.182	1.94756	47	73	73.6638	73.414	73.892	2770.28	-0.254417	0.217658	-0.234327	0.38684	0.682619	3.77589e-06	0.702709	1.00128e-07
4	46300007	46345515	14.7526	Gm12446	ENSMUSG00000087383	predicted gene 12446 [Source:MGI Symbol;Acc:MGI:3651433]	2	1	61.2393	62.2234	46.4867	57.184	-14.7526	-5.03936	32	57.7654	59.1035	57.4783	59.8232	0	NA	NA	NA	NA	NA	NA	NA	NA
4	46662318	46991873	10.6035	Gabbr2	ENSMUSG00000039809	gamma-aminobutyric acid (GABA) B receptor, 2 [Source:MGI Symbol;Acc:MGI:2386030]	2	NA	55.28	51.151	44.6765	47.3165	-10.6035	-3.83444	238	81.4071	82.1362	84.0212	83.8515	209.365	-0.214494	0.584727	-0.267611	0.581917	-0.48638	0.0602641	-0.539497	0.0188155
4	86053915	86428385	16.0219	Adamtsl1	ENSMUSG00000066113	ADAMTS-like 1 [Source:MGI Symbol;Acc:MGI:1924989]	2	1	67.9159	65.7892	51.8941	63.1303	-16.0219	-2.6589	178	82.4477	83.6039	84.8678	84.8077	62.3346	-0.163073	0.780831	0.555916	0.32263	-1.36392	1.08755e-05	-0.644935	0.0338368
4	96294508	96348662	11.3666	Cyp2j11	ENSMUSG00000066097	cytochrome P450, family 2, subfamily j, polypeptide 11 [Source:MGI Symbol;Acc:MGI:2140224]	2	1	68.4715	68.4519	57.105	65.9011	-11.3666	-2.55087	20	74.877	76.2582	75.8411	76.6731	0.390399	0.095194	NA	0.0890628	NA	0.0201277	NA	0.0139965	NA
4	100095791	100444765	13.1178	Ror1	ENSMUSG00000035305	receptor tyrosine kinase-like orphan receptor 1 [Source:MGI Symbol;Acc:MGI:1347520]	2	NA	85.6028	84.7433	72.485	76.5279	-13.1178	-8.21539	193	80.2604	81.3025	81.8716	82.2726	71.5687	0.0877045	0.860986	0.88481	0.0142269	-1.30354	6.89031e-07	-0.506436	0.036726
4	106442329	106464329	12.5504	Pcsk9	ENSMUSG00000044254	proprotein convertase subtilisin/kexin type 9 [Source:MGI Symbol;Acc:MGI:2140260]	2	NA	72.7775	70.8248	60.2271	65.7434	-12.5504	-5.08146	17	69.2209	69.5826	66.4005	69.5206	1836.75	0.128242	0.679338	0.51265	0.0347739	-1.37395	8.12743e-17	-0.989538	4.27026e-11
4	129353628	129378116	12.649	Zbtb8a	ENSMUSG00000028807	zinc finger and BTB domain containing 8a [Source:MGI Symbol;Acc:MGI:1920930]	2	1	81.1199	77.0073	68.4709	73.0647	-12.649	-3.94259	25	78.3754	78.8605	77.8909	79.4894	58.1592	0.0399842	0.951053	-0.401377	0.458607	-0.502046	0.0978223	-0.943406	0.000226619
4	141467890	141538597	11.7224	Spen	ENSMUSG00000040761	SPEN homolog, transcriptional regulator (Drosophila) [Source:MGI Symbol;Acc:MGI:1891706]	2	NA	76.0745	69.9361	64.3521	72.6917	-11.7224	2.7556	67	79.1177	79.4929	79.158	79.343	322.712	0.088267	0.822733	-0.043995	0.940898	0.41677	0.0505008	0.284508	0.158958
4	152120331	152152371	11.5448	Espn	ENSMUSG00000028943	espin [Source:MGI Symbol;Acc:MGI:1861630]	2	NA	71.5892	74.8653	60.0444	63.3779	-11.5448	-11.4874	22	66.4511	67.6778	67.6077	69.3976	5.3191	-0.126107	0.890974	0.0803031	NA	0.430404	0.350651	0.636814	0.15116
4	152178134	152271855	12.2211	Acot7	ENSMUSG00000028937	acyl-CoA thioesterase 7 [Source:MGI Symbol;Acc:MGI:1917275]	2	NA	64.6601	64.3623	52.439	54.9514	-12.2211	-9.41095	64	77.8307	78.3661	78.3354	78.911	275.682	-0.2774	0.213879	-0.0764169	0.857408	0.526861	0.00102418	0.727844	2.87509e-07
5	17781690	17888959	16.8057	Cd36	ENSMUSG00000002944	CD36 antigen [Source:MGI Symbol;Acc:MGI:107899]	2	1	59.897	61.6802	43.0913	48.8202	-16.8057	-12.86	38	74.8172	76.6537	76.4645	77.3251	7900.78	0.125776	0.698504	0.835697	3.69654e-05	-0.703836	8.46295e-05	0.00608479	0.980772
5	36017180	36398139	12.0875	Sorcs2	ENSMUSG00000029093	sortilin-related VPS10 domain containing receptor 2 [Source:MGI Symbol;Acc:MGI:1932289]	2	2	77.3844	78.881	65.2969	74.9024	-12.0875	-3.97861	191	78.4351	79.7576	80.139	80.7916	2.11883	0.469432	NA	0.579105	NA	0.0572011	NA	0.166874	NA
5	66016549	66173117	12.0843	Rbm47	ENSMUSG00000070780	RNA binding motif protein 47 [Source:MGI Symbol;Acc:MGI:2384294]	2	NA	58.5576	53.8321	46.4733	53.3005	-12.0843	-0.531637	112	59.3045	59.2924	58.6665	59.9676	1145.79	0.308638	0.0541836	0.0713941	0.828738	0.817228	5.82838e-11	0.579984	3.6786e-07
5	77016023	77061529	11.8507	1700023E05Rik	ENSMUSG00000029248	RIKEN cDNA 1700023E05 gene [Source:MGI Symbol;Acc:MGI:1919118]	2	NA	83.8024	84.3369	71.9517	78.5381	-11.8507	-5.79877	37	79.9761	80.9908	81.07	81.4763	0	NA	NA	NA	NA	NA	NA	NA	NA
5	90561209	90597906	18.6462	5830473C10Rik	ENSMUSG00000070690	RIKEN cDNA 5830473C10 gene [Source:MGI Symbol;Acc:MGI:1923342]	2	NA	35.6925	30.5568	17.0463	23.0064	-18.6462	-7.55039	32	73.235	73.3938	72.636	74.3212	863.893	-0.220765	0.394785	0.381697	0.161227	-0.20433	0.33688	0.398132	0.0160757
5	92331827	92414628	13.4237	Art3	ENSMUSG00000034842	ADP-ribosyltransferase 3 [Source:MGI Symbol;Acc:MGI:1202729]	2	1	45.6209	45.0624	32.1971	40.4385	-13.4237	-4.62388	68	70.6985	70.9608	71.5536	72.4891	51.1137	-0.353456	0.412801	-0.135382	0.860995	-0.0713126	0.868394	0.146761	0.6855
5	108660331	108684557	15.7466	Idua	ENSMUSG00000033540	iduronidase, alpha-L- [Source:MGI Symbol;Acc:MGI:96418]	2	2	49.181	45.7447	33.4344	43.2853	-15.7466	-2.45941	14	58.4634	60.5838	58.3123	58.813	31.1395	0.210784	0.728077	-0.252333	0.729561	0.480883	0.192301	0.017766	0.970661
5	108669878	108675569	15.7466	Slc26a1	ENSMUSG00000046959	solute carrier family 26 (sulfate transporter), member 1 [Source:MGI Symbol;Acc:MGI:2385894]	2	2	49.181	45.7447	33.4344	43.2853	-15.7466	-2.45941	5	45.7922	47.0804	39.6987	43.1844	4601.53	-0.041802	0.899951	0.196543	0.514501	-0.663613	1.31691e-05	-0.425268	0.00286492
5	115845278	116008947	11.3187	Cit	ENSMUSG00000029516	citron [Source:MGI Symbol;Acc:MGI:105313]	2	NA	46.4905	38.7668	35.1718	38.0699	-11.3187	-0.696928	181	86.6326	86.422	86.8098	87.2087	15.4317	0.484643	0.457501	0.611399	0.390363	0.0338409	0.957067	0.160597	0.764279
5	116038755	116083244	10.5614	Tmem233	ENSMUSG00000079278	transmembrane protein 233 [Source:MGI Symbol;Acc:MGI:3651514]	2	NA	47.0063	40.4507	36.4448	44.5412	-10.5614	4.09048	36	73.5341	71.9211	73.0252	73.9763	0	NA	NA	NA	NA	NA	NA	NA	NA
5	121566027	121593824	14.4695	Aldh2	ENSMUSG00000029455	aldehyde dehydrogenase 2, mitochondrial [Source:MGI Symbol;Acc:MGI:99600]	2	1	53.1465	52.9303	38.677	45.4617	-14.4695	-7.46855	27	62.1658	60.0945	59.1497	60.5787	20631.6	-0.0325483	0.905196	-0.12497	0.639692	0.373314	0.00396477	0.280893	0.0183331
5	127783491	128433077	12.6607	Tmem132d	ENSMUSG00000034310	transmembrane protein 132D [Source:MGI Symbol;Acc:MGI:3044963]	2	NA	66.4485	52.9066	53.7878	57.2369	-12.6607	4.33027	361	75.2892	76.6375	76.6826	77.0263	0	NA	NA	NA	NA	NA	NA	NA	NA
5	146384985	146472411	10.4096	Wasf3	ENSMUSG00000029636	WAS protein family, member 3 [Source:MGI Symbol;Acc:MGI:2658986]	2	NA	80.4832	79.1456	70.0736	76.6763	-10.4096	-2.46929	71	80.1248	81.8113	81.9991	82.3846	0.295112	0.000412865	NA	-0.148458	NA	0.149767	NA	0.000895815	NA
5	148874332	148995223	18.4246	Katnal1	ENSMUSG00000041298	katanin p60 subunit A-like 1 [Source:MGI Symbol;Acc:MGI:2387638]	2	2	55.9614	55.9209	37.5368	49.3571	-18.4246	-6.56378	104	77.443	77.7943	78.2935	79.2191	136.696	0.00530207	0.990283	-0.201992	0.612129	-0.105015	0.686674	-0.312309	0.103882
5	148948897	148996566	18.4246	Gm15406	ENSMUSG00000085237	predicted gene 15406 [Source:MGI Symbol;Acc:MGI:3705112]	2	2	55.9614	55.9209	37.5368	49.3571	-18.4246	-6.56378	44	68.625	69.2832	68.0211	69.7914	2.22227	-0.128851	NA	-0.0329142	NA	0.238498	NA	0.334435	NA
5	148953748	148970122	18.4246	1810059H22Rik	ENSMUSG00000085455	RIKEN cDNA 1810059H22 gene [Source:MGI Symbol;Acc:MGI:1917070]	2	2	55.9614	55.9209	37.5368	49.3571	-18.4246	-6.56378	16	62.4775	62.3795	60.2388	63.225	39.3371	-0.0905342	0.894404	0.185763	0.817437	-0.423212	0.265131	-0.146915	0.720075
5	148995651	149015813	12.583	Gm15411	ENSMUSG00000085971	predicted gene 15411 [Source:MGI Symbol;Acc:MGI:3705213]	2	2	50.4533	50.7153	37.8703	46.9229	-12.583	-3.79245	16	66.5863	67.3964	63.8226	66.5427	10.0676	-0.0716484	0.946955	0.360373	0.685964	0.466599	0.347275	0.898621	0.0343894
5	149006962	149012776	12.583	Gm15408	ENSMUSG00000086610	predicted gene 15408 [Source:MGI Symbol;Acc:MGI:3705101]	2	2	50.4533	50.7153	37.8703	46.9229	-12.583	-3.79245	6	67.9899	70.2864	62.412	67.9243	55.913	-0.466344	0.260333	-0.596929	0.198897	0.285259	0.421228	0.154674	0.680067
6	4747306	4760517	14.7322	Peg10	ENSMUSG00000092035	paternally expressed 10 [Source:MGI Symbol;Acc:MGI:2157785]	2	NA	59.9622	51.2929	45.23	43.5123	-14.7322	-7.78052	16	70.7278	69.9774	69.616	68.1036	1.50079	0.223967	NA	-0.0361856	NA	0.42613	NA	0.165977	NA
6	23072173	23132986	12.8801	Aass	ENSMUSG00000029695	aminoadipate-semialdehyde synthase [Source:MGI Symbol;Acc:MGI:1353573]	2	NA	52.7007	46.1779	39.8205	42.8916	-12.8801	-3.2863	33	72.6861	72.9931	71.2827	72.1826	9781.13	-0.337453	0.0343667	-0.000869213	0.998841	0.0480328	0.809832	0.384617	0.00194249
6	34863146	34874946	12.9787	Tmem140	ENSMUSG00000057137	transmembrane protein 140 [Source:MGI Symbol;Acc:MGI:1915737]	2	1	81.38	71.6881	68.4013	80.6809	-12.9787	8.99276	12	63.9339	62.0957	62.0851	63.6834	966.95	-0.0868942	0.773717	-0.0730321	0.862405	0.868019	6.57697e-09	0.881881	4.81187e-11
6	34871771	34878060	12.9787	3110062M04Rik	ENSMUSG00000046806	RIKEN cDNA 3110062M04 gene [Source:MGI Symbol;Acc:MGI:1925662]	2	1	81.38	71.6881	68.4013	80.6809	-12.9787	8.99276	7	62.3725	58.9567	57.7279	61.2908	82.0958	-0.286876	0.401839	-0.226663	0.659013	-0.240723	0.397888	-0.18051	0.510808
6	50293330	50456201	10.7291	Osbpl3	ENSMUSG00000029822	oxysterol binding protein-like 3 [Source:MGI Symbol;Acc:MGI:1918970]	2	NA	67.5871	70.9072	56.8579	58.6317	-10.7291	-12.2755	128	82.3748	83.7721	84.7161	84.8641	167.516	0.812353	0.00156932	0.857777	0.000763239	1.46152	2.35823e-11	1.50695	4.36214e-16
6	71213940	71322233	13.9963	Smyd1	ENSMUSG00000055027	SET and MYND domain containing 1 [Source:MGI Symbol;Acc:MGI:104790]	2	2	93.68	93.3995	79.6837	90.9341	-13.9963	-2.46538	58	78.6133	79.5879	79.7739	79.8222	43.2964	-0.226616	0.699698	-0.285736	0.686265	0.0323161	0.948806	-0.0268036	0.955747
6	106778249	106800074	15.1837	Crbn	ENSMUSG00000005362	cereblon [Source:MGI Symbol;Acc:MGI:1913277]	2	2	73.3241	72.1042	58.1404	68.2566	-15.1837	-3.8476	17	77.3479	77.4591	75.004	76.9249	1889.42	-0.0766878	0.752203	-0.0460358	0.904277	-0.0670516	0.715402	-0.0363996	0.835723
6	124663027	124704418	11.5116	Lpcat3	ENSMUSG00000004270	lysophosphatidylcholine acyltransferase 3 [Source:MGI Symbol;Acc:MGI:1315211]	2	NA	27.7384	23.5517	16.2268	20.1635	-11.5116	-3.38823	36	59.2917	59.3889	57.183	59.9191	680.341	-0.0616019	0.83117	0.00816348	0.98828	0.615163	1.16831e-05	0.684929	3.7674e-08
7	6172226	6191349	19.692	Zfp444	ENSMUSG00000044876	zinc finger protein 444 [Source:MGI Symbol;Acc:MGI:1923365]	2	2	70.8568	66.6831	51.1649	66.7814	-19.692	0.09829	16	57.3698	59.4261	57.4935	59.6466	231.912	0.338502	0.162204	-0.272493	0.434609	0.161583	0.497799	-0.449412	0.0102872
7	14067452	14123044	22.9534	Sult2a3	ENSMUSG00000074375	sulfotransferase family 2A, dehydroepiandrosterone (DHEA)-preferring, member 3 [Source:MGI Symbol;Acc:MGI:3645873]	2	2	69.8981	70.3638	46.9447	62.2176	-22.9534	-8.14625	17	78.473	79.6961	74.6658	78.7078	2363.58	0.790198	0.143899	0.791975	0.20623	0.136412	0.812958	0.138189	0.800897
7	26322473	26403700	18.6435	Nlrp9c	ENSMUSG00000040614	NLR family, pyrin domain containing 9C [Source:MGI Symbol;Acc:MGI:3028627]	2	2	86.622	91.9236	67.9785	83.9525	-18.6435	-7.97108	39	81.3203	82.2559	80.8462	83.4845	0.0931793	-0.0851797	NA	-0.00748266	NA	-0.0753613	NA	0.00233577	NA
7	68273839	68363089	11.5767	Fam169b	ENSMUSG00000074071	family with sequence similarity 169, member B [Source:MGI Symbol;Acc:MGI:3644026]	2	1	55.2455	52.3681	43.6687	50.1602	-11.5767	-2.2079	78	76.5559	77.2327	76.4379	76.905	338.524	-0.390768	0.0231011	-0.100356	0.774859	0.229667	0.167083	0.520079	9.42607e-05
7	79875332	79920640	11.2206	Ap3s2	ENSMUSG00000063801	adaptor-related protein complex 3, sigma 2 subunit [Source:MGI Symbol;Acc:MGI:1337060]	2	2	83.6486	88.6738	72.428	84.2505	-11.2206	-4.42334	31	81.2701	81.9123	81.3427	83.0894	241.3	0.0711219	0.814662	-0.218265	0.484513	-0.248674	0.170388	-0.53806	0.000169877
7	132712082	132813886	14.9141	Fam53b	ENSMUSG00000030956	family with sequence similarity 53, member B [Source:MGI Symbol;Acc:MGI:1925188]	2	1	67.1694	65.3619	52.2553	65.0082	-14.9141	-0.353716	66	81.3769	82.1293	80.5313	82.9445	108.393	0.416876	0.200687	0.527201	0.16735	-0.0909443	0.800527	0.0193802	0.95542
8	11312805	11449287	11.7211	Col4a2	ENSMUSG00000031503	collagen, type IV, alpha 2 [Source:MGI Symbol;Acc:MGI:88455]	2	NA	81.5213	80.3702	69.8002	74.886	-11.7211	-5.48422	111	81.8882	83.1968	83.4522	83.6351	688.875	-0.0128825	0.976479	-0.302646	0.289888	-0.165891	0.425161	-0.455654	0.0032686
8	12757014	12868728	11.3589	Atp11a	ENSMUSG00000031441	ATPase, class VI, type 11A [Source:MGI Symbol;Acc:MGI:1354735]	2	NA	66.3899	64.5694	55.031	60.3965	-11.3589	-4.17292	82	83.4991	83.6581	88.1474	87.9465	384.167	0.695333	0.125815	0.822189	0.106542	-0.58218	0.132433	-0.455324	0.217604
8	13037308	13056676	11.8775	F10	ENSMUSG00000031444	coagulation factor X [Source:MGI Symbol;Acc:MGI:103107]	2	1	35.2669	32.0425	23.3894	30.1019	-11.8775	-1.94055	15	68.1002	67.041	68.3547	68.5801	9843.82	-0.0949384	0.719599	-0.0426385	0.923145	0.095394	0.627005	0.147694	0.351998
8	13465374	13494535	14.5226	Gas6	ENSMUSG00000031451	growth arrest specific 6 [Source:MGI Symbol;Acc:MGI:95660]	2	2	64.3543	68.0334	49.8317	64.0213	-14.5226	-4.01211	22	73.1345	75.2018	69.9408	75.3144	3698.57	-0.339139	0.24645	-0.187439	0.689569	-0.758997	0.0003275	-0.607297	0.00183431
8	14881335	14901720	15.7721	Cln8	ENSMUSG00000026317	ceroid-lipofuscinosis, neuronal 8 [Source:MGI Symbol;Acc:MGI:1349447]	2	1	80.511	82.3071	64.7389	69.7389	-15.7721	-12.5682	21	68.6968	68.4213	66.2782	68.4357	560.052	-0.313308	0.211656	-0.134124	0.74881	0.8409	1.73823e-06	1.02008	7.70613e-11
8	40990914	41133726	10.1904	Mtus1	ENSMUSG00000045636	mitochondrial tumor suppressor 1 [Source:MGI Symbol;Acc:MGI:2142572]	2	2	63.531	62.5301	53.3406	63.5354	-10.1904	1.00537	94	65.6965	67.0384	64.6096	67.3547	2315.45	0.00758066	0.981842	-0.118	0.710295	0.378872	0.0101977	0.253291	0.0682121
8	44950208	45052257	14.4033	Fat1	ENSMUSG00000070047	FAT tumor suppressor homolog 1 (Drosophila) [Source:MGI Symbol;Acc:MGI:109168]	2	1	56.0081	55.5824	41.6048	49.8174	-14.4033	-5.76499	129	86.0408	86.5883	86.9899	87.2952	814.204	-0.0573047	0.823742	0.348232	0.0679241	-0.464037	0.000491434	-0.0585002	0.720864
8	70723720	70751186	13.6097	Pde4c	ENSMUSG00000031842	phosphodiesterase 4C, cAMP specific [Source:MGI Symbol;Acc:MGI:99556]	2	NA	48.8693	40.6897	35.2596	39.6207	-13.6097	-1.06899	19	68.8385	69.552	69.5749	69.0762	603.657	0.0866801	0.795131	-0.039348	0.93846	0.687645	4.00326e-05	0.561616	0.00023913
8	104591468	104596836	10.7067	Pdp2	ENSMUSG00000048371	pyruvate dehyrogenase phosphatase catalytic subunit 2 [Source:MGI Symbol;Acc:MGI:1918878]	2	NA	56.5222	52.9089	45.8155	47.8979	-10.7067	-5.01097	9	55.6152	55.3237	51.6739	53.1838	454.36	0.0996249	0.800419	-0.159241	0.719829	1.00197	1.57196e-07	0.743107	2.77952e-05
8	108714644	108961636	11.6784	Zfhx3	ENSMUSG00000038872	zinc finger homeobox 3 [Source:MGI Symbol;Acc:MGI:99948]	2	1	74.0103	75.8756	62.3319	72.7162	-11.6784	-3.15937	230	84.2273	84.6196	85.3628	85.993	163.858	0.332344	0.373484	0.561895	0.147252	0.121947	0.733384	0.351498	0.174244
8	109990437	109999803	11.5925	Tat	ENSMUSG00000001670	tyrosine aminotransferase [Source:MGI Symbol;Acc:MGI:98487]	2	1	46.08	36.3101	34.4875	37.057	-11.5925	0.746836	9	42.6111	36.934	35.6691	40.7731	9496.81	-0.460332	0.409803	0.542033	0.402419	-0.197602	0.68883	0.804763	0.0240145
8	114439655	115352708	14.1797	Wwox	ENSMUSG00000004637	WW domain-containing oxidoreductase [Source:MGI Symbol;Acc:MGI:1931237]	2	2	92.0427	90.9609	77.863	92.1991	-14.1797	1.23819	796	85.8841	86.3028	87.5522	87.678	148.895	-0.457476	0.0467468	-0.0676615	0.907929	-0.451578	0.0288166	-0.061764	0.813948
8	116568724	116732991	11.5005	Cdyl2	ENSMUSG00000031758	chromodomain protein, Y chromosome-like 2 [Source:MGI Symbol;Acc:MGI:1923046]	2	2	72.5536	79.0401	61.053	75.4001	-11.5005	-3.64001	118	87.6877	88.3247	88.7777	89.1287	62.3197	-0.135764	0.814068	0.433186	0.404344	-0.123311	0.764547	0.445639	0.128555
8	121598703	121652901	14.452	Zcchc14	ENSMUSG00000061410	zinc finger, CCHC domain containing 14 [Source:MGI Symbol;Acc:MGI:2159407]	2	2	50.9838	47.9771	36.5318	54.017	-14.452	6.03991	43	75.1074	75.8181	73.9065	76.7267	599.33	0.0342429	0.906455	0.107342	0.719829	0.338913	0.0152334	0.412013	0.000587397
8	124908596	124949254	19.8483	Egln1	ENSMUSG00000031987	EGL nine homolog 1 (C. elegans) [Source:MGI Symbol;Acc:MGI:1932286]	2	1	56.1345	41.875	36.2862	43.7356	-19.8483	1.86063	39	77.3728	78.1141	78.0463	79.1916	535.468	-0.0781262	0.76643	-0.240629	0.32263	0.135373	0.436327	-0.0271293	0.891005
9	43221278	43239816	11.2272	Oaf	ENSMUSG00000032014	OAF homolog (Drosophila) [Source:MGI Symbol;Acc:MGI:94852]	2	NA	38.0344	31.3387	26.8073	34.135	-11.2272	2.79628	11	42.7295	40.6248	37.9615	42.1273	5630.99	-0.11211	0.626464	0.046062	0.907374	0.383986	0.00602531	0.542158	5.26332e-06
9	48654311	48835945	12.1241	Zbtb16	ENSMUSG00000066687	zinc finger and BTB domain containing 16 [Source:MGI Symbol;Acc:MGI:103222]	2	NA	67.4468	57.7418	55.3227	59.6756	-12.1241	1.93379	126	76.0388	77.0341	77.0448	77.586	295.519	-0.88403	0.0176092	-0.0899085	0.923338	0.947641	0.00287227	1.74176	3.56862e-10
9	50494525	50505639	13.5878	1600029D21Rik	ENSMUSG00000032068	RIKEN cDNA 1600029D21 gene [Source:MGI Symbol;Acc:MGI:1923759]	2	2	39.7298	47.6036	26.1419	33.8433	-13.5878	-13.7602	13	69.0257	70.8059	65.6238	67.9209	3.15312	-0.0187216	NA	-0.228039	NA	-0.210157	NA	-0.419475	NA
9	63953076	64022059	12.3568	Smad6	ENSMUSG00000036867	MAD homolog 6 (Drosophila) [Source:MGI Symbol;Acc:MGI:1336883]	2	1	79.7133	76.4844	67.3565	74.0584	-12.3568	-2.42602	52	70.717	72.5521	68.7609	70.3818	301.694	0.411129	0.0129622	-0.27084	0.289294	0.193073	0.276368	-0.488896	0.000246731
9	65294260	65330658	12.4463	Clpx	ENSMUSG00000015357	caseinolytic peptidase X (E.coli) [Source:MGI Symbol;Acc:MGI:1346017]	2	NA	58.7472	50.5316	46.3009	53.3764	-12.4463	2.84478	21	64.5825	63.9143	61.8829	65.3637	7551.9	-0.144872	0.746578	0.0980076	0.884518	-0.648325	0.00875583	-0.405446	0.0900065
9	66126611	66138955	13.7414	Fam96a	ENSMUSG00000032381	family with sequence similarity 96, member A [Source:MGI Symbol;Acc:MGI:1915500]	2	1	86.6645	83.7841	72.923	83.5329	-13.7414	-0.25122	10	70.5188	69.2135	66.7492	68.9864	514.645	-0.0418678	0.884543	-0.0454002	0.912313	-0.189437	0.247811	-0.192969	0.176348
9	71110659	71168682	11.9334	Aqp9	ENSMUSG00000032204	aquaporin 9 [Source:MGI Symbol;Acc:MGI:1891066]	2	NA	79.0741	73.0439	67.1407	73.8139	-11.9334	0.77002	38	67.2151	67.0687	66.9519	67.2566	8068.54	0.0259407	0.940586	-0.0161466	0.971274	-0.00341505	0.989488	-0.0455023	0.813442
9	92275602	92297752	15.6043	Plscr2	ENSMUSG00000032372	phospholipid scramblase 2 [Source:MGI Symbol;Acc:MGI:1270860]	2	1	58.4152	55.1764	42.8109	49.9914	-15.6043	-5.18498	12	80.4557	80.5351	78.935	81.136	1001.56	-0.0952759	0.79089	0.0118804	0.984809	-0.0923643	0.722448	0.014792	0.956199
9	114789345	114844152	11.7458	Cmtm8	ENSMUSG00000041012	CKLF-like MARVEL transmembrane domain containing 8 [Source:MGI Symbol;Acc:MGI:2447167]	2	NA	47.6567	38.806	35.9108	39.0682	-11.7458	0.262185	46	65.0719	65.007	65.054	66.0387	172.751	-0.118029	0.758223	-0.135971	0.775168	0.503487	0.0159935	0.485545	0.0106624
9	119901616	120068283	12.1213	Cx3cr1	ENSMUSG00000052336	chemokine (C-X3-C) receptor 1 [Source:MGI Symbol;Acc:MGI:1333815]	2	NA	82.8031	80.7514	70.6817	74.1556	-12.1213	-6.59573	117	77.8076	78.1532	77.9784	78.8516	8.96569	1.12705	0.0377838	0.613844	0.402293	-0.187152	0.743483	-0.700356	0.130136
9	119937606	119967793	12.1213	Ttc21a	ENSMUSG00000032514	tetratricopeptide repeat domain 21A [Source:MGI Symbol;Acc:MGI:1921302]	2	NA	82.8031	80.7514	70.6817	74.1556	-12.1213	-6.59573	25	82.0498	83.3608	83.5435	83.0499	0.0671674	-0.077311	NA	-0.00675793	NA	-0.0681132	NA	0.00243982	NA
9	121366958	121474916	14.2005	Trak1	ENSMUSG00000032536	trafficking protein, kinesin binding 1 [Source:MGI Symbol;Acc:MGI:1914345]	2	NA	54.3158	51.0511	40.1154	45.2354	-14.2005	-5.8157	78	74.2352	75.8349	73.9189	76.073	740.423	0.017098	0.964111	-0.142803	0.667165	0.287314	0.0888029	0.127413	0.459308
10	40630011	40649931	11.5723	Ddo	ENSMUSG00000063428	D-aspartate oxidase [Source:MGI Symbol;Acc:MGI:1925528]	2	NA	51.0583	50.1832	39.486	44.3081	-11.5723	-5.8751	20	77.1891	77.5889	77.7646	78.4357	447.743	-0.121992	0.719383	-0.440096	0.116104	0.254099	0.244686	-0.0640048	0.795111
10	60277627	60302597	14.4545	Psap	ENSMUSG00000004207	prosaposin [Source:MGI Symbol;Acc:MGI:97783]	2	NA	56.2541	48.7232	41.7996	47.7146	-14.4545	-1.00859	21	72.6251	73.8563	71.0395	72.471	4953.6	0.252418	0.158467	-0.114096	0.710295	0.571932	2.14086e-05	0.205417	0.137554
10	68095593	68278726	12.326	Arid5b	ENSMUSG00000019947	AT rich interactive domain 5B (MRF1-like) [Source:MGI Symbol;Acc:MGI:2175912]	2	1	70.5305	73.0798	58.2046	66.5536	-12.326	-6.52614	133	72.6884	72.6441	73.2451	74.0499	241.362	-0.244486	0.429984	0.0848463	0.880938	0.286506	0.223895	0.615837	0.000908535
10	68430953	68541896	14.4187	1700040L02Rik	ENSMUSG00000019945	RIKEN cDNA 1700040L02 gene [Source:MGI Symbol;Acc:MGI:1920537]	2	1	60.7278	56.3328	46.309	55.5586	-14.4187	-0.774193	83	79.0266	79.6908	79.639	80.2509	14.4639	0.370604	0.599479	0.313532	0.731396	-0.0994478	0.870552	-0.15652	0.773575
10	76562272	76570201	21.9711	1700027D21Rik	ENSMUSG00000009115	RIKEN cDNA 1700027D21 gene [Source:MGI Symbol;Acc:MGI:1923823]	2	1	68.5554	72.2464	46.5843	47.7073	-21.9711	-24.5391	10	81.981	83.7029	75.7883	77.4677	0.501187	0.000974182	NA	0.0276824	NA	0.135819	NA	0.162528	NA
10	76564765	76570532	21.9711	Gm15343	ENSMUSG00000085468	predicted gene 15343 [Source:MGI Symbol;Acc:MGI:3705126]	2	1	68.5554	72.2464	46.5843	47.7073	-21.9711	-24.5391	8	80.0474	82.0398	72.8731	74.3786	25.1716	0.4998	0.317185	1.077	0.0379507	-1.44326	9.40358e-05	-0.866061	0.0106866
10	80409514	80433647	15.4994	Tcf3	ENSMUSG00000020167	transcription factor 3 [Source:MGI Symbol;Acc:MGI:98510]	2	1	82.4698	81.9741	66.9703	74.8592	-15.4994	-7.11491	17	77.5764	78.6032	76.9331	77.3087	362.992	0.208417	0.348626	0.200451	0.520622	-0.303353	0.0837356	-0.311319	0.0380948
10	80948624	81014945	12.6862	Gng7	ENSMUSG00000048240	guanine nucleotide binding protein (G protein), gamma 7 [Source:MGI Symbol;Acc:MGI:95787]	2	2	65.4424	60.4063	52.7562	63.5665	-12.6862	3.16024	47	61.9825	63.1927	62.991	64.6601	6.06767	0.7137	0.257181	0.0154285	NA	0.271891	0.613017	-0.426381	0.398578
10	89408823	89443967	17.262	Gas2l3	ENSMUSG00000074802	growth arrest-specific 2 like 3 [Source:MGI Symbol;Acc:MGI:1918780]	2	NA	88.6313	83.8992	71.3693	74.8426	-17.262	-9.05665	30	86.6791	86.8269	85.9957	87.0162	74.6461	0.159307	0.805167	0.421041	0.514204	-0.870174	0.0112041	-0.60844	0.0630112
10	120141648	120202130	10.9681	Irak3	ENSMUSG00000020227	interleukin-1 receptor-associated kinase 3 [Source:MGI Symbol;Acc:MGI:1921164]	2	NA	72.8237	64.6422	61.8557	65.4024	-10.9681	0.760285	52	81.428	81.6587	83.2927	82.8844	10.2748	0.478924	0.500812	0.815706	0.214132	0.238898	0.671789	0.57568	0.210216
11	4031462	4048024	14.7323	Sec14l4	ENSMUSG00000019368	SEC14-like 4 (S. cerevisiae) [Source:MGI Symbol;Acc:MGI:2144095]	2	1	82.6717	78.911	67.9394	78.6551	-14.7323	-0.25592	11	66.1886	64.5303	63.4439	66.9208	2773.7	0.0925236	0.75457	0.00619826	0.993164	-0.0144011	0.953694	-0.100726	0.590049
11	4097039	4123415	15.2299	Sec14l2	ENSMUSG00000003585	SEC14-like 2 (S. cerevisiae) [Source:MGI Symbol;Acc:MGI:1915065]	2	1	60.9025	59.5431	45.6726	52.9289	-15.2299	-6.61424	19	49.7362	51.2727	46.9751	51.0249	9758.46	-0.187858	0.326326	-0.197631	0.426137	-0.190093	0.228232	-0.199866	0.143302
11	7063489	7178506	12.8088	Adcy1	ENSMUSG00000020431	adenylate cyclase 1 [Source:MGI Symbol;Acc:MGI:99677]	2	2	56.7857	61.006	43.9769	57.2973	-12.8088	-3.70871	75	75.2713	76.693	76.0115	76.8086	653.268	0.51786	0.416782	0.24196	0.80385	-0.847132	0.0488111	-1.12303	0.00432413
11	94211454	94215495	12.8795	Tob1	ENSMUSG00000037573	transducer of ErbB-2.1 [Source:MGI Symbol;Acc:MGI:1349721]	2	NA	38.0683	26.9034	25.1888	30.2694	-12.8795	3.36608	5	30.19	24.3704	23.4296	27.1731	365.562	-0.233255	0.520008	0.329934	0.413549	0.414621	0.0936132	0.97781	6.77909e-07
11	95568818	95587735	11.7247	Ngfr	ENSMUSG00000000120	nerve growth factor receptor (TNFR superfamily, member 16) [Source:MGI Symbol;Acc:MGI:97323]	2	NA	76.7553	74.0249	65.0305	61.3557	-11.7247	-12.6692	15	47.203	46.6892	45.4564	44.002	63.3472	0.302883	0.503857	0.718515	0.107189	-0.763781	0.0143451	-0.348149	0.253378
11	97136171	97151495	13.2641	Tbkbp1	ENSMUSG00000038517	TBK1 binding protein 1 [Source:MGI Symbol;Acc:MGI:1920424]	2	2	59.7893	65.4365	46.5252	71.7544	-13.2641	6.31787	13	56.7597	58.5324	55.2962	60.3727	43.4779	0.491419	0.283112	0.45647	0.426452	0.437364	0.244777	0.402416	0.224018
11	104231390	104332090	17.708	Mapt	ENSMUSG00000018411	microtubule-associated protein tau [Source:MGI Symbol;Acc:MGI:97180]	2	1	84.7518	86.6335	67.0438	78.2501	-17.708	-8.38338	68	71.1701	72.0857	72.6262	73.7829	51.715	0.116182	0.841395	-0.0925765	0.909294	0.31193	0.362943	0.103171	0.781777
11	119143045	119228499	14.1212	Tbc1d16	ENSMUSG00000039976	TBC1 domain family, member 16 [Source:MGI Symbol;Acc:MGI:2652878]	2	NA	64.0434	66.54	49.9222	53.115	-14.1212	-13.4249	73	77.8042	79.2236	78.6524	79.66	438.058	0.0507141	0.860742	-0.017921	0.966614	0.287333	0.0591331	0.218698	0.119451
11	120232947	120292296	14.7002	Bahcc1	ENSMUSG00000039741	BAH domain and coiled-coil containing 1 [Source:MGI Symbol;Acc:MGI:2679272]	2	1	64.1506	71.3102	49.4503	52.8772	-14.7002	-18.433	44	70.4748	72.2514	69.5545	70.3334	51.6751	0.844611	0.018113	0.622191	0.20623	0.19029	0.656414	-0.0321301	0.941166
11	120610087	120617936	11.5805	Pcyt2	ENSMUSG00000025137	phosphate cytidylyltransferase 2, ethanolamine [Source:MGI Symbol;Acc:MGI:1915921]	2	NA	38.9771	37.9164	27.3966	34.1504	-11.5805	-3.76604	6	51.538	46.9102	41.0105	44.1095	11047.9	-0.291019	0.0296379	0.0148121	0.966514	-0.300812	0.0121201	0.00501943	0.975876
11	120618372	120625240	12.3484	Sirt7	ENSMUSG00000025138	sirtuin 7 (silent mating type information regulation 2, homolog) 7 (S. cerevisiae) [Source:MGI Symbol;Acc:MGI:2385849]	2	NA	64.8258	59.1309	52.4774	58.6883	-12.3484	-0.44262	9	60.4581	59.8917	57.3343	60.219	1161.1	-0.248912	0.0735477	-0.00353319	0.994479	-0.634314	9.04541e-09	-0.388935	0.000159349
11	120805940	120824178	14.3576	Fasn	ENSMUSG00000025153	fatty acid synthase [Source:MGI Symbol;Acc:MGI:95485]	2	1	44.157	46.7833	29.7994	32.4575	-14.3576	-14.3259	14	66.9753	70.7625	64.7208	71.5738	17697.7	-0.592814	0.0722997	0.313276	0.548746	-2.86382	1.48796e-32	-1.95773	2.39646e-18
11	120826529	120932872	11.7552	Ccdc57	ENSMUSG00000048445	coiled-coil domain containing 57 [Source:MGI Symbol;Acc:MGI:1918526]	2	2	61.8995	64.5738	50.1443	66.1799	-11.7552	1.60608	64	80.4335	81.376	80.3551	82.6337	56.9234	-0.177166	0.728541	0.273795	0.626989	0.135809	0.722946	0.58677	0.0265176
13	4590757	4609174	13.8354	Akr1e1	ENSMUSG00000045410	aldo-keto reductase family 1, member E1 [Source:MGI Symbol;Acc:MGI:1914758]	2	NA	68.2916	54.4162	54.4562	63.9852	-13.8354	9.56896	10	83.2311	80.7134	81.9419	84.5107	313.43	-0.0775165	0.933093	-0.135251	0.898966	-0.24892	0.616555	-0.306655	0.490944
13	20090507	20608353	14.4375	Elmo1	ENSMUSG00000041112	engulfment and cell motility 1, ced-12 homolog (C. elegans) [Source:MGI Symbol;Acc:MGI:2153044]	2	1	80.2539	77.1925	65.8164	74.4858	-14.4375	-2.70671	284	84.0037	85.007	85.8807	86.1111	69.0573	-0.026659	0.970408	0.671858	0.114077	-0.729207	0.0133323	-0.03069	0.93792
13	43538412	43560191	11.4978	Ccdc90a	ENSMUSG00000021371	coiled-coil domain containing 90A [Source:MGI Symbol;Acc:MGI:1923387]	2	1	78.0456	77.7996	66.5479	75.9626	-11.4977	-1.83699	21	76.0377	77.579	75.5116	76.8201	472.255	-0.0463361	0.883482	0.150866	0.626612	0.265886	0.111345	0.463089	0.000595078
13	47122720	47247991	13.9394	Rnf144b	ENSMUSG00000038068	ring finger protein 144B [Source:MGI Symbol;Acc:MGI:2384986]	2	NA	80.2092	76.256	66.2699	72.2422	-13.9394	-4.01376	109	73.7376	74.4041	75.5164	76.6594	197.351	0.00964287	0.98186	-0.371039	0.258855	-0.565606	0.00357156	-0.946287	1.60333e-08
13	58806596	59133970	10.6335	Ntrk2	ENSMUSG00000055254	neurotrophic tyrosine kinase, receptor, type 2 [Source:MGI Symbol;Acc:MGI:97384]	2	1	61.7263	62.2376	51.0928	61.7274	-10.6335	-0.510292	259	80.6673	81.4287	82.0645	82.904	1023.65	0.409963	0.364657	0.588221	0.238083	-1.56319	9.37079e-08	-1.38493	3.27964e-07
13	64161866	64186536	12.3908	Habp4	ENSMUSG00000021476	hyaluronic acid binding protein 4 [Source:MGI Symbol;Acc:MGI:1891713]	2	NA	52.6762	45.8222	40.2855	45.236	-12.3908	-0.586204	16	77.3304	74.8574	74.3206	76.1757	358.253	-0.162719	0.545615	-0.0903625	0.834554	-0.185709	0.365314	-0.113353	0.565033
13	95627177	95891922	10.9611	Iqgap2	ENSMUSG00000021676	IQ motif containing GTPase activating protein 2 [Source:MGI Symbol;Acc:MGI:2449975]	2	NA	48.9806	42.4819	38.0195	42.7512	-10.9611	0.269314	158	79.5377	80.2986	79.6921	80.4951	9321.91	-0.189398	0.130192	-0.0245418	0.93321	0.161432	0.146287	0.326289	0.000191232
13	104023439	104109614	23.5771	Nln	ENSMUSG00000021710	neurolysin (metallopeptidase M3 family) [Source:MGI Symbol;Acc:MGI:1923055]	2	NA	54.8257	35.6179	31.2487	28.1594	-23.5771	-7.45853	53	81.2954	80.3598	81.079	80.6806	888.044	-0.107971	0.580792	-0.00995976	0.977966	0.375894	0.0016384	0.473904	5.07349e-06
13	111746428	111808993	11.7663	Map3k1	ENSMUSG00000021754	mitogen-activated protein kinase kinase kinase 1 [Source:MGI Symbol;Acc:MGI:1346872]	2	NA	54.7978	49.6412	43.0316	47.6176	-11.7663	-2.02362	72	78.1689	78.6633	78.5515	79.5683	214.854	0.355129	0.130862	0.461655	0.0875663	0.0341157	0.908026	0.140642	0.493905
14	18204054	18239127	15.872	Nr1d2	ENSMUSG00000021775	nuclear receptor subfamily 1, group D, member 2 [Source:MGI Symbol;Acc:MGI:2449205]	2	2	88.5303	83.3611	72.6583	85.5107	-15.872	2.1496	20	78.4144	78.2943	75.4234	78.0605	1835.21	-0.174878	0.530363	-0.422715	0.0925449	1.3066	4.18007e-16	1.05876	5.64222e-13
14	27238039	27403904	14.1349	Arhgef3	ENSMUSG00000021895	Rho guanine nucleotide exchange factor (GEF) 3 [Source:MGI Symbol;Acc:MGI:1918954]	2	2	66.826	64.1501	52.6911	65.0294	-14.1349	0.879335	105	78.0084	79.0854	79.0738	79.9635	603.738	-0.126779	0.652411	-0.312877	0.222057	0.715883	3.88471e-06	0.529786	0.000248089
14	48120869	48260883	13.9541	Peli2	ENSMUSG00000021846	pellino 2 [Source:MGI Symbol;Acc:MGI:1891445]	2	NA	89.8915	87.6017	75.9375	76.2996	-13.954	-11.3021	112	83.9757	84.217	84.465	84.6642	351.349	-0.00312409	0.99287	-0.00538366	0.992991	0.731259	4.07809e-08	0.728999	1.22199e-09
14	48198716	48228413	13.9541	Gm6498	ENSMUSG00000063885	predicted gene 6498 [Source:MGI Symbol;Acc:MGI:3647773]	2	NA	89.8915	87.6017	75.9375	76.2996	-13.954	-11.3021	23	83.4923	82.6716	81.7512	82.9916	3.72782	-0.0377044	NA	0.255937	NA	-0.00557117	NA	0.28807	NA
14	57275034	57398483	13.2719	Cryl1	ENSMUSG00000021947	crystallin, lambda 1 [Source:MGI Symbol;Acc:MGI:1915881]	2	NA	56.3816	49.3749	43.1097	51.1433	-13.2719	1.76845	86	79.8479	80.7367	82.5177	82.6123	210.512	-0.547058	0.0220529	0.223959	0.60858	-0.785442	0.000167968	-0.0144252	0.962971
14	63145153	63177793	14.462	Fdft1	ENSMUSG00000021273	farnesyl diphosphate farnesyl transferase 1 [Source:MGI Symbol;Acc:MGI:102706]	2	NA	46.2086	35.4576	31.7465	31.8406	-14.462	-3.61708	28	57.7037	55.9397	56.1272	56.828	2866.58	0.0507715	0.892537	0.470419	0.0649569	-1.4817	3.24858e-19	-1.06205	1.98553e-12
14	70303469	70351425	12.8592	Slc39a14	ENSMUSG00000022094	solute carrier family 39 (zinc transporter), member 14 [Source:MGI Symbol;Acc:MGI:2384851]	2	2	76.4957	83.8061	63.6365	71.0772	-12.8592	-12.7289	33	60.4604	61.3341	60.2177	61.9499	4288.76	-0.0996153	0.65465	-0.200439	0.381219	0.199889	0.17395	0.0990658	0.496571
14	118012792	118052246	12.5019	Dct	ENSMUSG00000022129	dopachrome tautomerase [Source:MGI Symbol;Acc:MGI:102563]	2	2	61.9006	63.4221	49.3987	60.8198	-12.5019	-2.60227	35	82.4219	83.0971	83.6933	84.0105	558.661	-0.0632823	0.862331	0.362099	0.252994	-1.72607	1.17842e-23	-1.30069	3.37103e-17
15	9335550	9370955	15.5836	Ugt3a2	ENSMUSG00000049152	UDP glycosyltransferases 3 family, polypeptide A2 [Source:MGI Symbol;Acc:MGI:2145969]	2	1	55.9275	50.4076	40.3439	48.6557	-15.5836	-1.75194	14	77.5541	78.4333	76.9472	79.2488	12143.5	-0.288033	0.152088	-0.202433	0.496667	-0.120328	0.550426	-0.0347282	0.871948
15	11383663	11399658	14.7794	Tars	ENSMUSG00000022241	threonyl-tRNA synthetase [Source:MGI Symbol;Acc:MGI:106314]	2	2	84.0398	82.3585	69.2604	84.4975	-14.7794	2.13901	21	75.1236	75.7155	72.1768	76.9583	3185.92	-0.250091	0.270008	-0.301213	0.277513	-0.740962	3.42113e-06	-0.792084	2.50264e-08
15	51786558	51865481	12.8395	Eif3h	ENSMUSG00000022312	eukaryotic translation initiation factor 3, subunit H [Source:MGI Symbol;Acc:MGI:1915385]	2	NA	75.1538	70.7219	62.3142	68.0637	-12.8395	-2.65822	58	80.3783	81.4931	82.3526	82.5179	784.942	-0.232534	0.256112	-0.163571	0.578203	0.44212	0.00327202	0.511083	0.000116025
15	72589621	73061204	16.119	Trappc9	ENSMUSG00000047921	trafficking protein particle complex 9 [Source:MGI Symbol;Acc:MGI:1923760]	2	NA	58.354	52.7028	42.235	46.2933	-16.119	-6.40946	289	87.1766	87.6766	89.0103	89.1287	369.81	-0.162533	0.418229	-0.0393989	0.926999	-0.590767	1.63242e-05	-0.467633	0.000191052
15	76001093	76014336	22.9062	Fam83h	ENSMUSG00000046761	family with sequence similarity 83, member H [Source:MGI Symbol;Acc:MGI:2145900]	2	2	74.3156	69.7615	51.4094	70.4012	-22.9062	0.639645	12	72.9935	72.2536	70.4995	72.7713	411.499	0.221319	0.2666	-0.00383437	0.995208	-0.282843	0.0844101	-0.507996	0.000108664
15	79724070	79742536	17.3732	Sun2	ENSMUSG00000042524	Sad1 and UNC84 domain containing 2 [Source:MGI Symbol;Acc:MGI:2443011]	2	1	74.7753	68.8698	57.4021	65.8654	-17.3732	-3.00448	14	71.3069	71.4495	68.7913	69.6154	1517.42	0.186919	0.343192	0.0309208	0.938679	1.34427	2.35678e-27	1.18827	2.2785e-26
15	81848270	81858326	10.4655	Tob2	ENSMUSG00000048546	transducer of ERBB2, 2 [Source:MGI Symbol;Acc:MGI:1888525]	2	1	55.2187	55.4229	44.7533	53.6458	-10.4655	-1.7771	10	44.6666	45.7543	41.1935	44.2548	NA	NA	NA	NA	NA	NA	NA	NA	NA
15	96287518	96404992	15.1274	Arid2	ENSMUSG00000033237	AT rich interactive domain 2 (ARID, RFX-like) [Source:MGI Symbol;Acc:MGI:1924294]	2	NA	65.9422	54.5094	50.8148	52.124	-15.1274	-2.3854	85	82.9868	82.6165	83.3561	84.0239	441.599	0.273099	0.143801	0.103523	0.765324	0.128654	0.489985	-0.0409211	0.832226
15	99778470	99875428	14.058	Lima1	ENSMUSG00000023022	LIM domain and actin binding 1 [Source:MGI Symbol;Acc:MGI:1920992]	2	NA	44.2585	40.0965	30.2004	37.0725	-14.0581	-3.02405	80	76.7608	77.7314	76.9136	77.2277	657.107	0.212242	0.425821	-0.0457128	0.930138	0.659958	0.000159347	0.402003	0.0151621
15	100674425	100687920	11.3825	Cela1	ENSMUSG00000023031	chymotrypsin-like elastase family, member 1 [Source:MGI Symbol;Acc:MGI:95314]	2	NA	51.9611	45.6653	40.5786	44.3343	-11.3825	-1.33101	13	63.5726	65.7678	64.7178	65.842	88.085	-0.649425	0.077493	0.188436	0.80385	-1.38093	2.40387e-06	-0.543067	0.0740674
16	10545339	10744878	14.6275	Clec16a	ENSMUSG00000068663	C-type lectin domain family 16, member A [Source:MGI Symbol;Acc:MGI:1921624]	2	1	86.1248	83.9409	71.4973	82.1607	-14.6275	-1.78012	88	83.9844	85.0428	86.1765	86.1365	234.42	-0.0180705	0.966512	-0.0211954	0.968149	-0.114148	0.623512	-0.117273	0.561077
16	11136592	11176393	13.3968	Zc3h7a	ENSMUSG00000037965	zinc finger CCCH type containing 7 A [Source:MGI Symbol;Acc:MGI:2445044]	2	NA	40.5865	29.1207	27.1897	27.1865	-13.3968	-1.93425	29	67.6026	65.8792	66.7067	67.5321	1322.58	-0.191219	0.201042	-0.0313324	0.926999	-0.583829	8.79871e-08	-0.423942	2.3657e-05
16	11144125	11144181	13.3968	mmu-mir-689-2	ENSMUSG00000076258	mmu-mir-689-2 [Source:miRBase;Acc:MI0004655]	2	NA	40.5865	29.1207	27.1897	27.1865	-13.3968	-1.93425	3	41.9419	30.6923	30.8334	29.0213	NA	NA	NA	NA	NA	NA	NA	NA	NA
16	22918382	22939766	13.6232	Fetub	ENSMUSG00000022871	fetuin beta [Source:MGI Symbol;Acc:MGI:1890221]	2	NA	46.0019	38.573	32.3787	38.4379	-13.6232	-0.135157	12	73.8945	73.741	71.5667	73.6308	1306.66	0.341359	0.561643	0.0791771	0.939758	0.673416	0.0776052	0.411235	0.286398
16	91931237	91962915	12.7295	D430001F17Rik	ENSMUSG00000087190	RIKEN cDNA D430001F17 gene [Source:MGI Symbol;Acc:MGI:2441973]	2	NA	55.0929	43.8685	42.3634	48.5924	-12.7295	4.72385	29	73.2913	74.533	74.1352	75.5107	0.0671674	-0.077311	NA	-0.00675793	NA	-0.0681132	NA	0.00243982	NA
16	93583457	93604063	23.143	Setd4	ENSMUSG00000022948	SET domain containing 4 [Source:MGI Symbol;Acc:MGI:2136890]	2	1	60.4357	45.302	37.2927	49.8104	-23.143	4.50843	22	71.097	70.6636	67.2874	70.1913	405.503	0.354428	0.493344	0.831947	0.0668248	0.140804	0.755999	0.618323	0.0517555
17	3326573	3519397	15.9344	Tiam2	ENSMUSG00000023800	T cell lymphoma invasion and metastasis 2 [Source:MGI Symbol;Acc:MGI:1344338]	2	2	61.1951	61.5925	45.2607	60.1539	-15.9344	-1.43858	113	79.6487	80.7544	80.4472	82.0261	179.393	-0.054932	0.923166	0.239593	0.692203	-1.9462	3.1133e-15	-1.65167	1.16537e-13
17	24736642	24742778	11.4253	Sepx1	ENSMUSG00000075705	selenoprotein X 1 [Source:MGI Symbol;Acc:MGI:1351642]	2	NA	42.2146	33.3566	30.7893	35.3777	-11.4253	2.0211	6	33.3914	32.8106	28.9888	32.0958	1800.12	-0.0386019	0.911926	-0.0313225	0.946133	0.225135	0.223449	0.232415	0.149347
17	27909340	28062600	14.2542	Anks1	ENSMUSG00000024219	ankyrin repeat and SAM domain containing 1 [Source:MGI Symbol;Acc:MGI:2446180]	2	2	87.6689	91.7738	73.4147	88.6308	-14.2542	-3.14297	114	78.647	80.2826	78.4803	81.1703	411.785	-0.0515046	0.877896	-0.111878	0.777471	-0.101436	0.646022	-0.161809	0.365283
17	28858411	28890308	13.2772	Pnpla1	ENSMUSG00000043286	patatin-like phospholipase domain containing 1 [Source:MGI Symbol;Acc:MGI:3617850]	2	NA	48.9644	41.3307	35.6872	40.7441	-13.2772	-0.586604	27	70.1941	69.9721	69.5335	71.2642	0	NA	NA	NA	NA	NA	NA	NA	NA
17	31612623	31637199	15.8146	Cbs	ENSMUSG00000024039	cystathionine beta-synthase [Source:MGI Symbol;Acc:MGI:88285]	2	NA	50.5151	41.8004	34.7005	43.5649	-15.8146	1.76451	18	64.6218	64.0606	62.3335	65.4289	8453.94	-0.12731	0.637644	0.4178	0.0638919	-1.6172	7.60265e-29	-1.07209	6.72923e-16
17	45585200	45599606	15.5184	Slc29a1	ENSMUSG00000023942	solute carrier family 29 (nucleoside transporters), member 1 [Source:MGI Symbol;Acc:MGI:1927073]	2	2	47.1181	49.4807	31.5997	41.2362	-15.5184	-8.24447	11	35.7719	35.5644	30.6543	33.4145	3501.88	-0.178216	0.381398	0.0279253	0.945891	-0.409678	0.00404523	-0.203537	0.149047
17	57203970	57228136	13.8147	C3	ENSMUSG00000024164	complement component 3 [Source:MGI Symbol;Acc:MGI:88227]	2	NA	34.0418	20.9858	20.2271	26.8527	-13.8147	5.86694	15	50.0305	46.4871	50.2788	51.802	67053.3	0.264586	0.528712	0.0516214	0.946133	0.184994	0.588574	-0.0279705	0.940642
17	79614900	79682152	11.5273	Fam82a1	ENSMUSG00000036368	family with sequence similarity 82, member A1 [Source:MGI Symbol;Acc:MGI:2147043]	2	NA	43.3156	39.0927	31.7883	38.0919	-11.5273	-1.00082	44	82.29	82.8246	82.5246	83.6227	1304.68	-0.293921	0.244226	0.204921	0.581334	-0.732331	5.76021e-05	-0.233489	0.225781
17	86167785	86657919	11.8005	Prkce	ENSMUSG00000045038	protein kinase C, epsilon [Source:MGI Symbol;Acc:MGI:97599]	2	NA	54.1142	48.743	42.3137	42.4411	-11.8005	-6.30188	380	81.3693	82.1704	82.3298	83.0114	228.647	0.347236	0.0911496	0.071791	0.8776	0.261958	0.169905	-0.0134875	0.954395
18	12189693	12236400	12.3497	Npc1	ENSMUSG00000024413	Niemann Pick type C1 [Source:MGI Symbol;Acc:MGI:1097712]	2	NA	57.1845	53.4972	44.8348	47.387	-12.3497	-6.11016	42	70.9003	70.5543	69.6554	70.6991	2108.65	-0.00147204	0.995431	0.0171144	0.964251	1.00372	5.62531e-18	1.02231	6.56887e-23
18	38601534	39376284	16.3869	Arhgap26	ENSMUSG00000036452	Rho GTPase activating protein 26 [Source:MGI Symbol;Acc:MGI:1918552]	2	1	56.0182	54.0317	39.6313	47.0084	-16.3869	-7.02334	471	81.4195	82.4049	82.69	83.4433	242.884	-0.087924	0.851571	0.201795	0.701446	-0.960537	2.6832e-05	-0.670818	0.00162731
18	38838673	38929404	16.3869	Fgf1	ENSMUSG00000036585	fibroblast growth factor 1 [Source:MGI Symbol;Acc:MGI:95515]	2	1	56.0182	54.0317	39.6313	47.0084	-16.3869	-7.02334	57	76.5945	76.605	76.5012	77.8523	1027.22	-0.0123349	0.979457	-0.374059	0.203884	1.01645	8.55244e-09	0.654727	7.99531e-05
18	60685978	60713389	11.6741	Ndst1	ENSMUSG00000054008	N-deacetylase/N-sulfotransferase (heparan glucosaminyl) 1 [Source:MGI Symbol;Acc:MGI:104719]	2	NA	80.6924	76.075	69.0182	73.416	-11.6741	-2.65896	23	77.307	76.418	75.4727	76.5904	1617.43	0.144876	0.418897	0.237297	0.230868	-0.32839	0.00927651	-0.235969	0.0418794
18	61298136	61400431	11.7625	Ppargc1b	ENSMUSG00000033871	peroxisome proliferative activated receptor, gamma, coactivator 1 beta [Source:MGI Symbol;Acc:MGI:2444934]	2	NA	58.3926	53.9446	46.6301	53.1628	-11.7625	-0.781776	68	77.4304	77.8981	77.2545	78.4524	15.8341	0.224376	0.783952	-0.189109	0.85762	0.756595	0.0821786	0.343111	0.471845
18	75018772	75286966	11.9355	Dym	ENSMUSG00000035765	dymeclin [Source:MGI Symbol;Acc:MGI:1918480]	2	NA	81.3376	82.5775	69.4021	75.2673	-11.9355	-7.31019	214	87.7155	88.6998	89.2556	89.2797	152.327	0.101215	0.791419	0.117843	0.798918	0.591698	0.00250915	0.608326	0.000441538
18	75431224	75697696	12.6868	Ctif	ENSMUSG00000052928	CBP80/20-dependent translation initiation factor [Source:MGI Symbol;Acc:MGI:2685518]	2	NA	41.497	34.4258	28.8102	32.9832	-12.6868	-1.44264	178	81.0387	81.3315	81.3376	82.1453	267.993	0.517763	0.0566789	-0.232113	0.59015	1.41645	4.95952e-12	0.666579	0.000738342
18	77938467	78035027	16.0628	5430411K18Rik	ENSMUSG00000039840	RIKEN cDNA 5430411K18 gene [Source:MGI Symbol;Acc:MGI:1918673]	2	NA	50.522	42.5494	34.4591	41.3697	-16.0628	-1.1797	79	86.9212	87.7571	88.2521	88.6297	758.167	0.0193777	0.952969	0.507894	0.00191606	-0.47808	0.000422256	0.010436	0.956628
18	80253292	80292725	13.8753	Pqlc1	ENSMUSG00000034006	PQ loop repeat containing 1 [Source:MGI Symbol;Acc:MGI:1914193]	2	NA	28.4479	16.2862	14.5726	16.4332	-13.8753	0.146988	33	71.6748	69.5826	70.1852	71.6922	2603.6	-0.0974819	0.662001	-0.0825083	0.793637	-0.451837	0.000445731	-0.436864	0.000139082
19	5877808	5885766	12.2992	Slc25a45	ENSMUSG00000024818	solute carrier family 25, member 45 [Source:MGI Symbol;Acc:MGI:2147731]	2	NA	75.2997	71.813	63.0006	66.4269	-12.2992	-5.38614	7	65.3264	63.5527	58.2478	62.8699	385.234	0.035848	0.94485	-0.180009	0.721446	-0.879809	4.7013e-05	-1.09567	9.28662e-09
19	6268795	6276605	13.1625	Gm14963	ENSMUSG00000085196	predicted gene 14963 [Source:MGI Symbol;Acc:MGI:3705162]	2	1	47.3797	45.6206	34.2172	43.0849	-13.1625	-2.53577	7	48.6994	46.6565	43.8691	48.9045	0.787943	0.139877	NA	-0.0794742	NA	0.088362	NA	-0.130989	NA
19	32620005	32667187	13.0793	Papss2	ENSMUSG00000024899	3'-phosphoadenosine 5'-phosphosulfate synthase 2 [Source:MGI Symbol;Acc:MGI:1330223]	2	NA	47.8733	34.885	34.7939	41.5908	-13.0793	6.70577	37	70.4053	70.3259	69.6085	71.9384	2214.64	-0.00269023	0.994623	0.211691	0.612413	0.306307	0.192682	0.520688	0.00612064
19	43499752	43524605	15.9392	Got1	ENSMUSG00000025190	glutamate oxaloacetate transaminase 1, soluble [Source:MGI Symbol;Acc:MGI:95791]	2	NA	57.6058	43.5821	41.6667	44.2935	-15.9392	0.71146	29	62.2855	60.1542	60.0238	61.5815	1921.29	-0.230693	0.426211	0.200227	0.612129	-0.221962	0.340474	0.208959	0.313405
19	43752996	43768638	19.5613	Cutc	ENSMUSG00000025193	cutC copper transporter homolog (E.coli) [Source:MGI Symbol;Acc:MGI:1913638]	2	NA	60.2921	60.9067	40.7307	39.7578	-19.5613	-21.1489	14	61.8034	62.5607	58.6831	60.1766	149.68	0.105931	0.783374	0.00803216	0.992991	0.561615	0.00543455	0.463716	0.0119759
19	44108644	44135876	18.6408	Cwf19l1	ENSMUSG00000025200	CWF19-like 1, cell cycle control (S. pombe) [Source:MGI Symbol;Acc:MGI:1919752]	2	2	82.458	86.9294	63.8172	78.3852	-18.6408	-8.54425	25	75.1406	75.6167	74.1699	75.4157	228.173	0.161094	0.639741	0.580392	0.0471946	-0.736891	0.000411805	-0.317594	0.118686
19	44394451	44407709	12.1015	Scd1	ENSMUSG00000037071	stearoyl-Coenzyme A desaturase 1 [Source:MGI Symbol;Acc:MGI:98239]	2	1	33.6906	35.1655	21.5891	31.6785	-12.1015	-3.48706	15	40.0497	45.7207	37.8639	48.9233	186081	-0.293396	0.683814	1.02418	0.056997	-1.19846	0.00195155	0.119123	0.824046
19	46599084	46657389	14.0773	D19Wsu162e	ENSMUSG00000047731	DNA segment, Chr 19, Wayne State University 162, expressed [Source:MGI Symbol;Acc:MGI:107577]	2	NA	61.7702	52.2786	47.693	53.0691	-14.0773	0.790543	52	64.3404	64.8456	62.8902	64.2587	2712.45	0.014696	0.970774	-0.105118	0.781073	0.588389	0.000154546	0.468575	0.000988034
19	46707443	46741095	13.6092	As3mt	ENSMUSG00000003559	arsenic (+3 oxidation state) methyltransferase [Source:MGI Symbol;Acc:MGI:1929882]	2	2	57.5507	52.3763	43.9414	60.3658	-13.6092	7.98946	30	80.625	80.3841	79.8217	81.9563	1144.68	-0.0575765	0.892257	-0.390474	0.227843	0.0569036	0.851028	-0.275994	0.180956
X	7841364	7876626	16.0337	Otud5	ENSMUSG00000031154	OTU domain containing 5 [Source:MGI Symbol;Acc:MGI:1859615]	2	1	35.6166	30.8311	19.583	25.125	-16.0337	-5.70611	21	72.0793	71.1624	71.3149	71.6269	570.215	-0.0403336	0.869342	0.0142407	0.969014	-0.0682038	0.680018	-0.0136296	0.936386
X	36328353	36362341	13.4184	Lonrf3	ENSMUSG00000016239	LON peptidase N-terminal domain and ring finger 3 [Source:MGI Symbol;Acc:MGI:1921615]	2	1	42.0971	36.7628	28.6787	38.339	-13.4184	1.57622	18	71.9062	72.6487	70.5839	72.597	495.76	0.066056	0.842426	-0.0917899	0.809205	1.25469	2.21868e-17	1.09685	3.65005e-16
X	133582863	133688993	14.7904	Pcdh19	ENSMUSG00000051323	protocadherin 19 [Source:MGI Symbol;Acc:MGI:2685563]	2	1	44.0804	41.5738	29.29	39.0395	-14.7904	-2.53427	49	67.2445	67.3061	67.22	67.7221	0	NA	NA	NA	NA	NA	NA	NA	NA
X	137115397	137122083	15.674	Esx1	ENSMUSG00000023443	extraembryonic, spermatogenesis, homeobox 1 [Source:MGI Symbol;Acc:MGI:1096388]	2	NA	38.4256	26.4667	22.7516	25.9045	-15.674	-0.562172	10	35.3125	31.2256	32.8994	34.0496	0	NA	NA	NA	NA	NA	NA	NA	NA
X	169685199	170005736	14.3492	Mid1	ENSMUSG00000035299	midline 1 [Source:MGI Symbol;Acc:MGI:1100537]	2	1	52.6959	51.2486	38.3467	50.9656	-14.3492	-0.283047	121	72.0435	73.1676	72.974	73.6015	39.4289	-0.249662	0.77569	0.271202	0.786587	-0.325131	0.542076	0.195733	0.734747
1	33745484	33757794	10.8701	Bag2	ENSMUSG00000042215	BCL2-associated athanogene 2 [Source:MGI Symbol;Acc:MGI:1891254]	1	NA	37.5106	35.5191	26.6406	33.8654	-10.8701	-1.65367	16	73.9147	74.9208	74.5051	74.4037	63.0148	-0.479921	0.156575	-0.245958	0.654489	0.00296439	0.994993	0.236927	0.42318
1	34011825	34308650	20.9436	Dst	ENSMUSG00000026131	dystonin [Source:MGI Symbol;Acc:MGI:104627]	1	1	74.0697	82.9778	53.1261	68.7023	-20.9436	-14.2755	297	85.0617	85.4015	86.4146	86.8525	1250.28	0.165836	0.753096	0.0770034	0.926209	0.322205	0.33766	0.233372	0.463922
1	36761861	36782816	10.521	Zap70	ENSMUSG00000026117	zeta-chain (TCR) associated protein kinase [Source:MGI Symbol;Acc:MGI:99613]	1	NA	59.1009	59.2909	48.5799	56.1899	-10.521	-3.10098	16	77.8934	78.6473	76.6188	77.906	456.689	-0.235059	0.474267	0.203411	0.651194	-0.124342	0.665277	0.314129	0.143959
1	62703285	62818695	11.1203	Nrp2	ENSMUSG00000025969	neuropilin 2 [Source:MGI Symbol;Acc:MGI:1100492]	1	NA	62.5684	64.7126	51.4481	57.3413	-11.1203	-7.37133	86	71.33	73.2496	73.7926	73.6335	927.79	0.546808	0.000552699	-0.219311	0.417316	1.19502	1.02702e-17	0.428902	0.00165073
1	88103252	88220002	10.0058	Ugt1a6a	ENSMUSG00000054545	UDP glucuronosyltransferase 1 family, polypeptide A6A [Source:MGI Symbol;Acc:MGI:2137698]	1	NA	35.296	29.7473	25.2903	30.4759	-10.0058	0.728609	51	68.0899	69.8343	68.1746	71.2461	23833.9	-0.0983092	0.694276	-0.080395	0.815413	0.356263	0.014739	0.374178	0.00349039
1	88103252	88219003	10.0058	Ugt1a6b	ENSMUSG00000090145	UDP glucuronosyltransferase 1 family, polypeptide A6B [Source:MGI Symbol;Acc:MGI:3580629]	1	NA	35.296	29.7473	25.2903	30.4759	-10.0058	0.728609	51	68.0899	69.8343	68.1746	71.2461	23388.6	-0.0928791	0.713611	-0.081033	0.81479	0.367338	0.011981	0.379184	0.00321842
1	88166012	88218997	10.0058	Ugt1a5	ENSMUSG00000089943	UDP glucuronosyltransferase 1 family, polypeptide A5 [Source:MGI Symbol;Acc:MGI:3032634]	1	NA	35.296	29.7473	25.2903	30.4759	-10.0058	0.728609	28	65.4689	67.2783	64.7439	67.9605	23845.3	-0.0821029	0.747402	-0.0388157	0.924896	0.333534	0.0216105	0.376822	0.00278748
1	127204986	127483704	10.8626	Mgat5	ENSMUSG00000036155	mannoside acetylglucosaminyltransferase 5 [Source:MGI Symbol;Acc:MGI:894701]	1	1	73.5763	76.4151	62.7137	76.0999	-10.8626	-0.315255	174	85.405	86.2264	86.8551	87.4483	108.327	0.205475	0.604197	0.322644	0.496785	-0.438706	0.106699	-0.321537	0.194448
1	131153181	131187658	13.1127	Eif2d	ENSMUSG00000026427	eukaryotic translation initiation factor 2D [Source:MGI Symbol;Acc:MGI:109342]	1	NA	70.375	68.0141	57.2623	65.4958	-13.1127	-2.51838	26	74.7879	75.4831	75.1648	76.6641	278.308	-0.111148	0.69661	-0.0343065	0.944923	-0.33707	0.0564036	-0.260229	0.111462
1	131176410	131245258	13.1127	Rassf5	ENSMUSG00000026430	Ras association (RalGDS/AF-6) domain family member 5 [Source:MGI Symbol;Acc:MGI:1926375]	1	NA	70.375	68.0141	57.2623	65.4958	-13.1127	-2.51838	50	74.5181	76.2221	75.393	76.796	95.7176	0.232409	0.515312	0.476702	0.212306	-0.496112	0.0521796	-0.25182	0.299336
1	150449412	150466165	13.535	Prg4	ENSMUSG00000006014	proteoglycan 4 (megakaryocyte stimulating factor, articular superficial zone protein) [Source:MGI Symbol;Acc:MGI:1891344]	1	1	62.4755	64.4459	48.9405	57.7675	-13.535	-6.67832	12	78.415	78.7829	76.0842	80.2256	176.803	0.266617	0.319264	0.244699	0.53645	-0.517203	0.012471	-0.539122	0.00235017
1	153122756	153186447	12.1851	Lamc2	ENSMUSG00000026479	laminin, gamma 2 [Source:MGI Symbol;Acc:MGI:99913]	1	1	56.9679	65.0879	44.7828	57.0027	-12.1851	-8.08518	50	78.3762	78.8851	78.5224	79.3474	8.76349	-0.623515	0.335201	-0.0244062	0.98727	-0.242814	0.665277	0.356295	0.489933
1	155158703	155203517	10.7835	Stx6	ENSMUSG00000026470	syntaxin 6 [Source:MGI Symbol;Acc:MGI:1926235]	1	NA	62.5434	64.1762	51.7599	54.2542	-10.7835	-9.92198	26	80.4626	81.037	79.7814	80.4396	268.81	-0.104224	0.766628	-0.179849	0.670948	-0.481125	0.0155027	-0.556751	0.00145722
1	164151838	164220277	14.8487	F5	ENSMUSG00000026579	coagulation factor V [Source:MGI Symbol;Acc:MGI:88382]	1	1	70.7173	69.1269	55.8686	64.9096	-14.8487	-4.21733	45	75.8091	75.5118	75.8456	76.9359	10138.4	0.104064	0.622558	0.189293	0.402419	0.46988	0.000157311	0.555108	3.13221e-07
1	167371966	167393841	13.2471	Mgst3	ENSMUSG00000026688	microsomal glutathione S-transferase 3 [Source:MGI Symbol;Acc:MGI:1913697]	1	NA	62.4002	58.2616	49.1531	52.1577	-13.2471	-6.10389	20	65.3905	65.7978	63.716	64.3362	1146.73	0.0140937	0.982223	0.475967	0.301868	-0.0824596	0.840545	0.379413	0.18033
1	171213970	171220701	13.5465	Nr1i3	ENSMUSG00000005677	nuclear receptor subfamily 1, group I, member 3 [Source:MGI Symbol;Acc:MGI:1346307]	1	NA	65.5772	61.1639	52.0308	54.7377	-13.5465	-6.42616	8	54.9635	50.2568	50.4556	50.2148	7936.83	0.0670461	0.866615	0.0394514	0.945228	1.08601	3.66103e-09	1.05841	1.59376e-10
1	184813068	184846451	10.0395	Mosc2	ENSMUSG00000073481	MOCO sulphurase C-terminal domain containing 2 [Source:MGI Symbol;Acc:MGI:1914497]	1	NA	36.9858	38.5303	26.9463	31.04	-10.0395	-7.49026	31	60.592	60.08	60.612	61.0918	9323.76	-0.198774	0.246939	-0.196102	0.379119	0.354701	0.00597699	0.357374	0.00173522
1	187608791	188214885	12.5001	Esrrg	ENSMUSG00000026610	estrogen-related receptor gamma [Source:MGI Symbol;Acc:MGI:1347056]	1	NA	42.2083	36.1438	29.7082	37.6773	-12.5001	1.5335	414	82.2658	82.7518	84.0568	84.3734	102.905	0.32448	0.454181	0.672424	0.104166	-0.0737585	0.862983	0.274185	0.369544
1	193207750	193254474	11.3802	1600010F14Rik	ENSMUSG00000089688	RIKEN cDNA 1600010F14 gene [Source:MGI Symbol;Acc:MGI:1917033]	1	NA	70.845	65.3329	59.4648	64.301	-11.3802	-1.03188	24	71.2128	72.2264	71.3068	72.5873	0.085591	0.0856357	NA	-0.00743407	NA	0.0102686	NA	-0.0828012	NA
1	193221630	193264054	11.3802	Hsd11b1	ENSMUSG00000016194	hydroxysteroid 11-beta dehydrogenase 1 [Source:MGI Symbol;Acc:MGI:103562]	1	NA	70.845	65.3329	59.4648	64.301	-11.3802	-1.03188	23	70.7394	72.1634	71.0486	72.1393	29097.3	-0.24814	0.252575	-0.122225	0.735457	0.141063	0.480534	0.266978	0.0869946
1	193301957	193343878	10.3509	Lamb3	ENSMUSG00000026639	laminin, beta 3 [Source:MGI Symbol;Acc:MGI:99915]	1	NA	71.5014	71.7571	61.1505	62.2166	-10.3509	-9.54058	25	79.6067	79.5006	78.126	78.7164	216.386	-0.694786	0.00970651	-1.05937	2.56777e-05	1.19688	3.18402e-08	0.832296	9.77978e-05
2	6100025	6130211	10.4474	5430407P10Rik	ENSMUSG00000045319	RIKEN cDNA 5430407P10 gene [Source:MGI Symbol;Acc:MGI:2442238]	1	NA	69.6225	62.6253	59.1751	63.8749	-10.4474	1.2496	25	70.5974	71.9601	70.1149	72.2211	266.95	-0.487591	0.0316116	-0.205923	0.606055	-0.202464	0.391853	0.0792042	0.751244
2	6322667	6446390	10.3938	Usp6nl	ENSMUSG00000039046	USP6 N-terminal like [Source:MGI Symbol;Acc:MGI:2138893]	1	NA	68.7022	69.5243	58.3084	65.49	-10.3938	-4.03432	104	79.3711	79.9626	80.8091	81.238	337.841	0.220863	0.426178	0.249171	0.476375	0.171656	0.462168	0.199964	0.3096
2	27676440	27762957	12.7813	Rxra	ENSMUSG00000015846	retinoid X receptor alpha [Source:MGI Symbol;Acc:MGI:98214]	1	NA	63.0603	58.3135	50.279	58.649	-12.7813	0.33552	38	48.4526	50.3641	47.7161	50.0792	7317.04	-0.0383426	0.876739	-0.195302	0.35572	0.386211	0.00141308	0.229251	0.0472002
2	29619720	29740978	17.1716	Rapgef1	ENSMUSG00000039844	Rap guanine nucleotide exchange factor (GEF) 1 [Source:MGI Symbol;Acc:MGI:104580]	1	1	50.8254	49.6377	33.6538	45.9456	-17.1716	-3.69205	69	77.3315	78.6611	76.8244	77.8906	566.406	0.179383	0.591533	0.0270231	0.964906	0.184478	0.467529	0.0321178	0.910446
2	31470207	31520672	11.6461	Ass1	ENSMUSG00000076441	argininosuccinate synthetase 1 [Source:MGI Symbol;Acc:MGI:88090]	1	NA	59.7903	45.6398	48.1443	56.3829	-11.6461	10.7431	32	62.7197	61.6786	64.9034	67.0393	28351.5	-0.513313	0.062709	0.762515	0.00670333	-0.729436	0.00124751	0.546391	0.00939836
2	32414487	32451445	10.509	Slc25a25	ENSMUSG00000026819	solute carrier family 25 (mitochondrial carrier, phosphate carrier), member 25 [Source:MGI Symbol;Acc:MGI:1915913]	1	NA	51.8667	35.3651	41.3576	45.7679	-10.509	10.4028	24	59.2854	59.7398	61.4373	61.9363	6703.52	0.0461078	0.961411	-0.185993	0.847544	0.654711	0.11054	0.422609	0.308633
2	36081950	36105408	10.297	Lhx6	ENSMUSG00000026890	LIM homeobox protein 6 [Source:MGI Symbol;Acc:MGI:1306803]	1	NA	16.3109	13.1905	6.01399	9.29567	-10.297	-3.89481	21	41.2182	40.6469	41.6391	41.5047	37.9071	-0.354215	0.49256	-0.0505296	0.958738	-0.280024	0.492129	0.0236617	0.961923
2	52038009	52056686	10.4688	Tnfaip6	ENSMUSG00000053475	tumor necrosis factor alpha induced protein 6 [Source:MGI Symbol;Acc:MGI:1195266]	1	NA	70.5768	59.2148	60.108	63.7424	-10.4688	4.52764	14	71.4766	68.559	69.7656	70.4707	2.31075	-0.140888	NA	-0.128146	NA	0.0560231	NA	0.0687648	NA
2	57237635	57370719	14.0744	Gpd2	ENSMUSG00000026827	glycerol phosphate dehydrogenase 2, mitochondrial [Source:MGI Symbol;Acc:MGI:99778]	1	NA	45.6253	37.0839	31.5509	39.9696	-14.0744	2.88566	98	86.3531	86.7684	86.7481	87.7194	1072.47	0.0647222	0.863575	-0.514977	0.0430367	0.0998578	0.693462	-0.479842	0.00494887
2	62357071	62470913	10.5781	Gm13561	ENSMUSG00000087518	predicted gene 13561 [Source:MGI Symbol;Acc:MGI:3651674]	1	NA	68.2162	64.6064	57.6381	66.0857	-10.5781	1.47924	71	79.1336	79.1389	79.5069	80.4586	0	NA	NA	NA	NA	NA	NA	NA	NA
2	62452936	62456648	10.5781	Gm13564	ENSMUSG00000087422	predicted gene 13564 [Source:MGI Symbol;Acc:MGI:3649652]	1	NA	68.2162	64.6064	57.6381	66.0857	-10.5781	1.47924	5	76.3564	75.7028	72.0013	75.7537	0	NA	NA	NA	NA	NA	NA	NA	NA
2	68210445	68472268	10.8722	Stk39	ENSMUSG00000027030	serine/threonine kinase 39, STE20/SPS1 homolog (yeast) [Source:MGI Symbol;Acc:MGI:1858416]	1	NA	52.2551	54.0544	41.3828	46.7421	-10.8722	-7.31231	201	84.1337	84.72	85.9187	86.5031	83.4018	-0.0587213	0.909231	0.224543	0.647576	0.105903	0.746677	0.389167	0.0919874
2	77410634	77819639	10.0153	Zfp385b	ENSMUSG00000027016	zinc finger protein 385B [Source:MGI Symbol;Acc:MGI:2444734]	1	NA	63.8692	54.441	53.8539	65.1191	-10.0153	10.6781	288	79.7633	81.0007	80.7419	81.3767	103.317	-0.349447	0.343192	0.067077	0.92735	0.170225	0.608554	0.586749	0.0148344
2	115581716	115778768	10.0521	BC052040	ENSMUSG00000040282	cDNA sequence BC052040 [Source:MGI Symbol;Acc:MGI:3026886]	1	1	67.5541	67.4419	57.502	70.3844	-10.0521	2.94259	115	88.1606	88.9332	90.1388	90.3643	29.9608	0.183065	0.767339	0.40576	0.562073	-0.97475	0.00567758	-0.752056	0.0202884
2	132052496	132145108	13.0019	Slc23a2	ENSMUSG00000027340	solute carrier family 23 (nucleobase transporters), member 2 [Source:MGI Symbol;Acc:MGI:1859682]	1	1	84.822	80.1569	71.8201	82.5159	-13.0019	2.35908	66	79.779	80.547	80.4457	81.8521	727.584	0.28962	0.243466	0.0589717	0.908128	1.23984	1.05067e-13	1.00919	2.63117e-11
2	132846666	132866785	15.4477	Crls1	ENSMUSG00000027357	cardiolipin synthase 1 [Source:MGI Symbol;Acc:MGI:1913836]	1	1	54.26	50.1725	38.8123	48.1135	-15.4477	-2.059	15	68.3269	68.631	66.562	67.6139	2805.73	-0.190544	0.378491	0.0221161	0.959669	0.191616	0.274301	0.404277	0.00282315
2	140395309	142392966	10.5711	Macrod2	ENSMUSG00000068205	MACRO domain containing 2 [Source:MGI Symbol;Acc:MGI:1920149]	1	NA	64.9743	60.9139	54.4032	61.733	-10.5711	0.819154	745	75.9534	77.8612	77.6802	78.2667	60.3555	-0.174389	0.71714	0.0440709	0.953728	0.0523856	0.898003	0.270846	0.351181
2	164879304	164894454	12.1425	Pcif1	ENSMUSG00000039849	PDX1 C-terminal inhibiting factor 1 [Source:MGI Symbol;Acc:MGI:2443858]	1	NA	34.9258	31.4206	22.7833	30.7262	-12.1425	-0.694338	14	71.0029	69.9874	70.6399	71.7409	402.918	0.251047	0.183161	-0.0379679	0.928041	0.349995	0.0195698	0.0609807	0.730931
2	166073089	166155663	10.5745	Sulf2	ENSMUSG00000006800	sulfatase 2 [Source:MGI Symbol;Acc:MGI:1919293]	1	NA	59.7865	56.7786	49.212	55.8193	-10.5745	-0.959309	66	77.2027	77.7095	76.765	78.5833	139.004	-0.274493	0.409554	-0.104551	0.857775	0.311861	0.217755	0.481803	0.0232517
2	168634438	168742409	10.4526	Atp9a	ENSMUSG00000027546	ATPase, class II, type 9A [Source:MGI Symbol;Acc:MGI:1330826]	1	NA	58.9202	55.2508	48.4676	57.4329	-10.4526	2.18208	92	86.2926	86.6715	87.6297	88.0478	2566.42	-0.207922	0.114508	-0.343309	0.0104651	0.0530894	0.717322	-0.0822981	0.48775
3	3508030	3659775	10.0752	Hnf4g	ENSMUSG00000017688	hepatocyte nuclear factor 4, gamma [Source:MGI Symbol;Acc:MGI:1353604]	1	NA	74.783	71.9686	64.7078	65.2428	-10.0752	-6.72583	44	77.9431	78.4484	77.1809	78.2645	1.981	-0.309376	NA	0.470046	NA	-0.385865	NA	0.393557	NA
3	9687479	9833679	17.3277	Pag1	ENSMUSG00000027508	phosphoprotein associated with glycosphingolipid microdomains 1 [Source:MGI Symbol;Acc:MGI:2443160]	1	NA	83.6501	79.7255	66.3224	67.921	-17.3277	-11.8045	101	83.2034	84.4929	84.346	85.1738	162.669	0.10841	0.791185	0.34334	0.383777	-0.534032	0.0203768	-0.299102	0.173964
3	10204347	10208576	15.6461	Fabp4	ENSMUSG00000062515	fatty acid binding protein 4, adipocyte [Source:MGI Symbol;Acc:MGI:88038]	1	NA	86.3233	83.7648	70.6772	76.543	-15.6461	-7.22177	7	78.6533	77.5987	75.3643	78.8862	49.5059	-0.277841	0.574785	-0.109224	0.895643	0.199517	0.606031	0.368134	0.249549
3	27416162	27710439	10.2426	Fndc3b	ENSMUSG00000039286	fibronectin type III domain containing 3B [Source:MGI Symbol;Acc:MGI:1919257]	1	NA	59.3834	46.8957	49.1408	51.9552	-10.2426	5.05953	229	81.552	82.2515	84.0265	84.346	562.209	0.354126	0.12154	-0.351662	0.229983	0.250332	0.234229	-0.455456	0.00647315
3	36065979	36094944	13.9296	Acad9	ENSMUSG00000027710	acyl-Coenzyme A dehydrogenase family, member 9 [Source:MGI Symbol;Acc:MGI:1914272]	1	1	85.0928	86.9841	71.1632	85.1497	-13.9296	-1.83446	22	80.8556	82.3156	79.3816	82.4547	2087.39	0.00980192	0.981555	0.150785	0.707277	-1.06766	3.01976e-10	-0.926676	1.51932e-09
3	57455649	57575910	10.5873	Wwtr1	ENSMUSG00000027803	WW domain containing transcription regulator 1 [Source:MGI Symbol;Acc:MGI:1917649]	1	NA	83.871	84.3291	73.2837	75.563	-10.5873	-8.76608	81	84.0322	84.996	84.6399	85.2946	387.002	0.281003	0.164411	0.0684319	0.866306	0.633818	2.33811e-05	0.421246	0.0023563
3	60081869	60087566	12.2663	Sucnr1	ENSMUSG00000027762	succinate receptor 1 [Source:MGI Symbol;Acc:MGI:1934135]	1	NA	70.364	69.6916	58.0977	62.8921	-12.2663	-6.79949	4	78.3585	79.2355	73.3363	75.5368	1084.69	0.14866	0.767757	0.96616	0.00265155	-1.23897	1.31288e-06	-0.421468	0.115214
3	69316861	69560802	10.5728	Ppm1l	ENSMUSG00000027784	protein phosphatase 1 (formerly 2C)-like [Source:MGI Symbol;Acc:MGI:2139740]	1	NA	49.9041	41.3846	39.3314	37.2778	-10.5728	-4.10688	184	82.1122	82.8835	83.5303	83.6222	460.399	0.109916	0.722185	0.0642148	0.889011	1.18747	1.66162e-14	1.14177	2.48096e-16
3	79455971	79567796	12.0685	Fnip2	ENSMUSG00000061175	folliculin interacting protein 2 [Source:MGI Symbol;Acc:MGI:2683054]	1	NA	85.2307	84.632	73.1621	80.7217	-12.0685	-3.91025	88	79.3674	80.2819	79.3638	80.7684	1913.14	0.137686	0.592618	0.0675443	0.874722	0.484884	0.002037	0.414743	0.00353951
3	89093592	89101967	12.669	Fdps	ENSMUSG00000059743	farnesyl diphosphate synthetase [Source:MGI Symbol;Acc:MGI:104888]	1	1	77.5969	77.3685	64.9279	75.2772	-12.669	-2.09132	10	48.6847	49.3164	47.9198	49.172	9390.81	-0.155058	0.706982	0.579374	0.079003	-1.61701	3.48874e-14	-0.882578	1.40713e-05
3	89097910	89098013	12.669	U6	ENSMUSG00000077148	U6 spliceosomal RNA [Source:RFAM;Acc:RF00026]	1	1	77.5969	77.3685	64.9279	75.2772	-12.669	-2.09132	2	81.3913	79.684	73.4382	79.8435	NA	NA	NA	NA	NA	NA	NA	NA	NA
3	95862634	95871519	10.5761	Mrps21	ENSMUSG00000054312	mitochondrial ribosomal protein S21 [Source:MGI Symbol;Acc:MGI:1913542]	1	1	59.2105	62.8385	48.6344	59.806	-10.5761	-3.0325	11	64.8289	66.4066	62.2468	65.1825	752.021	-0.134375	0.652077	-0.0561124	0.909257	0.403023	0.0252826	0.481285	0.00210094
3	97628804	97655282	12.2836	Fmo5	ENSMUSG00000028088	flavin containing monooxygenase 5 [Source:MGI Symbol;Acc:MGI:1310004]	1	NA	34.2742	25.1606	21.9907	26.0419	-12.2836	0.881332	19	64.276	64.6451	64.6164	67.2877	7959.85	-0.369789	0.0787149	0.412358	0.0990549	0.277985	0.149071	1.06013	1.72571e-13
3	121426541	121458205	10.5374	Cnn3	ENSMUSG00000053931	calponin 3, acidic [Source:MGI Symbol;Acc:MGI:1919244]	1	NA	61.2168	54.7916	50.6794	57.5012	-10.5374	2.70965	26	66.9014	64.8076	65.2795	64.8603	1328.4	-0.179311	0.500577	0.137088	0.71501	0.427524	0.014584	0.743923	3.45713e-07
3	126596302	126844913	10.0348	Camk2d	ENSMUSG00000053819	calcium/calmodulin-dependent protein kinase II, delta [Source:MGI Symbol;Acc:MGI:1341265]	1	NA	65.8494	61.0275	55.8147	60.5115	-10.0348	-0.51598	130	83.0042	83.6258	84.5142	84.5498	158.06	0.350953	0.143899	0.385728	0.189748	0.182327	0.440005	0.217102	0.257586
3	126667329	126669032	10.0348	Gm15551	ENSMUSG00000086679	predicted gene 15551 [Source:MGI Symbol;Acc:MGI:3783000]	1	NA	65.8494	61.0275	55.8147	60.5115	-10.0348	-0.51598	4	77.6881	75.3382	71.8743	76.675	0.0951132	0.000472747	NA	-0.0933958	NA	0.0961921	NA	0.00232348	NA
3	127789872	127832135	11.878	Tifa	ENSMUSG00000046688	TRAF-interacting protein with forkhead-associated domain [Source:MGI Symbol;Acc:MGI:2182965]	1	NA	68.211	68.7168	56.3329	58.7993	-11.878	-9.91752	33	77.2346	79.0998	77.639	78.9848	345.659	0.360592	0.251722	0.0759969	0.908956	0.0780835	0.81654	-0.206511	0.415839
3	129269175	129332720	19.6187	Enpep	ENSMUSG00000028024	glutamyl aminopeptidase [Source:MGI Symbol;Acc:MGI:106645]	1	1	50.3794	49.2782	30.7607	37.314	-19.6187	-11.9642	49	80.1788	81.1375	78.804	79.6866	3814.98	-0.269061	0.086377	0.22967	0.284777	-0.394318	0.00225473	0.104414	0.463356
3	138742195	138904433	10.5007	Tspan5	ENSMUSG00000028152	tetraspanin 5 [Source:MGI Symbol;Acc:MGI:1928096]	1	NA	79.1372	77.5439	68.6364	73.3772	-10.5007	-4.16669	146	81.9953	82.347	82.9457	83.425	7.29496	-0.252931	0.770457	0.0703421	NA	-0.139961	0.818142	0.183312	0.751924
4	32238804	32586108	10.0255	Bach2	ENSMUSG00000040270	BTB and CNC homology 2 [Source:MGI Symbol;Acc:MGI:894679]	1	NA	60.2121	54.3395	50.1866	57.4942	-10.0255	3.15474	266	81.3886	81.5268	82.275	82.869	86.7758	0.109123	0.848211	-0.260206	0.681362	-0.343399	0.308197	-0.712729	0.00786965
4	33245423	33290163	13.5845	Pnrc1	ENSMUSG00000040128	proline-rich nuclear receptor coactivator 1 [Source:MGI Symbol;Acc:MGI:1917838]	1	NA	73.9116	67.1894	60.327	68.3028	-13.5845	1.11335	31	67.776	67.5447	66.7579	68.8875	989.562	0.222398	0.429267	0.089015	0.85869	0.238751	0.282413	0.105368	0.636812
4	43578715	43587487	10.8101	Rgp1	ENSMUSG00000028468	RGP1 retrograde golgi transport homolog (S. cerevisiae) [Source:MGI Symbol;Acc:MGI:1915956]	1	NA	67.8286	60.8653	57.0185	61.8952	-10.8101	1.02998	9	69.9737	69.5858	68.2946	70.0422	230.567	0.40554	0.0599492	0.262982	0.432459	-0.00810004	0.978539	-0.150658	0.446146
4	43588072	43608755	10.8101	Gm12472	ENSMUSG00000085351	predicted gene 12472 [Source:MGI Symbol;Acc:MGI:3649439]	1	NA	67.8286	60.8653	57.0185	61.8952	-10.8101	1.02998	12	78.039	77.7138	79.6448	79.896	0	NA	NA	NA	NA	NA	NA	NA	NA
4	47091909	47123070	13.6288	Galnt12	ENSMUSG00000039774	No description	1	NA	82.2859	62.8873	68.6571	68.3362	-13.6288	5.44887	26	78.5017	77.688	79.1526	79.2025	4.74424	-0.240411	0.779713	0.326189	NA	-0.12584	0.830067	0.44076	0.369076
4	47208161	47313167	14.3943	Col15a1	ENSMUSG00000028339	collagen, type XV, alpha 1 [Source:MGI Symbol;Acc:MGI:88449]	1	1	48.3122	51.6126	33.9179	49.7459	-14.3943	-1.86675	71	79.3549	80.3108	79.8096	81.2751	126.937	0.0542135	0.954866	0.0488806	0.966514	-1.79804	7.43052e-07	-1.80337	1.60639e-07
4	49379840	49408151	13.8054	Acnat2	ENSMUSG00000060317	acyl-coenzyme A amino acid N-acyltransferase 2 [Source:MGI Symbol;Acc:MGI:2444345]	1	NA	43.6496	34.0386	29.8442	40.596	-13.8054	6.55741	13	71.4322	71.526	67.7971	72.6571	2561.26	-0.196819	0.560665	-0.556228	0.0579269	-0.234341	0.351975	-0.59375	0.00187043
4	55131208	55279479	11.002	Gm12514	ENSMUSG00000087614	predicted gene 12514 [Source:MGI Symbol;Acc:MGI:3651364]	1	NA	73.3832	63.9597	62.3812	69.1592	-11.002	5.19948	72	79.4877	79.4121	80.6644	81.3755	0	NA	NA	NA	NA	NA	NA	NA	NA
4	57434247	57712016	11.2369	Palm2	ENSMUSG00000090053	paralemmin 2 [Source:MGI Symbol;Acc:MGI:1934601]	1	NA	46.0511	41.8448	34.8142	40.2459	-11.2369	-1.59888	178	78.8745	79.8734	80.4088	81.1	4.0568	-0.0758074	0.944249	-0.0566367	NA	0.19845	0.720786	0.21762	0.694233
4	57568179	57896982	10.1843	Gm20459	ENSMUSG00000089945	predicted gene 20459 [Source:MGI Symbol;Acc:MGI:5141924]	1	NA	83.0366	76.6008	72.8523	81.7439	-10.1843	5.14314	221	79.1261	79.8675	80.0533	81.0045	221.18	0.197668	0.551573	0.339985	0.328641	0.385305	0.0854937	0.527621	0.00444529
4	57717657	57896984	10.1843	Akap2	ENSMUSG00000038729	A kinase (PRKA) anchor protein 2 [Source:MGI Symbol;Acc:MGI:1306795]	1	NA	83.0366	76.6008	72.8523	81.7439	-10.1843	5.14314	117	79.9039	80.2516	80.4216	81.0947	219.737	0.207173	0.527848	0.342445	0.325539	0.391011	0.0811332	0.526283	0.00468004
4	62509169	62519918	10.3429	Alad	ENSMUSG00000028393	aminolevulinate, delta-, dehydratase [Source:MGI Symbol;Acc:MGI:96853]	1	NA	71.4022	72.9116	61.0593	65.7213	-10.3429	-7.19031	15	47.0333	46.0789	45.4066	45.0818	2963.96	-0.101765	0.712828	0.209509	0.471352	-0.245071	0.160543	0.066203	0.730656
4	62559847	62703018	12.3407	Rgs3	ENSMUSG00000059810	regulator of G-protein signaling 3 [Source:MGI Symbol;Acc:MGI:1354734]	1	1	46.8297	54.8095	34.489	43.3098	-12.3407	-11.4997	94	80.6751	81.0092	79.9486	80.7751	390.121	-0.116444	0.867682	-0.645645	0.22376	-0.164057	0.720786	-0.693258	0.0333818
4	63344560	63348163	13.3989	Orm1	ENSMUSG00000039196	orosomucoid 1 [Source:MGI Symbol;Acc:MGI:97443]	1	NA	34.7965	29.8492	21.3976	27.2125	-13.3989	-2.63673	4	52.644	52.6067	46.7877	52.1875	8930.67	-0.113325	0.733172	0.342117	0.256057	-0.659042	0.00027867	-0.2036	0.295851
4	83525545	83864731	13.1468	4930473A06Rik	ENSMUSG00000052407	RIKEN cDNA 4930473A06 gene [Source:MGI Symbol;Acc:MGI:1922152]	1	NA	79.3041	73.9476	66.1573	67.5986	-13.1468	-6.34896	187	83.3854	84.5463	86.1304	86.2132	169.618	0.621264	0.00682056	0.697692	0.0102399	-0.197157	0.467869	-0.120729	0.616549
4	97772734	98118874	11.0611	Nfia	ENSMUSG00000028565	nuclear factor I/A [Source:MGI Symbol;Acc:MGI:108056]	1	NA	81.4759	80.0848	70.4149	78.7993	-11.0611	-1.28552	215	74.9073	74.7541	75.3015	76.0992	366.387	0.561788	2.2851e-05	0.287012	0.160832	0.459969	0.000715101	0.185193	0.160211
4	102087543	102607259	10.8266	Pde4b	ENSMUSG00000028525	phosphodiesterase 4B, cAMP specific [Source:MGI Symbol;Acc:MGI:99557]	1	NA	29.9479	27.7458	19.1213	24.4989	-10.8266	-3.24687	250	77.7299	78.7036	78.8034	79.2159	573.681	-0.407326	0.470328	0.017986	0.989	-1.29113	0.000206534	-0.865821	0.0111558
4	106241216	106290026	12.9704	Gm12724	ENSMUSG00000086249	predicted gene 12724 [Source:MGI Symbol;Acc:MGI:3649755]	1	1	67.0936	65.1325	54.1233	68.5893	-12.9704	3.45682	23	80.2184	80.2274	80.5741	81.8676	0	NA	NA	NA	NA	NA	NA	NA	NA
4	106561038	106589113	10.4434	Dhcr24	ENSMUSG00000034926	24-dehydrocholesterol reductase [Source:MGI Symbol;Acc:MGI:1922004]	1	NA	75.5492	71.7048	65.1058	72.9356	-10.4434	1.23082	23	60.4159	59.3879	58.0388	60.0253	9576.7	0.212564	0.473624	0.454052	0.108685	-0.0144871	0.961773	0.227	0.261013
4	106587097	106589108	10.4434	Gm12744	ENSMUSG00000085023	predicted gene 12744 [Source:MGI Symbol;Acc:MGI:3702539]	1	NA	75.5492	71.7048	65.1058	72.9356	-10.4434	1.23082	3	70.6194	68.9222	63.3157	68.7534	0.348146	-0.132858	NA	0.0341141	NA	-0.115089	NA	0.0518829	NA
4	114909257	114921967	13.3109	9130206I24Rik	ENSMUSG00000085399	RIKEN cDNA 9130206I24 gene [Source:MGI Symbol;Acc:MGI:2444065]	1	NA	29.63	18.0946	16.3191	18.3772	-13.3109	0.282636	10	34.2142	33.48	34.3855	35.1572	2.5756	0.217895	NA	0.131923	NA	0.098096	NA	0.0121237	NA
4	117119219	117125666	10.8401	Btbd19	ENSMUSG00000073771	BTB (POZ) domain containing 19 [Source:MGI Symbol;Acc:MGI:1925861]	1	NA	50.4259	54.6762	39.5857	43.9303	-10.8401	-10.7459	6	54.8068	56.5028	53.0106	53.2015	21.464	0.141829	0.856072	-0.553972	0.37523	0.931002	0.0114104	0.235202	0.596518
4	117123977	117125166	10.8401	Gm13014	ENSMUSG00000084943	predicted gene 13014 [Source:MGI Symbol;Acc:MGI:3651903]	1	NA	50.4259	54.6762	39.5857	43.9303	-10.8401	-10.7459	3	46.7693	48.7254	40.1084	41.883	0.290226	0.000415741	NA	-0.147994	NA	0.149311	NA	0.00090112	NA
4	117271463	117497052	10.1122	Rnf220	ENSMUSG00000028677	ring finger protein 220 [Source:MGI Symbol;Acc:MGI:1913993]	1	NA	84.8329	86.9119	74.7207	83.0702	-10.1122	-3.84167	157	71.1172	71.701	72.0863	73.1592	281.691	0.0085033	0.984944	-0.120131	0.787978	0.164293	0.479123	0.0356586	0.890849
4	126753544	126870070	10.0011	AU040320	ENSMUSG00000028830	expressed sequence AU040320 [Source:MGI Symbol;Acc:MGI:2140475]	1	NA	52.6869	45.1704	42.6858	52.3714	-10.0011	7.20094	76	83.7955	84.0284	85.0201	85.6927	252.613	0.102937	0.805299	-0.0479199	0.939979	0.357669	0.134402	0.206812	0.376791
4	133011260	133078110	11.1986	Ahdc1	ENSMUSG00000037692	AT hook, DNA binding motif, containing 1 [Source:MGI Symbol;Acc:MGI:2444218]	1	NA	71.5463	71.0581	60.3477	67.3985	-11.1986	-3.65968	41	72.3038	73.9198	72.7502	73.6124	74.7668	0.238724	0.65141	-0.202629	0.772691	0.582754	0.0700422	0.141401	0.704372
4	137862237	137965229	11.0949	Ece1	ENSMUSG00000057530	endothelin converting enzyme 1 [Source:MGI Symbol;Acc:MGI:1101357]	1	NA	48.7091	37.0976	37.6142	42.8192	-11.0949	5.72161	63	68.895	67.7548	67.3882	68.6351	1618.83	0.0844723	0.741886	0.214748	0.390363	0.0671103	0.732246	0.197385	0.163375
4	137993022	138208508	10.5562	Eif4g3	ENSMUSG00000028760	eukaryotic translation initiation factor 4 gamma, 3 [Source:MGI Symbol;Acc:MGI:1923935]	1	1	79.2232	84.6894	68.667	77.9159	-10.5562	-6.77353	151	84.9047	85.6433	86.0515	86.7043	437.286	0.117766	0.700166	0.299806	0.316899	-0.251784	0.210587	-0.0697444	0.747596
4	139962173	139968026	14.3532	Klhdc7a	ENSMUSG00000078234	kelch domain containing 7A [Source:MGI Symbol;Acc:MGI:2444612]	1	NA	35.7362	23.1101	21.383	27.2879	-14.3532	4.17782	5	52.6679	52.3747	47.2911	52.2064	288.049	0.437494	0.162288	-0.266361	0.593191	-0.568946	0.0263511	-1.2728	1.26576e-09
4	139967526	139967620	14.3532	Mir2139	ENSMUSG00000089294	microRNA 2139 [Source:MGI Symbol;Acc:MGI:4358926]	1	NA	35.7362	23.1101	21.383	27.2879	-14.3532	4.17782	2	42.5079	32.0967	32.5331	37.3793	NA	NA	NA	NA	NA	NA	NA	NA	NA
4	141301240	141329384	12.8117	Epha2	ENSMUSG00000006445	Eph receptor A2 [Source:MGI Symbol;Acc:MGI:95278]	1	NA	94.8194	89.0762	82.0077	92.0208	-12.8117	2.94464	25	64.6387	65.6732	63.1088	66.8146	674.954	0.134219	0.715893	-0.316291	0.380512	0.471223	0.0283744	0.0207128	0.943612
4	141613376	141618633	12.8416	Tmem82	ENSMUSG00000043085	transmembrane protein 82 [Source:MGI Symbol;Acc:MGI:2384869]	1	NA	47.6024	38.7794	34.7609	42.0304	-12.8416	3.25106	4	70.0683	65.2892	66.3283	69.1814	584.754	0.000436396	0.998896	-0.306682	0.129803	0.630537	1.2499e-06	0.323418	0.0106908
4	141618824	141623821	12.8416	Slc25a34	ENSMUSG00000040740	solute carrier family 25, member 34 [Source:MGI Symbol;Acc:MGI:2686215]	1	NA	47.6024	38.7794	34.7609	42.0304	-12.8416	3.25106	4	59.6911	56.23	51.4934	55.2274	368.435	-0.00387141	0.995551	-0.213519	0.786323	1.47771	2.94764e-06	1.26806	2.09589e-05
4	148804429	148954889	14.9986	Casz1	ENSMUSG00000028977	castor homolog 1, zinc finger (Drosophila) [Source:MGI Symbol;Acc:MGI:1196251]	1	NA	81.3528	72.8833	66.3542	72.3689	-14.9986	-0.514395	109	74.3435	74.7973	75.9959	76.8993	6.8845	0.248056	0.77569	-0.223151	NA	0.500091	0.314579	0.0288838	0.964573
4	149979475	150009023	11.24	H6pd	ENSMUSG00000028980	hexose-6-phosphate dehydrogenase (glucose 1-dehydrogenase) [Source:MGI Symbol;Acc:MGI:2140356]	1	NA	37.9069	25.4263	26.6669	37.2245	-11.24	11.7982	22	52.4785	49.498	49.6493	50.7533	7427.37	0.0116628	0.979959	-0.128092	0.77171	0.923508	1.93529e-07	0.783754	1.23313e-06
4	150914562	150946102	15.0885	Tnfrsf9	ENSMUSG00000028965	tumor necrosis factor receptor superfamily, member 9 [Source:MGI Symbol;Acc:MGI:1101059]	1	NA	77.7989	72.8481	62.7104	71.6054	-15.0885	-1.24273	25	74.1203	73.2829	74.7011	76.0544	0.849144	0.0557394	NA	0.308334	NA	-0.0103436	NA	0.242251	NA
4	150917322	151861876	15.0885	Camta1	ENSMUSG00000014592	calmodulin binding transcription activator 1 [Source:MGI Symbol;Acc:MGI:2140230]	1	NA	77.7989	72.8481	62.7104	71.6054	-15.0885	-1.24273	704	76.6573	77.6814	78.1398	78.8328	30.9119	-0.0326229	0.972262	0.0108495	0.994054	0.337588	0.42507	0.38106	0.318587
4	154316125	154636873	12.4258	Prdm16	ENSMUSG00000039410	PR domain containing 16 [Source:MGI Symbol;Acc:MGI:1917923]	1	NA	87.5714	75.1571	75.1456	77.0944	-12.4258	1.93726	241	79.4338	79.7231	80.8452	81.1554	1.88878	-0.0520086	NA	0.107827	NA	0.236212	NA	0.396049	NA
4	154550282	154557645	12.4258	Gm13133	ENSMUSG00000086565	predicted gene 13133 [Source:MGI Symbol;Acc:MGI:3650642]	1	NA	87.5714	75.1571	75.1456	77.0944	-12.4258	1.93726	10	84.3844	84.9015	86.0469	84.7603	0	NA	NA	NA	NA	NA	NA	NA	NA
4	155260129	155361361	12.0565	Prkcz	ENSMUSG00000029053	protein kinase C, zeta [Source:MGI Symbol;Acc:MGI:97602]	1	NA	79.3789	78.4905	67.3224	76.3307	-12.0565	-2.15981	86	83.1537	84.2641	84.0289	84.5585	481.105	-0.181093	0.483193	0.0701089	0.883904	-0.401967	0.0230748	-0.150765	0.417104
5	11416418	11421235	10.1075	Gm8897	ENSMUSG00000096732	predicted gene 8897 [Source:MGI Symbol;Acc:MGI:3779819]	1	NA	72.4396	68.4864	62.3321	62.8171	-10.1075	-5.6693	2	71.0536	67.2986	64.1612	63.2588	0	NA	NA	NA	NA	NA	NA	NA	NA
5	24862744	25100642	13.3468	Prkag2	ENSMUSG00000028944	protein kinase, AMP-activated, gamma 2 non-catalytic subunit [Source:MGI Symbol;Acc:MGI:1336153]	1	NA	39.9727	29.9832	26.6259	33.2704	-13.3468	3.28715	153	78.4217	78.6204	79.0053	80.2049	200.94	-0.166932	0.621816	0.103219	0.839706	0.155253	0.545499	0.425404	0.0251485
5	34915915	34923839	12.9305	A930005I04Rik	ENSMUSG00000051246	RIKEN cDNA A930005I04 gene [Source:MGI Symbol;Acc:MGI:2684990]	1	1	69.9664	85.4166	57.0359	68.6577	-12.9305	-16.7589	7	80.6137	85.6522	77.7553	82.5255	1.19135	-0.156152	NA	-0.183231	NA	0.0533968	NA	0.0263172	NA
5	45434032	45450235	11.1293	Qdpr	ENSMUSG00000015806	quinoid dihydropteridine reductase [Source:MGI Symbol;Acc:MGI:97836]	1	NA	32.8198	23.069	21.6906	27.937	-11.1293	4.86799	12	48.1924	47.5128	47.1291	50.2857	4320.09	-0.417	0.0466972	0.477394	0.0522854	-0.88129	1.74128e-07	0.0131033	0.958875
5	65348386	65384003	13.3779	Klb	ENSMUSG00000029195	klotho beta [Source:MGI Symbol;Acc:MGI:1932466]	1	NA	28.92	14.8689	15.542	21.5374	-13.3779	6.66846	32	71.8324	71.2368	71.0556	72.3649	1250.1	-0.00402462	0.989864	-0.0996847	0.731975	-0.243329	0.0799902	-0.338989	0.00345289
5	87575968	87591611	10.5125	Sult1e1	ENSMUSG00000029272	sulfotransferase family 1E, member 1 [Source:MGI Symbol;Acc:MGI:98431]	1	NA	45.4666	39.7823	34.9541	39.3336	-10.5125	-0.448733	8	73.585	73.3805	72.0847	72.5113	68.1496	2.43706	5.99879e-09	0.0117041	0.994479	0.325646	0.520254	-2.09971	8.02695e-08
5	88886818	89239653	12.4398	Slc4a4	ENSMUSG00000060961	solute carrier family 4 (anion exchanger), member 4 [Source:MGI Symbol;Acc:MGI:1927555]	1	NA	43.9538	42.3999	31.5139	35.417	-12.4398	-6.98291	208	81.6151	82.7887	82.4191	83.1676	2294.45	0.393365	0.1036	0.15253	0.726171	0.232557	0.312895	-0.00827802	0.976254
5	90759299	90761625	17.668	Cxcl5	ENSMUSG00000029371	chemokine (C-X-C motif) ligand 5 [Source:MGI Symbol;Acc:MGI:1096868]	1	1	84.2501	80.1887	66.582	80.1655	-17.668	-0.02325	4	60.3916	61.8322	57.307	59.4687	0.422601	0.202901	NA	-0.0180829	NA	0.020084	NA	-0.2009	NA
5	92359544	92365485	15.9247	Cxcl11	ENSMUSG00000060183	chemokine (C-X-C motif) ligand 11 [Source:MGI Symbol;Acc:MGI:1860203]	1	1	36.0298	40.007	20.1051	31.7111	-15.9247	-8.29589	8	59.3159	60.7752	55.4179	59.0683	43.1685	0.201541	0.757592	-0.538491	0.40883	-0.686842	0.0704943	-1.42687	1.08589e-05
5	96997689	97091867	11.404	Bmp2k	ENSMUSG00000034663	BMP2 inducible kinase [Source:MGI Symbol;Acc:MGI:2155456]	1	NA	62.2032	58.1525	50.7992	60.8435	-11.404	2.69097	76	81.8145	82.8686	82.299	82.5822	302.262	0.236912	0.301159	0.139444	0.690567	0.504788	0.00209546	0.40732	0.00585519
5	100553725	100572245	11.7123	Plac8	ENSMUSG00000029322	placenta-specific 8 [Source:MGI Symbol;Acc:MGI:2445289]	1	NA	72.1965	68.6111	60.4842	67.757	-11.7123	-0.85413	17	79.1453	80.3347	77.222	79.4651	169.343	0.746236	0.00685586	0.397292	0.368483	0.104973	0.768508	-0.24397	0.364721
5	105699969	105832436	10.6378	Lrrc8d	ENSMUSG00000046079	leucine rich repeat containing 8D [Source:MGI Symbol;Acc:MGI:1922368]	1	NA	51.5726	38.9365	40.9348	37.8023	-10.6378	-1.1342	110	74.0061	74.8171	74.9786	76.1674	165.801	0.138118	0.668059	-0.0125731	0.98522	-0.498535	0.0130638	-0.649226	0.000144329
5	108646693	108669672	14.9937	Dgkq	ENSMUSG00000004815	diacylglycerol kinase, theta [Source:MGI Symbol;Acc:MGI:102918]	1	1	43.7048	39.9452	28.711	38.0326	-14.9937	-1.91262	14	66.4912	67.019	66.9729	67.3589	546.699	0.00892681	0.979528	-0.265982	0.255045	-0.0687425	0.72479	-0.343652	0.00835702
5	110784488	110810097	10.7397	Ulk1	ENSMUSG00000029512	Unc-51 like kinase 1 (C. elegans) [Source:MGI Symbol;Acc:MGI:1270126]	1	1	65.2264	73.5095	54.4867	67.4595	-10.7397	-6.04998	15	63.779	63.5735	60.5021	64.6582	597.03	-0.118501	0.662996	-0.0441391	0.924359	0.13526	0.494648	0.209622	0.191355
5	114917318	114923277	12.1506	Gm13822	ENSMUSG00000087477	predicted gene 13822 [Source:MGI Symbol;Acc:MGI:3650351]	1	1	60.1418	60.7617	47.9913	59.6114	-12.1506	-1.15026	8	72.6333	72.7082	70.8434	73.3555	0.448077	0.141149	NA	-0.123619	NA	0.126267	NA	-0.138501	NA
5	114923240	114937915	12.1506	Oasl1	ENSMUSG00000041827	2'-5' oligoadenylate synthetase-like 1 [Source:MGI Symbol;Acc:MGI:2180849]	1	1	60.1418	60.7617	47.9913	59.6114	-12.1506	-1.15026	13	75.4442	76.954	75.3514	78.344	202.026	0.0777157	0.93296	0.00794923	0.995472	-1.87125	2.38137e-07	-1.94101	1.43791e-08
5	116438720	116465487	13.1688	2410137F16Rik	ENSMUSG00000086219	RIKEN cDNA 2410137F16 gene [Source:MGI Symbol;Acc:MGI:1924048]	1	1	48.5063	50.3349	35.3375	48.9347	-13.1688	-1.40021	22	66.0862	67.8076	68.3979	70.0125	9.45531	0.582514	0.3836	0.588265	0.442348	-0.287685	0.598609	-0.281934	0.59735
5	116439272	116591817	13.1688	Srrm4	ENSMUSG00000063919	serine/arginine repetitive matrix 4 [Source:MGI Symbol;Acc:MGI:1916205]	1	1	48.5063	50.3349	35.3375	48.9347	-13.1688	-1.40021	123	70.8351	72.7321	72.7632	73.2096	36.9642	0.273141	0.695171	0.89478	0.0928002	0.29511	0.538225	0.916749	0.00966235
5	119611263	119671365	19.8005	Gm2301	ENSMUSG00000087516	predicted gene 2301 [Source:MGI Symbol;Acc:MGI:3780472]	1	NA	63.319	49.2699	43.5185	46.4084	-19.8005	-2.86154	42	65.3647	64.4493	65.864	66.3684	0.335841	-0.0682141	NA	-0.0105883	NA	-0.00717639	NA	0.0504494	NA
5	119625942	119634464	19.8005	Gm16063	ENSMUSG00000085708	predicted gene 16063 [Source:MGI Symbol;Acc:MGI:3801955]	1	NA	63.319	49.2699	43.5185	46.4084	-19.8005	-2.86154	9	75.5767	72.8789	70.7408	74.0796	0.268613	0.0454445	NA	0.0799595	NA	0.0136761	NA	0.048191	NA
5	120116510	120197979	10.9188	Rbm19	ENSMUSG00000029594	RNA binding motif protein 19 [Source:MGI Symbol;Acc:MGI:1921361]	1	NA	73.689	69.9924	62.7702	68.4256	-10.9188	-1.5668	60	84.934	86.2626	86.0303	87.1911	278.038	-0.0550304	0.847639	-0.321089	0.153833	-0.00538707	0.981849	-0.271445	0.0550336
5	120476531	120483932	13.1574	Sds	ENSMUSG00000029597	serine dehydratase [Source:MGI Symbol;Acc:MGI:98270]	1	1	55.2777	54.3556	42.1203	55.6896	-13.1574	1.33403	7	65.6626	67.189	66.1529	68.6876	4022.67	-0.709563	1.29683e-05	0.212079	0.501482	-0.0346181	0.891855	0.887024	2.63886e-10
5	123927418	123969895	11.8384	Ccdc62	ENSMUSG00000061882	coiled-coil domain containing 62 [Source:MGI Symbol;Acc:MGI:2684996]	1	NA	53.9625	47.9581	42.1241	49.6775	-11.8384	1.71943	33	77.9746	77.7518	80.3153	80.0547	41.0346	0.130465	0.83385	-0.370992	0.549989	0.06719	0.886888	-0.434267	0.18716
5	125017153	125179219	10.3924	Ncor2	ENSMUSG00000029478	nuclear receptor co-repressor 2 [Source:MGI Symbol;Acc:MGI:1337080]	1	NA	94.5024	93.0016	84.11	91.2748	-10.3924	-1.72682	104	77.2869	78.2408	78.5409	79.1656	104.56	0.0615806	0.923747	0.157134	0.808775	0.749581	0.00734277	0.845135	0.000666821
5	137378637	137477064	13.679	Zan	ENSMUSG00000079173	zonadhesin [Source:MGI Symbol;Acc:MGI:106656]	1	NA	66.6622	62.1486	52.9832	56.8936	-13.679	-5.25502	57	82.4517	81.3469	82.1776	82.5786	0	NA	NA	NA	NA	NA	NA	NA	NA
5	145204562	145221750	10.1507	Zkscan5	ENSMUSG00000055991	zinc finger with KRAB and SCAN domains 5 [Source:MGI Symbol;Acc:MGI:107533]	1	1	76.8179	81.7881	66.6671	79.3204	-10.1507	-2.46771	19	75.1808	76.5901	74.0532	76.5127	291.237	-0.214583	0.254312	-0.41827	0.0281147	-0.0173615	0.934504	-0.221048	0.122422
5	145694060	145720136	10.1787	Cyp3a41a	ENSMUSG00000075551	cytochrome P450, family 3, subfamily a, polypeptide 41A [Source:MGI Symbol;Acc:MGI:1858451]	1	1	62.1828	64.9522	52.0041	61.0376	-10.1787	-3.9146	6	69.5672	72.8788	65.1612	71.5873	9479.06	0.315802	0.621773	0.204765	0.818657	-0.587645	0.15147	-0.698682	0.0578478
5	146231230	146302874	10.7012	Cdk8	ENSMUSG00000029635	cyclin-dependent kinase 8 [Source:MGI Symbol;Acc:MGI:1196224]	1	NA	51.2286	52.6932	40.5274	45.498	-10.7012	-7.19513	53	69.5058	69.9519	69.9552	70.7276	720.192	-0.328879	0.086376	0.0851968	0.824234	0.218992	0.219685	0.633068	2.8289e-06
5	146261003	146261084	10.7012	Mir5105	ENSMUSG00000093077	microRNA 5105 [Source:MGI Symbol;Acc:MGI:4950425]	1	NA	51.2286	52.6932	40.5274	45.498	-10.7012	-7.19513	2	47.3898	47.3417	37.2691	39.5844	NA	NA	NA	NA	NA	NA	NA	NA	NA
5	150571643	150594525	10.7437	N4bp2l1	ENSMUSG00000041132	NEDD4 binding protein 2-like 1 [Source:MGI Symbol;Acc:MGI:2140872]	1	NA	21.6561	24.1976	10.9124	15.7994	-10.7437	-8.39822	19	66.1112	66.0836	62.9124	65.2793	755.435	-0.295418	0.195935	-0.0910204	0.829172	0.670197	5.12091e-05	0.874595	1.86583e-09
6	31220351	31337404	14.6181	2210408F21Rik	ENSMUSG00000087380	RIKEN cDNA 2210408F21 gene [Source:MGI Symbol;Acc:MGI:1920902]	1	NA	59.4946	51.6889	44.8764	48.3665	-14.6181	-3.32237	86	76.6605	77.305	78.7389	79.1108	90.3861	0.060881	0.904704	-0.00866173	0.99348	0.380391	0.143396	0.310848	0.194448
6	32145926	32588192	10.4394	Plxna4	ENSMUSG00000029765	plexin A4 [Source:MGI Symbol;Acc:MGI:2179061]	1	NA	78.0033	74.4089	67.5639	71.2009	-10.4394	-3.20793	227	80.0387	80.8393	81.5836	81.6124	103.483	0.097746	0.86885	0.333611	0.543307	0.16997	0.656414	0.405836	0.159644
6	47819266	47830867	12.0447	Zfp786	ENSMUSG00000051499	zinc finger protein 786 [Source:MGI Symbol;Acc:MGI:3026883]	1	1	79.6587	85.5619	67.614	74.8917	-12.0447	-10.6702	10	71.3949	73.0671	69.6539	71.7119	14.2287	-0.388266	0.546729	-0.0998598	0.933688	-1.31909	0.00077731	-1.03069	0.00915325
6	48895254	48909188	11.2449	Abp1	ENSMUSG00000029811	amiloride binding protein 1 (amine oxidase, copper-containing) [Source:MGI Symbol;Acc:MGI:1923757]	1	NA	85.1687	83.7324	73.9238	76.6129	-11.2449	-7.11955	14	65.399	66.7105	63.9162	66.3322	1.94574	-0.18394	NA	-0.126195	NA	0.1632	NA	0.220946	NA
6	54429603	54503768	13.3684	Wipf3	ENSMUSG00000086040	WAS/WASL interacting protein family, member 3 [Source:MGI Symbol;Acc:MGI:3044681]	1	NA	65.4196	63.5499	52.0512	56.1103	-13.3684	-7.4396	57	76.2461	78.528	77.9652	78.5716	51.1462	0.363756	0.457394	-0.248019	0.718011	0.681856	0.0381854	0.0700809	0.873384
6	72206177	72235577	11.4567	Atoh8	ENSMUSG00000037621	atonal homolog 8 (Drosophila) [Source:MGI Symbol;Acc:MGI:1918343]	1	NA	55.1758	50.7952	43.7192	40.154	-11.4567	-10.6413	19	56.921	57.3248	55.5843	55.3035	204.998	0.026012	0.978264	-0.349604	0.638137	0.456798	0.276243	0.081182	0.874513
6	83480217	83506969	14.4608	Dguok	ENSMUSG00000014554	deoxyguanosine kinase [Source:MGI Symbol;Acc:MGI:1351602]	1	NA	69.3863	65.6157	54.9255	57.8755	-14.4608	-7.74027	19	74.9208	74.8194	75.5278	75.6553	194.286	-0.133351	0.635859	0.0618695	0.898843	-0.182526	0.372298	0.0126938	0.958447
6	85942268	85961667	12.3813	Dusp11	ENSMUSG00000030002	dual specificity phosphatase 11 (RNA/RNP complex 1-interacting) [Source:MGI Symbol;Acc:MGI:1919352]	1	NA	89.0351	79.7938	76.6538	80.1924	-12.3813	0.39854	15	78.809	79.242	77.7121	78.816	554.868	0.0974173	0.687335	0.187433	0.453956	0.412005	0.0027606	0.502021	2.2717e-05
6	90486427	90600203	10.8485	Aldh1l1	ENSMUSG00000030088	aldehyde dehydrogenase 1 family, member L1 [Source:MGI Symbol;Acc:MGI:1340024]	1	NA	50.4543	44.4492	39.6058	49.675	-10.8485	5.22574	54	65.8394	66.1213	65.3707	67.4208	44562.9	-0.461468	0.0137166	0.732293	8.96723e-05	-0.938834	2.44028e-09	0.254927	0.125079
6	97286867	97617541	12.8807	Frmd4b	ENSMUSG00000030064	FERM domain containing 4B [Source:MGI Symbol;Acc:MGI:2141794]	1	NA	81.2264	80.328	68.3457	71.2221	-12.8807	-9.10591	229	76.8623	78.0624	77.3706	78.3236	1126	-0.455933	0.0263961	0.280879	0.374862	-0.590966	0.000928877	0.145845	0.465599
6	108660629	108666925	13.8824	Bhlhe40	ENSMUSG00000030103	basic helix-loop-helix family, member e40 [Source:MGI Symbol;Acc:MGI:1097714]	1	NA	32.1152	30.5301	18.2329	25.6331	-13.8824	-4.89702	8	25.353	25.9053	22.6166	24.8645	298.78	0.366098	0.151751	-0.0682697	0.902027	0.658684	0.000745902	0.224316	0.276755
6	114860628	114969994	14.4693	Vgll4	ENSMUSG00000030315	vestigial like 4 (Drosophila) [Source:MGI Symbol;Acc:MGI:2652840]	1	NA	73.3346	72.2728	58.8653	66.3474	-14.4693	-5.92543	69	64.0213	65.3073	65.6305	65.5786	354.878	-0.313211	0.13222	-0.427883	0.0669405	0.0458033	0.851539	-0.0688695	0.741729
6	119236526	119352407	10.3494	Cacna2d4	ENSMUSG00000041460	calcium channel, voltage-dependent, alpha 2/delta subunit 4 [Source:MGI Symbol;Acc:MGI:2442632]	1	NA	58.0804	49.7484	47.731	52.4456	-10.3494	2.6972	71	74.0281	74.4289	75.4531	75.9547	0	NA	NA	NA	NA	NA	NA	NA	NA
6	119353150	119417483	10.3494	Adipor2	ENSMUSG00000030168	adiponectin receptor 2 [Source:MGI Symbol;Acc:MGI:93830]	1	NA	58.0804	49.7484	47.731	52.4456	-10.3494	2.6972	39	55.9254	55.8893	53.9699	58.9102	20106.4	-0.193732	0.500232	-0.261034	0.436645	-0.611346	0.000788596	-0.678648	2.47411e-05
6	121300227	121337733	14.4394	Slc6a13	ENSMUSG00000030108	solute carrier family 6 (neurotransmitter transporter, GABA), member 13 [Source:MGI Symbol;Acc:MGI:95629]	1	NA	38.3112	26.4241	23.8718	28.0325	-14.4394	1.6084	26	64.9358	64.114	64.0204	65.9081	4773.29	-0.260166	0.196395	-0.308214	0.200607	-0.122199	0.529385	-0.170247	0.28975
6	129766568	129784270	15.4689	Gm156	ENSMUSG00000071158	predicted gene 156 [Source:MGI Symbol;Acc:MGI:2685002]	1	NA	71.1198	61.8746	55.6509	66.2692	-15.4689	4.39457	6	70.056	66.8379	65.9584	69.4853	0	NA	NA	NA	NA	NA	NA	NA	NA
6	146108299	146502223	12.8253	Itpr2	ENSMUSG00000030287	inositol 1,4,5-triphosphate receptor 2 [Source:MGI Symbol;Acc:MGI:99418]	1	1	77.9038	78.6538	65.0785	78.8342	-12.8253	0.18041	244	86.3256	87.0523	87.4553	88.0651	1549.4	0.0622117	0.828505	0.0936855	0.789145	0.430713	0.00361484	0.462187	0.000373148
7	16944682	16948828	12.9855	Pnmal2	ENSMUSG00000070802	PNMA-like 2 [Source:MGI Symbol;Acc:MGI:3645856]	1	NA	57.7373	48.4095	44.7518	53.8755	-12.9855	5.46601	7	33.4836	30.5294	30.7808	34.2872	1.71353	-0.330272	NA	-0.201219	NA	-0.0428811	NA	0.0861721	NA
7	18987524	18988962	11.8258	Nanos2	ENSMUSG00000051965	nanos homolog 2 (Drosophila) [Source:MGI Symbol;Acc:MGI:2676627]	1	NA	77.5561	70.1579	65.7303	72.9034	-11.8258	2.7455	4	61.9784	59.8434	59.3555	59.5539	0	NA	NA	NA	NA	NA	NA	NA	NA
7	19689484	19692658	16.1443	Apoc1	ENSMUSG00000040564	apolipoprotein C-I [Source:MGI Symbol;Acc:MGI:88053]	1	NA	26.3397	7.33254	10.1954	18.7529	-16.1443	11.4204	4	25.2384	15.0464	19.6509	23.238	18056.5	0.118847	0.704003	0.0865562	0.850825	0.574325	0.00103963	0.542034	0.000558269
7	25461702	25477625	12.896	Ceacam1	ENSMUSG00000074272	carcinoembryonic antigen-related cell adhesion molecule 1 [Source:MGI Symbol;Acc:MGI:1347245]	1	1	63.3849	69.4048	50.4889	67.1629	-12.896	-2.24188	9	73.1813	76.7177	71.9438	76.1309	464.019	0.0167202	0.962844	0.171313	0.555484	-0.065096	0.754148	0.089497	0.599953
7	26835305	26843548	13.8263	Cyp2a5	ENSMUSG00000005547	cytochrome P450, family 2, subfamily a, polypeptide 5 [Source:MGI Symbol;Acc:MGI:88597]	1	NA	66.5705	60.176	52.7442	51.1806	-13.8263	-8.99545	5	61.4319	60.9356	55.9572	53.2377	21109.7	0.123726	0.793794	0.453135	0.256057	2.1208	1.43289e-21	2.45021	2.65598e-34
7	30942371	30944017	11.0355	Hamp	ENSMUSG00000050440	hepcidin antimicrobial peptide [Source:MGI Symbol;Acc:MGI:1933533]	1	NA	47.1562	43.5329	36.1208	42.6432	-11.0355	-0.889702	3	41.1304	43.6702	37.0094	42.6745	2156.12	0.176507	0.839155	0.117706	0.922181	-0.114273	0.851028	-0.173075	0.751127
7	30945252	30956803	11.0355	Usf2	ENSMUSG00000058239	upstream transcription factor 2 [Source:MGI Symbol;Acc:MGI:99961]	1	NA	47.1562	43.5329	36.1208	42.6432	-11.0355	-0.889702	7	47.8054	49.4009	41.8435	46.5554	688.085	-0.106555	0.708531	-0.235216	0.406287	0.556958	0.00037981	0.428297	0.00321604
7	30957409	30983169	11.3977	Lsr	ENSMUSG00000001247	lipolysis stimulated lipoprotein receptor [Source:MGI Symbol;Acc:MGI:1927471]	1	NA	74.1071	65.2871	62.7094	63.008	-11.3977	-2.27912	20	58.7715	56.536	56.1519	57.8142	1632.37	-0.0807044	0.724876	-0.309288	0.0999551	-0.0287321	0.882886	-0.257316	0.0351738
7	31051681	31055656	15.5307	Fxyd1	ENSMUSG00000036570	FXYD domain-containing ion transport regulator 1 [Source:MGI Symbol;Acc:MGI:1889273]	1	NA	29.2922	17.2644	13.7615	22.878	-15.5307	5.61354	5	53.8578	53.4721	51.1648	49.8724	1467.69	-0.0942998	0.730477	-0.157409	0.60858	0.284443	0.0857646	0.221334	0.146958
7	31059342	31070935	12.7429	Lgi4	ENSMUSG00000036560	leucine-rich repeat LGI family, member 4 [Source:MGI Symbol;Acc:MGI:2180197]	1	NA	45.2945	38.9643	32.5515	38.8822	-12.7429	-0.082085	11	81.9934	82.258	82.6493	81.2589	3.90359	-0.0803511	0.93875	0.75466	NA	0.0116254	0.985608	0.846636	0.0493823
7	31098725	31115290	10.9353	Hpn	ENSMUSG00000001249	hepsin [Source:MGI Symbol;Acc:MGI:1196620]	1	NA	34.025	38.3492	23.0897	25.7068	-10.9353	-12.6424	13	58.7905	61.2649	57.7947	57.3053	9324.48	-0.262532	0.106501	0.0401209	0.917371	0.165443	0.283718	0.468096	4.5358e-05
7	45567795	45575327	11.3301	0610005C13Rik	ENSMUSG00000085214	RIKEN cDNA 0610005C13 gene [Source:MGI Symbol;Acc:MGI:1918911]	1	NA	31.8776	20.98	20.5474	28.3869	-11.3301	7.40687	7	48.0693	48.2507	45.4046	47.6336	797.154	-0.0340716	0.917275	-0.0179128	0.968149	0.117257	0.541348	0.133416	0.41701
7	45570153	45589710	11.3301	Bcat2	ENSMUSG00000030826	branched chain aminotransferase 2, mitochondrial [Source:MGI Symbol;Acc:MGI:1276534]	1	NA	31.8776	20.98	20.5474	28.3869	-11.3301	7.40687	13	65.1569	65.7993	64.4446	66.7298	136.966	0.0899564	0.83385	0.218539	0.649759	-0.497615	0.0361896	-0.369033	0.0899312
7	45976380	46030302	12.8551	Abcc6	ENSMUSG00000030834	ATP-binding cassette, sub-family C (CFTR/MRP), member 6 [Source:MGI Symbol;Acc:MGI:1351634]	1	NA	35.4521	31.2717	22.597	30.7718	-12.8551	-0.499956	27	80.255	80.6482	80.4564	81.7967	4723.17	-0.105102	0.493632	0.146314	0.413058	-0.0443567	0.74963	0.20706	0.025956
7	49246189	49610087	13.387	Nav2	ENSMUSG00000052512	neuron navigator 2 [Source:MGI Symbol;Acc:MGI:2183691]	1	NA	44.9875	40.7065	31.6005	34.0865	-13.387	-6.62002	254	79.6133	80.3004	81.0608	81.1669	337.66	0.22335	0.260126	-0.0858981	0.814192	0.0123629	0.95732	-0.296885	0.0337781
7	67647410	67726576	10.365	Ttc23	ENSMUSG00000030555	tetratricopeptide repeat domain 23 [Source:MGI Symbol;Acc:MGI:1914259]	1	NA	35.8078	32.1186	25.4428	27.5857	-10.365	-4.53293	68	78.5195	79.9337	78.9549	80.4262	1013.83	-0.265032	0.175385	-0.0523263	0.902388	0.115381	0.547868	0.328086	0.0192103
7	79735957	79743131	10.545	Pex11a	ENSMUSG00000030545	peroxisomal biogenesis factor 11 alpha [Source:MGI Symbol;Acc:MGI:1338788]	1	NA	78.5657	84.6974	68.0207	73.4385	-10.545	-11.2589	8	69.8901	71.8125	64.6556	67.8276	903.071	0.275117	0.612376	-0.140437	0.868395	2.12055	4.22589e-13	1.70499	5.36292e-10
7	81114799	81170416	11.4299	Slc28a1	ENSMUSG00000025726	solute carrier family 28 (sodium-coupled nucleoside transporter), member 1 [Source:MGI Symbol;Acc:MGI:3605073]	1	1	67.8036	69.9892	56.3737	68.9861	-11.4299	-1.00306	35	82.6459	83.7893	83.1656	84.8515	2.8521	0.404361	NA	-0.0550736	NA	-0.281622	NA	-0.741057	NA
7	84585159	84606722	12.7313	Fah	ENSMUSG00000030630	fumarylacetoacetate hydrolase [Source:MGI Symbol;Acc:MGI:95482]	1	NA	64.3534	65.3519	51.622	56.4505	-12.7313	-8.90134	13	58.3722	59.8915	57.5213	57.0996	6863.88	-0.17756	0.37981	0.114249	0.712301	-0.0663633	0.732216	0.225446	0.0999895
7	97412938	97417730	17.9029	Thrsp	ENSMUSG00000035686	thyroid hormone responsive SPOT14 homolog (Rattus) [Source:MGI Symbol;Acc:MGI:109126]	1	NA	36.7069	30.7683	18.8041	25.6511	-17.9029	-5.11714	5	47.484	46.4972	43.2623	52.0428	3442.69	-1.03523	0.0486537	-0.217312	0.833109	-1.31266	0.00132568	-0.494744	0.289533
7	99153663	99182713	12.8746	Dgat2	ENSMUSG00000030747	diacylglycerol O-acyltransferase 2 [Source:MGI Symbol;Acc:MGI:1915050]	1	NA	38.8135	28.1673	25.9389	31.1121	-12.8746	2.94474	16	42.1057	37.1672	38.8731	39.7827	10526.6	-0.216686	0.425821	-0.147949	0.715477	-0.0330763	0.907662	0.0356608	0.888624
7	101317086	101346626	10.2064	Stard10	ENSMUSG00000030688	START domain containing 10 [Source:MGI Symbol;Acc:MGI:1860093]	1	NA	80.523	77.4857	70.3166	79.6813	-10.2064	2.19561	14	53.8502	49.7072	49.354	52.7099	7609.69	-0.058932	0.824212	-0.0309204	0.938935	0.298319	0.0384533	0.32633	0.0090407
7	101317722	101326207	10.2064	Gm20476	ENSMUSG00000092364	predicted gene 20476 [Source:MGI Symbol;Acc:MGI:5141941]	1	NA	80.523	77.4857	70.3166	79.6813	-10.2064	2.19561	5	43.3587	40.1644	38.9283	41.4653	0.377533	-0.0454987	NA	0.0280591	NA	0.0185518	NA	0.0921096	NA
7	120677620	120734854	15.3677	BC030336	ENSMUSG00000046096	cDNA sequence BC030336 [Source:MGI Symbol;Acc:MGI:2446240]	1	1	86.1137	85.19	70.746	78.8145	-15.3677	-6.37555	35	77.0487	78.0567	77.9956	78.5376	399.216	-0.0503258	0.873302	-0.217893	0.446876	0.235397	0.179267	0.0678294	0.725543
7	127803900	127824549	10.4394	Stx1b	ENSMUSG00000030806	syntaxin 1B [Source:MGI Symbol;Acc:MGI:1930705]	1	NA	39.8612	28.9071	29.4218	30.9036	-10.4394	1.99648	15	67.9829	65.4022	65.2402	66.6226	31.051	0.510202	0.26919	-0.23164	0.783477	-0.303244	0.478243	-1.04509	0.0009267
7	137193673	137314445	12.1977	Ebf3	ENSMUSG00000010476	early B cell factor 3 [Source:MGI Symbol;Acc:MGI:894289]	1	NA	53.455	49.6952	41.2573	49.4548	-12.1977	-0.240387	115	70.5677	71.4113	74.3623	74.8571	0.546141	-0.0434671	NA	0.0215318	NA	0.0991986	NA	0.164198	NA
7	139389109	139579652	14.1412	Inpp5a	ENSMUSG00000025477	inositol polyphosphate-5-phosphatase A [Source:MGI Symbol;Acc:MGI:2686961]	1	1	78.5342	79.6861	64.393	75.8605	-14.1412	-3.82566	115	84.3588	85.5213	85.2934	85.9807	169.423	0.181899	0.560665	-0.236098	0.520514	0.51859	0.00826299	0.100594	0.665105
7	140105710	140116476	13.5337	Echs1	ENSMUSG00000025465	enoyl Coenzyme A hydratase, short chain, 1, mitochondrial [Source:MGI Symbol;Acc:MGI:2136460]	1	NA	44.1264	36.4021	30.5927	33.2822	-13.5337	-3.11996	10	69.4761	68.4527	66.3922	68.4388	8032	-0.169936	0.409803	-0.00989014	0.981935	-0.0736598	0.702546	0.0863859	0.596606
7	140763739	140774975	13.3084	Cyp2e1	ENSMUSG00000025479	cytochrome P450, family 2, subfamily e, polypeptide 1 [Source:MGI Symbol;Acc:MGI:88607]	1	NA	49.153	37.4625	35.8446	42.8996	-13.3084	5.43716	9	52.5238	46.5935	52.4494	49.3174	29769	-0.00182566	0.996956	-0.091834	0.878861	1.31782	7.90014e-11	1.22781	2.24176e-11
7	141215860	141218658	10.1554	Rassf7	ENSMUSG00000038618	Ras association (RalGDS/AF-6) domain family (N-terminal) member 7 [Source:MGI Symbol;Acc:MGI:1914235]	1	NA	45.9944	36.7952	35.839	41.4452	-10.1554	4.65	4	55.3685	48.8325	51.1538	55.9601	484.831	-0.041746	0.892431	-0.00658565	0.991764	-0.0970888	0.622553	-0.0619285	0.738053
7	143107254	143427042	15.5086	Kcnq1	ENSMUSG00000009545	potassium voltage-gated channel, subfamily Q, member 1 [Source:MGI Symbol;Acc:MGI:108083]	1	NA	61.6069	33.3203	46.0983	50.5496	-15.5086	17.2293	142	82.3413	82.7576	84.2859	84.6271	33.0143	0.0703404	0.934383	0.101225	0.923515	-0.104812	0.843443	-0.0739272	0.884903
8	8617434	8660773	14.5841	Efnb2	ENSMUSG00000001300	ephrin B2 [Source:MGI Symbol;Acc:MGI:105097]	1	1	87.0751	86.7247	72.491	82.0619	-14.5841	-4.66272	39	76.7066	77.4043	78.6506	78.8748	34.0935	0.527231	0.268023	0.610586	0.271201	0.197885	0.668898	0.281239	0.452945
8	11399186	11417892	10.7404	Gm15419	ENSMUSG00000084783	predicted gene 15419 [Source:MGI Symbol;Acc:MGI:3705320]	1	NA	79.0065	79.7967	68.2661	74.9411	-10.7404	-4.85561	17	85.7878	86.0063	86.2402	86.5116	0	NA	NA	NA	NA	NA	NA	NA	NA
8	12873806	13020905	10.2647	Mcf2l	ENSMUSG00000031442	mcf.2 transforming sequence-like [Source:MGI Symbol;Acc:MGI:103263]	1	NA	49.7595	46.1462	39.4948	44.4604	-10.2647	-1.68578	108	75.4296	76.636	76.7708	77.7728	8.21955	-0.182884	0.841395	-0.116638	0.924896	-0.501548	0.31053	-0.435302	0.385449
8	12879878	12883726	10.2647	Gm15353	ENSMUSG00000079146	predicted gene 15353 [Source:MGI Symbol;Acc:MGI:3705219]	1	NA	49.7595	46.1462	39.4948	44.4604	-10.2647	-1.68578	5	66.101	64.5924	63.265	66.0348	0	NA	NA	NA	NA	NA	NA	NA	NA
8	41191434	41215156	10.7682	Fgl1	ENSMUSG00000031594	fibrinogen-like protein 1 [Source:MGI Symbol;Acc:MGI:102795]	1	NA	44.5728	33.1322	33.8046	35.7264	-10.7682	2.59425	13	66.2137	67.4848	65.3575	68.5318	4834.49	0.7056	0.162889	-0.321535	0.690878	0.673674	0.0981862	-0.353461	0.40833
8	45269442	45294859	10.4975	Klkb1	ENSMUSG00000031640	kallikrein B, plasma 1 [Source:MGI Symbol;Acc:MGI:102849]	1	NA	59.9672	52.9033	49.4697	55.1975	-10.4975	2.29423	19	67.1785	66.0757	66.7849	68.6466	4577.11	-0.243491	0.180273	-0.180664	0.495423	-0.37382	0.00875583	-0.310992	0.0162426
8	45269671	45333216	10.4975	Cyp4v3	ENSMUSG00000079057	cytochrome P450, family 4, subfamily v, polypeptide 3 [Source:MGI Symbol;Acc:MGI:2142763]	1	NA	59.9672	52.9033	49.4697	55.1975	-10.4975	2.29423	40	71.1879	71.3435	71.9848	73.395	10207	-0.51609	0.000611414	-0.147746	0.620547	-0.369818	0.0140961	-0.00147447	0.993873
8	61224171	61396072	11.2952	Sh3rf1	ENSMUSG00000031642	SH3 domain containing ring finger 1 [Source:MGI Symbol;Acc:MGI:1913066]	1	NA	81.5224	68.4337	70.2272	77.7213	-11.2952	9.28758	137	82.7386	83.0277	84.1729	84.1729	89.178	-0.00913159	0.988223	0.0864439	0.904277	0.0343972	0.928967	0.129973	0.669935
8	70718543	70722635	16.1226	AC162446.1	ENSMUSG00000095026	uncharacterized protein LOC100502950 precursor [Source:RefSeq peptide;Acc:NP_001182182]	1	NA	39.1429	33.0381	23.0203	30.91	-16.1226	-2.12814	4	36.7037	34.3448	27.9755	34.3066	0.458756	-0.0042676	NA	-0.158944	NA	0.113234	NA	-0.0414418	NA
8	77250366	77517907	15.1784	Arhgap10	ENSMUSG00000037148	Rho GTPase activating protein 10 [Source:MGI Symbol;Acc:MGI:1925764]	1	1	84.1435	88.9584	68.9651	81.5325	-15.1784	-7.42587	211	85.4937	86.2064	86.45	86.9813	57.9438	-0.0907099	0.886609	-0.18606	0.798918	0.108836	0.799785	0.013486	0.975804
8	104281347	104310145	21.7767	Cmtm1	ENSMUSG00000031876	CKLF-like MARVEL transmembrane domain containing 1 [Source:MGI Symbol;Acc:MGI:2447159]	1	1	78.9144	79.6293	57.1376	73.2471	-21.7767	-6.38224	18	80.3895	81.139	79.8617	80.6053	0	NA	NA	NA	NA	NA	NA	NA	NA
8	106130319	106136974	10.2888	Esrp2	ENSMUSG00000084128	epithelial splicing regulatory protein 2 [Source:MGI Symbol;Acc:MGI:1924661]	1	NA	59.6729	64.1581	49.3841	48.3293	-10.2888	-15.8289	6	51.4322	52.4695	48.4952	47.9604	1652.74	-0.0618293	0.742625	0.0589598	0.820778	-0.373626	0.000301734	-0.252837	0.0082665
8	115682942	115707794	11.9612	Maf	ENSMUSG00000055435	avian musculoaponeurotic fibrosarcoma (v-maf) AS42 oncogene homolog [Source:MGI Symbol;Acc:MGI:96909]	1	NA	50.2465	47.2355	38.2854	34.3198	-11.9612	-12.9157	21	71.8012	73.0587	73.907	73.2947	575.66	0.501396	0.000539571	0.486952	0.00316398	0.652914	1.17063e-06	0.63847	3.964e-08
8	115705078	115707233	11.9612	Gm15655	ENSMUSG00000086717	predicted gene 15655 [Source:MGI Symbol;Acc:MGI:3805551]	1	NA	50.2465	47.2355	38.2854	34.3198	-11.9612	-12.9157	3	21.1633	19.0701	14.9405	13.8936	0	NA	NA	NA	NA	NA	NA	NA	NA
8	118283733	119324921	12.3288	Cdh13	ENSMUSG00000031841	cadherin 13 [Source:MGI Symbol;Acc:MGI:99551]	1	1	75.818	78.6904	63.4892	74.8908	-12.3288	-3.79963	732	79.0664	80.4884	80.4969	80.871	35.4631	0.664799	0.120491	0.322421	0.632844	0.485524	0.202452	0.143147	0.725422
8	120668290	120674209	14.4374	Cox4i1	ENSMUSG00000031818	cytochrome c oxidase subunit IV isoform 1 [Source:MGI Symbol;Acc:MGI:88473]	1	NA	84.5762	78.946	70.1388	75.6296	-14.4374	-3.31645	8	70.0787	68.0627	65.6978	66.0921	10888.5	-0.132835	0.544394	-0.058356	0.878518	0.441299	0.00129417	0.515778	1.67563e-05
8	122982837	122982943	17.6893	U6	ENSMUSG00000065915	U6 spliceosomal RNA [Source:RFAM;Acc:RF00026]	1	1	65.1552	65.2506	47.4659	64.8576	-17.6893	-0.393045	2	69.9723	71.4002	54.8767	70.189	NA	NA	NA	NA	NA	NA	NA	NA	NA
8	123204264	123212763	11.0887	Chmp1a	ENSMUSG00000000743	charged multivesicular body protein 1A [Source:MGI Symbol;Acc:MGI:1920159]	1	NA	51.1485	48.8733	40.0599	47.1159	-11.0887	-1.75745	11	67.8835	66.3759	66.5913	68.4857	1326.48	-0.095225	0.518095	-0.00186024	0.995545	-0.254951	0.00914935	-0.161586	0.0810016
8	126878841	126893739	13.2399	AC127300.3	ENSMUSG00000095039	No description	1	NA	47.9737	38.0258	34.7338	42.9877	-13.2399	4.9619	10	71.3181	74.0261	70.145	71.8675	0.0802375	0.0837353	NA	-0.00724561	NA	0.0101801	NA	-0.0808008	NA
9	20868642	20874307	16.8872	A230050P20Rik	ENSMUSG00000038884	RIKEN cDNA A230050P20 gene [Source:MGI Symbol;Acc:MGI:2441788]	1	1	35.6564	34.7984	18.7692	33.512	-16.8872	-1.2864	5	62.2082	63.9285	57.7926	65.4906	480.218	0.135256	0.694797	0.276938	0.476375	-1.49275	1.44292e-15	-1.35107	4.62828e-16
9	21242912	21248443	12.378	S1pr5	ENSMUSG00000045087	sphingosine-1-phosphate receptor 5 [Source:MGI Symbol;Acc:MGI:2150641]	1	NA	60.4556	57.6473	48.0776	54.1424	-12.378	-3.50493	4	64.9121	65.5298	64.2443	68.6509	227.129	0.739984	0.0019237	0.681829	0.0232997	-0.103928	0.745494	-0.162082	0.518421
9	31426199	31464238	11.4296	Tmem45b	ENSMUSG00000041737	transmembrane protein 45b [Source:MGI Symbol;Acc:MGI:2384574]	1	NA	69.4368	68.9767	58.0072	63.8466	-11.4296	-5.13013	28	76.4048	78.0335	78.2998	77.5051	7.69202	0.468425	0.522673	0.82445	NA	-0.1111	0.858107	0.244925	0.65783
9	32422208	32541389	10.2065	Fli1	ENSMUSG00000016087	Friend leukemia integration 1 [Source:MGI Symbol;Acc:MGI:95554]	1	NA	75.3776	69.7857	65.1711	68.8216	-10.2065	-0.96411	85	75.6799	76.2103	75.9989	76.1172	90.3737	0.109903	0.83051	0.129453	0.843736	0.352242	0.236098	0.371792	0.152593
9	42254177	42264300	11.3778	Sc5d	ENSMUSG00000032018	sterol-C5-desaturase (fungal ERG3, delta-5-desaturase) homolog (S. cerevisae) [Source:MGI Symbol;Acc:MGI:1353611]	1	NA	46.3245	34.4112	34.9467	36.6989	-11.3778	2.28761	9	48.3274	45.7029	44.5313	45.7777	6001.44	-0.186578	0.413136	0.222967	0.433042	-1.30183	5.66785e-20	-0.892285	7.72955e-12
9	44803355	44881296	16.9428	Mll1	ENSMUSG00000002028	myeloid/lymphoid or mixed-lineage leukemia 1 [Source:MGI Symbol;Acc:MGI:96995]	1	NA	56.537	53.081	39.5942	39.2446	-16.9428	-13.8363	70	82.6029	82.6731	82.2238	83.1647	263.333	0.482089	0.0115748	0.0916365	0.823889	0.692556	2.73249e-05	0.302104	0.0597485
9	54917283	54949924	11.1375	Agphd1	ENSMUSG00000035878	aminoglycoside phosphotransferase domain containing 1 [Source:MGI Symbol;Acc:MGI:2443139]	1	NA	59.6117	55.7976	48.4742	52.1875	-11.1375	-3.61011	17	66.7128	66.9101	67.9335	68.6961	859.68	0.131956	0.637699	0.087263	0.832146	0.571312	0.000442435	0.526618	0.000305446
9	60568859	60688158	13.5464	Lrrc49	ENSMUSG00000047766	leucine rich repeat containing 49 [Source:MGI Symbol;Acc:MGI:2442689]	1	NA	79.9614	67.5464	66.415	75.5851	-13.5464	8.03867	70	80.6935	81.8603	82.2799	82.3144	8.41206	0.283442	0.730803	0.527645	0.505655	0.113469	0.856197	0.357672	0.480627
9	71626509	71771602	13.0889	Cgnl1	ENSMUSG00000032232	cingulin-like 1 [Source:MGI Symbol;Acc:MGI:1915428]	1	NA	78.5667	69.3939	65.4778	71.0271	-13.0889	1.63323	98	79.1093	79.6774	80.1068	80.9041	1714.67	-0.0539506	0.880095	-0.0829519	0.85622	0.465408	0.00849782	0.436406	0.00588586
9	72438529	72458574	11.0852	Mns1	ENSMUSG00000032221	meiosis-specific nuclear structural protein 1 [Source:MGI Symbol;Acc:MGI:107933]	1	NA	65.5877	58.5184	54.5024	55.3282	-11.0852	-3.19019	18	74.7149	75.4706	75.1226	76.0526	0.804163	-0.0148965	NA	0.120491	NA	-0.12382	NA	0.0115671	NA
9	77917364	77984519	11.8186	Elovl5	ENSMUSG00000032349	ELOVL family member 5, elongation of long chain fatty acids (yeast) [Source:MGI Symbol;Acc:MGI:1916051]	1	1	52.3053	51.2856	40.4867	52.2465	-11.8186	0.960904	54	62.783	63.3904	61.5955	66.823	14457.3	-0.447959	0.106372	-0.345212	0.375365	-0.756805	0.000552749	-0.654058	0.00110025
9	83109948	83146685	18.3578	Hmgn3	ENSMUSG00000066456	high mobility group nucleosomal binding domain 3 [Source:MGI Symbol;Acc:MGI:2138069]	1	1	78.5921	84.647	60.2343	74.1709	-18.3578	-10.4761	26	80.9174	82.5964	80.7031	81.8516	14.2045	0.344186	0.623549	0.00271741	0.998697	-0.2345	0.663297	-0.575969	0.181353
9	86581363	86695914	10.1024	Me1	ENSMUSG00000032418	malic enzyme 1, NADP(+)-dependent, cytosolic [Source:MGI Symbol;Acc:MGI:97043]	1	1	63.2613	69.8922	53.1589	72.6972	-10.1024	2.80501	67	79.1613	82.2122	77.8086	83.8027	3200.95	-0.271584	0.689806	-0.091193	0.932611	-0.992658	0.00821052	-0.812267	0.0248786
9	97444395	98033181	10.641	Clstn2	ENSMUSG00000032452	calsyntenin 2 [Source:MGI Symbol;Acc:MGI:1929897]	1	1	71.8321	69.8308	61.191	72.3185	-10.641	2.48763	294	76.7786	78.3492	78.4204	78.5524	9.22436	-0.0922159	0.931561	0.0586268	0.962958	-0.0280031	0.965727	0.12284	0.842863
9	106470322	106476949	10.788	Parp3	ENSMUSG00000023249	poly (ADP-ribose) polymerase family, member 3 [Source:MGI Symbol;Acc:MGI:1891258]	1	NA	36.1325	38.1	25.3444	27.4734	-10.788	-10.6266	7	52.3691	52.3372	47.1166	47.1145	286.186	0.120799	0.685927	0.0066739	0.993576	-0.879633	2.65412e-07	-0.993758	2.98333e-11
9	106475963	106485424	10.788	Rrp9	ENSMUSG00000041506	RRP9, small subunit (SSU) processome component, homolog (yeast) [Source:MGI Symbol;Acc:MGI:2384313]	1	NA	36.1325	38.1	25.3444	27.4734	-10.788	-10.6266	9	66.8619	67.5375	65.6252	65.9599	127.207	-0.238296	0.533668	-0.36381	0.409114	-0.185906	0.54754	-0.31142	0.224681
9	108049269	108052801	11.8554	Gmppb	ENSMUSG00000070284	GDP-mannose pyrophosphorylase B [Source:MGI Symbol;Acc:MGI:2660880]	1	NA	77.4456	67.569	65.5903	67.709	-11.8554	0.139964	5	61.6966	59.4598	57.8005	60.2695	270.424	-0.403893	0.0229528	-0.269837	0.427169	-1.6217	3.13686e-25	-1.48765	5.62589e-25
9	108051534	108083346	11.8554	Rnf123	ENSMUSG00000041528	ring finger protein 123 [Source:MGI Symbol;Acc:MGI:2148796]	1	NA	77.4456	67.569	65.5903	67.709	-11.8554	0.139964	24	70.8369	70.8332	70.0885	72.8768	461.573	-0.256698	0.153146	-0.173581	0.529721	-0.179815	0.277825	-0.0966977	0.553795
9	108051675	108058592	11.8554	Gm20529	ENSMUSG00000092218	predicted gene 20529 [Source:MGI Symbol;Acc:MGI:5141994]	1	NA	77.4456	67.569	65.5903	67.709	-11.8554	0.139964	7	79.2611	77.05	75.3877	78.3922	6.52568	0.0892329	0.934383	-0.522724	NA	-0.550014	0.256299	-1.16197	0.00616924
9	108053159	108055701	11.8554	Amigo3	ENSMUSG00000032593	adhesion molecule with Ig like domain 3 [Source:MGI Symbol;Acc:MGI:2444854]	1	NA	77.4456	67.569	65.5903	67.709	-11.8554	0.139964	4	75.1769	72.495	69.3565	72.4648	21.8189	-0.175888	0.7952	-0.488623	0.490365	-0.719422	0.058767	-1.03216	0.00307243
9	116572746	117629913	11.6914	Rbms3	ENSMUSG00000039607	RNA binding motif, single stranded interacting protein [Source:MGI Symbol;Acc:MGI:2444477]	1	NA	87.8232	83.2324	76.1318	79.5933	-11.6914	-3.6391	625	83.3876	84.2653	84.2967	84.593	152.912	0.0628517	0.89376	-0.00744085	0.993884	-0.0321273	0.926639	-0.10242	0.712799
10	25527943	25536272	10.9823	AC153547.1	ENSMUSG00000096546	uncharacterized protein LOC100504474 [Source:RefSeq peptide;Acc:NP_001182525]	1	NA	32.633	21.9486	21.6506	24.0304	-10.9823	2.08179	9	58.968	56.0412	55.787	56.4728	481.933	0.30007	0.0452959	0.138843	0.589213	0.162209	0.286721	0.000981247	0.995198
10	40033535	40142254	11.0001	Slc16a10	ENSMUSG00000019838	solute carrier family 16 (monocarboxylic acid transporters), member 10 [Source:MGI Symbol;Acc:MGI:1919722]	1	NA	44.8579	38.6913	33.8578	38.4854	-11.0001	-0.205846	67	74.9505	74.6599	74.8466	75.2909	1420.91	-0.118182	0.65325	-0.0189366	0.966983	0.597134	5.70088e-05	0.69638	1.00101e-07
10	60762610	60831581	15.3401	Unc5b	ENSMUSG00000020099	unc-5 homolog B (C. elegans) [Source:MGI Symbol;Acc:MGI:894703]	1	NA	70.9271	67.9286	55.587	57.7797	-15.3401	-10.1489	51	69.3239	69.6511	72.1145	71.8022	112.094	0.317748	0.480921	-0.286539	0.606055	1.24323	3.93935e-06	0.638947	0.0162972
10	61648552	61674168	11.1685	Ppa1	ENSMUSG00000020089	pyrophosphatase (inorganic) 1 [Source:MGI Symbol;Acc:MGI:97831]	1	NA	74.1693	73.9412	63.0008	65.6545	-11.1685	-8.28667	23	70.0143	70.0175	69.6179	70.2494	4350.84	-0.36014	0.0524721	-0.000413211	0.999539	-0.533039	0.000570977	-0.173312	0.292996
10	62947026	62974185	14.875	Dna2	ENSMUSG00000036875	DNA replication helicase 2 homolog (yeast) [Source:MGI Symbol;Acc:MGI:2443732]	1	1	73.4091	74.1979	58.5342	72.6701	-14.875	-1.52778	34	80.9982	81.6899	79.9848	82.304	194.954	0.327105	0.126533	-0.0545334	0.915241	0.0987097	0.673525	-0.282928	0.0920084
10	67266689	67285305	12.4661	Nrbf2	ENSMUSG00000075000	nuclear receptor binding factor 2 [Source:MGI Symbol;Acc:MGI:1354950]	1	NA	40.5257	36.5067	28.0596	35.929	-12.4661	-0.577757	15	68.4555	69.2671	66.0269	68.5553	244.399	-0.0836961	0.804683	-0.205926	0.548746	0.171107	0.423164	0.0488768	0.834613
10	69151434	69291791	12.6169	Rhobtb1	ENSMUSG00000019944	Rho-related BTB domain containing 1 [Source:MGI Symbol;Acc:MGI:1916538]	1	1	61.6737	56.7656	49.0568	60.1506	-12.6169	3.38492	96	74.0316	75.7829	73.75	75.4138	1251.22	-0.0621798	0.840248	-0.208077	0.466711	0.741043	4.09063e-07	0.595145	9.00702e-06
10	71330480	71344954	13.2033	Cisd1	ENSMUSG00000037710	CDGSH iron sulfur domain 1 [Source:MGI Symbol;Acc:MGI:1261855]	1	NA	35.2375	23.1258	22.0342	27.5705	-13.2033	4.44479	15	53.741	52.1215	49.2762	53.0081	2170.2	0.0106987	0.974241	-0.0966946	0.74134	0.525926	2.5417e-05	0.418533	0.000239211
10	75037058	75054748	11.5125	Rab36	ENSMUSG00000020175	RAB36, member RAS oncogene family [Source:MGI Symbol;Acc:MGI:1924127]	1	NA	36.3213	22.3452	24.8088	30.3269	-11.5125	7.98163	15	61.5873	60.1145	62.1113	61.9449	1.91349	0.289052	NA	0.050234	NA	0.384809	NA	0.145991	NA
10	75060896	75184923	12.7192	Bcr	ENSMUSG00000009681	breakpoint cluster region [Source:MGI Symbol;Acc:MGI:88141]	1	NA	88.2527	78.2148	75.5335	81.741	-12.7192	3.52625	88	82.2579	82.7975	83.1089	83.8077	330.462	0.124908	0.637644	0.0889081	0.816876	0.191447	0.30395	0.155447	0.354077
10	75351111	75517972	14.235	1110038D17Rik	ENSMUSG00000033416	RIKEN cDNA 1110038D17 gene [Source:MGI Symbol;Acc:MGI:1916028]	1	NA	39.3065	32.631	25.0714	31.5475	-14.235	-1.08348	110	75.2178	75.5837	75.1339	76.2841	5789.61	-0.33697	0.0130075	-0.161846	0.481058	-0.127643	0.387834	0.0474814	0.755984
10	75406911	75441679	14.235	Upb1	ENSMUSG00000033427	ureidopropionase, beta [Source:MGI Symbol;Acc:MGI:2143535]	1	NA	39.3065	32.631	25.0714	31.5475	-14.235	-1.08348	26	69.2508	69.9451	68.5236	69.0244	8006.35	-0.105858	0.704003	0.263995	0.326751	0.297638	0.081359	0.66749	8.14231e-07
10	80261486	80288408	11.4938	Dazap1	ENSMUSG00000069565	DAZ associated protein 1 [Source:MGI Symbol;Acc:MGI:1917498]	1	1	67.2646	66.3123	55.7708	67.0192	-11.4938	0.70694	19	58.0433	56.9232	57.5489	58.294	485.757	0.087999	0.763031	-0.0641092	0.885337	0.0354113	0.882875	-0.116697	0.512476
10	80329953	80336441	12.6123	Reep6	ENSMUSG00000035504	receptor accessory protein 6 [Source:MGI Symbol;Acc:MGI:1917585]	1	NA	50.7329	47.2278	38.1206	46.5182	-12.6123	-0.70957	7	61.0067	59.5387	56.23	60.6671	485.015	0.299786	0.238182	0.0746046	0.885337	0.645059	0.000462014	0.419877	0.0149651
10	81273207	81291267	13.6789	Tjp3	ENSMUSG00000034917	tight junction protein 3 [Source:MGI Symbol;Acc:MGI:1351650]	1	NA	39.2357	32.1429	25.5568	31.1873	-13.6789	-0.955603	15	72.6384	71.7369	73.4583	73.5576	692.683	-0.173589	0.484397	-0.0843015	0.857408	-1.86637	4.63796e-34	-1.77708	3.35059e-38
10	84526305	84534036	12.015	Ckap4	ENSMUSG00000046841	cytoskeleton-associated protein 4 [Source:MGI Symbol;Acc:MGI:2444926]	1	NA	73.2724	71.0683	61.2574	70.9485	-12.015	-0.11979	11	84.3814	82.7599	82.0727	83.908	58.1455	0.550007	0.176103	0.449446	0.404579	0.31731	0.396403	0.216749	0.52917
10	88746607	88826814	10.6775	Utp20	ENSMUSG00000004356	UTP20, small subunit (SSU) processome component, homolog (yeast) [Source:MGI Symbol;Acc:MGI:1917933]	1	1	78.3127	85.762	67.6352	79.8359	-10.6775	-5.92608	63	88.6453	89.3293	89.6606	90.6243	649.669	0.0172434	0.953297	-0.103305	0.706537	-0.170145	0.229066	-0.290693	0.0099328
10	89454234	89533585	11.1596	Nr1h4	ENSMUSG00000047638	nuclear receptor subfamily 1, group H, member 4 [Source:MGI Symbol;Acc:MGI:1352464]	1	1	33.4887	29.8163	22.3291	33.3888	-11.1596	3.57251	52	65.9253	66.3264	67.227	67.668	3120.39	-0.0758113	0.81357	0.0546877	0.908128	0.0639992	0.783699	0.194498	0.256917
10	93640681	93747207	11.8518	Ntn4	ENSMUSG00000020019	netrin 4 [Source:MGI Symbol;Acc:MGI:1888978]	1	NA	82.6494	79.9019	70.7976	73.9848	-11.8518	-5.91716	71	80.5737	82.5865	83.2655	82.8358	189.277	0.633455	0.00234537	0.465947	0.122048	-0.190833	0.449705	-0.358341	0.0546967
10	94311949	94590956	12.467	Tmcc3	ENSMUSG00000020023	transmembrane and coiled coil domains 3 [Source:MGI Symbol;Acc:MGI:2442900]	1	NA	88.4202	82.5778	75.9532	84.5645	-12.467	1.98674	222	78.8767	79.5035	80.167	80.3982	132.211	0.470306	0.0909566	0.422866	0.234294	0.395679	0.112681	0.348239	0.108262
10	95385362	95417180	11.4862	Socs2	ENSMUSG00000020027	suppressor of cytokine signaling 2 [Source:MGI Symbol;Acc:MGI:1201787]	1	NA	87.4053	86.1934	75.9192	79.435	-11.4862	-6.75839	29	70.9444	74.2158	73.0928	73.1035	557.681	-0.295995	0.531585	-0.524781	0.2778	0.964391	0.000862309	0.735605	0.00734355
10	95547007	95564167	12.8635	Nudt4	ENSMUSG00000020029	nudix (nucleoside diphosphate linked moiety X)-type motif 4 [Source:MGI Symbol;Acc:MGI:1918457]	1	NA	74.7421	72.2682	61.8785	66.5828	-12.8635	-5.68535	16	57.6116	56.3868	55.4088	55.8708	1063.8	0.141953	0.616588	0.181485	0.593854	0.136	0.530825	0.175532	0.332079
10	105187663	105574451	11.6559	Tmtc2	ENSMUSG00000036019	transmembrane and tetratricopeptide repeat containing 2 [Source:MGI Symbol;Acc:MGI:1914057]	1	NA	81.9596	79.7109	70.3037	71.9642	-11.6559	-7.74671	225	86.8113	87.5517	88.5465	88.5316	255.601	0.141556	0.71965	-0.222258	0.577815	1.69062	1.03934e-18	1.3268	6.21705e-14
10	114398823	114802307	12.4034	Trhde	ENSMUSG00000050663	TRH-degrading enzyme [Source:MGI Symbol;Acc:MGI:2384311]	1	1	50.8806	52.7549	38.4772	54.9455	-12.4034	2.19062	165	74.0238	75.827	78.5174	76.6047	32.3581	0.186566	0.804041	-0.780808	0.230662	-1.50235	6.81792e-05	-2.46973	3.0054e-12
10	115289863	115315591	11.1486	Rab21	ENSMUSG00000020132	RAB21, member RAS oncogene family [Source:MGI Symbol;Acc:MGI:894308]	1	NA	65.0319	56.3174	53.8833	62.9257	-11.1486	6.60837	27	72.9481	73.0941	71.5359	73.4712	512.176	0.188801	0.498854	-0.0109384	0.98601	0.272857	0.177815	0.0731175	0.742608
11	11930508	12038683	13.8666	Grb10	ENSMUSG00000020176	growth factor receptor bound protein 10 [Source:MGI Symbol;Acc:MGI:103232]	1	NA	40.9032	24.3333	27.0366	36.5588	-13.8666	12.2254	63	67.2489	67.2159	68.9597	68.7922	58.3989	0.191449	0.699219	0.122633	0.865261	0.391254	0.212706	0.322438	0.260984
11	18880430	19018958	10.1293	Meis1	ENSMUSG00000020160	Meis homeobox 1 [Source:MGI Symbol;Acc:MGI:104717]	1	NA	86.728	74.1113	76.5987	82.1198	-10.1293	8.00845	81	77.2266	78.49	80.5413	80.7637	83.6378	0.0365611	0.95113	-0.123152	0.855262	-0.183319	0.571227	-0.343033	0.182763
11	19009128	19011183	10.1293	Gm16140	ENSMUSG00000084085	predicted gene 16140 [Source:MGI Symbol;Acc:MGI:3802123]	1	NA	86.728	74.1113	76.5987	82.1198	-10.1293	8.00845	5	85.0186	84.9834	82.728	85.8615	0	NA	NA	NA	NA	NA	NA	NA	NA
11	53457205	53467766	12.504	Shroom1	ENSMUSG00000018387	shroom family member 1 [Source:MGI Symbol;Acc:MGI:1919024]	1	NA	64.8983	55.2611	52.3943	60.2669	-12.504	5.00581	10	61.4972	61.6579	59.3146	62.6452	1020.27	-0.235333	0.32061	0.170616	0.638137	-1.22185	1.61462e-14	-0.815904	2.67194e-08
11	53462379	53463613	12.504	Gm12212	ENSMUSG00000085707	predicted gene 12212 [Source:MGI Symbol;Acc:MGI:3652263]	1	NA	64.8983	55.2611	52.3943	60.2669	-12.504	5.00581	3	61.2861	54.0329	51.8463	58.547	0	NA	NA	NA	NA	NA	NA	NA	NA
11	58199556	58207591	11.7934	Igtp	ENSMUSG00000078853	interferon gamma induced GTPase [Source:MGI Symbol;Acc:MGI:107729]	1	NA	49.2054	39.1564	37.412	43.4001	-11.7934	4.2438	8	70.1591	67.9458	69.3084	70.6655	979.735	0.307787	0.610949	-0.0264212	0.98048	-0.986804	0.00563703	-1.32101	3.65821e-05
11	58199618	58222779	11.7934	Irgm2	ENSMUSG00000069874	immunity-related GTPase family M member 2 [Source:MGI Symbol;Acc:MGI:1926262]	1	NA	49.2054	39.1564	37.412	43.4001	-11.7934	4.2438	17	65.9997	64.3094	64.6053	66.9212	371.402	0.600219	0.14275	0.0723683	0.938679	-0.683781	0.0405476	-1.21163	1.72522e-05
11	60788104	60811718	11.687	Shmt1	ENSMUSG00000020534	serine hydroxymethyltransferase 1 (soluble) [Source:MGI Symbol;Acc:MGI:98299]	1	NA	60.3653	55.8372	48.6783	57.2919	-11.687	1.45473	16	70.4559	68.5023	68.9009	70.5038	9089.85	0.0215226	0.953707	0.157229	0.60738	-0.635527	1.3925e-05	-0.499821	0.000180473
11	60804578	60804703	11.687	SNORA25	ENSMUSG00000088956	Small nucleolar RNA SNORA25 [Source:RFAM;Acc:RF00402]	1	NA	60.3653	55.8372	48.6783	57.2919	-11.687	1.45473	2	67.3094	63.5043	58.5167	64.7164	NA	NA	NA	NA	NA	NA	NA	NA	NA
11	61343401	61378345	15.5356	Slc47a1	ENSMUSG00000010122	solute carrier family 47, member 1 [Source:MGI Symbol;Acc:MGI:1914723]	1	NA	63.0984	62.3336	47.5628	54.8022	-15.5356	-7.53146	25	72.4306	73.1459	72.0437	73.0799	5130.71	-0.144067	0.516081	0.0345905	0.93338	-0.203595	0.208377	-0.0249375	0.89859
11	65002039	65162961	10.368	Arhgap44	ENSMUSG00000033389	Rho GTPase activating protein 44 [Source:MGI Symbol;Acc:MGI:2144423]	1	NA	74.1746	71.6063	63.8067	69.6023	-10.368	-2.00405	111	84.9627	84.8182	85.176	85.8875	14.8037	-0.846106	0.118599	-0.748457	0.260648	-0.117907	0.842632	-0.0202568	0.974752
11	75531694	75577575	11.441	Slc43a2	ENSMUSG00000038178	solute carrier family 43, member 2 [Source:MGI Symbol;Acc:MGI:2442746]	1	NA	64.3628	55.5727	52.9217	61.7295	-11.4411	6.15675	32	75.2911	75.3728	76.3074	77.7546	230.742	0.641505	0.00495704	0.660729	0.0100927	0.572991	0.00742237	0.592216	0.00112187
11	79781979	79872394	11.2691	9130204K15Rik	ENSMUSG00000086474	RIKEN cDNA 9130204K15 gene [Source:MGI Symbol;Acc:MGI:2441733]	1	1	49.3091	51.6661	38.04	46.869	-11.2691	-4.79714	61	82.8879	83.4599	83.3118	84.5955	1.8864	-0.132324	NA	-0.0254469	NA	-0.496137	NA	-0.389261	NA
11	80880169	81968457	10.3104	Accn1	ENSMUSG00000020704	amiloride-sensitive cation channel 1, neuronal (degenerin) [Source:MGI Symbol;Acc:MGI:1100867]	1	NA	80.685	72.5296	70.3746	78.3189	-10.3104	5.78929	566	72.4941	73.86	74.3063	74.5077	0	NA	NA	NA	NA	NA	NA	NA	NA
11	82802449	82871210	14.3537	Rffl	ENSMUSG00000020696	ring finger and FYVE like domain containing protein [Source:MGI Symbol;Acc:MGI:1914588]	1	NA	69.1141	59.1142	54.7604	63.1161	-14.3537	4.00192	55	76.849	77.2326	76.7358	78.6242	413.514	-0.0865487	0.721434	-0.322681	0.0969358	0.454867	0.000577441	0.218735	0.103102
11	88830792	88864586	11.8449	Akap1	ENSMUSG00000018428	A kinase (PRKA) anchor protein 1 [Source:MGI Symbol;Acc:MGI:104729]	1	NA	89.6286	87.2119	77.7836	76.0724	-11.8449	-11.1395	25	65.5817	65.1714	63.6932	65.9277	3510.63	-0.00819766	0.979333	-0.243506	0.213403	0.480547	6.49534e-05	0.245239	0.0357576
11	98907801	98923940	19.9466	Cdc6	ENSMUSG00000017499	cell division cycle 6 homolog (S. cerevisiae) [Source:MGI Symbol;Acc:MGI:1345150]	1	1	75.1617	76.8676	55.2151	62.1581	-19.9466	-14.7096	23	72.9401	73.937	70.7519	71.1769	7.01737	0.324017	0.694276	0.416058	NA	-0.0991274	0.874532	-0.00708676	0.990722
11	102194432	102230166	13.0016	Hdac5	ENSMUSG00000008855	histone deacetylase 5 [Source:MGI Symbol;Acc:MGI:1333784]	1	NA	43.7361	41.2955	30.7345	38.364	-13.0016	-2.93148	24	67.6629	68.4008	67.565	68.4052	1196.08	-0.102926	0.691397	-0.0467869	0.913154	-0.206951	0.22316	-0.150811	0.338365
11	107207892	107470699	12.1291	Pitpnc1	ENSMUSG00000040430	phosphatidylinositol transfer protein, cytoplasmic 1 [Source:MGI Symbol;Acc:MGI:1919045]	1	NA	59.3583	57.6129	47.2292	53.6039	-12.1291	-4.00901	222	80.4425	80.9502	81.021	81.9547	497.746	0.121589	0.603897	0.386479	0.0472536	0.104736	0.573266	0.369627	0.00378256
11	107933387	108343928	13.9516	Prkca	ENSMUSG00000050965	protein kinase C, alpha [Source:MGI Symbol;Acc:MGI:97595]	1	NA	46.0261	41.7748	32.0745	41.826	-13.9516	0.05126	286	85.0216	85.7051	86.5002	86.7348	201.29	-0.104019	0.798419	-0.427484	0.240455	-0.65842	0.00260335	-0.981885	3.03693e-07
11	110399122	110525522	10.0814	Map2k6	ENSMUSG00000020623	mitogen-activated protein kinase kinase 6 [Source:MGI Symbol;Acc:MGI:1346870]	1	NA	33.1219	28.8994	23.0405	26.0648	-10.0814	-2.83466	108	80.4713	81.1256	81.5128	81.7032	85.2249	-0.316015	0.492478	0.523849	0.256057	0.21618	0.557834	1.05604	3.59792e-05
11	113726850	113751881	14.1169	Cdc42ep4	ENSMUSG00000041598	CDC42 effector protein (Rho GTPase binding) 4 [Source:MGI Symbol;Acc:MGI:1929760]	1	1	67.7539	73.8608	53.637	70.1886	-14.1169	-3.67214	16	58.8454	61.2999	56.1496	59.4948	607.121	-0.135617	0.697478	-0.159737	0.711899	0.38702	0.0658938	0.362901	0.0549744
11	116171888	116199045	12.4589	Acox1	ENSMUSG00000020777	acyl-Coenzyme A oxidase 1, palmitoyl [Source:MGI Symbol;Acc:MGI:1330812]	1	NA	26.2133	25.729	13.7544	17.3273	-12.4589	-8.40166	19	54.616	58.6882	52.2052	54.8428	32598.1	-0.0536723	0.890192	-0.145249	0.728489	1.21793	1.72059e-12	1.12636	4.87075e-13
11	116470845	116494202	15.8527	Prpsap1	ENSMUSG00000015869	phosphoribosyl pyrophosphate synthetase-associated protein 1 [Source:MGI Symbol;Acc:MGI:1915013]	1	NA	34.9172	31.9849	19.0644	18.3817	-15.8527	-13.6033	25	64.2788	65.0775	62.9055	63.9941	524.491	0.10695	0.738016	0.0711542	0.884411	0.387431	0.0361829	0.351635	0.033853
11	117199661	117362325	11.4809	2009-09-01	ENSMUSG00000059248	septin 9 [Source:MGI Symbol;Acc:MGI:1858222]	1	1	43.9048	51.8651	32.4239	39.7766	-11.4809	-12.0885	109	70.4287	71.2187	69.9078	71.9032	718.979	-0.140864	0.635211	-0.0771499	0.879196	-1.11399	2.82556e-11	-1.05027	3.15579e-12
11	119935803	119942698	12.6944	Gm11767	ENSMUSG00000085207	predicted gene 11767 [Source:MGI Symbol;Acc:MGI:3650674]	1	NA	29.9794	32.0032	17.2849	24.2489	-12.6944	-7.75437	7	36.3138	38.8752	33.9272	35.7257	3.77702	-0.0323559	NA	-0.0808795	NA	0.163594	NA	0.11507	NA
11	119938511	119942074	12.6944	Gm11766	ENSMUSG00000086924	predicted gene 11766 [Source:MGI Symbol;Acc:MGI:3650673]	1	NA	29.9794	32.0032	17.2849	24.2489	-12.6944	-7.75437	4	34.757	36.0355	31.4486	33.2791	4.07662	0.303214	0.699571	0.0892167	NA	-0.613601	0.140015	-0.827598	0.0472041
11	120007313	120047167	14.1475	Aatk	ENSMUSG00000025375	apoptosis-associated tyrosine kinase [Source:MGI Symbol;Acc:MGI:1197518]	1	1	79.5857	74.8333	65.4382	80.0727	-14.1475	5.23932	24	75.5676	75.6288	76.8743	79.5454	99.9731	0.301556	0.347923	0.150268	0.768015	0.542511	0.018624	0.391223	0.0638748
11	120831029	120834244	10.4756	Gm11773	ENSMUSG00000087638	predicted gene 11773 [Source:MGI Symbol;Acc:MGI:3651310]	1	1	45.6732	44.7683	35.1977	48.8927	-10.4756	4.12441	4	65.6016	65.6346	61.549	69.6095	19.2178	-0.543152	0.41574	-0.0595967	0.961941	-1.46161	0.000363641	-0.978058	0.0229816
12	16670615	16800886	10.0942	Greb1	ENSMUSG00000036523	gene regulated by estrogen in breast cancer protein [Source:MGI Symbol;Acc:MGI:2149712]	1	NA	71.2434	69.769	61.1492	69.6677	-10.0942	-0.10134	64	79.9084	81.0519	80.5413	82.1948	0	NA	NA	NA	NA	NA	NA	NA	NA
12	55302637	55382491	12.4704	1110008L16Rik	ENSMUSG00000021023	RIKEN cDNA 1110008L16 gene [Source:MGI Symbol;Acc:MGI:1913382]	1	1	72.3628	74.3746	59.8924	72.9059	-12.4704	-1.46865	65	82.6425	83.2416	83.8644	84.0762	438.227	-0.201148	0.260764	-0.111862	0.706556	-0.122252	0.458325	-0.0329669	0.855406
12	72211752	72409054	13.0652	Rtn1	ENSMUSG00000021087	reticulon 1 [Source:MGI Symbol;Acc:MGI:1933947]	1	NA	52.0624	37.69	38.9972	41.6722	-13.0652	3.98227	141	79.6106	79.9563	81.2823	82.2246	9.54461	0.167725	0.855871	0.492969	0.534273	0.520312	0.287966	0.845556	0.0480165
12	75450883	75596200	13.4325	Ppp2r5e	ENSMUSG00000021051	protein phosphatase 2, regulatory subunit B (B56), epsilon isoform [Source:MGI Symbol;Acc:MGI:1349473]	1	NA	53.2892	43.2867	39.8568	44.6425	-13.4325	1.35572	76	75.5246	75.6581	75.6685	76.4737	621.219	-0.0934407	0.697113	0.176243	0.493977	0.0721481	0.698215	0.341832	0.00577216
12	76255232	76319820	11.1961	Mthfd1	ENSMUSG00000021048	methylenetetrahydrofolate dehydrogenase (NADP+ dependent), methenyltetrahydrofolate cyclohydrolase, formyltetrahydrofolate synthase [Source:MGI Symbol;Acc:MGI:1342005]	1	NA	60.2299	59.9262	49.0338	57.6501	-11.1961	-2.27605	55	73.1059	73.2793	73.3816	73.8808	4366.81	-0.128428	0.552145	0.148812	0.579217	-0.389166	0.00460008	-0.111927	0.454418
12	87147707	87164721	13.6401	Gstz1	ENSMUSG00000021033	glutathione transferase zeta 1 (maleylacetoacetate isomerase) [Source:MGI Symbol;Acc:MGI:1341859]	1	NA	54.1542	46.1948	40.5141	46.1068	-13.6401	-0.088038	15	65.1505	64.8133	62.4466	65.4055	14816.2	-0.201741	0.387143	0.0533143	0.908128	-0.383406	0.0219343	-0.12835	0.472668
12	104338486	104394257	10.8109	Serpina3m	ENSMUSG00000079012	serine (or cysteine) peptidase inhibitor, clade A, member 3M [Source:MGI Symbol;Acc:MGI:98378]	1	NA	42.3229	43.7319	31.512	33.5994	-10.8109	-10.1326	21	64.8688	65.2274	64.0982	65.5105	16825.5	-0.176481	0.598383	-0.265043	0.487261	-0.229204	0.344303	-0.317765	0.11474
12	105032689	105040910	10.9381	Glrx5	ENSMUSG00000021102	glutaredoxin 5 homolog (S. cerevisiae) [Source:MGI Symbol;Acc:MGI:1920296]	1	NA	41.7245	34.9508	30.7863	29.7195	-10.9381	-5.23128	11	54.19	54.3955	52.6742	54.228	615.714	-0.0804026	0.725237	-0.176009	0.442408	0.555521	4.1989e-06	0.459915	3.48815e-05
12	112722174	112746591	11.3556	AW555464	ENSMUSG00000072825	expressed sequence AW555464 [Source:MGI Symbol;Acc:MGI:2145043]	1	NA	63.6079	57.9738	52.2524	49.8632	-11.3556	-8.11058	15	75.5754	75.7243	74.8517	73.8417	364.791	0.162508	0.582175	0.0371833	0.944923	0.0711669	0.783233	-0.0541581	0.819597
13	46501848	46649642	16.6581	Cap2	ENSMUSG00000021373	CAP, adenylate cyclase-associated protein, 2 (yeast) [Source:MGI Symbol;Acc:MGI:1914502]	1	1	86.6095	87.2951	69.9514	86.4248	-16.6581	-0.8703	108	80.57	82.1346	81.6483	82.0202	23.7632	0.499994	0.423836	0.872738	0.160966	-1.06593	0.0103021	-0.693184	0.0963931
13	49187485	49196244	11.603	Ninj1	ENSMUSG00000037966	ninjurin 1 [Source:MGI Symbol;Acc:MGI:1196617]	1	NA	54.1807	53.4621	42.5777	48.3073	-11.603	-5.15478	7	52.5767	53.9715	49.7902	52.6384	1412.71	-0.173706	0.377416	0.0177432	0.965982	-0.324737	0.0232663	-0.133288	0.367104
13	55523235	55528538	10.7729	Dok3	ENSMUSG00000035711	docking protein 3 [Source:MGI Symbol;Acc:MGI:1351490]	1	NA	79.6317	74.9897	68.8589	73.6988	-10.7729	-1.29085	5	81.7998	80.6709	75.5558	74.9123	19.0997	0.474183	0.470328	0.518541	0.487261	0.435278	0.36915	0.479636	0.278363
13	55530410	55536658	10.7729	Ddx41	ENSMUSG00000021494	DEAD (Asp-Glu-Ala-Asp) box polypeptide 41 [Source:MGI Symbol;Acc:MGI:1920185]	1	NA	79.6317	74.9897	68.8589	73.6988	-10.7729	-1.29085	7	73.658	72.5286	71.5952	73.1875	332.509	-0.139351	0.557192	-0.192921	0.500859	0.0411578	0.853336	-0.012412	0.954103
13	66119547	66122836	10.5262	AC192334.1	ENSMUSG00000095909	zinc finger protein family member [Source:RefSeq peptide;Acc:NP_001171303]	1	NA	77.175	74.1623	66.6488	68.2015	-10.5262	-5.96074	2	73.676	70.9095	65.9658	64.4957	0	NA	NA	NA	NA	NA	NA	NA	NA
13	93655720	93674302	12.5006	Bhmt2	ENSMUSG00000042118	betaine-homocysteine methyltransferase 2 [Source:MGI Symbol;Acc:MGI:1891379]	1	NA	39.3291	33.7703	26.8285	35.1658	-12.5006	1.39556	13	82.0438	82.1894	80.4538	80.8506	6339.55	-0.0889695	0.773261	0.00339505	0.995472	-0.496056	0.00272904	-0.403692	0.00746196
13	93674433	93752831	12.5006	Dmgdh	ENSMUSG00000042102	dimethylglycine dehydrogenase precursor [Source:MGI Symbol;Acc:MGI:1921379]	1	NA	39.3291	33.7703	26.8285	35.1658	-12.5006	1.39556	52	80.3874	81.2121	81.0041	81.4829	7040.72	-0.127814	0.544394	0.533901	0.000520345	-0.326641	0.0177457	0.335074	0.00553452
13	94057796	94195409	11.6741	Lhfpl2	ENSMUSG00000045312	lipoma HMGIC fusion partner-like 2 [Source:MGI Symbol;Acc:MGI:2145236]	1	NA	76.3293	71.5785	64.6551	71.1595	-11.6741	-0.418996	108	78.8011	78.7994	79.0583	79.3525	434.447	0.126352	0.665584	0.234424	0.459306	-0.0441695	0.862265	0.0639029	0.76426
13	99421464	99516602	12.8412	Mtap1b	ENSMUSG00000052727	microtubule-associated protein 1B [Source:MGI Symbol;Acc:MGI:1306778]	1	NA	81.7619	82.2729	68.9207	70.5991	-12.8412	-11.6738	82	78.7616	80.424	80.8404	80.4541	8.75706	0.207791	0.817563	0.823795	0.212306	0.140468	0.817578	0.756471	0.093094
13	114818244	114829006	16.1449	Mocs2	ENSMUSG00000015536	molybdenum cofactor synthesis 2 [Source:MGI Symbol;Acc:MGI:1336894]	1	NA	47.3508	37.1488	31.2059	38.5988	-16.1449	1.45004	13	57.7479	57.5797	55.6949	57.2192	3463.59	-0.141073	0.460014	0.0613058	0.854441	-0.100244	0.533385	0.102134	0.464859
14	14012491	14107296	14.588	Atxn7	ENSMUSG00000021738	ataxin 7 [Source:MGI Symbol;Acc:MGI:2179277]	1	1	70.552	75.4729	55.9641	66.7205	-14.588	-8.75238	55	81.6119	82.294	82.0011	83.3159	382.142	0.176686	0.409803	0.190458	0.48561	0.279508	0.0785971	0.293279	0.0315019
14	21052574	21448568	10.2172	Adk	ENSMUSG00000039197	adenosine kinase [Source:MGI Symbol;Acc:MGI:87930]	1	NA	51.6049	49.1127	41.3877	48.1842	-10.2172	-0.928578	229	78.8873	78.959	78.5718	79.9116	23088	-0.125625	0.594307	0.185754	0.497694	-0.0820212	0.67347	0.229358	0.105663
14	27380732	27380850	16.7412	AC154327.1	ENSMUSG00000093034	No description	1	1	58.7624	55.7992	42.0212	54.8741	-16.7412	-0.925099	2	61.0332	59.6539	50.5786	58.6549	NA	NA	NA	NA	NA	NA	NA	NA	NA
14	31552905	31641286	14.1708	Hacl1	ENSMUSG00000021884	2-hydroxyacyl-CoA lyase 1 [Source:MGI Symbol;Acc:MGI:1929657]	1	1	68.582	70.5348	54.4112	64.509	-14.1708	-6.02578	66	77.0353	77.1	77.1603	78.2594	26913.5	-0.066091	0.85542	0.0386	0.941891	0.0721463	0.772826	0.176837	0.353493
14	31641028	31668579	17.3553	Btd	ENSMUSG00000021900	biotinidase [Source:MGI Symbol;Acc:MGI:1347001]	1	NA	61.5907	54.6268	44.2354	46.7759	-17.3553	-7.85098	29	59.1616	60.9964	58.9894	59.2855	1553.73	-0.0350567	0.878446	-0.129908	0.552887	0.308483	0.00687666	0.213631	0.0453433
14	32659119	32685272	11.1961	3425401B19Rik	ENSMUSG00000071540	RIKEN cDNA 3425401B19 gene [Source:MGI Symbol;Acc:MGI:3588196]	1	NA	46.0043	41.8389	34.8082	34.9285	-11.1961	-6.91042	22	76.1623	76.8345	75.5737	77.4212	0.466739	-0.09768	NA	-0.0771307	NA	0.0429589	NA	0.0635082	NA
14	34819825	35583379	10.4533	Grid1	ENSMUSG00000041078	glutamate receptor, ionotropic, delta 1 [Source:MGI Symbol;Acc:MGI:95812]	1	NA	72.4491	64.2747	61.9958	65.0847	-10.4533	0.809976	328	77.1566	78.6054	80.0383	80.009	162.414	0.495687	0.341676	0.822519	0.117536	-0.474529	0.251581	-0.147697	0.747596
14	36874936	36968764	15.0136	Gcap14	ENSMUSG00000058690	granule cell antiserum positive 14 [Source:MGI Symbol;Acc:MGI:101859]	1	NA	51.5036	53.5729	36.49	38.7746	-15.0136	-14.7982	58	80.6882	81.7667	81.5965	81.8083	809.995	0.202367	0.16902	0.148958	0.497807	0.0113591	0.950146	-0.0420495	0.769978
14	46882854	47105817	13.5492	Samd4	ENSMUSG00000021838	sterile alpha motif domain containing 4 [Source:MGI Symbol;Acc:MGI:1921730]	1	1	65.0453	66.4582	51.4961	63.4899	-13.5492	-2.96823	147	81.2494	82.3171	83.1337	82.9334	65.5405	0.403253	0.309819	0.464041	0.32656	0.320656	0.342088	0.381444	0.172615
14	51905271	51913488	15.2471	Ndrg2	ENSMUSG00000004558	N-myc downstream regulated gene 2 [Source:MGI Symbol;Acc:MGI:1352498]	1	NA	48.7997	58.0254	33.5526	35.4824	-15.2471	-22.543	8	38.5565	42.7767	34.1485	36.1488	13946	-0.165138	0.488253	-0.0122713	0.978602	-0.02707	0.91011	0.125796	0.461625
14	55560006	55570065	13.0134	Dcaf11	ENSMUSG00000022214	DDB1 and CUL4 associated factor 11 [Source:MGI Symbol;Acc:MGI:90168]	1	NA	60.4542	52.1578	47.4407	45.4436	-13.0134	-6.7142	11	49.0043	47.8842	45.4597	47.1059	4985.68	-0.118453	0.610042	0.0189641	0.96462	-0.180228	0.274093	-0.0428118	0.813948
14	60634001	60764556	11.0181	Spata13	ENSMUSG00000021990	spermatogenesis associated 13 [Source:MGI Symbol;Acc:MGI:104838]	1	NA	83.0303	80.2957	72.0123	78.304	-11.0181	-1.99175	109	76.094	76.8934	76.8413	77.723	1039.27	0.096017	0.780406	0.154969	0.697079	0.0638255	0.80903	0.122778	0.556031
14	65837302	65866604	10.1648	Ccdc25	ENSMUSG00000022035	coiled-coil domain containing 25 [Source:MGI Symbol;Acc:MGI:1914429]	1	NA	75.2727	69.882	65.1079	67.3301	-10.1648	-2.5519	21	68.9073	69.5733	70.0965	70.8935	471.032	-0.162689	0.350533	-0.219825	0.340697	-0.650362	8.62049e-08	-0.707498	8.29687e-11
14	73123037	73207843	13.2481	Rcbtb2	ENSMUSG00000022106	regulator of chromosome condensation (RCC1) and BTB (POZ) domain containing protein 2 [Source:MGI Symbol;Acc:MGI:1917200]	1	1	55.4744	61.1635	42.2264	49.9095	-13.2481	-11.254	47	74.7195	75.6087	74.6881	75.7731	752.313	0.128055	0.566831	-0.270308	0.245836	-0.26966	0.0784522	-0.668022	3.24009e-08
14	73173820	73187321	13.2481	Gm17233	ENSMUSG00000090706	predicted gene 17233 [Source:MGI Symbol;Acc:MGI:4938060]	1	1	55.4744	61.1635	42.2264	49.9095	-13.2481	-11.254	9	75.6357	77.6393	75.5772	75.5791	0.780565	-0.112392	NA	0.140359	NA	-0.181759	NA	0.0709922	NA
14	73362231	73385271	11.0414	Itm2b	ENSMUSG00000022108	integral membrane protein 2B [Source:MGI Symbol;Acc:MGI:1309517]	1	1	59.6987	59.486	48.6573	66.8519	-11.0414	7.36593	23	57.1723	58.3738	56.1665	59.099	11857.2	-0.123693	0.630173	-0.00846437	0.98828	0.0981613	0.629098	0.21339	0.166458
14	100213142	100246280	13.7364	4930517O19Rik	ENSMUSG00000054391	RIKEN cDNA 4930517O19 gene [Source:MGI Symbol;Acc:MGI:1922325]	1	NA	74.3519	68.7703	60.6155	66.6603	-13.7364	-2.10996	23	71.4785	71.0364	70.4423	71.6497	0.0884019	0.000473182	NA	0.0779256	NA	0.0102788	NA	0.0877312	NA
14	101442360	101609191	17.0992	Tbc1d4	ENSMUSG00000033083	TBC1 domain family, member 4 [Source:MGI Symbol;Acc:MGI:2429660]	1	1	38.9172	41.5622	21.818	36.8364	-17.0992	-4.72583	122	81.2957	82.0301	84.3628	84.4192	219.886	0.486821	0.0302415	0.118179	0.805285	0.0178891	0.953323	-0.350752	0.0619127
14	118875520	118925314	12.4121	Dzip1	ENSMUSG00000042156	DAZ interacting protein 1 [Source:MGI Symbol;Acc:MGI:1914311]	1	NA	41.1998	40.8413	28.7877	30.7664	-12.4121	-10.0749	55	80.6905	82.2869	83.6984	83.9544	15.3584	0.477642	0.474267	0.298378	0.747585	0.332977	0.51915	0.153713	0.780859
14	119138415	119869594	14.3461	Hs6st3	ENSMUSG00000053465	heparan sulfate 6-O-sulfotransferase 3 [Source:MGI Symbol;Acc:MGI:1354960]	1	NA	81.8956	74.3312	67.5496	74.5814	-14.3461	0.25019	420	78.8328	80.4128	80.6955	80.9861	0.370822	-0.0504801	NA	0.127838	NA	-0.0314887	NA	0.146829	NA
14	120275669	120431697	12.4039	Mbnl2	ENSMUSG00000022139	muscleblind-like 2 [Source:MGI Symbol;Acc:MGI:2145597]	1	1	58.0822	60.923	45.6783	55.857	-12.4039	-5.06599	139	79.3163	80.8098	79.3355	79.9973	577.514	0.0613729	0.794848	0.0803887	0.787681	0.134241	0.370143	0.153257	0.226809
15	6445327	6498751	12.2806	C9	ENSMUSG00000022149	complement component 9 [Source:MGI Symbol;Acc:MGI:1098282]	1	1	59.1232	53.6015	46.8426	63.073	-12.2806	9.47148	32	82.6977	83.6557	83.4602	84.9379	2803.98	-0.149421	0.822733	0.233909	0.761327	-1.06199	0.00125418	-0.678663	0.0359986
15	8291225	8444463	13.5628	Nipbl	ENSMUSG00000022141	Nipped-B homolog (Drosophila) [Source:MGI Symbol;Acc:MGI:1913976]	1	NA	69.2112	61.6508	55.6484	58.8463	-13.5628	-2.80451	78	84.1252	84.3027	85.2062	85.5015	1019.23	0.0630739	0.748228	0.114813	0.589828	0.300398	0.00588739	0.352137	0.000177919
15	10177238	10349180	12.0059	Prlr	ENSMUSG00000005268	prolactin receptor [Source:MGI Symbol;Acc:MGI:97763]	1	NA	64.0932	55.4395	52.0874	59.5277	-12.0059	4.08827	81	71.8099	72.416	71.846	73.4243	4440.84	0.119504	0.68408	0.137914	0.709591	-0.311526	0.0875577	-0.293116	0.070243
15	35371546	35931228	13.1198	Vps13b	ENSMUSG00000037646	vacuolar protein sorting 13B (yeast) [Source:MGI Symbol;Acc:MGI:1916380]	1	1	56.7034	49.9426	43.5836	55.6792	-13.1198	5.73659	223	88.9929	89.5049	90.5385	90.8087	2268.78	0.00317654	0.990283	0.235483	0.188754	-0.144479	0.283819	0.0878269	0.490119
15	50654761	50890041	11.336	Trps1	ENSMUSG00000038679	trichorhinophalangeal syndrome I (human) [Source:MGI Symbol;Acc:MGI:1927616]	1	NA	57.7525	48.6829	46.4165	53.2346	-11.336	4.55176	123	80.7975	81.5883	82.1544	82.2955	63.9945	0.695732	0.0471733	0.340118	0.537692	0.562514	0.0762816	0.2069	0.522573
15	55557408	55626423	10.811	Mtbp	ENSMUSG00000022369	Mdm2, transformed 3T3 cell double minute p53 binding protein [Source:MGI Symbol;Acc:MGI:2146005]	1	NA	78.4119	70.0982	67.6009	69.8496	-10.811	-0.248565	53	86.4331	86.3607	87.3005	87.8445	42.6973	0.209248	0.694375	0.399595	0.527969	-0.981015	0.00219456	-0.790668	0.00606674
15	77915047	77929006	12.1863	Txn2	ENSMUSG00000005354	thioredoxin 2 [Source:MGI Symbol;Acc:MGI:1929468]	1	1	47.2806	49.1849	35.0943	45.8037	-12.1863	-3.38126	13	64.9326	65.6081	60.9962	64.1464	84.2255	0.272906	0.500988	0.154539	0.796336	0.595508	0.0243748	0.477141	0.0480242
15	78439668	78468634	11.5625	Tmprss6	ENSMUSG00000016942	transmembrane serine protease 6 [Source:MGI Symbol;Acc:MGI:1919003]	1	NA	37.4109	35.2942	25.8484	29.6837	-11.5625	-5.61046	19	62.5157	63.2719	63.2686	64.6251	5748.95	-0.0176355	0.946762	-0.0536741	0.857408	-0.0469409	0.765963	-0.0829796	0.50843
15	79258195	79285537	10.2164	Baiap2l2	ENSMUSG00000018126	BAI1-associated protein 2-like 2 [Source:MGI Symbol;Acc:MGI:2652819]	1	1	69.8587	74.5272	59.6423	67.7284	-10.2164	-6.79881	20	77.1816	79.1742	77.266	78.2389	0	NA	NA	NA	NA	NA	NA	NA	NA
15	81744848	81796269	11.7371	Zc3h7b	ENSMUSG00000022390	zinc finger CCCH type containing 7B [Source:MGI Symbol;Acc:MGI:1328310]	1	NA	70.4741	70.1391	58.737	66.1204	-11.7371	-4.01865	40	85.5407	85.5651	86.1228	86.7882	218.385	0.163354	0.625382	0.0294925	0.959966	0.133886	0.611236	2.4229e-05	0.999952
15	83153494	83172592	12.4151	Cyb5r3	ENSMUSG00000018042	cytochrome b5 reductase 3 [Source:MGI Symbol;Acc:MGI:94893]	1	1	55.7649	58.9959	43.3498	51.7419	-12.4151	-7.25396	10	50.041	51.9327	47.3516	52.2141	1608.59	-0.139932	0.563164	0.368435	0.0961124	-0.611098	3.56415e-05	-0.102731	0.5527
15	97247107	97385689	11.3346	Fam113b	ENSMUSG00000044250	family with sequence similarity 113, member B [Source:MGI Symbol;Acc:MGI:2446270]	1	NA	61.5746	56.3316	50.24	51.2015	-11.3346	-5.13011	133	82.8001	83.2766	83.7768	84.3939	10.7607	0.19784	0.82706	-0.01129	0.994977	-0.0360637	0.955463	-0.245193	0.657116
15	99029891	99038105	10.0951	Tuba1c	ENSMUSG00000043091	tubulin, alpha 1C [Source:MGI Symbol;Acc:MGI:1095409]	1	NA	49.2166	39.5996	39.1215	38.8969	-10.0951	-0.702707	9	36.2839	32.8939	34.2371	34.0574	1110.69	-0.307725	0.0987941	-0.442593	0.0447118	-1.69482	2.19027e-33	-1.82969	7.45386e-47
16	17280351	17406314	11.7218	Pi4ka	ENSMUSG00000041720	phosphatidylinositol 4-kinase, catalytic, alpha polypeptide [Source:MGI Symbol;Acc:MGI:2448506]	1	NA	46.786	32.6206	35.0643	39.9937	-11.7218	7.37312	60	78.8328	79.0382	80.1806	80.2503	391.966	0.180663	0.528712	0.358618	0.189945	0.780458	5.67313e-06	0.958412	1.42735e-10
16	17331371	17343575	11.7218	Serpind1	ENSMUSG00000022766	serine (or cysteine) peptidase inhibitor, clade D, member 1 [Source:MGI Symbol;Acc:MGI:96051]	1	NA	46.786	32.6206	35.0643	39.9937	-11.7218	7.37312	8	53.1436	48.3031	51.2489	51.7073	10790.7	-0.165013	0.48605	-0.0189258	0.967275	-0.387015	0.0146386	-0.240928	0.111849
16	21761287	21787844	12.7741	Ehhadh	ENSMUSG00000022853	enoyl-Coenzyme A, hydratase/3-hydroxyacyl Coenzyme A dehydrogenase [Source:MGI Symbol;Acc:MGI:1277964]	1	NA	36.8286	36.2661	24.0545	26.8796	-12.7741	-9.38653	20	73.3481	73.9231	72.3263	74.3014	12734.5	0.0436843	0.94485	-0.315882	0.532804	1.93113	1.48253e-15	1.57156	2.0404e-12
16	22951072	22961656	11.5497	Hrg	ENSMUSG00000022877	histidine-rich glycoprotein [Source:MGI Symbol;Acc:MGI:2146636]	1	NA	44.2978	36.4614	32.7481	30.7553	-11.5497	-5.70616	10	61.4315	59.3395	58.1853	58.3879	3628.3	0.218881	0.432199	0.304139	0.347204	0.513809	0.00691479	0.599067	0.000297866
16	23175288	23224446	18.7091	B630019A10Rik	ENSMUSG00000068463	RIKEN cDNA B630019A10 gene [Source:MGI Symbol;Acc:MGI:2443371]	1	1	44.6743	40.7437	25.9652	34.3458	-18.7091	-6.39789	28	75.6882	75.4903	75.4288	75.6726	4.82965	0.134231	0.889618	0.341151	NA	-0.37144	0.464951	-0.164521	0.781777
16	28826176	28929698	12.4374	1600021P15Rik	ENSMUSG00000051065	RIKEN cDNA 1600021P15 gene [Source:MGI Symbol;Acc:MGI:1917028]	1	1	70.9663	72.4509	58.5289	69.3735	-12.4374	-3.07743	105	77.4365	78.2463	78.0893	79.4784	181.913	-0.0191891	0.968626	-0.405918	0.181081	0.211712	0.359156	-0.175017	0.417242
16	36934983	36963212	16.8283	Hcls1	ENSMUSG00000022831	hematopoietic cell specific Lyn substrate 1 [Source:MGI Symbol;Acc:MGI:104568]	1	1	67.3618	68.7589	50.5334	63.0826	-16.8283	-5.6763	17	79.973	81.0756	79.5767	82.0613	90.5249	0.554051	0.0782673	0.818761	0.0133032	-0.0292309	0.943311	0.235479	0.387569
16	38901471	39027159	11.8371	Igsf11	ENSMUSG00000022790	immunoglobulin superfamily, member 11 [Source:MGI Symbol;Acc:MGI:2388477]	1	1	69.3836	74.78	57.5465	68.802	-11.8371	-5.97801	73	78.2828	78.8363	79.2848	79.8067	363.649	0.0626011	0.854805	-0.21421	0.529292	-0.549483	0.00138064	-0.826294	2.19305e-08
16	42875881	43642602	10.3581	Zbtb20	ENSMUSG00000022708	zinc finger and BTB domain containing 20 [Source:MGI Symbol;Acc:MGI:1929213]	1	NA	76.1625	80.351	65.8044	72.7274	-10.3581	-7.62364	355	82.3314	82.8973	84.0022	84.277	1785.35	0.265683	0.0732757	0.419709	0.00443647	0.58868	4.10392e-07	0.742706	1.56161e-13
16	43410518	43420196	10.3581	Gm15713	ENSMUSG00000085499	predicted gene 15713 [Source:MGI Symbol;Acc:MGI:3783155]	1	NA	76.1625	80.351	65.8044	72.7274	-10.3581	-7.62364	7	85.6933	87.8347	83.1153	86.1377	0	NA	NA	NA	NA	NA	NA	NA	NA
16	57302199	57606825	12.7417	2610528E23Rik	ENSMUSG00000022748	RIKEN cDNA 2610528E23 gene [Source:MGI Symbol;Acc:MGI:1913747]	1	NA	56.1777	53.4207	43.436	40.73	-12.7417	-12.6907	197	84.1106	84.8489	85.3979	85.3084	25.8243	-0.473639	0.393023	-0.173037	0.855782	0.172503	0.727877	0.473106	0.232077
16	57353093	57573126	12.7417	Filip1l	ENSMUSG00000043336	filamin A interacting protein 1-like [Source:MGI Symbol;Acc:MGI:1925999]	1	NA	56.1777	53.4207	43.436	40.73	-12.7417	-12.6907	149	84.6873	85.2156	85.5626	85.5294	72.8898	0.450693	0.224145	0.497628	0.277513	0.0493227	0.909651	0.0962587	0.78214
16	65815633	65863057	16.6886	Vgll3	ENSMUSG00000091243	vestigial like 3 (Drosophila) [Source:MGI Symbol;Acc:MGI:1920819]	1	NA	72.836	68.701	56.1474	63.8108	-16.6886	-4.89014	24	76.0829	76.0492	76.6403	76.9842	2.42892	-0.178479	NA	0.0805927	NA	-0.218357	NA	0.0407145	NA
16	77329259	77598444	14.9314	2810055G20Rik	ENSMUSG00000090386	RIKEN cDNA 2810055G20 gene [Source:MGI Symbol;Acc:MGI:1919929]	1	NA	25.0145	25.2084	10.0832	16.3833	-14.9314	-8.82517	139	80.2207	80.924	81.8095	81.7005	NA	NA	NA	NA	NA	NA	NA	NA	NA
16	77500506	77598531	14.9314	2810055G20Rik	ENSMUSG00000052450	RIKEN cDNA 2810055G20 gene [Source:MGI Symbol;Acc:MGI:1919929]	1	NA	25.0145	25.2084	10.0832	16.3833	-14.9314	-8.82517	49	85.7848	86.0404	86.7126	86.6867	NA	NA	NA	NA	NA	NA	NA	NA	NA
16	84954440	85173707	10.7515	App	ENSMUSG00000022892	amyloid beta (A4) precursor protein [Source:MGI Symbol;Acc:MGI:88059]	1	1	67.4246	68.8429	56.6731	66.4374	-10.7515	-2.40547	179	83.6205	84.3885	85.0449	84.6638	847.272	0.142403	0.549221	0.111438	0.736449	0.684421	1.25972e-06	0.653456	2.24992e-07
16	90738324	90749785	10.8238	Mrap	ENSMUSG00000039956	melanocortin 2 receptor accessory protein [Source:MGI Symbol;Acc:MGI:1924287]	1	NA	30.3652	29.3472	19.5414	25.2717	-10.8238	-4.07547	12	67.8421	68.3438	66.33	69.9636	1246.13	-0.234978	0.307388	0.186247	0.573457	-0.766879	1.53789e-06	-0.345654	0.0273987
16	92601467	92826066	12.1309	Runx1	ENSMUSG00000022952	runt related transcription factor 1 [Source:MGI Symbol;Acc:MGI:99852]	1	NA	39.194	33.4974	27.0632	30.2032	-12.1309	-3.29425	185	73.5385	74.4161	75.3014	75.6051	10.3064	0.714511	0.241083	0.58805	0.432932	0.381509	0.46145	0.255048	0.622866
16	93369720	93369816	12.5801	Mir802	ENSMUSG00000076457	microRNA 802 [Source:MGI Symbol;Acc:MGI:3691608]	1	NA	40.4669	22.254	27.8868	39.2011	-12.5801	16.9472	3	46.0745	34.7193	37.1546	48.2969	NA	NA	NA	NA	NA	NA	NA	NA	NA
17	5841328	5931033	11.6257	Snx9	ENSMUSG00000002365	sorting nexin 9 [Source:MGI Symbol;Acc:MGI:1913866]	1	NA	90.5706	83.8253	78.945	84.9411	-11.6257	1.1158	71	80.7146	80.7677	81.4932	81.9089	726.715	-0.137624	0.545372	0.0936789	0.787978	-0.226023	0.163321	0.00527942	0.978582
17	10403012	10840311	17.9491	Pacrg	ENSMUSG00000037196	PARK2 co-regulated [Source:MGI Symbol;Acc:MGI:1916560]	1	1	81.069	84.4825	63.12	75.908	-17.9491	-8.57446	245	82.5439	83.196	84.3918	84.6778	0.0671674	-0.077311	NA	-0.00675793	NA	-0.0681132	NA	0.00243982	NA
17	11067125	11635446	11.6543	Park2	ENSMUSG00000023826	Parkinson disease (autosomal recessive, juvenile) 2, parkin [Source:MGI Symbol;Acc:MGI:1355296]	1	NA	63.7283	61.1482	52.074	57.1725	-11.6543	-3.97567	264	83.0975	83.9066	86.0259	85.6646	24.4249	-0.133304	0.861538	0.320359	0.685068	-0.147207	0.774602	0.306456	0.465821
17	12682406	12769664	11.9609	Igf2r	ENSMUSG00000023830	insulin-like growth factor 2 receptor [Source:MGI Symbol;Acc:MGI:96435]	1	NA	82.465	77.2238	70.5041	78.6467	-11.9609	1.42294	62	83.3228	83.7101	84.8242	84.656	2299.61	-0.122336	0.409025	0.114624	0.569756	-0.245239	0.0209677	-0.00827957	0.954125
17	25374285	25433783	10.0071	Cacna1h	ENSMUSG00000024112	calcium channel, voltage-dependent, T type, alpha 1H subunit [Source:MGI Symbol;Acc:MGI:1928842]	1	NA	74.4182	63.8095	64.4111	70.2194	-10.0071	6.40992	32	75.6347	75.7938	76.261	76.8655	1.22349	0.0127809	NA	0.269716	NA	-0.0196692	NA	0.237266	NA
17	25579174	25662826	11.0055	Lmf1	ENSMUSG00000002279	lipase maturation factor 1 [Source:MGI Symbol;Acc:MGI:1923733]	1	NA	79.1631	72.4976	68.1576	77.7296	-11.0055	5.23201	63	86.0147	86.0585	87.7066	87.8839	309.38	0.0851129	0.744427	0.197934	0.468998	-0.0778348	0.696108	0.0349862	0.85669
17	27579382	27623465	13.3376	Nudt3	ENSMUSG00000024213	nudix (nucleotide diphosphate linked moiety X)-type motif 3 [Source:MGI Symbol;Acc:MGI:1928484]	1	NA	77.7286	74.3019	64.391	72.3286	-13.3376	-1.97327	39	78.7306	78.8995	78.0767	79.8853	394.311	-0.0941085	0.773745	-0.150006	0.690192	0.352735	0.0563812	0.296837	0.080355
17	29156550	29237797	10.3738	Cpne5	ENSMUSG00000024008	copine V [Source:MGI Symbol;Acc:MGI:2385908]	1	NA	78.2401	73.3115	67.8663	77.343	-10.3738	4.03141	56	80.381	79.8944	80.3967	81.0846	0.285163	-0.00236477	NA	0.0373111	NA	-0.0315422	NA	0.00813368	NA
17	29526033	29549593	12.7342	Tmem217	ENSMUSG00000079580	transmembrane protein 217 [Source:MGI Symbol;Acc:MGI:3646280]	1	NA	55.0019	54.1381	42.2677	41.6001	-12.7342	-12.538	18	76.7967	76.9882	75.6776	76.271	0	NA	NA	NA	NA	NA	NA	NA	NA
17	32196274	32284722	13.551	Brd4	ENSMUSG00000024002	bromodomain containing 4 [Source:MGI Symbol;Acc:MGI:1888520]	1	NA	74.0799	64.549	60.5288	66.6323	-13.551	2.08329	40	75.6064	77.449	76.7519	77.1151	141.191	0.0784672	0.856621	0.276111	0.498567	0.0409868	0.902288	0.23863	0.288892
17	40764734	40807003	13.1773	Crisp2	ENSMUSG00000023930	cysteine-rich secretory protein 2 [Source:MGI Symbol;Acc:MGI:98815]	1	NA	41.2998	36.582	28.1225	34.7096	-13.1773	-1.87233	14	72.5848	73.0795	72.1973	73.3256	30.2547	1.06845	0.00709432	1.25906	0.00359237	-0.140268	0.788131	0.0503488	0.916816
17	45586120	45588377	13.2897	Gm17080	ENSMUSG00000067389	predicted gene 17080 [Source:MGI Symbol;Acc:MGI:4937907]	1	1	58.8802	66.6207	45.5905	56.2564	-13.2897	-10.3643	3	49.8323	54.1473	41.742	49.5822	1.24105	-0.115315	NA	-0.00803489	NA	0.15835	NA	0.26563	NA
17	50509547	50688493	10.3206	Plcl2	ENSMUSG00000038910	phospholipase C-like 2 [Source:MGI Symbol;Acc:MGI:1352756]	1	NA	87.083	86.321	76.7623	78.0441	-10.3206	-8.27693	101	85.7955	85.7148	86.2648	86.1226	471.391	0.177178	0.386585	0.162229	0.562995	0.0511516	0.803667	0.0362025	0.847743
17	56875477	56888904	10.334	1700061G19Rik	ENSMUSG00000024209	RIKEN cDNA 1700061G19 gene [Source:MGI Symbol;Acc:MGI:1925875]	1	NA	78.1152	72.2016	67.7812	71.6471	-10.334	-0.55453	13	77.3036	77.4747	79.0148	79.1515	0	NA	NA	NA	NA	NA	NA	NA	NA
17	69969073	70821413	14.3041	Dlgap1	ENSMUSG00000003279	discs, large (Drosophila) homolog-associated protein 1 [Source:MGI Symbol;Acc:MGI:1346065]	1	1	71.0486	75.3232	56.7444	63.7194	-14.3041	-11.6038	445	76.3406	77.6536	79.2894	78.5546	37.5749	0.162971	0.782831	-0.126173	0.897418	-1.05582	0.0013232	-1.34496	5.26872e-06
17	71182560	71249817	11.7651	Lpin2	ENSMUSG00000024052	lipin 2 [Source:MGI Symbol;Acc:MGI:1891341]	1	NA	42.7153	38.1053	30.9502	36.8512	-11.7651	-1.25414	44	66.5216	66.6402	64.974	67.0298	9773.27	-0.171205	0.674356	-0.085325	0.895102	2.05554	1.06577e-22	2.14142	1.65978e-29
17	71673261	71729669	12.5446	Fam179a	ENSMUSG00000045761	family with sequence similarity 179, member A [Source:MGI Symbol;Acc:MGI:2443498]	1	1	67.4139	69.831	54.8693	69.4891	-12.5446	-0.341836	42	80.9184	81.4206	82.9789	82.9078	0.427747	0.18013	NA	-0.0249079	NA	-0.0224783	NA	-0.227516	NA
17	78508063	78627409	10.1427	Vit	ENSMUSG00000024076	vitrin [Source:MGI Symbol;Acc:MGI:1921449]	1	NA	46.1816	36.6645	36.0389	40.7281	-10.1427	4.06358	96	79.4125	80.2685	80.2604	80.8576	0	NA	NA	NA	NA	NA	NA	NA	NA
17	83831356	83846790	11.2114	Haao	ENSMUSG00000000673	3-hydroxyanthranilate 3,4-dioxygenase [Source:MGI Symbol;Acc:MGI:1349444]	1	NA	58.4536	47.6937	47.2422	51.78	-11.2114	4.08625	12	61.0694	60.138	58.1382	60.4188	8879.5	-0.229678	0.324094	0.416342	0.079003	-0.684414	2.07688e-05	-0.0383936	0.865615
17	85028347	85064243	14.3516	Slc3a1	ENSMUSG00000024131	solute carrier family 3, member 1 [Source:MGI Symbol;Acc:MGI:1195264]	1	1	74.8379	72.6228	60.4863	70.2527	-14.3516	-2.37009	30	75.2595	76.0636	76.103	77.5493	1573.97	0.616336	1.67962e-05	0.0183452	0.967826	-0.998161	6.82543e-13	-1.59615	3.36944e-40
17	87389571	87427741	11.409	1700011E24Rik	ENSMUSG00000036557	RIKEN cDNA 1700011E24 gene [Source:MGI Symbol;Acc:MGI:1922717]	1	NA	85.0375	84.9671	73.6285	80.718	-11.409	-4.2491	35	87.2531	87.2957	88.8971	88.3974	0	NA	NA	NA	NA	NA	NA	NA	NA
18	10325177	10562934	18.0204	Greb1l	ENSMUSG00000042942	growth regulation by estrogen in breast cancer-like [Source:MGI Symbol;Acc:MGI:3576497]	1	NA	49.7696	43.8273	31.7492	37.2652	-18.0204	-6.56216	110	82.1779	82.6244	84.4322	84.1547	61.0853	-0.00606905	0.993645	0.751109	0.0824771	0.314189	0.404707	1.07137	9.1028e-05
18	12193768	12198675	12.8242	Gm15956	ENSMUSG00000086935	predicted gene 15956 [Source:MGI Symbol;Acc:MGI:3801856]	1	NA	64.5308	59.4563	51.7066	58.6715	-12.8242	-0.784775	7	75.8339	75.4852	71.654	76.4347	0.289904	-0.0969554	NA	0.0291346	NA	-0.0836288	NA	0.0424612	NA
18	12972252	12992948	11.8975	Impact	ENSMUSG00000024423	imprinted and ancient [Source:MGI Symbol;Acc:MGI:1098233]	1	NA	55.3653	43.5123	43.4679	44.8272	-11.8975	1.31496	19	81.1896	80.3707	79.8533	81.2928	391.728	0.256491	0.285688	-0.0103681	0.987004	0.0561787	0.827972	-0.21068	0.245665
18	20944625	20983848	11.5633	Rnf125	ENSMUSG00000033107	ring finger protein 125 [Source:MGI Symbol;Acc:MGI:1914914]	1	NA	47.4038	43.3376	35.8405	42.8521	-11.5633	-0.48546	28	66.0347	66.6577	63.9971	65.5672	3151.55	0.313347	0.261284	0.148319	0.753807	-0.52837	0.0118991	-0.693398	0.000125337
18	37674335	37841873	13.7403	Pcdhga11	ENSMUSG00000023036	protocadherin gamma subfamily A, 11 [Source:MGI Symbol;Acc:MGI:1935228]	1	NA	47.6175	32.2404	33.8771	37.9766	-13.7403	5.73611	155	49.4554	49.4402	51.8686	52.1671	221.343	0.669954	0.000292887	0.444152	0.0757764	0.620376	0.000573619	0.394574	0.0141123
18	64887756	65217826	11.2362	Nedd4l	ENSMUSG00000024589	neural precursor cell expressed, developmentally down-regulated gene 4-like [Source:MGI Symbol;Acc:MGI:1933754]	1	NA	37.0021	24.893	25.7659	34.2637	-11.2362	9.37073	256	80.2474	81.406	81.2937	82.2373	587.559	-0.304743	0.253541	0.0211005	0.971375	0.236003	0.305063	0.561846	0.00146793
18	73928486	74065359	13.4243	Mapk4	ENSMUSG00000024558	mitogen-activated protein kinase 4 [Source:MGI Symbol;Acc:MGI:2444559]	1	NA	41.5341	33.3278	28.1098	37.2811	-13.4243	3.95333	100	78.0203	78.8741	80.2922	80.6659	16.0453	0.551745	0.348316	0.429497	0.568198	0.502421	0.274135	0.380173	0.382227
18	77456113	77565136	10.2311	Rnf165	ENSMUSG00000025427	ring finger protein 165 [Source:MGI Symbol;Acc:MGI:2444521]	1	NA	44.6617	48.4384	34.4306	37.9886	-10.2311	-10.4498	78	76.2216	77.0269	76.19	76.908	0	NA	NA	NA	NA	NA	NA	NA	NA
18	77633281	77714010	11.0147	8030462N17Rik	ENSMUSG00000047466	RIKEN cDNA 8030462N17 gene [Source:MGI Symbol;Acc:MGI:2444951]	1	NA	69.3899	71.0186	58.3752	56.8589	-11.0147	-14.1596	38	79.2581	79.538	80.1023	80.0425	267.019	-0.0962661	0.773261	-0.130484	0.746225	0.321469	0.0937702	0.287251	0.100366
18	84851338	84880401	11.6463	Cyb5	ENSMUSG00000024646	cytochrome b-5 [Source:MGI Symbol;Acc:MGI:1926952]	1	NA	32.9429	19.0342	21.2966	28.5308	-11.6463	9.49661	27	46.3502	43.5484	44.906	44.9977	19115.7	-0.136027	0.596123	-0.0828768	0.833066	0.402193	0.0124565	0.455343	0.00117248
18	84858636	84859547	11.6463	Gm16146	ENSMUSG00000089744	predicted gene 16146 [Source:MGI Symbol;Acc:MGI:3801801]	1	NA	32.9429	19.0342	21.2966	28.5308	-11.6463	9.49661	3	34.1732	24.6046	27.4115	31.6654	0.365096	-0.0451743	NA	0.0239051	NA	0.0179871	NA	0.0870665	NA
19	5406740	5422847	12.0233	4930481A15Rik	ENSMUSG00000086938	RIKEN cDNA 4930481A15 gene [Source:MGI Symbol;Acc:MGI:1922181]	1	1	76.3272	77.5118	64.3039	75.8039	-12.0233	-1.70791	12	80.3095	79.2489	77.7335	81.2599	8.26554	-0.248902	0.776002	0.0339779	0.978183	-0.770367	0.0886654	-0.487487	0.324123
19	6140983	6172476	12.1288	Batf2	ENSMUSG00000039699	basic leucine zipper transcription factor, ATF-like 2 [Source:MGI Symbol;Acc:MGI:1921731]	1	NA	84.6433	79.2225	72.5145	80.5546	-12.1288	1.33208	22	79.2696	79.258	79.2211	81.291	3.52354	0.390499	NA	-0.0170355	NA	0.351876	NA	-0.0556578	NA
19	7494040	7538608	11.2245	Atl3	ENSMUSG00000024759	atlastin GTPase 3 [Source:MGI Symbol;Acc:MGI:1924270]	1	NA	77.1317	72.1845	65.9072	69.661	-11.2245	-2.52342	25	75.1808	75.7703	74.1526	75.4374	3578.77	-0.0969339	0.599479	0.18122	0.3588	-0.142085	0.284401	0.136069	0.241768
19	16435667	16610818	10.6337	Gna14	ENSMUSG00000024697	guanine nucleotide binding protein, alpha 14 [Source:MGI Symbol;Acc:MGI:95769]	1	1	29.9969	33.2254	19.3633	33.7582	-10.6337	0.532847	106	80.7447	81.4557	81.7826	82.5739	101.878	0.150729	0.706426	0.302533	0.552887	-1.29131	4.85255e-08	-1.13951	3.66388e-08
19	29101375	29143843	12.5085	Rcl1	ENSMUSG00000024785	RNA terminal phosphate cyclase-like 1 [Source:MGI Symbol;Acc:MGI:1913275]	1	NA	43.9368	23.0092	31.4282	34.9371	-12.5085	11.9279	41	67.809	66.2975	66.792	68.5339	924.719	-0.129393	0.694797	-0.147792	0.720694	0.386179	0.0508014	0.36778	0.0375054
19	29251828	29313080	11.1091	Jak2	ENSMUSG00000024789	Janus kinase 2 [Source:MGI Symbol;Acc:MGI:96629]	1	NA	76.3048	72.4236	65.1957	69.3226	-11.1091	-3.10108	47	81.7629	82.1705	82.5897	83.0848	647.628	-0.0019253	0.994052	0.149935	0.50148	-0.214016	0.0918731	-0.0621562	0.647795
19	36731737	36736653	12.7875	Ppp1r3c	ENSMUSG00000067279	protein phosphatase 1, regulatory (inhibitor) subunit 3C [Source:MGI Symbol;Acc:MGI:1858229]	1	NA	36.2105	32.6076	23.4229	22.3603	-12.7875	-10.2473	6	38.5471	37.4756	36.4399	35.681	2889.05	-0.0662497	0.930559	0.420184	0.487261	-1.3354	1.72241e-05	-0.848969	0.00488961
19	52991183	53038633	16.9119	Xpnpep1	ENSMUSG00000025027	X-prolyl aminopeptidase (aminopeptidase P) 1, soluble [Source:MGI Symbol;Acc:MGI:2180003]	1	1	50.6681	49.4416	33.7563	44.6153	-16.9119	-4.82637	51	84.6447	85.7006	85.7586	86.6358	343.752	-0.288682	0.205203	-0.293997	0.347204	-0.599313	0.000533271	-0.604628	0.000117262
19	53310506	53375810	12.9959	Mxi1	ENSMUSG00000025025	Max interacting protein 1 [Source:MGI Symbol;Acc:MGI:97245]	1	1	40.4129	36.6892	27.417	39.0479	-12.9959	2.35871	74	71.1087	70.4817	73.2212	72.8887	241.329	-0.166351	0.578352	-0.19792	0.567628	0.704201	4.70341e-05	0.672632	2.40396e-05
X	7762560	7775202	11.4315	Tfe3	ENSMUSG00000000134	transcription factor E3 [Source:MGI Symbol;Acc:MGI:98511]	1	NA	45.5445	45.0205	34.113	43.1395	-11.4315	-1.881	12	66.3675	64.6353	65.3471	65.7758	104.733	0.400731	0.14886	-0.0737454	0.908881	0.0733232	0.820852	-0.401153	0.0575077
X	48341358	48408049	10.968	Bcorl1	ENSMUSG00000036959	BCL6 co-repressor-like 1 [Source:MGI Symbol;Acc:MGI:2443910]	1	NA	25.9452	15.5786	14.9772	21.4006	-10.968	5.82201	47	75.1727	76.0473	76.8438	77.3598	33.6158	0.370288	0.528712	0.114377	0.90927	0.589794	0.136896	0.333884	0.403126
X	51387212	51681856	10.6457	Hs6st2	ENSMUSG00000062184	heparan sulfate 6-O-sulfotransferase 2 [Source:MGI Symbol;Acc:MGI:1354959]	1	NA	46.486	48.6418	35.8402	38.5527	-10.6457	-10.0891	125	76.0563	77.2434	77.1899	77.0989	0	NA	NA	NA	NA	NA	NA	NA	NA
X	60223290	60592698	10.1436	Atp11c	ENSMUSG00000062949	ATPase, class VI, type 11C [Source:MGI Symbol;Acc:MGI:1859661]	1	NA	42.993	37.2561	32.8494	38.1967	-10.1436	0.94068	124	72.4474	73.261	74.0168	74.5624	4734.73	-0.231536	0.251722	0.23126	0.376963	-0.314996	0.0474561	0.1478	0.355064
X	73793359	73824969	11.6849	Pdzd4	ENSMUSG00000002006	PDZ domain containing 4 [Source:MGI Symbol;Acc:MGI:2443483]	1	NA	36.0421	34.3075	24.3571	24.0167	-11.6849	-10.2908	16	69.7979	67.8331	69.1478	68.9803	8.16673	0.225233	0.800724	-0.000849084	0.999652	0.451601	0.366353	0.225518	0.689218
X	73942792	73966357	10.2159	Hcfc1	ENSMUSG00000031386	host cell factor C1 [Source:MGI Symbol;Acc:MGI:105942]	1	1	26.4121	33.3738	16.1961	25.668	-10.2159	-7.70584	14	68.5936	70.3612	68.434	71.251	447.344	0.363246	0.076869	0.0418686	0.93338	-0.00405881	0.989073	-0.325436	0.0435341
X	74270812	74273135	12.9099	Rpl10	ENSMUSG00000008682	ribosomal protein L10 [Source:MGI Symbol;Acc:MGI:105943]	1	NA	32.9092	33.8778	19.9993	25.7474	-12.9099	-8.13043	6	41.9549	39.4217	36.3795	40.7686	9115.16	-0.0143573	0.964825	-0.0477138	0.898966	0.388966	0.00384563	0.35561	0.00316386
X	99136130	99148991	15.8793	Efnb1	ENSMUSG00000031217	ephrin B1 [Source:MGI Symbol;Acc:MGI:102708]	1	1	47.1656	42.2429	31.2864	43.1485	-15.8793	0.90565	9	72.8471	72.1053	72.7718	72.4139	214.853	0.190557	0.519765	-0.181518	0.638912	0.449659	0.0204054	0.0775836	0.7394
X	109004534	109013404	13.3618	Hmgn5	ENSMUSG00000031245	high-mobility group nucleosome binding domain 5 [Source:MGI Symbol;Acc:MGI:1355295]	1	NA	38.8417	47.5085	25.4799	28.0041	-13.3618	-19.5044	8	51.3584	50.897	48.4504	48.8004	73.7182	-0.0389	0.950859	0.0175133	0.981935	0.409274	0.148854	0.465687	0.0613656
X	136732942	136743690	16.8611	Morf4l2	ENSMUSG00000031422	mortality factor 4 like 2 [Source:MGI Symbol;Acc:MGI:1927167]	1	NA	41.4606	34.9675	24.5995	25.7409	-16.8611	-9.22655	12	63.8661	59.9426	59.3534	60.5587	3096.15	-0.173096	0.394985	-0.469816	0.00734938	-0.297518	0.0463531	-0.594238	9.34139e-07
X	136741824	136803364	16.8611	BC065397	ENSMUSG00000087368	cDNA sequence BC065397 [Source:MGI Symbol;Acc:MGI:3584520]	1	NA	41.4606	34.9675	24.5995	25.7409	-16.8611	-9.22655	33	79.264	78.3025	79.3207	79.4363	36.8562	-0.158396	0.80504	-0.386088	0.539373	0.187485	0.662922	-0.040207	0.93263
X	136741858	136743143	16.8611	BC065397	ENSMUSG00000072960	cDNA sequence BC065397 [Source:MGI Symbol;Acc:MGI:3584520]	1	NA	41.4606	34.9675	24.5995	25.7409	-16.8611	-9.22655	4	55.3991	50.1872	47.1902	49.1522	NA	NA	NA	NA	NA	NA	NA	NA	NA
X	139684996	139753405	11.2542	Tbc1d8b	ENSMUSG00000042473	TBC1 domain family, member 8B [Source:MGI Symbol;Acc:MGI:1918101]	1	NA	33.3964	28.375	22.1422	27.4012	-11.2542	-0.973829	33	76.6438	77.376	77.6923	78.1784	415.764	0.0495953	0.871612	0.264489	0.324899	-0.351425	0.0317157	-0.136531	0.415622
X	152016428	152062694	14.7253	Smc1a	ENSMUSG00000041133	structural maintenance of chromosomes 1A [Source:MGI Symbol;Acc:MGI:1344345]	1	NA	43.1116	31.9516	28.3863	25.2774	-14.7253	-6.67413	26	77.2305	78.0663	77.2636	77.6894	559.609	-0.200695	0.507158	-0.259658	0.472942	-0.00591383	0.985224	-0.0648763	0.795767
X	161833296	162159730	10.5272	Nhs	ENSMUSG00000059493	Nance-Horan syndrome (human) [Source:MGI Symbol;Acc:MGI:2684894]	1	NA	62.457	61.1938	51.9298	57.1231	-10.5272	-4.07067	129	75.5328	76.6291	76.2798	77.1906	1.27818	0.369593	NA	0.212697	NA	-0.0422824	NA	-0.199178	NA
X	169979047	169985232	13.8698	Gm15726	ENSMUSG00000087263	predicted gene 15726 [Source:MGI Symbol;Acc:MGI:3783169]	1	1	72.3779	77.852	58.5082	78.7874	-13.8698	0.935415	9	65.7136	70.8577	61.061	66.3938	0.454378	0.094293	NA	0.124888	NA	0.0239351	NA	0.0545305	NA
