# Supplementary material for: Dietary restriction protects from age-associated DNA methylation and induces epigenetic reprogramming of lipid metabolism
Source: Genome Biol. 2017 Mar 28;18:56. doi: 10.1186/s13059-017-1187-1 (PMC5370449; doi:10.1186/s13059-017-1187-1)
Supplement: Supplementary file 4 — Genes associated with age-related hypermethylation. (XLSX 396 kb) [file 13059_2017_1187_MOESM4_ESM.xlsx]

## Sheet: Age-related hypermethylation
Additional file 4 Table S3. Genes associated with age-related hypermethylation
Genes associated with age-related hypermethylation
Chr	Start	End	Gene Symbol	Ensembl ID	Gene Name	Numer of overlapping age related DMRs	Numer of overlapping age related DMRs ameliorated by DR	Average methylation of all overlapping DMRs under Alyoung [%]	Average methylation of all overlapping DMRs under DRyoung [%]	Average methylation of all overlapping DMRs under ALold [%]	Average methylation of all overlapping DMRs under DRold [%]	Average methylation difference of overlapping DMRs (ALold - ALyoung) [%]	Average methylation difference of overlapping DMRs (DRold - DRyoung) [%]	Total number of overlapping bins	Average methylation of all overlapping bins under ALyoung [%]	Average methylation of all overlapping bins under DRyoung [%]	Average methylation of all overlapping bins under ALold [%]	Average methylation of all overlapping bins under DRold [%]	Average expression level gene [normalised counts]	log2Fold expression change (ALold/ALyoung)	padj for expression change (ALold/ALyoung)	log2Fold expression change (DRold/DRyoung)	padj for expression change (DRold/DRyoung)	log2Fold expression change (DRyoung/ALyoung)	padj for expression change (DRyoung/ALyoung)	log2Fold expression change (DRold/ALold)	padj for expression change (DRold/ALold)
8	119910841	124345722	Gm20388	ENSMUSG00000092329	predicted gene 20388 [Source:MGI Symbol;Acc:MGI:5141853]	13	NA	56.818	63.8646	68.7502	65.1832	11.9323	1.3186	3075	75.5836	76.5614	77.0143	77.5752	1124.47	-0.00245407	0.994623	-0.469293	0.0240896	0.593733	0.000115592	0.126894	0.471845
6	23262773	23839421	Cadps2	ENSMUSG00000017978	Ca2+-dependent activator protein for secretion 2 [Source:MGI Symbol;Acc:MGI:2443963]	11	2	63.3401	67.4056	78.7569	74.5682	15.4168	7.16263	283	79.8106	81.1432	84.8039	84.1894	735.217	-0.146185	0.52005	-0.180062	0.521495	-0.0720362	0.720478	-0.105914	0.520085
3	127670399	127780527	Alpk1	ENSMUSG00000028028	alpha-kinase 1 [Source:MGI Symbol;Acc:MGI:1918731]	9	4	60.4559	57.5047	76.1716	73.3182	15.7157	15.8134	69	75.7374	76.7433	82.087	81.188	174.274	0.455435	0.134674	0.500205	0.179636	0.0523298	0.88671	0.0971004	0.742751
8	12757014	12868728	Atp11a	ENSMUSG00000031441	ATPase, class VI, type 11A [Source:MGI Symbol;Acc:MGI:1354735]	8	1	80.2728	80.9018	92.7209	91.4835	12.448	10.5817	82	83.4991	83.6581	88.1474	87.9465	384.167	0.695333	0.125815	0.822189	0.106542	-0.58218	0.132433	-0.455324	0.217604
1	62703285	62818695	Nrp2	ENSMUSG00000025969	neuropilin 2 [Source:MGI Symbol;Acc:MGI:1100492]	6	1	64.3363	67.6223	83.1044	77.0498	18.7682	9.42748	86	71.33	73.2496	73.7926	73.6335	927.79	0.546808	0.000552699	-0.219311	0.417316	1.19502	1.02702e-17	0.428902	0.00165073
6	112717971	112947266	Srgap3	ENSMUSG00000030257	SLIT-ROBO Rho GTPase activating protein 3 [Source:MGI Symbol;Acc:MGI:2152938]	6	NA	70.6505	76.2184	84.5947	82.1985	13.9442	5.98011	137	81.4565	82.6363	85.0308	84.5408	90.4645	0.0384374	0.954866	1.1225	0.00184158	-1.63411	5.9352e-09	-0.550046	0.0415636
11	16752203	16918158	Egfr	ENSMUSG00000020122	epidermal growth factor receptor [Source:MGI Symbol;Acc:MGI:95294]	6	NA	61.0714	62.0128	74.3033	73.1341	13.232	11.1212	88	73.829	74.526	79.3483	79.274	1580.79	-0.906489	0.00543125	-0.518926	0.287294	0.0834256	0.848967	0.470988	0.111433
14	118482692	118706219	Abcc4	ENSMUSG00000032849	ATP-binding cassette, sub-family C (CFTR/MRP), member 4 [Source:MGI Symbol;Acc:MGI:2443111]	6	NA	54.3628	59.2516	69.9866	71.7111	15.6238	12.4595	228	83.9686	84.5581	86.5574	87.1654	261.135	0.706641	0.00263045	0.772491	0.00191434	0.919372	1.11404e-05	0.985221	4.11605e-08
18	78750380	79109391	Setbp1	ENSMUSG00000024548	SET binding protein 1 [Source:MGI Symbol;Acc:MGI:1933199]	6	4	50.5418	50.885	66.8375	59.6878	16.2956	8.80273	242	81.0893	82.6571	84.6003	84.2862	55.2916	0.606059	0.108313	0.372518	0.526138	-0.0417306	0.929097	-0.275271	0.401961
2	166566342	166713832	Prex1	ENSMUSG00000039621	No description	5	NA	69.6764	72.6515	83.498	78.9877	13.8216	6.33621	104	80.6447	81.5239	83.3809	82.8506	202.031	1.23478	3.37836e-10	0.791161	0.00197119	0.487936	0.0380449	0.0443152	0.877165
5	28456815	28467101	Shh	ENSMUSG00000002633	sonic hedgehog [Source:MGI Symbol;Acc:MGI:98297]	5	NA	19.2428	19.2651	35.2244	37.3366	15.9816	18.0715	13	26.0102	26.0752	35.1242	36.5483	2.91526	0.0752415	NA	0.738599	NA	0.0498551	NA	0.713213	NA
10	50895651	50989152	Sim1	ENSMUSG00000019913	single-minded homolog 1 (Drosophila) [Source:MGI Symbol;Acc:MGI:98306]	5	1	12.7837	20.3732	30.1821	22.1584	17.3984	1.78519	47	49.8145	51.9496	54.6517	53.0754	0	NA	NA	NA	NA	NA	NA	NA	NA
10	84756062	84906538	Rfx4	ENSMUSG00000020037	regulatory factor X, 4 (influences HLA class II expression) [Source:MGI Symbol;Acc:MGI:1918387]	5	1	49.4908	52.6197	67.7564	64.7797	18.2656	12.1599	104	76.982	77.4433	80.7167	80.557	44.7418	0.50261	0.371863	0.0917027	0.93598	-0.908343	0.0220995	-1.31925	0.000180473
11	18880430	19018958	Meis1	ENSMUSG00000020160	Meis homeobox 1 [Source:MGI Symbol;Acc:MGI:104717]	5	NA	43.1078	45.2733	57.3297	58.1616	14.2219	12.8883	81	77.2266	78.49	80.5413	80.7637	83.6378	0.0365611	0.95113	-0.123152	0.855262	-0.183319	0.571227	-0.343033	0.182763
14	121035200	121283744	Farp1	ENSMUSG00000025555	FERM, RhoGEF (Arhgef) and pleckstrin domain protein 1 (chondrocyte-derived) [Source:MGI Symbol;Acc:MGI:2446173]	5	NA	63.6651	68.3579	77.0738	76.4839	13.4088	8.12599	189	81.4848	82.198	83.5885	84.1875	112.462	0.0549084	0.904733	-0.080272	0.900779	-0.367774	0.135747	-0.502954	0.015062
1	152955101	153119260	Nmnat2	ENSMUSG00000042751	nicotinamide nucleotide adenylyltransferase 2 [Source:MGI Symbol;Acc:MGI:2444155]	4	NA	60.4372	63.4191	73.2452	72.962	12.808	9.54289	115	72.8078	74.038	75.2528	76.357	11.3909	0.300395	0.710939	0.189011	0.862405	1.09687	0.00995256	0.98549	0.0177935
2	169633013	170071816	Tshz2	ENSMUSG00000047907	teashirt zinc finger family member 2 [Source:MGI Symbol;Acc:MGI:2153084]	4	NA	59.6708	68.9024	75.6625	69.6664	15.9917	0.764	390	82.9671	83.5528	84.2904	84.3942	81.4262	0.775926	0.00839373	0.365286	0.459306	0.265324	0.423108	-0.145316	0.637635
3	108284091	108361511	Sort1	ENSMUSG00000068747	sortilin 1 [Source:MGI Symbol;Acc:MGI:1338015]	4	NA	57.5747	60.1434	69.1308	68.1051	11.5562	7.96165	61	77.8206	78.6929	80.7883	80.9943	325.042	0.200145	0.71756	0.408157	0.476496	-0.91758	0.00277165	-0.709568	0.0136414
5	14514918	14863457	Pclo	ENSMUSG00000061601	piccolo (presynaptic cytomatrix protein) [Source:MGI Symbol;Acc:MGI:1349390]	4	NA	68.0198	70.4996	79.6421	75.705	11.6223	5.20543	137	72.977	74.415	76.9304	75.9163	24.2219	0.901571	0.0247627	0.58948	0.366351	-0.685125	0.087739	-0.997216	0.00203784
5	114146535	114250761	Acacb	ENSMUSG00000042010	acetyl-Coenzyme A carboxylase beta [Source:MGI Symbol;Acc:MGI:2140940]	4	2	43.1078	48.7468	64.668	60.1441	21.5602	11.3973	87	78.8133	80.5623	81.7424	83.1514	2880.54	-0.49051	0.346886	-0.0698535	0.945822	-0.494948	0.221457	-0.0742906	0.883591
6	98925338	99522721	Foxp1	ENSMUSG00000030067	forkhead box P1 [Source:MGI Symbol;Acc:MGI:1914004]	4	NA	65.1845	68.6578	77.5447	74.5093	12.3602	5.85152	466	83.5555	84.0933	85.3746	85.2991	222.569	-0.0696242	0.84607	0.226237	0.514204	-0.131649	0.575312	0.164212	0.401461
6	114860628	114969994	Vgll4	ENSMUSG00000030315	vestigial like 4 (Drosophila) [Source:MGI Symbol;Acc:MGI:2652840]	4	3	31.4352	35.033	49.8835	39.2829	18.4483	4.24991	69	64.0213	65.3073	65.6305	65.5786	354.878	-0.313211	0.13222	-0.427883	0.0669405	0.0458033	0.851539	-0.0688695	0.741729
6	143828425	144781977	Sox5	ENSMUSG00000041540	SRY-box containing gene 5 [Source:MGI Symbol;Acc:MGI:98367]	4	NA	59.594	64.9228	71.6552	70.0153	12.0612	5.09248	622	84.2818	85.5373	86.1006	86.4057	357.629	-0.00544332	0.987234	-0.0318307	0.941891	-0.0431692	0.841344	-0.0695565	0.691815
7	44605803	44670843	Myh14	ENSMUSG00000030739	myosin, heavy polypeptide 14 [Source:MGI Symbol;Acc:MGI:1919210]	4	1	62.3436	68.2917	78.7506	73.8106	16.4071	5.51891	51	74.3567	75.65	78.2196	77.4434	236.726	-0.164421	0.680199	-0.16678	0.759033	-0.571768	0.0161107	-0.574127	0.00718148
7	70351946	70366735	Nr2f2	ENSMUSG00000030551	nuclear receptor subfamily 2, group F, member 2 [Source:MGI Symbol;Acc:MGI:1352452]	4	NA	31.5184	37.1962	48.194	48.4212	16.6755	11.225	12	21.2877	23.5555	29.8208	28.3484	118.227	0.150999	0.684547	0.350048	0.347204	-0.0592708	0.854373	0.139778	0.562484
7	137193673	137314445	Ebf3	ENSMUSG00000010476	early B cell factor 3 [Source:MGI Symbol;Acc:MGI:894289]	4	1	54.5183	56.1645	69.5361	66.3792	15.0179	10.2147	115	70.5677	71.4113	74.3623	74.8571	0.546141	-0.0434671	NA	0.0215318	NA	0.0991986	NA	0.164198	NA
8	91313532	91668439	Fto	ENSMUSG00000055932	fat mass and obesity associated [Source:MGI Symbol;Acc:MGI:1347093]	4	NA	55.6095	56.9268	69.5384	67.8177	13.9289	10.8909	297	82.9342	83.7294	84.6172	85.3801	259.824	-0.0115894	0.979457	0.34159	0.248613	-0.283592	0.163736	0.0695866	0.755576
8	106603351	106670246	Cdh1	ENSMUSG00000000303	cadherin 1 [Source:MGI Symbol;Acc:MGI:88354]	4	NA	60.2512	59.9239	72.245	71.3883	11.9938	11.4644	52	72.8093	73.3702	77.0201	76.1	31.3368	-2.02373	1.96307e-08	-1.00878	0.0531073	-0.824859	0.0278904	0.190091	0.705762
11	60105013	60199197	Rai1	ENSMUSG00000062115	retinoic acid induced 1 [Source:MGI Symbol;Acc:MGI:103291]	4	2	50.065	57.002	68.2435	64.9079	18.1785	7.90597	44	71.587	73.3749	74.7408	75.4381	109.656	0.476438	0.0595112	0.0687403	0.909482	0.293204	0.234832	-0.114494	0.642604
12	108306270	108328300	Hhipl1	ENSMUSG00000021260	hedgehog interacting protein-like 1 [Source:MGI Symbol;Acc:MGI:1919265]	4	2	58.8781	64.9794	81.6123	76.8482	22.7342	11.8688	16	62.822	67.0813	71.9446	70.6333	46.1147	-0.0361239	0.96859	-0.273995	0.734464	-0.254157	0.579352	-0.492028	0.19107
13	41182495	41220405	Elovl2	ENSMUSG00000021364	elongation of very long chain fatty acids (FEN1/Elo2, SUR4/Elo3, yeast)-like 2 [Source:MGI Symbol;Acc:MGI:1858960]	4	2	42.142	40.0296	57.047	52.8402	14.9051	12.8106	34	59.543	58.5086	63.1372	63.1953	9301.91	-0.312097	0.207098	-0.360177	0.22269	0.593113	0.00132613	0.545033	0.00108292
18	25477632	25753983	Celf4	ENSMUSG00000024268	CUGBP, Elav-like family member 4 [Source:MGI Symbol;Acc:MGI:1932407]	4	NA	57.2778	64.6622	70.093	59.7662	12.8152	-4.89598	172	64.9872	66.9818	67.6578	67.5242	5.7744	-0.370873	0.632295	0.730794	NA	-0.562565	0.223508	0.539101	0.261431
1	153218922	153332786	Lamc1	ENSMUSG00000026478	laminin, gamma 1 [Source:MGI Symbol;Acc:MGI:99914]	3	NA	61.8803	65.4967	75.4491	74.4016	13.5688	8.90487	102	82.8529	83.4835	85.4299	84.6053	369.531	0.0738865	0.796431	0.273793	0.250777	0.369423	0.0162611	0.569329	8.04472e-06
1	156804166	156939626	Ralgps2	ENSMUSG00000026594	Ral GEF with PH domain and SH3 binding motif 2 [Source:MGI Symbol;Acc:MGI:1925505]	3	NA	71.5724	72.7811	83.7896	81.9478	12.2172	9.16672	79	82.5304	83.3981	84.2738	84.3779	784.412	0.150532	0.408278	-0.0705838	0.814192	0.40739	0.000941639	0.186274	0.129089
1	165592181	165634541	Mpzl1	ENSMUSG00000026566	myelin protein zero-like 1 [Source:MGI Symbol;Acc:MGI:1915731]	3	NA	62.1072	63.8492	74.361	69.011	12.2538	5.16183	38	73.9792	75.6317	76.8501	75.8932	35.7959	0.616336	0.24022	0.725651	0.214356	0.203007	0.689819	0.312323	0.459394
2	59160850	59355208	Pkp4	ENSMUSG00000026991	plakophilin 4 [Source:MGI Symbol;Acc:MGI:109281]	3	NA	74.1157	81.6384	87.1523	77.7115	13.0367	-3.92687	147	84.4577	85.2537	86.1004	86.1508	1253.72	-0.00865855	0.981842	0.0529616	0.909294	0.145178	0.475776	0.206798	0.214841
2	131159537	131171342	Gm14232	ENSMUSG00000087405	predicted gene 14232 [Source:MGI Symbol;Acc:MGI:3701956]	3	NA	56.206	61.1218	68.258	66.0429	12.0519	4.92108	11	56.1898	59.1362	58.4443	59.5033	0	NA	NA	NA	NA	NA	NA	NA	NA
2	131170261	131187282	Spef1	ENSMUSG00000027329	sperm flagellar 1 [Source:MGI Symbol;Acc:MGI:3513546]	3	NA	56.206	61.1218	68.258	66.0429	12.0519	4.92108	12	54.9964	54.6075	59.3889	58.9574	14.065	-0.218094	0.795131	0.0395489	0.973692	0.517724	0.272971	0.775367	0.0645118
2	168476410	168601657	Nfatc2	ENSMUSG00000027544	nuclear factor of activated T cells, cytoplasmic, calcineurin dependent 2 [Source:MGI Symbol;Acc:MGI:102463]	3	NA	46.9063	52.8838	58.1243	54.4142	11.218	1.53038	100	77.2803	78.2191	78.5908	79.3215	2.32451	0.26578	NA	0.506721	NA	0.0995615	NA	0.340503	NA
3	51687611	52104891	Maml3	ENSMUSG00000061143	mastermind like 3 (Drosophila) [Source:MGI Symbol;Acc:MGI:2389461]	3	NA	56.8469	64.1094	69.2178	69.1957	12.3709	5.0863	358	81.8378	82.5561	83.8846	84.2807	32.5614	0.396027	0.440192	0.53848	0.321301	0.544642	0.139454	0.687094	0.0248786
3	84496093	85887516	Arfip1	ENSMUSG00000074513	ADP-ribosylation factor interacting protein 1 [Source:MGI Symbol;Acc:MGI:1277120]	3	NA	65.4735	71.8372	77.0953	75.0992	11.6218	3.26195	743	80.8916	81.8666	82.7021	83.0056	794.12	-0.228356	0.20885	-0.0143483	0.972748	-0.477993	0.000488088	-0.263985	0.046236
4	32238804	32586108	Bach2	ENSMUSG00000040270	BTB and CNC homology 2 [Source:MGI Symbol;Acc:MGI:894679]	3	NA	57.1955	58.2369	69.3547	64.2127	12.1591	5.97577	266	81.3886	81.5268	82.275	82.869	86.7758	0.109123	0.848211	-0.260206	0.681362	-0.343399	0.308197	-0.712729	0.00786965
4	83525545	83864731	4930473A06Rik	ENSMUSG00000052407	RIKEN cDNA 4930473A06 gene [Source:MGI Symbol;Acc:MGI:1922152]	3	NA	71.8957	77.0762	84.1043	81.2601	12.2086	4.1839	187	83.3854	84.5463	86.1304	86.2132	169.618	0.621264	0.00682056	0.697692	0.0102399	-0.197157	0.467869	-0.120729	0.616549
4	115967145	116017926	Faah	ENSMUSG00000034171	fatty acid amide hydrolase [Source:MGI Symbol;Acc:MGI:109609]	3	NA	45.4093	53.5913	58.6473	55.9601	13.238	2.36887	29	61.7063	64.1286	65.4622	64.5275	780.34	-0.210757	0.299634	-0.110888	0.736657	0.205326	0.220287	0.305195	0.0269631
5	17781690	17888959	Cd36	ENSMUSG00000002944	CD36 antigen [Source:MGI Symbol;Acc:MGI:107899]	3	NA	77.3809	77.7004	89.4964	85.4811	12.1155	7.78065	38	74.8172	76.6537	76.4645	77.3251	7900.78	0.125776	0.698504	0.835697	3.69654e-05	-0.703836	8.46295e-05	0.00608479	0.980772
5	67618140	67847432	Atp8a1	ENSMUSG00000037685	ATPase, aminophospholipid transporter (APLT), class I, type 8A, member 1 [Source:MGI Symbol;Acc:MGI:1330848]	3	NA	72.9551	73.3772	84.7311	84.613	11.776	11.2358	179	81.8748	82.5915	86.4211	86.0919	214.415	0.819775	1.97668e-06	0.701561	0.00073107	0.347801	0.0820761	0.229586	0.184977
5	97882783	98030733	Antxr2	ENSMUSG00000029338	anthrax toxin receptor 2 [Source:MGI Symbol;Acc:MGI:1919164]	3	2	48.4763	44.4023	66.2511	62.0762	17.7749	17.6739	78	83.3679	83.8207	86.3641	86.309	674.178	-0.309112	0.0373567	-0.175078	0.487261	-0.628069	4.54271e-07	-0.494035	1.71986e-05
5	112688876	112896362	Myo18b	ENSMUSG00000072720	myosin XVIIIb [Source:MGI Symbol;Acc:MGI:1921626]	3	NA	68.5294	73.6147	80.7808	75.2287	12.2514	1.614	129	71.9485	72.8172	74.0653	73.3335	5.48641	-0.80163	0.147739	-0.334006	NA	-0.0137351	0.982242	0.453889	0.319271
5	114968784	114998046	Gm13824	ENSMUSG00000086054	predicted gene 13824 [Source:MGI Symbol;Acc:MGI:3652225]	3	2	50.5704	54.4059	64.8189	57.1475	14.2486	2.74163	25	69.5946	69.9686	72.4412	72.8503	79.9838	0.235146	0.637638	-0.0833172	0.921455	0.558421	0.0716115	0.239958	0.458752
5	130369476	130840645	Caln1	ENSMUSG00000060371	calneuron 1 [Source:MGI Symbol;Acc:MGI:2155987]	3	1	69.6833	66.5864	88.5351	85.2543	18.8517	18.6679	235	77.4583	78.0847	79.9932	80.0412	275.133	-0.106489	0.804486	0.213309	0.606244	1.36279	4.25562e-12	1.68259	1.4328e-21
5	145854426	145879964	Cyp3a11	ENSMUSG00000056035	cytochrome P450, family 3, subfamily a, polypeptide 11 [Source:MGI Symbol;Acc:MGI:88609]	3	3	54.4277	55.9423	73.977	61.0024	19.5493	5.0601	9	63.9731	65.2551	74.8004	69.3271	77796.9	-1.63742	0.000117366	-0.228557	0.812289	0.138789	0.809092	1.54765	2.92258e-05
6	52163359	52213339	Gm20653	ENSMUSG00000093412	predicted gene 20653 [Source:MGI Symbol;Acc:MGI:5313100]	3	1	14.0767	16.0585	27.7326	20.598	13.6559	4.53957	48	19.1473	18.0129	22.1962	22.2917	0.348146	-0.132858	NA	0.0341141	NA	-0.115089	NA	0.0518829	NA
6	88950683	89110030	4933427D06Rik	ENSMUSG00000055403	RIKEN cDNA 4933427D06 gene [Source:MGI Symbol;Acc:MGI:3026922]	3	NA	61.8247	66.6115	75.6206	71.0353	13.7959	4.42381	89	73.5323	75.4296	77.6701	76.6568	0	NA	NA	NA	NA	NA	NA	NA	NA
6	91761509	91827250	Grip2	ENSMUSG00000030098	glutamate receptor interacting protein 2 [Source:MGI Symbol;Acc:MGI:2681173]	3	NA	69.7363	70.909	80.6381	77.8346	10.9018	6.92556	38	73.6896	74.5936	77.556	77.4475	1.88674	0.0272245	NA	0.235458	NA	-0.0339055	NA	0.174328	NA
7	26061495	26096196	Cyp2b13	ENSMUSG00000040583	cytochrome P450, family 2, subfamily b, polypeptide 13 [Source:MGI Symbol;Acc:MGI:88599]	3	NA	58.2914	67.7449	76.1085	73.557	17.8171	5.81211	13	67.3302	70.3518	74.1445	72.6295	1897.47	-0.392848	0.610801	0.154808	0.89479	-0.0348549	0.956762	0.5128	0.295964
7	101663633	101790168	Clpb	ENSMUSG00000001829	ClpB caseinolytic peptidase B homolog (E. coli) [Source:MGI Symbol;Acc:MGI:1100517]	3	NA	68.4001	73.9058	82.2339	81.4938	13.8339	7.58799	65	85.3885	86.3793	87.4825	87.9815	1590.46	-0.405729	0.00995576	-0.240125	0.326825	-0.135664	0.439493	0.0299395	0.878841
7	130162451	133123350	Fgfr2	ENSMUSG00000030849	fibroblast growth factor receptor 2 [Source:MGI Symbol;Acc:MGI:95523]	3	NA	56.649	63.4416	68.5736	68.5263	11.9246	5.0847	1804	76.9277	77.8569	78.4065	78.6908	1000.32	0.0277442	0.947995	-0.0617863	0.904277	0.039691	0.88486	-0.0498395	0.834613
8	12860358	12877344	Gm15347	ENSMUSG00000085465	predicted gene 15347 [Source:MGI Symbol;Acc:MGI:3705310]	3	NA	79.5788	83.8843	92.4885	92.2578	12.9097	8.37349	14	72.6219	74.3872	79.4478	78.7115	0	NA	NA	NA	NA	NA	NA	NA	NA
8	14095865	14847680	Dlgap2	ENSMUSG00000047495	discs, large (Drosophila) homolog-associated protein 2 [Source:MGI Symbol;Acc:MGI:2443181]	3	NA	73.2794	82.9935	85.4243	80.9245	12.1449	-2.06905	475	77.8821	79.2621	79.3163	79.5724	0	NA	NA	NA	NA	NA	NA	NA	NA
8	31818028	31918203	Nrg1	ENSMUSG00000062991	neuregulin 1 [Source:MGI Symbol;Acc:MGI:96083]	3	NA	46.6741	50.5367	62.4753	58.4903	15.8013	7.95357	54	76.923	78.4255	81.9099	80.7711	3.14861	0.733732	NA	0.406379	NA	-0.0603344	NA	-0.387688	NA
8	71676296	71690575	Jak3	ENSMUSG00000031805	Janus kinase 3 [Source:MGI Symbol;Acc:MGI:99928]	3	1	36.7972	30.7399	61.7797	62.1506	24.9824	31.4106	13	52.3126	47.4218	61.2161	60.5774	157.784	0.680422	0.0259171	0.141276	0.828738	0.482812	0.0945588	-0.0563345	0.876321
8	89027248	89044162	Sall1	ENSMUSG00000031665	sal-like 1 (Drosophila) [Source:MGI Symbol;Acc:MGI:1889585]	3	NA	58.4592	68.9736	75.696	74.8784	17.2369	5.90479	19	48.5331	50.1553	52.6808	52.27	325.281	-0.0824453	0.768241	0.0661051	0.866424	0.314048	0.0466216	0.462598	0.000468634
8	105048599	105058414	Ces3a	ENSMUSG00000069922	carboxylesterase 3A [Source:MGI Symbol;Acc:MGI:102773]	3	NA	61.6436	60.3142	76.4557	74.698	14.8122	14.3838	6	61.8376	60.9399	72.1919	71.9397	4025.66	-1.0164	0.0176587	-0.346107	0.650495	-0.825174	0.0304527	-0.154877	0.743601
8	114439655	115352708	Wwox	ENSMUSG00000004637	WW domain-containing oxidoreductase [Source:MGI Symbol;Acc:MGI:1931237]	3	NA	73.9378	76.2113	86.4259	84.9535	12.4881	8.74218	796	85.8841	86.3028	87.5522	87.678	148.895	-0.457476	0.0467468	-0.0676615	0.907929	-0.451578	0.0288166	-0.061764	0.813948
8	128359073	128505462	Nrp1	ENSMUSG00000025810	neuropilin 1 [Source:MGI Symbol;Acc:MGI:106206]	3	NA	46.9405	55.1108	59.6186	56.8865	12.6781	1.77564	60	74.1095	75.4067	76.5082	76.3529	3059.27	0.202077	0.47959	-0.567199	0.0189024	0.679085	0.000184848	-0.0901907	0.68901
9	55538672	55546180	Isl2	ENSMUSG00000032318	insulin related protein 2 (islet 2) [Source:MGI Symbol;Acc:MGI:109156]	3	NA	5.72222	5.34603	19.8777	18.2119	14.1555	12.8659	12	12.6979	13.9187	19.0574	18.0984	0.0920483	-0.0851797	NA	-0.00748266	NA	-0.0753613	NA	0.00233577	NA
11	85353167	85826058	Bcas3	ENSMUSG00000059439	breast carcinoma amplified sequence 3 [Source:MGI Symbol;Acc:MGI:2385848]	3	NA	58.0323	62.274	72.4098	71.0772	14.3776	8.80318	286	85.077	85.627	87.2053	87.5791	297.537	-0.199489	0.398511	0.194017	0.546528	-0.246826	0.183843	0.14668	0.411458
11	88339382	88718513	Msi2	ENSMUSG00000069769	Musashi homolog 2 (Drosophila) [Source:MGI Symbol;Acc:MGI:1923876]	3	NA	43.3906	46.9532	59.4586	62.5503	16.068	15.5972	265	86.5824	86.7791	88.1326	88.4634	460.267	-0.129607	0.658353	-0.102944	0.808041	-0.452967	0.0107206	-0.426305	0.00742506
11	99428403	99438150	Krt20	ENSMUSG00000035775	keratin 20 [Source:MGI Symbol;Acc:MGI:1914059]	3	NA	40.9842	44.3186	53.2821	53.2504	12.2979	8.9318	9	67.1067	67.9765	72.8081	73.0714	0.252523	0.0375091	NA	-0.011958	NA	-0.0348794	NA	-0.0843465	NA
11	102994047	103028333	Dcakd	ENSMUSG00000020935	dephospho-CoA kinase domain containing [Source:MGI Symbol;Acc:MGI:1915337]	3	1	55.8704	55.1794	71.6543	67.3499	15.7839	12.1705	27	67.6403	67.1903	70.3008	70.34	75.926	0.0946657	0.862713	0.00522993	0.995472	0.476329	0.0988453	0.386894	0.149355
13	24327420	24477285	Cmah	ENSMUSG00000016756	cytidine monophospho-N-acetylneuraminic acid hydroxylase [Source:MGI Symbol;Acc:MGI:103227]	3	NA	63.8177	66.382	75.8493	77.9583	12.0316	11.5763	82	78.8798	80.8701	81.7165	82.4882	1731.68	-0.29352	0.253355	-0.421728	0.145874	-0.965423	8.02639e-08	-1.09363	8.63655e-12
13	107724618	107890064	Zswim6	ENSMUSG00000032846	zinc finger, SWIM domain containing 6 [Source:MGI Symbol;Acc:MGI:1914513]	3	NA	62.0524	66.5342	74.996	71.9681	12.9436	5.43387	129	80.9593	81.4463	82.5139	83.0774	177.08	0.0270839	0.947559	0.171186	0.635418	0.0984812	0.676023	0.242583	0.163304
13	119462759	119486117	4833420G17Rik	ENSMUSG00000062822	RIKEN cDNA 4833420G17 gene [Source:MGI Symbol;Acc:MGI:1914642]	3	3	10.4857	7.53516	29.8297	8.48392	19.344	0.948756	19	71.2084	71.2145	77.1508	72.3418	454.079	-0.490449	0.0147587	-0.237903	0.461355	0.652209	0.000131567	0.904754	2.24763e-09
14	34819825	35583379	Grid1	ENSMUSG00000041078	glutamate receptor, ionotropic, delta 1 [Source:MGI Symbol;Acc:MGI:95812]	3	NA	69.5381	74.8706	81.4701	79.2249	11.9321	4.35428	328	77.1566	78.6054	80.0383	80.009	162.414	0.495687	0.341676	0.822519	0.117536	-0.474529	0.251581	-0.147697	0.747596
14	46882854	47105817	Samd4	ENSMUSG00000021838	sterile alpha motif domain containing 4 [Source:MGI Symbol;Acc:MGI:1921730]	3	NA	56.7339	71.8204	69.2255	65.7712	12.4916	-6.04916	147	81.2494	82.3171	83.1337	82.9334	65.5405	0.403253	0.309819	0.464041	0.32656	0.320656	0.342088	0.381444	0.172615
14	57275034	57398483	Cryl1	ENSMUSG00000021947	crystallin, lambda 1 [Source:MGI Symbol;Acc:MGI:1915881]	3	NA	74.4752	79.9871	85.0573	81.1805	10.5821	1.19344	86	79.8479	80.7367	82.5177	82.6123	210.512	-0.547058	0.0220529	0.223959	0.60858	-0.785442	0.000167968	-0.0144252	0.962971
14	101442360	101609191	Tbc1d4	ENSMUSG00000033083	TBC1 domain family, member 4 [Source:MGI Symbol;Acc:MGI:2429660]	3	NA	73.4857	73.3837	83.9973	79.359	10.5116	5.97532	122	81.2957	82.0301	84.3628	84.4192	219.886	0.486821	0.0302415	0.118179	0.805285	0.0178891	0.953323	-0.350752	0.0619127
18	6935000	7004726	Mkx	ENSMUSG00000061013	mohawk homeobox [Source:MGI Symbol;Acc:MGI:2687286]	3	NA	31.3202	39.8832	45.7523	43.4841	14.4321	3.6009	42	73.8967	75.1596	75.8937	75.9029	102.053	-0.0426208	0.95296	-0.0254756	0.976968	0.103959	0.801871	0.121104	0.741606
19	47737561	47919287	Wdr96	ENSMUSG00000044948	WD repeat domain 96 [Source:MGI Symbol;Acc:MGI:1289258]	3	NA	62.6771	68.2462	76.8845	69.3989	14.2075	1.1528	144	75.6385	75.7398	77.1747	77.0279	1.34409	-0.00236513	NA	0.154514	NA	0.157093	NA	0.313972	NA
19	48206025	48805505	Sorcs3	ENSMUSG00000063434	sortilin-related VPS10 domain containing receptor 3 [Source:MGI Symbol;Acc:MGI:1913923]	3	NA	73.2133	80.2789	85.9236	81.0314	12.7103	0.75247	325	76.7435	78.4391	79.3468	79.4697	6.52594	1.14864	0.0296379	0.246174	NA	-0.33997	0.486791	-1.24244	0.00260353
19	53310506	53375810	Mxi1	ENSMUSG00000025025	Max interacting protein 1 [Source:MGI Symbol;Acc:MGI:97245]	3	3	35.2649	39.2338	77.3352	55.5267	42.0703	16.2929	74	71.1087	70.4817	73.2212	72.8887	241.329	-0.166351	0.578352	-0.19792	0.567628	0.704201	4.70341e-05	0.672632	2.40396e-05
X	12036740	12160355	Bcor	ENSMUSG00000040363	BCL6 interacting corepressor [Source:MGI Symbol;Acc:MGI:1918708]	3	NA	29.0256	41.9396	44.6283	42.6504	15.6027	0.710774	97	53.4063	55.0219	55.3978	54.8153	180.922	0.368419	0.18906	0.0731237	0.904809	0.154525	0.580126	-0.140771	0.564686
1	64029447	64122282	Klf7	ENSMUSG00000025959	Kruppel-like factor 7 (ubiquitous) [Source:MGI Symbol;Acc:MGI:1935151]	2	NA	62.3464	69.9575	78.6971	73.1212	16.3506	3.16364	62	76.7207	78.4581	80.672	79.7262	109.078	0.548858	0.0310393	0.353469	0.35572	0.267479	0.313469	0.0720895	0.794503
1	83254139	83408200	Sphkap	ENSMUSG00000026163	SPHK1 interactor, AKAP domain containing [Source:MGI Symbol;Acc:MGI:1924879]	2	NA	72.2455	79.8584	83.7215	79.3309	11.4759	-0.52756	63	74.9077	76.6193	76.9253	76.6624	0	NA	NA	NA	NA	NA	NA	NA	NA
1	89454811	89895282	Agap1	ENSMUSG00000055013	ArfGAP with GTPase domain, ankyrin repeat and PH domain 1 [Source:MGI Symbol;Acc:MGI:2653690]	2	NA	59.2631	64.0556	81.1385	79.493	21.8754	15.4374	348	86.018	86.2999	87.6635	87.5961	126.476	0.0929198	0.826744	0.34712	0.35572	0.0882553	0.773883	0.342456	0.104954
1	91494668	91529303	Traf3ip1	ENSMUSG00000034292	TRAF3 interacting protein 1 [Source:MGI Symbol;Acc:MGI:1921269]	2	NA	81.2178	75.8136	93.2921	88.936	12.0743	13.1224	28	81.6145	81.0076	83.8101	83.4368	72.0559	0.192168	0.655927	0.117033	0.871056	-0.414466	0.15587	-0.489602	0.0475716
1	105276917	105356710	Rnf152	ENSMUSG00000047496	ring finger protein 152 [Source:MGI Symbol;Acc:MGI:2443787]	2	NA	37.1819	46.1957	53.0945	51.0151	15.9126	4.81942	36	79.3414	82.1252	81.8327	82.4132	293.159	0.283042	0.201958	0.346348	0.161037	0.558946	0.000657819	0.622252	1.02347e-05
1	153455758	153487660	Dhx9	ENSMUSG00000042699	DEAH (Asp-Glu-Ala-His) box polypeptide 9 [Source:MGI Symbol;Acc:MGI:108177]	2	NA	54.54	54.3676	66.0565	63.1401	11.5165	8.77258	16	75.2736	76.5007	78.1832	78.9724	1011.51	-0.122989	0.606752	0.236055	0.346826	0.095203	0.618186	0.454248	0.000390484
1	153849542	153900208	5830403L16Rik	ENSMUSG00000045968	RIKEN cDNA 5830403L16 gene [Source:MGI Symbol;Acc:MGI:1923273]	2	NA	68.1	72.3025	79.2218	75.2338	11.1217	2.93122	35	76.6202	76.2179	79.1606	78.1402	1.76757	-0.336823	NA	-0.114982	NA	-0.4056	NA	-0.183759	NA
1	183086264	183221529	Disp1	ENSMUSG00000030768	dispatched homolog 1 (Drosophila) [Source:MGI Symbol;Acc:MGI:1916147]	2	1	66.5977	62.4184	80.249	74.0632	13.6513	11.6448	112	86.6717	86.7993	88.9718	88.8073	14.4155	0.0904646	0.925118	-0.280201	0.766289	0.0238344	0.969599	-0.346832	0.466239
1	187608791	188214885	Esrrg	ENSMUSG00000026610	estrogen-related receptor gamma [Source:MGI Symbol;Acc:MGI:1347056]	2	NA	56.4608	59.3874	67.6385	65.9253	11.1777	6.53789	414	82.2658	82.7518	84.0568	84.3734	102.905	0.32448	0.454181	0.672424	0.104166	-0.0737585	0.862983	0.274185	0.369544
1	190118038	190170680	Prox1	ENSMUSG00000010175	prospero-related homeobox 1 [Source:MGI Symbol;Acc:MGI:97772]	2	NA	61.4368	72.0041	79.5043	81.4824	18.0675	9.4783	44	69.6024	70.1075	72.4436	73.7467	1226.68	0.264989	0.13397	0.135674	0.636755	0.601248	7.33767e-06	0.471933	0.000106714
2	5293457	5714515	Camk1d	ENSMUSG00000039145	calcium/calmodulin-dependent protein kinase ID [Source:MGI Symbol;Acc:MGI:2442190]	2	NA	81.1259	89.9283	91.8205	88.5468	10.6947	-1.38148	246	82.8721	83.8074	84.1795	84.6658	1013.52	0.0822849	0.687026	0.579366	6.8211e-05	-1.801	7.70519e-57	-1.30392	1.85411e-40
2	13003457	13011747	C1ql3	ENSMUSG00000049630	C1q-like 3 [Source:MGI Symbol;Acc:MGI:2387350]	2	NA	43.6499	46.5301	64.8312	69.1896	21.1813	22.6595	8	73.9849	75.2138	82.4919	84.334	0.809797	-0.166334	NA	0.0617218	NA	0.00712913	NA	0.235185	NA
2	20847919	20968881	Arhgap21	ENSMUSG00000036591	Rho GTPase activating protein 21 [Source:MGI Symbol;Acc:MGI:1918685]	2	1	53.2669	54.0081	66.2927	60.3958	13.0258	6.38766	82	81.6953	81.7804	84.1358	83.8059	315.815	0.308387	0.231926	0.0697658	0.89479	0.705314	0.000140109	0.466692	0.00676537
2	59612042	59846149	Tanc1	ENSMUSG00000035168	tetratricopeptide repeat, ankyrin repeat and coiled-coil containing 1 [Source:MGI Symbol;Acc:MGI:1914110]	2	NA	79.3653	82.8929	91.292	86.4578	11.9267	3.5649	206	84.9811	85.1084	86.1763	86.3371	330.303	0.259714	0.181267	0.00455368	0.994471	0.283929	0.080132	0.0287693	0.88857
2	102658659	102790784	Slc1a2	ENSMUSG00000005089	solute carrier family 1 (glial high affinity glutamate transporter), member 2 [Source:MGI Symbol;Acc:MGI:101931]	2	NA	69.0986	77.7932	80.0196	77.9818	10.921	0.188654	69	75.1006	76.0606	77.3436	77.0392	2032	-0.194056	0.696453	0.487185	0.288464	0.633288	0.0282682	1.31453	4.0474e-08
2	144470557	144527414	6330439K17Rik	ENSMUSG00000037259	RIKEN cDNA 6330439K17 gene [Source:MGI Symbol;Acc:MGI:2139080]	2	NA	75.5721	82.8705	87.2837	82.5197	11.7115	-0.350814	37	75.0427	76.8053	79.9816	79.0961	12.1654	0.379819	0.620783	0.418736	0.625629	-0.0589051	0.927514	-0.0199883	0.975804
2	156420909	156543214	Epb4.1l1	ENSMUSG00000027624	erythrocyte protein band 4.1-like 1 [Source:MGI Symbol;Acc:MGI:103010]	2	NA	61.9125	63.9366	73.4357	69.9028	11.5232	5.96625	76	79.1575	79.6957	81.3121	80.8769	105.114	0.148807	0.730124	0.35403	0.40129	0.163764	0.601912	0.368987	0.114872
2	158182533	158229222	D630003M21Rik	ENSMUSG00000037813	RIKEN cDNA D630003M21 gene [Source:MGI Symbol;Acc:MGI:3606579]	2	NA	58.4805	60.9913	69.4725	66.3979	10.992	5.40663	32	76.523	77.992	78.7794	78.8056	19.0832	-0.317129	0.6447	0.0200247	0.989	-0.959734	0.0176316	-0.62258	0.134922
2	158595472	158610723	Gm14204	ENSMUSG00000086496	predicted gene 14204 [Source:MGI Symbol;Acc:MGI:3651576]	2	1	54.5057	58.7905	67.7053	57.3428	13.1996	-1.4477	12	40.8202	43.8182	47.1756	44.5529	0	NA	NA	NA	NA	NA	NA	NA	NA
2	158794807	158858214	Dhx35	ENSMUSG00000027655	DEAH (Asp-Glu-Ala-His) box polypeptide 35 [Source:MGI Symbol;Acc:MGI:1918965]	2	2	59.9788	55.1153	82.4177	71.7264	22.4389	16.6111	54	86.2716	86.8381	89.1285	88.8231	182.137	0.0759627	0.834069	-0.118588	0.806887	-0.64552	0.000778499	-0.84007	4.9052e-07
2	163493807	163541720	0610008F07Rik	ENSMUSG00000046840	RIKEN cDNA 0610008F07 gene [Source:MGI Symbol;Acc:MGI:1915564]	2	NA	51.5816	56.9439	67.8508	61.4031	16.2692	4.45924	36	69.1584	72.1772	72.2804	72.3051	100.897	-0.0380131	0.949873	0.272251	0.59832	-0.354429	0.22959	-0.0441652	0.901368
2	163506808	163572910	Hnf4a	ENSMUSG00000017950	hepatic nuclear factor 4, alpha [Source:MGI Symbol;Acc:MGI:109128]	2	NA	51.5816	56.9439	67.8508	61.4031	16.2692	4.45924	46	61.4687	62.4701	62.8931	63.5633	10128.4	-0.206881	0.442125	-0.198976	0.57255	0.591465	0.00086854	0.59937	0.000150797
2	164960816	164999727	Slc12a5	ENSMUSG00000017740	solute carrier family 12, member 5 [Source:MGI Symbol;Acc:MGI:1862037]	2	NA	56.3595	64.4026	70.9812	67.6342	14.6217	3.23163	26	59.3464	60.5432	62.8748	62.032	33.7656	0.248228	0.666286	-0.132927	0.880938	0.479957	0.187135	0.0988025	0.818185
2	165405028	165473230	Slc13a3	ENSMUSG00000018459	solute carrier family 13 (sodium-dependent dicarboxylate transporter), member 3 [Source:MGI Symbol;Acc:MGI:2149635]	2	NA	46.5202	49.3679	58.3304	54.9544	11.8102	5.58652	46	76.0267	76.4416	77.9659	78.4227	79.8927	0.720342	0.0893673	-0.151548	0.866934	0.212082	0.636476	-0.659808	0.0459695
2	165784152	165899016	Zmynd8	ENSMUSG00000039671	zinc finger, MYND-type containing 8 [Source:MGI Symbol;Acc:MGI:1918025]	2	NA	17.0032	19.1917	29.4739	28.5428	12.4707	9.35114	97	81.0308	81.2545	83.3129	83.2218	156.31	0.103113	0.789898	-0.0787937	0.89161	0.133172	0.618876	-0.0487351	0.86036
2	173737511	173784336	Vapb	ENSMUSG00000054455	vesicle-associated membrane protein, associated protein B and C [Source:MGI Symbol;Acc:MGI:1928744]	2	2	67.0332	75.3443	85.5069	71.9233	18.4738	-3.42106	38	79.2769	80.4634	82.6346	81.6181	2109.31	-0.176535	0.419089	-0.256256	0.307561	-0.0866963	0.664077	-0.166417	0.286804
2	180986535	181017540	Col20a1	ENSMUSG00000016356	collagen, type XX, alpha 1 [Source:MGI Symbol;Acc:MGI:1920618]	2	NA	67.5097	71.9081	81.7303	79.8689	14.2206	7.96079	17	77.7374	77.5342	81.0803	82.1175	33.8617	-0.17835	0.773261	-0.121738	0.889934	0.364565	0.327433	0.421176	0.210503
3	8928626	9004723	Tpd52	ENSMUSG00000027506	tumor protein D52 [Source:MGI Symbol;Acc:MGI:107749]	2	NA	65.22	69.0123	77.8039	72.9619	12.5839	3.94967	63	79.6089	80.2961	81.9048	81.7157	226.388	0.134374	0.606829	0.167665	0.613607	-0.122334	0.560015	-0.0890428	0.636121
3	19223108	19311322	Pde7a	ENSMUSG00000069094	phosphodiesterase 7A [Source:MGI Symbol;Acc:MGI:1202402]	2	1	62.159	63.6407	77.7093	70.1708	15.5503	6.53007	52	82.5221	82.4736	84.2985	83.9621	214.453	-0.0609494	0.869662	0.116969	0.790934	0.00966452	0.9732	0.187583	0.337091
3	27416162	27710439	Fndc3b	ENSMUSG00000039286	fibronectin type III domain containing 3B [Source:MGI Symbol;Acc:MGI:1919257]	2	NA	65.5742	68.4743	76.4352	73.1096	10.861	4.63531	229	81.552	82.2515	84.0265	84.346	562.209	0.354126	0.12154	-0.351662	0.229983	0.250332	0.234229	-0.455456	0.00647315
3	59006978	59318410	Med12l	ENSMUSG00000056476	mediator of RNA polymerase II transcription, subunit 12 homolog (yeast)-like [Source:MGI Symbol;Acc:MGI:2139916]	2	1	66.748	72.5801	79.4286	74.3282	12.6806	1.74819	200	83.0229	83.4161	84.6014	84.9768	85.439	-0.333845	0.401534	0.0457491	0.951859	0.0356514	0.930094	0.415246	0.125617
3	69004738	69034623	Smc4	ENSMUSG00000034349	structural maintenance of chromosomes 4 [Source:MGI Symbol;Acc:MGI:1917349]	2	NA	26.1349	28.7048	45.2684	42.29	19.1335	13.5852	18	73.359	74.0212	76.225	75.9415	288.98	0.0886427	0.747378	-0.0202846	0.964906	0.0544799	0.803483	-0.0544474	0.778078
3	84160439	84305446	Trim2	ENSMUSG00000027993	tripartite motif-containing 2 [Source:MGI Symbol;Acc:MGI:1933163]	2	1	61.6182	64.8752	77.9145	69.3976	16.2963	4.52237	107	73.7491	74.6328	75.6738	75.5371	723.513	-0.222534	0.179112	0.140036	0.6149	-1.16673	7.04792e-22	-0.804164	2.57688e-13
3	96238110	96239127	Hist2h3c2	ENSMUSG00000081058	histone cluster 2, H3c2 [Source:MGI Symbol;Acc:MGI:2448357]	2	NA	57.9272	66.3138	72.6238	67.3238	14.6966	1.01001	3	44.1797	49.4266	55.7642	52.4873	30.4607	-0.0836188	0.91359	-0.305571	0.692203	-0.302844	0.484031	-0.524796	0.152731
3	96245554	96248509	Gm20634	ENSMUSG00000070392	predicted gene 20634 [Source:MGI Symbol;Acc:MGI:5313081]	2	NA	62.2139	66.0997	75.02	77.7945	12.8062	11.6948	3	48.4585	51.4501	59.7793	61.1328	504.541	-0.407427	0.0331714	-0.511575	0.0185455	-0.0336811	0.893577	-0.13783	0.459917
3	96246685	96248509	Hist2h3c1	ENSMUSG00000093769	histone cluster 2, H3c1 [Source:MGI Symbol;Acc:MGI:2448355]	2	NA	62.2139	66.0997	75.02	77.7945	12.8062	11.6948	3	48.4585	51.4501	59.7793	61.1328	25.0558	-0.270773	0.694117	-0.409967	0.58625	-0.164613	0.750306	-0.303807	0.496624
3	114904078	115125722	Olfm3	ENSMUSG00000027965	olfactomedin 3 [Source:MGI Symbol;Acc:MGI:2387329]	2	NA	50.7578	53.0847	62.9299	57.8974	12.1721	4.8127	72	69.5196	70.984	72.1267	72.0049	136.283	-0.195969	0.787203	0.768772	0.181526	-1.35894	0.000169319	-0.3942	0.335459
4	19280850	19510623	Cngb3	ENSMUSG00000056494	cyclic nucleotide gated channel beta 3 [Source:MGI Symbol;Acc:MGI:1353562]	2	NA	57.7938	54.9181	70.8127	69.0798	13.0189	14.1618	83	76.6687	77.6315	78.3915	78.6617	0.0884019	0.000473182	NA	0.0779256	NA	0.0102788	NA	0.0877312	NA
4	41517691	41569538	2310028H24Rik	ENSMUSG00000028439	RIKEN cDNA 2310028H24 gene [Source:MGI Symbol;Acc:MGI:1919151]	2	NA	73.18	72.5071	87.9934	86.7201	14.8134	14.2129	33	73.2057	74.0571	77.171	76.6368	15.7188	0.369057	0.584843	0.41204	0.606055	-0.12165	0.836476	-0.0786663	0.89099
4	41520694	41525823	Gm12404	ENSMUSG00000087623	predicted gene 12404 [Source:MGI Symbol;Acc:MGI:3649601]	2	NA	73.18	72.5071	87.9934	86.7201	14.8134	14.2129	6	71.8022	70.7805	77.0439	77.1453	0	NA	NA	NA	NA	NA	NA	NA	NA
4	41569775	41638158	Dnaic1	ENSMUSG00000061322	dynein, axonemal, intermediate chain 1 [Source:MGI Symbol;Acc:MGI:1916172]	2	NA	49.1556	47.5695	60.4293	54.5423	11.2737	6.97289	42	71.7234	72.5719	75.2393	74.466	0.288401	0.000409522	NA	-0.0616117	NA	0.106601	NA	0.0445802	NA
4	89306289	89311032	Cdkn2b	ENSMUSG00000073802	cyclin-dependent kinase inhibitor 2B (p15, inhibits CDK4) [Source:MGI Symbol;Acc:MGI:104737]	2	2	30.0895	25.4124	50.5087	42.5178	20.4192	17.1054	5	33.6088	28.6601	41.7562	38.0382	17.2555	0.502919	0.432335	-0.349054	0.693059	0.179104	0.750872	-0.672869	0.117365
4	114406724	114615098	Gm12824	ENSMUSG00000070867	predicted gene 12824 [Source:MGI Symbol;Acc:MGI:3650152]	2	NA	65.2031	67.433	75.891	69.8519	10.6878	2.41898	84	72.3485	74.8624	75.1902	74.6341	2.54262	-0.543149	NA	0.47635	NA	-0.367921	NA	0.651578	NA
4	119203570	119232712	AU022252	ENSMUSG00000078584	expressed sequence AU022252 [Source:MGI Symbol;Acc:MGI:2140466]	2	NA	64.8047	68.5915	77.0419	75.2467	12.2371	6.65526	21	64.4948	68.0391	69.261	69.9039	1520.11	0.0329595	0.930129	-0.25276	0.381861	-0.312599	0.07767	-0.598319	2.92258e-05
4	119205107	119218217	4930538K18Rik	ENSMUSG00000028642	RIKEN cDNA 4930538K18 gene [Source:MGI Symbol;Acc:MGI:1922430]	2	NA	64.8047	68.5915	77.0419	75.2467	12.2371	6.65526	9	70.447	74.1983	77.7467	78.1787	0.554679	-0.0527489	NA	0.127431	NA	-0.0735216	NA	0.106658	NA
4	125490700	125714173	Grik3	ENSMUSG00000001985	glutamate receptor, ionotropic, kainate 3 [Source:MGI Symbol;Acc:MGI:95816]	2	NA	57.0408	64.669	68.9084	64.9804	11.8676	0.31147	161	69.5555	71.3451	71.2422	71.6786	1.36777	0.421164	NA	-0.110402	NA	0.12294	NA	-0.408625	NA
4	126058565	126092195	Oscp1	ENSMUSG00000042616	organic solute carrier partner 1 [Source:MGI Symbol;Acc:MGI:1916308]	2	2	59.084	63.7837	77.0932	67.9399	18.0092	4.15612	30	72.4621	73.6257	75.183	75.3898	5.41891	0.111968	0.911747	0.176239	NA	-0.0545737	0.930656	0.00969758	0.987641
4	129491969	129509746	Gm12979	ENSMUSG00000086336	predicted gene 12979 [Source:MGI Symbol;Acc:MGI:3651303]	2	NA	58.7452	73.4588	71.2867	65.855	12.5415	-7.60389	13	63.818	68.1157	68.6101	65.7135	0	NA	NA	NA	NA	NA	NA	NA	NA
5	24452177	24502047	Agap3	ENSMUSG00000023353	ArfGAP with GTPase domain, ankyrin repeat and PH domain 3 [Source:MGI Symbol;Acc:MGI:2183446]	2	NA	72.042	82.9632	83.7362	83.5355	11.6942	0.57224	32	79.602	80.6271	81.8902	82.1767	354.89	-0.00982056	0.979683	-0.142645	0.666472	0.368104	0.022428	0.23528	0.129089
5	34194874	34288449	Zfyve28	ENSMUSG00000037224	zinc finger, FYVE domain containing 28 [Source:MGI Symbol;Acc:MGI:2684992]	2	NA	67.9112	73.9622	79.3165	76.8129	11.4054	2.85069	58	75.9324	77.4977	79.3378	78.1429	1.29135	0.00019968	NA	0.384965	NA	0.020112	NA	0.404877	NA
5	64159451	64351486	Tbc1d1	ENSMUSG00000029174	TBC1 domain family, member 1 [Source:MGI Symbol;Acc:MGI:1889508]	2	NA	64.6943	74.3748	78.5624	77.7397	13.8681	3.36485	133	78.3422	79.6224	80.6146	80.3833	314.943	0.138153	0.573752	0.0999113	0.786905	0.0926274	0.653562	0.0543853	0.779671
5	76657683	76873554	C530008M17Rik	ENSMUSG00000036377	RIKEN cDNA C530008M17 gene [Source:MGI Symbol;Acc:MGI:2444817]	2	NA	52.036	47.6351	70.0144	73.9513	17.9785	26.3162	175	77.6808	78.3933	79.3147	79.6788	0	NA	NA	NA	NA	NA	NA	NA	NA
5	90490714	90508907	Afp	ENSMUSG00000054932	alpha fetoprotein [Source:MGI Symbol;Acc:MGI:87951]	2	2	49.5147	43.3368	66.0866	56.5696	16.572	13.2328	17	68.0393	68.4554	74.7895	74.5181	5.60516	-1.11106	0.0411441	0.239317	NA	-0.85674	0.0523798	0.493636	0.315915
5	102481391	102897936	Arhgap24	ENSMUSG00000057315	Rho GTPase activating protein 24 [Source:MGI Symbol;Acc:MGI:1922647]	2	NA	76.3285	79.981	87.1306	82.6814	10.8021	2.70039	242	80.6509	81.8078	81.9746	82.6167	248.056	-0.12385	0.719599	0.175803	0.701234	-1.12205	4.2032e-09	-0.822398	2.27098e-06
5	121220219	121368577	Gm15800	ENSMUSG00000042744	predicted gene 15800 [Source:MGI Symbol;Acc:MGI:3647820]	2	NA	56.8254	59.6184	67.9105	67.022	11.0851	7.40364	99	87.7389	88.1463	89.0176	89.5352	460.199	0.131968	0.719599	0.233688	0.562822	0.00186221	0.99597	0.103582	0.675209
5	125017153	125179219	Ncor2	ENSMUSG00000029478	nuclear receptor co-repressor 2 [Source:MGI Symbol;Acc:MGI:1337080]	2	NA	53.5921	57.9024	65.6839	63.8554	12.0918	5.95307	104	77.2869	78.2408	78.5409	79.1656	104.56	0.0615806	0.923747	0.157134	0.808775	0.749581	0.00734277	0.845135	0.000666821
5	129725063	129758327	Gbas	ENSMUSG00000029432	glioblastoma amplified sequence [Source:MGI Symbol;Acc:MGI:1278343]	2	NA	54.3579	59.681	68.0051	65.9394	13.6472	6.25832	33	83.5802	84.0405	86.1894	86.2613	248.725	0.0994386	0.713651	0.27963	0.275011	0.00166861	0.995306	0.18186	0.2469
5	144735915	144761649	Tmem130	ENSMUSG00000043388	transmembrane protein 130 [Source:MGI Symbol;Acc:MGI:3607706]	2	NA	40.0971	51.0656	51.3017	53.5853	11.2045	2.51971	20	72.2018	75.2635	75.3891	75.6726	0	NA	NA	NA	NA	NA	NA	NA	NA
6	28475139	28935162	Snd1	ENSMUSG00000001424	staphylococcal nuclease and tudor domain containing 1 [Source:MGI Symbol;Acc:MGI:1929266]	2	NA	46.6583	48.16	59.3441	59.1332	12.6858	10.9732	247	82.6273	83.8567	85.2695	85.2907	1018.79	-0.148811	0.499906	0.00511882	0.993592	-0.209018	0.197538	-0.0550883	0.757562
6	52168510	52213336	Hoxa3	ENSMUSG00000079560	homeobox A3 [Source:MGI Symbol;Acc:MGI:96175]	2	NA	18.6539	21.6591	31.7579	26.0073	13.104	4.34819	43	20.404	19.3631	22.8687	23.569	0.350221	-0.00427101	NA	0.0691375	NA	-0.0281062	NA	0.0453022	NA
6	52175217	52215076	2700086A05Rik	ENSMUSG00000085696	RIKEN cDNA 2700086A05 gene [Source:MGI Symbol;Acc:MGI:1919878]	2	NA	18.6539	21.6591	31.7579	26.0073	13.104	4.34819	40	20.5157	19.9018	23.6681	24.1838	1.59505	0.155763	NA	0.369908	NA	-0.0884972	NA	0.125648	NA
6	72626378	72789254	Tcf7l1	ENSMUSG00000055799	transcription factor 7 like 1 (T cell specific, HMG box) [Source:MGI Symbol;Acc:MGI:1202876]	2	2	44.5711	46.8972	64.2745	55.48	19.7034	8.5828	135	78.2656	78.6586	79.5176	79.9334	18.1097	0.0685947	0.944776	0.0249684	0.984204	0.251929	0.6266	0.208303	0.676468
6	87980883	88005471	Gm5577	ENSMUSG00000084950	predicted gene 5577 [Source:MGI Symbol;Acc:MGI:3648213]	2	NA	60.3802	65.2359	72.6191	70.2845	12.239	5.04862	18	80.4788	80.7755	82.5043	83.5416	0.0802375	0.0837353	NA	-0.00724561	NA	0.0101801	NA	-0.0808008	NA
6	94604529	94700158	Lrig1	ENSMUSG00000030029	leucine-rich repeats and immunoglobulin-like domains 1 [Source:MGI Symbol;Acc:MGI:107935]	2	NA	45.473	49.6337	57.1418	56.923	11.6687	7.28935	66	68.1558	69.1171	70.6087	71.6397	845.888	-0.0719415	0.790029	-0.291968	0.200905	-0.269535	0.083026	-0.489562	0.000110948
6	113745669	114042613	Atp2b2	ENSMUSG00000030302	ATPase, Ca++ transporting, plasma membrane 2 [Source:MGI Symbol;Acc:MGI:105368]	2	NA	52.2279	61.0951	66.3123	61.1905	14.0843	0.095353	160	77.2983	78.1589	79.2431	79.5665	86.0917	-0.145423	0.819141	-0.168625	0.857935	-2.12335	1.5563e-11	-2.14655	2.9229e-13
6	114004789	114052108	Gm15083	ENSMUSG00000087083	predicted gene 15083 [Source:MGI Symbol;Acc:MGI:3705191]	2	NA	52.2279	61.0951	66.3123	61.1905	14.0843	0.095353	27	69.5963	70.9809	73.9328	72.6013	0	NA	NA	NA	NA	NA	NA	NA	NA
6	141907282	141946962	Slco1a1	ENSMUSG00000041698	solute carrier organic anion transporter family, member 1a1 [Source:MGI Symbol;Acc:MGI:1351891]	2	NA	60.9714	60.8575	74.7645	72.0087	13.7931	11.1512	14	78.4881	79.1926	81.9413	81.5581	303.344	-2.82742	6.78632e-12	-1.01978	0.079003	-1.73843	1.00835e-05	0.0692105	0.91427
7	4460674	4479404	Eps8l1	ENSMUSG00000006154	EPS8-like 1 [Source:MGI Symbol;Acc:MGI:1914675]	2	NA	19.914	21.9325	32.0543	29.8646	12.1404	7.93211	16	49.1604	48.0765	54.0536	54.383	8.93594	-0.132934	0.856072	0.315101	0.607371	-0.162545	0.694744	0.28549	0.478102
7	25317164	25365917	Megf8	ENSMUSG00000045039	multiple EGF-like-domains 8 [Source:MGI Symbol;Acc:MGI:2446294]	2	NA	73.0468	78.3352	85.2485	81.821	12.2017	3.48578	32	81.6414	80.8862	84.2589	84.1321	275.452	0.00916266	0.981225	0.188392	0.573048	-0.237202	0.219356	-0.0579727	0.784983
7	28071236	28120862	Fcgbp	ENSMUSG00000047730	Fc fragment of IgG binding protein [Source:MGI Symbol;Acc:MGI:2444336]	2	NA	75.4995	83.4298	88.7344	87.2141	13.2349	3.78435	33	74.251	76.1186	78.7094	79.033	5.31912	-0.313573	0.699698	-0.0867166	NA	0.603718	0.196745	0.830574	0.0610589
7	45639977	45646521	Mamstr	ENSMUSG00000042918	MEF2 activating motif and SAP domain containing transcriptional regulator [Source:MGI Symbol;Acc:MGI:1921740]	2	NA	54.0016	60.0778	64.5361	57.179	10.5344	-2.89882	7	61.2594	62.9562	68.0338	65.0659	0.676192	0.15744	NA	0.0263291	NA	-0.0479045	NA	-0.179015	NA
7	79448791	79466362	Polg	ENSMUSG00000039176	polymerase (DNA directed), gamma [Source:MGI Symbol;Acc:MGI:1196389]	2	NA	39.681	46.4901	58.5042	55.5753	18.8232	9.0852	15	78.0843	79.0172	81.5685	81.9735	2388.08	-0.0551896	0.822704	-0.118904	0.6571	0.204232	0.148277	0.140518	0.290044
7	81460399	81493925	Ap3b2	ENSMUSG00000062444	adaptor-related protein complex 3, beta 2 subunit [Source:MGI Symbol;Acc:MGI:1100869]	2	NA	65.8629	72.4193	76.9403	76.2401	11.0774	3.82078	22	69.2729	72.4069	73.8655	73.6439	0	NA	NA	NA	NA	NA	NA	NA	NA
7	97309380	97332020	Usp35	ENSMUSG00000035713	ubiquitin specific peptidase 35 [Source:MGI Symbol;Acc:MGI:2685339]	2	NA	74.7684	83.646	90.2511	85.9356	15.4827	2.28952	14	79.5468	82.099	85.6271	84.2568	45.3085	0.215735	0.704236	0.3459	0.56117	0.449042	0.205883	0.579206	0.0523308
7	102096879	102102845	Art5	ENSMUSG00000070424	ADP-ribosyltransferase 5 [Source:MGI Symbol;Acc:MGI:107948]	2	NA	69.4947	70.73	79.8632	78.8598	10.3685	8.12975	6	70.2992	72.1365	76.6963	76.1356	0	NA	NA	NA	NA	NA	NA	NA	NA
7	102101743	102111148	Art1	ENSMUSG00000030996	ADP-ribosyltransferase 1 [Source:MGI Symbol;Acc:MGI:107511]	2	NA	69.4947	70.73	79.8632	78.8598	10.3685	8.12975	8	73.7823	72.6021	77.97	77.9222	0.51092	-0.176544	NA	-0.128927	NA	-0.0454813	NA	0.00213555	NA
7	126950563	126970606	Sez6l2	ENSMUSG00000030683	seizure related 6 homolog like 2 [Source:MGI Symbol;Acc:MGI:2385295]	2	NA	62.8782	62.1954	77.1302	71.8688	14.252	9.67339	14	68.93	69.3626	72.8661	73.2036	1.33793	-0.130884	NA	-0.0191637	NA	-0.152838	NA	-0.0411178	NA
7	141101219	141117806	Ano9	ENSMUSG00000054662	anoctamin 9 [Source:MGI Symbol;Acc:MGI:1918595]	2	NA	69.0348	71.7195	82.5509	75.8292	13.5161	4.10972	13	80.9607	80.7454	83.7975	83.4567	1.17337	-0.184836	NA	0.286727	NA	0.0418994	NA	0.513463	NA
7	141292006	141294999	Drd4	ENSMUSG00000025496	dopamine receptor D4 [Source:MGI Symbol;Acc:MGI:94926]	2	2	57.9016	53.3286	68.4221	60.9175	10.5205	7.58894	4	54.9841	51.2371	61.5531	56.371	0	NA	NA	NA	NA	NA	NA	NA	NA
8	10272572	10634741	Myo16	ENSMUSG00000039057	myosin XVI [Source:MGI Symbol;Acc:MGI:2685951]	2	NA	56.2212	67.7636	69.2706	64.6724	13.0495	-3.09124	227	76.8101	77.4544	78.2565	78.4506	0	NA	NA	NA	NA	NA	NA	NA	NA
8	23636019	24156585	Zmat4	ENSMUSG00000037492	zinc finger, matrin type 4 [Source:MGI Symbol;Acc:MGI:2443497]	2	NA	59.8724	66.6867	71.9972	64.3358	12.1248	-2.35096	295	77.2167	78.5601	78.9389	79.0901	0.085591	0.0856357	NA	-0.00743407	NA	0.0102686	NA	-0.0828012	NA
8	33782644	33929841	Rbpms	ENSMUSG00000031586	RNA binding protein gene with multiple splicing [Source:MGI Symbol;Acc:MGI:1334446]	2	NA	49.6679	48.7152	66.1594	63.4583	16.4916	14.7431	109	70.8231	70.9467	72.1547	71.5514	135.292	0.15959	0.706757	0.0690597	0.915115	1.04382	1.89727e-06	0.953285	1.67953e-06
8	70808449	70821424	Il12rb1	ENSMUSG00000000791	interleukin 12 receptor, beta 1 [Source:MGI Symbol;Acc:MGI:104579]	2	NA	58.764	55.2553	71.018	66.4077	12.254	11.1524	11	73.6452	73.826	76.718	74.7498	5.26655	-0.46121	0.528712	0.126192	NA	-0.446701	0.366747	0.140701	0.815169
8	79338395	79399518	Smad1	ENSMUSG00000031681	MAD homolog 1 (Drosophila) [Source:MGI Symbol;Acc:MGI:109452]	2	NA	42.7602	47.7655	61.7377	56.8722	18.9775	9.10672	62	70.7746	72.3978	73.1455	73.5962	248.665	0.0693066	0.81443	-0.160008	0.617849	-0.0514474	0.819502	-0.280762	0.0604216
8	105472481	105484350	Zdhhc1	ENSMUSG00000039199	zinc finger, DHHC domain containing 1 [Source:MGI Symbol;Acc:MGI:1918046]	2	1	55.5942	52.8895	66.7483	62.7116	11.154	9.82212	10	69.3016	68.8868	75.173	74.9312	22.4451	-0.139153	0.855581	0.0134502	0.993064	0.409351	0.327714	0.561954	0.126481
8	117257019	117461503	4933407C03Rik	ENSMUSG00000034390	RIKEN cDNA 4933407C03 gene [Source:MGI Symbol;Acc:MGI:1921690]	2	NA	33.5844	40.2299	51.8085	46.6068	18.224	6.3769	171	75.6219	76.8098	77.1125	77.4472	236.834	0.387761	0.13397	0.282916	0.417995	0.893499	3.14265e-06	0.788654	3.87123e-06
8	119434124	119446256	Osgin1	ENSMUSG00000074063	oxidative stress induced growth inhibitor 1 [Source:MGI Symbol;Acc:MGI:1919089]	2	NA	58.1341	58.9702	72.3631	64.9868	14.229	6.01652	11	37.6377	38.8009	42.4106	40.0209	254.96	0.519423	0.392945	-0.176128	0.866183	1.25017	0.00138366	0.554621	0.190047
8	124908596	124949254	Egln1	ENSMUSG00000031987	EGL nine homolog 1 (C. elegans) [Source:MGI Symbol;Acc:MGI:1932286]	2	NA	32.4357	39.3223	47.4249	49.0426	14.9893	9.72028	39	77.3728	78.1141	78.0463	79.1916	535.468	-0.0781262	0.76643	-0.240629	0.32263	0.135373	0.436327	-0.0271293	0.891005
9	23223076	23485202	Bmper	ENSMUSG00000031963	BMP-binding endothelial regulator [Source:MGI Symbol;Acc:MGI:1920480]	2	NA	63.4096	76.7057	79.6882	77.5927	16.2786	0.886985	128	81.169	82.4391	83.3965	83.6762	50.4352	0.203531	0.706449	-0.318446	0.605566	0.132705	0.752304	-0.389271	0.223933
9	42412316	42507809	Tbcel	ENSMUSG00000037287	tubulin folding cofactor E-like [Source:MGI Symbol;Acc:MGI:1925543]	2	NA	65.8619	69.1503	78.6173	73.9299	12.7553	4.77959	76	79.6349	80.7895	80.9767	82.5312	622.481	-0.074968	0.839155	0.258632	0.472893	-1.1958	1.38706e-11	-0.8622	9.72473e-08
9	45079183	45108530	Amica1	ENSMUSG00000048534	adhesion molecule, interacts with CXADR antigen 1 [Source:MGI Symbol;Acc:MGI:2685484]	2	NA	60.2879	64.4864	72.3732	73.5861	12.0853	9.09965	23	79.8955	81.2463	81.7473	82.0819	12.9013	0.316331	0.682661	0.588752	0.435245	-0.575909	0.225698	-0.303488	0.547161
9	64385626	64709205	Megf11	ENSMUSG00000036466	multiple EGF-like-domains 11 [Source:MGI Symbol;Acc:MGI:1920951]	2	NA	67.1574	71.9797	78.438	72.2539	11.2806	0.27422	177	79.2421	80.3511	81.3967	81.6186	0.66767	-0.227076	NA	0.0282778	NA	-0.241428	NA	0.0139261	NA
9	65692391	65827564	Zfp609	ENSMUSG00000040524	zinc finger protein 609 [Source:MGI Symbol;Acc:MGI:2674092]	2	NA	74.1036	78.4509	84.6431	80.8987	10.5395	2.44772	67	78.5728	79.7411	81.0049	81.2874	63.7771	0.590617	0.189283	0.24379	0.736759	0.888235	0.00816532	0.541408	0.0968861
9	67022590	67049406	Tpm1	ENSMUSG00000032366	tropomyosin 1, alpha [Source:MGI Symbol;Acc:MGI:98809]	2	NA	26.8463	34.502	38.816	36.1559	11.9697	1.65394	27	64.3247	65.6025	66.8367	67.0003	467.71	-0.141202	0.513048	-0.294718	0.185528	-0.240353	0.119181	-0.393868	0.00204621
9	74847983	74860134	Gm16551	ENSMUSG00000066477	predicted gene 16551 [Source:MGI Symbol;Acc:MGI:4414971]	2	NA	37.288	45.0231	56.6732	54.8858	19.3852	9.86272	15	48.1286	51.4671	54.356	56.2129	57.0598	-0.189021	0.729106	-0.402036	0.501482	-0.496043	0.143458	-0.709058	0.0168514
9	74848463	74891475	Gm20649	ENSMUSG00000093662	predicted gene 20649 [Source:MGI Symbol;Acc:MGI:5313096]	2	NA	37.288	45.0231	56.6732	54.8858	19.3852	9.86272	38	45.9581	47.7841	49.8677	50.8486	213.3	0.380107	0.496061	-0.3649	0.600001	0.126973	0.797845	-0.618034	0.0773786
9	95400929	95407270	Chst2	ENSMUSG00000033350	carbohydrate sulfotransferase 2 [Source:MGI Symbol;Acc:MGI:1891160]	2	NA	57.0146	61.7857	69.8468	61.9204	12.8322	0.134677	6	59.2787	61.4075	65.9246	62.8641	125.812	0.228863	0.617712	0.259102	0.644763	0.342039	0.282155	0.372277	0.175964
9	120960268	121277197	Ulk4	ENSMUSG00000040936	unc-51-like kinase 4 (C. elegans) [Source:MGI Symbol;Acc:MGI:1921622]	2	1	45.5063	45.4926	57.5552	50.5961	12.0489	5.10348	189	81.1056	82.0164	83.6598	83.4183	2.41204	-0.110135	NA	-0.0646184	NA	-0.283122	NA	-0.237606	NA
10	8204753	8518825	Ust	ENSMUSG00000047712	uronyl-2-sulfotransferase [Source:MGI Symbol;Acc:MGI:2442406]	2	NA	74.6925	76.0851	86.1752	84.4313	11.4827	8.34624	179	80.308	81.3372	81.8646	82.192	12.6227	0.494539	0.432335	0.191729	0.857408	0.0232741	0.970526	-0.279537	0.565033
10	10686059	11082356	Grm1	ENSMUSG00000019828	glutamate receptor, metabotropic 1 [Source:MGI Symbol;Acc:MGI:1351338]	2	NA	69.8293	74.9449	80.9819	77.9168	11.1526	2.97186	164	71.6638	73.4439	74.7883	74.2284	0.185778	0.0628991	NA	0.0477588	NA	0.0123636	NA	-0.00277668	NA
10	40683282	40811083	9030224M15Rik	ENSMUSG00000045555	RIKEN cDNA 9030224M15 gene [Source:MGI Symbol;Acc:MGI:3045338]	2	NA	65.3708	71.916	76.6202	74.0021	11.2494	2.0861	74	78.3762	79.2997	82.4409	81.9499	0.337631	0.00577469	NA	-0.105898	NA	0.0715605	NA	-0.0401123	NA
10	45335762	45369708	Bves	ENSMUSG00000071317	blood vessel epicardial substance [Source:MGI Symbol;Acc:MGI:1346013]	2	NA	74.1636	77.011	86.7849	81.5828	12.6213	4.57177	29	79.3312	80.7019	82.2523	81.9496	0.906939	0.156417	NA	0.258243	NA	0.0450303	NA	0.146856	NA
10	60302748	60696490	Cdh23	ENSMUSG00000012819	cadherin 23 (otocadherin) [Source:MGI Symbol;Acc:MGI:1890219]	2	1	61.1744	66.877	72.2047	66.2914	11.0303	-0.58555	248	75.5654	76.2836	77.0306	77.1309	0.106393	0.000473182	NA	0.0779256	NA	0.0102788	NA	0.0877312	NA
10	60712072	60752794	Slc29a3	ENSMUSG00000020100	solute carrier family 29 (nucleoside transporters), member 3 [Source:MGI Symbol;Acc:MGI:1918529]	2	NA	73.8136	81.9686	86.6267	85.1491	12.8131	3.18041	27	83.7223	85.8228	86.7211	86.8672	29.5032	0.615565	0.201761	0.602862	0.315925	0.0520322	0.925946	0.0393285	0.93729
10	69336635	69352938	Cdk1	ENSMUSG00000019942	cyclin-dependent kinase 1 [Source:MGI Symbol;Acc:MGI:88351]	2	NA	37.7365	44.2386	50.9259	46.6067	13.1893	2.36807	17	72.2724	74.9305	75.3551	75.2523	27.1343	0.0253739	0.980341	0.36922	0.66218	-0.3039	0.548962	0.0399466	0.945922
10	81459227	81482709	Celf5	ENSMUSG00000034818	CUGBP, Elav-like family member 5 [Source:MGI Symbol;Acc:MGI:2442333]	2	1	50.2856	53.7729	63.2481	58.2395	12.9625	4.46656	18	46.3439	49.0104	50.8309	48.8641	0	NA	NA	NA	NA	NA	NA	NA	NA
10	121410350	121476250	Rassf3	ENSMUSG00000025795	Ras association (RalGDS/AF-6) domain family member 3 [Source:MGI Symbol;Acc:MGI:2179722]	2	NA	44.7125	49.8669	56.8215	46.8714	12.1091	-2.99547	68	65.7177	66.5262	68.6936	65.3445	659.089	0.496509	0.00444741	0.783633	3.0305e-06	0.748933	9.67925e-07	1.03606	1.19539e-15
10	127666901	127701049	Tmem194	ENSMUSG00000040195	transmembrane protein 194 [Source:MGI Symbol;Acc:MGI:2446113]	2	NA	58.9485	64.5059	71.7559	67.6171	12.8075	3.11118	25	68.0507	69.3635	70.6974	70.4347	106.648	0.377006	0.202281	0.0243398	0.972556	-0.242282	0.386954	-0.594949	0.00424224
11	3288874	3309083	Patz1	ENSMUSG00000020453	POZ (BTB) and AT hook containing zinc finger 1 [Source:MGI Symbol;Acc:MGI:1891832]	2	NA	35.4587	36.075	49.2532	42.7958	13.7944	6.72079	19	73.6978	74.8306	77.6895	77.2355	124.804	0.691203	0.0129881	0.0671566	0.923338	0.986808	3.01072e-05	0.362762	0.128618
11	19013817	19015154	Gm16141	ENSMUSG00000087507	predicted gene 16141 [Source:MGI Symbol;Acc:MGI:3802122]	2	NA	38.9005	39.4827	52.6127	56.181	13.7122	16.6983	5	59.5983	58.6468	69.2449	69.2554	0	NA	NA	NA	NA	NA	NA	NA	NA
11	33068551	33080521	Gm12114	ENSMUSG00000087318	predicted gene 12114 [Source:MGI Symbol;Acc:MGI:3649344]	2	NA	48.0256	54.742	62.0314	55.6124	14.0058	0.870353	9	68.9951	72.4048	73.9055	72.686	0	NA	NA	NA	NA	NA	NA	NA	NA
11	48800332	48806434	Gnb2l1	ENSMUSG00000020372	guanine nucleotide binding protein (G protein), beta polypeptide 2 like 1 [Source:MGI Symbol;Acc:MGI:101849]	2	NA	25.5561	33.2811	38.1108	36.2228	12.5546	2.94167	7	41.1156	44.118	45.4119	45.3258	11259.3	-0.194379	0.291244	-0.0710016	0.832845	0.225449	0.128575	0.348826	0.00398911
11	48802032	48802112	Snord96a	ENSMUSG00000064725	small nucleolar RNA, C/D box 96A [Source:MGI Symbol;Acc:MGI:3819568]	2	NA	25.5561	33.2811	38.1108	36.2228	12.5546	2.94167	2	25.5561	33.2811	38.1108	36.2228	NA	NA	NA	NA	NA	NA	NA	NA	NA
11	69095217	69109960	Per1	ENSMUSG00000020893	period homolog 1 (Drosophila) [Source:MGI Symbol;Acc:MGI:1098283]	2	NA	49.3004	51.7181	61.3694	57.9114	12.069	6.19329	14	51.4558	52.9726	53.7346	52.609	166.601	-0.893891	0.00307603	0.305471	0.503974	1.59731	7.07214e-12	2.79668	1.849e-37
11	69396519	69398234	Tmem88	ENSMUSG00000045377	transmembrane protein 88 [Source:MGI Symbol;Acc:MGI:1914270]	2	NA	59.675	70.0714	71.3345	66.2237	11.6595	-3.84765	4	37.1433	42.1998	42.8119	39.7738	9.49341	0.14213	0.880056	-0.0648872	0.957256	0.422839	0.405628	0.215822	0.69688
11	80880169	81968457	Accn1	ENSMUSG00000020704	amiloride-sensitive cation channel 1, neuronal (degenerin) [Source:MGI Symbol;Acc:MGI:1100867]	2	1	56.9147	60.4265	69.0387	62.191	12.124	1.76452	566	72.4941	73.86	74.3063	74.5077	0	NA	NA	NA	NA	NA	NA	NA	NA
11	83850063	83905917	Hnf1b	ENSMUSG00000020679	HNF1 homeobox B [Source:MGI Symbol;Acc:MGI:98505]	2	NA	23.9603	25.1111	38.4541	32.108	14.4938	6.99695	39	62.1153	63.2211	64.5513	64.9566	15.7543	0.510089	0.420952	-0.105821	0.928359	0.242201	0.654668	-0.373708	0.428117
11	85791661	85832223	2610027K06Rik	ENSMUSG00000087013	RIKEN cDNA 2610027K06 gene [Source:MGI Symbol;Acc:MGI:1917159]	2	NA	53.2175	58.5825	69.2244	66.8975	16.0069	8.315	30	71.6563	72.2444	75.0715	74.5243	2.53501	0.0468755	NA	-0.453905	NA	0.464392	NA	-0.0363894	NA
11	101078411	101080527	Hsd17b1	ENSMUSG00000019301	hydroxysteroid (17-beta) dehydrogenase 1 [Source:MGI Symbol;Acc:MGI:105077]	2	NA	57.4912	63.8954	73.8484	68.1934	16.3573	4.29802	5	61.0876	64.3755	71.251	68.1807	5.2784	-0.0750022	0.945315	-0.566868	NA	0.290881	0.593054	-0.200984	0.72615
11	101442298	101445529	Rpl27	ENSMUSG00000063316	ribosomal protein L27 [Source:MGI Symbol;Acc:MGI:98036]	2	NA	53.226	59.0216	65.6034	63.0852	12.3775	4.06352	6	58.062	60.4076	62.854	62.304	2321.86	0.00320584	0.990283	-0.149252	0.489546	0.501384	5.60095e-06	0.348927	0.000635656
11	102393403	102402555	Rundc3a	ENSMUSG00000006575	RUN domain containing 3A [Source:MGI Symbol;Acc:MGI:1858752]	2	1	37.9926	43.3066	53.0097	47.4271	15.0171	4.12055	7	51.9915	52.8678	56.0301	55.7764	22.1524	0.228211	0.761325	0.455007	0.545184	-0.0901235	0.878174	0.136673	0.79273
11	102887336	102900912	Gfap	ENSMUSG00000020932	glial fibrillary acidic protein [Source:MGI Symbol;Acc:MGI:95697]	2	NA	68.0733	70.3754	80.1342	83.6081	12.0609	13.2327	11	63.8744	64.7215	68.799	68.5536	12.0884	0.602499	0.358321	-0.107059	0.930783	0.590637	0.219488	-0.118921	0.845808
11	106502147	106613423	Tex2	ENSMUSG00000040548	testis expressed gene 2 [Source:MGI Symbol;Acc:MGI:102465]	2	NA	49.0615	49.1703	66.9139	67.4495	17.8524	18.2792	91	71.9131	72.8963	73.0985	73.3397	1879.63	-0.0875025	0.764591	-0.0304771	0.947034	-0.28807	0.0949073	-0.231045	0.143135
11	112782224	112787760	Sox9	ENSMUSG00000000567	SRY-box containing gene 9 [Source:MGI Symbol;Acc:MGI:98371]	2	NA	36.0462	45.5674	54.3585	47.9299	18.3123	2.36255	6	32.2439	35.179	40.1755	36.6945	13.8723	0.65526	0.270643	-0.464554	0.566249	0.134473	0.821718	-0.985341	0.0160825
11	113043895	113201838	2610035D17Rik	ENSMUSG00000087259	RIKEN cDNA 2610035D17 gene [Source:MGI Symbol;Acc:MGI:1919636]	2	NA	68.0007	78.8329	79.7454	74.0759	11.7447	-4.75702	105	76.2582	77.5761	78.177	78.6534	1.08483	0.0331458	NA	0.115834	NA	-0.0585928	NA	0.024095	NA
11	115644045	115708597	Grb2	ENSMUSG00000059923	growth factor receptor bound protein 2 [Source:MGI Symbol;Acc:MGI:95805]	2	NA	39.8334	43.6581	51.7275	48.3416	11.8941	4.68353	44	73.0132	74.0322	72.8957	73.8207	207.506	0.161286	0.569364	0.127422	0.75338	0.198813	0.346999	0.164948	0.382887
11	116220559	116238077	Evpl	ENSMUSG00000034282	envoplakin [Source:MGI Symbol;Acc:MGI:107507]	2	1	45.4553	48.8087	62.4859	53.5863	17.0306	4.77754	15	70.0978	70.0991	75.4292	72.8328	25.852	1.03935	0.0106023	0.94679	0.0574118	0.0621586	0.913559	-0.0304045	0.951562
11	119036305	119040969	Cbx8	ENSMUSG00000025578	chromobox homolog 8 (Drosophila Pc class) [Source:MGI Symbol;Acc:MGI:1353589]	2	NA	42.7454	54.7583	55.0703	61.8319	12.3249	7.0736	7	25.133	28.2722	30.4577	33.7091	177.25	-0.20603	0.472987	-0.487003	0.0836527	-0.197692	0.387766	-0.478665	0.00800838
12	80167542	80260371	Actn1	ENSMUSG00000015143	actinin, alpha 1 [Source:MGI Symbol;Acc:MGI:2137706]	2	NA	60.6833	80.5994	74.3511	55.0377	13.6677	-25.5617	63	81.0597	82.9901	83.3201	82.7937	327.945	0.0901416	0.758646	0.100001	0.790721	0.3363	0.0457281	0.346159	0.0181527
12	103984792	103996579	Serpina11	ENSMUSG00000093753	serine (or cysteine) peptidase inhibitor, clade A (alpha-1 antiproteinase, antitrypsin), member 11 [Source:MGI Symbol;Acc:MGI:2685741]	2	NA	51.855	57.0179	69.6777	67.6381	17.8227	10.6202	9	55.6443	59.1276	62.217	63.1871	NA	NA	NA	NA	NA	NA	NA	NA	NA
12	113185903	113189520	Tmem121	ENSMUSG00000049036	transmembrane protein 121 [Source:MGI Symbol;Acc:MGI:1916445]	2	NA	48.9048	49.3425	59.7658	60.0698	10.861	10.7273	4	60.9115	62.072	69.7751	69.376	0.0920483	-0.0851797	NA	-0.00748266	NA	-0.0753613	NA	0.00233577	NA
12	117516479	117756978	Rapgef5	ENSMUSG00000041992	Rap guanine nucleotide exchange factor (GEF) 5 [Source:MGI Symbol;Acc:MGI:2444365]	2	2	58.8039	55.2892	75.5738	57.9344	16.7699	2.64515	123	80.8342	80.944	82.3607	82.2269	426.413	0.0161671	0.962844	-0.190618	0.468159	0.41112	0.00385915	0.204336	0.151535
13	9834469	9834525	mmu-mir-2134-4	ENSMUSG00000088609	mmu-mir-2134-4 [Source:miRBase;Acc:MI0010743]	2	2	49.7285	42.22	64.1433	52.2445	14.4148	10.0244	3	57.645	49.1578	66.9942	57.9248	NA	NA	NA	NA	NA	NA	NA	NA	NA
13	29906575	29985668	E2f3	ENSMUSG00000016477	E2F transcription factor 3 [Source:MGI Symbol;Acc:MGI:1096340]	2	NA	72.8215	78.3201	83.7297	79.9774	10.9082	1.65728	73	86.4997	86.6865	87.859	88.0313	74.216	-0.10373	0.828875	0.290214	0.568198	-0.551698	0.0400461	-0.157755	0.588848
13	29940283	29942261	Gm11365	ENSMUSG00000086893	predicted gene 11365 [Source:MGI Symbol;Acc:MGI:3652070]	2	NA	72.8215	78.3201	83.7297	79.9774	10.9082	1.65728	5	77.1517	80.3325	82.3749	81.5189	0.807854	0.388331	NA	-0.0456531	NA	-0.0154602	NA	-0.449444	NA
13	46749087	46929718	Kif13a	ENSMUSG00000021375	kinesin family member 13A [Source:MGI Symbol;Acc:MGI:1098264]	2	NA	77.6513	80.0594	90.882	83.946	13.2306	3.88661	153	86.7259	87.025	88.1726	88.4089	271.331	-0.00757616	0.98707	-0.156949	0.721446	0.0341546	0.910687	-0.115218	0.616969
13	85189408	85223469	Ccnh	ENSMUSG00000021548	cyclin H [Source:MGI Symbol;Acc:MGI:1913921]	2	NA	70.9255	72.7476	82.4321	81.8999	11.5066	9.15223	15	82.4993	83.6991	85.5388	85.2064	315.822	-0.108393	0.745135	-0.0646135	0.901769	-0.106608	0.66482	-0.0628284	0.790824
13	110395044	110400844	Plk2	ENSMUSG00000021701	polo-like kinase 2 (Drosophila) [Source:MGI Symbol;Acc:MGI:1099790]	2	NA	65.3425	86.3349	84.402	80.882	19.0595	-5.45288	9	58.4413	65.8932	66.7465	65.3416	589.728	-0.366483	0.0128365	-0.271296	0.201584	-0.1834	0.230489	-0.0882127	0.570343
13	119710094	119755882	E130304F04Rik	ENSMUSG00000095930	RIKEN cDNA E130304F04 gene [Source:MGI Symbol;Acc:MGI:2442399]	2	NA	60.2508	64.4622	74.5359	74.0646	14.2851	9.60241	29	72.5551	74.8419	75.9196	76.1105	59.2403	-0.260603	0.65465	-0.277188	0.705072	-0.0348749	0.945543	-0.0514599	0.91456
14	46383520	46390669	Bmp4	ENSMUSG00000021835	bone morphogenetic protein 4 [Source:MGI Symbol;Acc:MGI:88180]	2	NA	36.7444	40.6867	48.9541	44.671	12.2097	3.98431	10	34.2907	34.705	38.5215	36.8994	25.8172	0.378093	0.519408	-0.345611	0.644567	0.518376	0.203959	-0.205328	0.642163
14	66153257	66281052	Ptk2b	ENSMUSG00000059456	PTK2 protein tyrosine kinase 2 beta [Source:MGI Symbol;Acc:MGI:104908]	2	NA	68.7844	73.9866	82.9104	79.0244	14.126	5.03786	74	77.5485	79.2036	80.6931	80.6521	269.445	0.0141817	0.978737	0.0844273	0.885337	-0.0958836	0.74144	-0.025638	0.929967
14	74754674	74947877	Lrch1	ENSMUSG00000068015	leucine-rich repeats and calponin homology (CH) domain containing 1 [Source:MGI Symbol;Acc:MGI:2443390]	2	NA	58.883	60.3007	78.7865	76.5634	19.9035	16.2627	136	83.2498	83.5344	84.666	84.7956	179.709	0.0762901	0.826932	0.166936	0.66494	0.0488815	0.856288	0.139527	0.482764
14	103113411	103346814	Mycbp2	ENSMUSG00000033004	MYC binding protein 2 [Source:MGI Symbol;Acc:MGI:2179432]	2	NA	76.1458	76.7861	88.3563	87.5087	12.2105	10.7226	124	89.9475	90.2837	91.4384	91.9639	1160.98	0.0823555	0.714091	0.183979	0.421271	0.0957897	0.558171	0.197413	0.1124
14	119138415	119869594	Hs6st3	ENSMUSG00000053465	heparan sulfate 6-O-sulfotransferase 3 [Source:MGI Symbol;Acc:MGI:1354960]	2	NA	51.8211	57.0147	63.2019	60.8242	11.3809	3.80947	420	78.8328	80.4128	80.6955	80.9861	0.370822	-0.0504801	NA	0.127838	NA	-0.0314887	NA	0.146829	NA
14	121542039	121797734	Dock9	ENSMUSG00000025558	dedicator of cytokinesis 9 [Source:MGI Symbol;Acc:MGI:106321]	2	NA	70.804	73.1727	82.3628	78.5706	11.5588	5.39783	212	85.6084	86.1128	86.9444	87.4391	606.321	0.0583275	0.834022	0.0989325	0.766289	0.107176	0.558446	0.147781	0.324656
15	7873055	8099209	Wdr70	ENSMUSG00000039828	WD repeat domain 70 [Source:MGI Symbol;Acc:MGI:1921020]	2	1	72.9504	66.0339	85.6636	80.6136	12.7132	14.5796	146	88.8965	89.0021	90.6266	90.3521	46.3479	0.0513825	0.944106	-0.198766	0.781073	0.314852	0.383749	0.0647033	0.879156
15	53064038	53346159	Ext1	ENSMUSG00000061731	exostoses (multiple) 1 [Source:MGI Symbol;Acc:MGI:894663]	2	NA	71.672	76.3815	84.7088	79.8842	13.0368	3.50275	191	81.0189	80.9638	81.9328	82.5784	734.294	-0.178326	0.257017	-0.179632	0.400772	-0.236573	0.0608985	-0.237879	0.0337897
15	58941244	59082026	Mtss1	ENSMUSG00000022353	metastasis suppressor 1 [Source:MGI Symbol;Acc:MGI:2384818]	2	NA	39.3216	46.2404	51.992	48.6745	12.6704	2.43404	123	62.7133	63.1862	63.4626	66.2657	1431.05	-0.214494	0.346159	-0.137716	0.692259	0.161608	0.407114	0.238386	0.135996
15	82452377	82456827	Cyp2d9	ENSMUSG00000068086	cytochrome P450, family 2, subfamily d, polypeptide 9 [Source:MGI Symbol;Acc:MGI:88606]	2	NA	73.0766	78.2116	85.2641	81.2391	12.1875	3.02746	5	74.8328	76.2662	83.7442	82.991	216.959	-2.03289	4.19012e-22	-0.398603	0.304327	0.0900207	0.78119	1.72431	1.01042e-16
15	83779467	83858494	Mpped1	ENSMUSG00000041708	metallophosphoesterase domain containing 1 [Source:MGI Symbol;Acc:MGI:106316]	2	NA	64.6617	71.7188	76.4979	72.5519	11.8362	0.83306	55	73.585	74.5828	76.1614	75.9502	0.680141	-0.188076	NA	-0.037221	NA	-0.263612	NA	-0.112757	NA
15	84076097	84105754	Sult4a1	ENSMUSG00000018865	sulfotransferase family 4A, member 1 [Source:MGI Symbol;Acc:MGI:1888971]	2	NA	77.2256	84.4701	90.6861	84.3611	13.4605	-0.109	22	69.52	72.9458	75.1111	73.6489	8.09276	0.0237856	0.975924	-0.0628571	0.931493	-0.272334	0.364088	-0.358976	0.247677
15	85898758	86033777	Celsr1	ENSMUSG00000016028	cadherin, EGF LAG seven-pass G-type receptor 1 (flamingo homolog, Drosophila) [Source:MGI Symbol;Acc:MGI:1100883]	2	NA	64.9612	76.7671	77.1289	72.944	12.1677	-3.82313	97	80.3461	81.6412	82.6599	82.9202	320.782	0.0680497	0.855192	0.251145	0.472423	-0.317456	0.123259	-0.134361	0.516974
15	100469034	100479252	Letmd1	ENSMUSG00000037353	LETM1 domain containing 1 [Source:MGI Symbol;Acc:MGI:1915864]	2	NA	33.6234	36.6237	49.5605	49.5735	15.9371	12.9498	14	67.6063	68.2026	72.2035	72.7653	150.604	0.171218	0.591533	0.0393696	0.945228	0.180363	0.458888	0.0485148	0.853473
15	100870683	101045929	Scn8a	ENSMUSG00000023033	sodium channel, voltage-gated, type VIII, alpha [Source:MGI Symbol;Acc:MGI:103169]	2	NA	60.8472	72.8777	74.3286	68.4657	13.4814	-4.41199	157	74.4292	76.4671	76.3114	77.3434	7.78723	1.39351	0.00559815	0.158201	NA	-0.228754	0.669244	-1.46406	0.000335026
16	10530207	10543054	Dexi	ENSMUSG00000038055	dexamethasone-induced transcript [Source:MGI Symbol;Acc:MGI:1926236]	2	NA	30.1177	32.757	43.0255	43.9018	12.9079	11.1448	10	54.0285	56.0496	57.3807	58.8875	182.22	-0.317773	0.298696	-0.0187156	0.978183	-0.604857	0.00796835	-0.3058	0.18231
16	18406886	18426852	Comt	ENSMUSG00000000326	catechol-O-methyltransferase [Source:MGI Symbol;Acc:MGI:88470]	2	1	38.6746	41.841	52.903	45.5671	14.2284	3.72614	13	41.5988	43.6987	43.4481	45.3227	10233.8	-0.265017	0.31332	-0.0405776	0.942776	-0.20505	0.365279	0.0193901	0.942005
16	30955627	31081432	AI480653	ENSMUSG00000047434	expressed sequence AI480653 [Source:MGI Symbol;Acc:MGI:2146443]	2	2	64.7212	65.9646	81.7012	71.1184	16.98	5.15373	92	81.2281	81.7981	81.8944	82.6455	81.3899	0.228303	0.559828	0.0324429	0.965982	-0.101981	0.770861	-0.29784	0.248207
16	35541145	35664732	Sema5b	ENSMUSG00000052133	sema domain, seven thrombospondin repeats (type 1 and type 1-like), transmembrane domain (TM) and short cytoplasmic domain, (semaphorin) 5B [Source:MGI Symbol;Acc:MGI:107555]	2	NA	68.6602	72.7556	83.2216	78.2832	14.5614	5.52768	78	75.7313	76.0542	78.7239	78.6066	52.9246	1.11153	0.00448385	0.357681	0.60858	0.538761	0.174729	-0.215089	0.599182
16	94129195	94313563	Hlcs	ENSMUSG00000040820	holocarboxylase synthetase (biotin- [propriony-Coenzyme A-carboxylase (ATP-hydrolysing)] ligase) [Source:MGI Symbol;Acc:MGI:894646]	2	NA	65.4063	71.3238	77.6505	73.2061	12.2442	1.88229	169	84.0821	84.6607	84.5722	85.4916	131.253	0.726915	0.000578612	0.233233	0.593854	-0.215364	0.416689	-0.709047	0.000102032
17	6106437	6251128	Tulp4	ENSMUSG00000034377	tubby like protein 4 [Source:MGI Symbol;Acc:MGI:1916092]	2	NA	80.7599	83.1014	95.2842	89.6882	14.5243	6.5868	78	84.8837	86.0103	86.8121	86.8003	677.557	0.0802443	0.713342	0.233241	0.244157	0.0567689	0.742288	0.209765	0.0770576
17	7738569	7827302	Fndc1	ENSMUSG00000071984	fibronectin type III domain containing 1 [Source:MGI Symbol;Acc:MGI:1915905]	2	NA	42.7285	48.3505	54.5449	52.5578	11.8164	4.20736	64	76.3807	77.2123	78.7762	79.026	3.5254	0.423728	NA	0.319374	NA	0.22389	NA	0.119536	NA
17	8525372	8986648	Pde10a	ENSMUSG00000023868	phosphodiesterase 10A [Source:MGI Symbol;Acc:MGI:1345143]	2	NA	74.5025	81.8964	85.3167	82.9201	10.8143	1.02364	305	74.1246	75.1881	75.9406	75.9055	17.6226	0.296876	0.682661	0.650861	0.328851	0.0554218	0.927514	0.409406	0.34741
17	11067125	11635446	Park2	ENSMUSG00000023826	Parkinson disease (autosomal recessive, juvenile) 2, parkin [Source:MGI Symbol;Acc:MGI:1355296]	2	NA	79.3869	82.1498	89.8179	88.552	10.431	6.40222	264	83.0975	83.9066	86.0259	85.6646	24.4249	-0.133304	0.861538	0.320359	0.685068	-0.147207	0.774602	0.306456	0.465821
17	12915701	12925067	Tcp1	ENSMUSG00000068039	t-complex protein 1 [Source:MGI Symbol;Acc:MGI:98535]	2	NA	49.5011	57.2684	64.9716	63.1775	15.4704	5.90917	10	47.8769	49.4008	53.177	52.3533	3186.48	-0.159411	0.392864	-0.48003	0.00159608	0.386631	0.00270968	0.0660109	0.668012
17	12923833	12940402	Acat3	ENSMUSG00000062480	acetyl-Coenzyme A acetyltransferase 3 [Source:MGI Symbol;Acc:MGI:109182]	2	NA	49.5011	57.2684	64.9716	63.1775	15.4704	5.90917	9	50.9972	53.8813	55.8327	56.1935	4717.27	-0.254786	0.0647138	0.65099	9.34623e-08	-1.38719	3.05441e-40	-0.48141	1.20389e-06
17	24203848	24209387	Ntn3	ENSMUSG00000079662	netrin 3 [Source:MGI Symbol;Acc:MGI:1341188]	2	2	26.5397	26.936	49.7304	41.3129	23.1907	14.3769	5	44.8473	45.9114	56.6117	54.5242	157.272	-0.155561	0.657951	0.0829485	0.893956	-0.747299	0.000364088	-0.50879	0.00927872
17	25243489	25256364	Baiap3	ENSMUSG00000047507	BAI1-associated protein 3 [Source:MGI Symbol;Acc:MGI:2685783]	2	NA	68.2308	71.4327	79.235	76.0469	11.0042	4.61421	9	71.7462	74.0026	77.1077	75.7468	8.16335	0.0528354	0.962844	0.55275	0.478461	0.00263847	0.997129	0.502553	0.307146
17	30215524	30576287	Btbd9	ENSMUSG00000062202	BTB (POZ) domain containing 9 [Source:MGI Symbol;Acc:MGI:1916625]	2	NA	68.088	67.3109	79.326	79.8502	11.238	12.5393	253	85.5888	86.2612	87.18	87.697	542.927	-0.0193637	0.953707	-0.0478181	0.903602	0.0867031	0.635215	0.0582487	0.73248
17	46500605	46546388	Cul9	ENSMUSG00000040327	cullin 9 [Source:MGI Symbol;Acc:MGI:1925559]	2	NA	74.1173	82.5184	88.2942	85.5214	14.1769	3.00295	35	84.2738	85.0227	87.1264	86.9691	202.798	0.179059	0.572042	0.0811447	0.885337	-0.132328	0.615191	-0.230243	0.266641
17	46928292	47010532	Ubr2	ENSMUSG00000023977	ubiquitin protein ligase E3 component n-recognin 2 [Source:MGI Symbol;Acc:MGI:1861099]	2	NA	71.5371	75.7544	90.0581	91.7175	18.521	15.9631	76	81.9282	83.1049	83.957	84.4816	1287.43	-0.13663	0.568185	0.0726062	0.85059	0.382712	0.0118595	0.591948	3.95317e-06
17	47436615	47470638	AI661453	ENSMUSG00000034382	expressed sequence AI661453 [Source:MGI Symbol;Acc:MGI:2146908]	2	NA	52.8174	56.0307	66.3753	68.3987	13.558	12.368	24	65.4709	66.0136	70.9523	71.3017	46.5354	0.218208	0.711967	-0.0837631	0.928359	0.3876	0.308262	0.0856287	0.846253
17	71252176	71310965	Emilin2	ENSMUSG00000024053	elastin microfibril interfacer 2 [Source:MGI Symbol;Acc:MGI:2389136]	2	NA	56.8583	65.023	70.8539	67.6298	13.9956	2.6068	37	76.9224	77.9463	78.901	79.2242	71.3636	0.36397	0.436568	0.192208	0.79211	0.406013	0.255007	0.234251	0.499645
18	24709445	25133500	Fhod3	ENSMUSG00000034295	formin homology 2 domain containing 3 [Source:MGI Symbol;Acc:MGI:1925847]	2	NA	48.5882	56.0309	65.1892	61.8311	16.6011	5.80014	205	79.819	80.7724	82.6569	82.4227	31.5395	0.201497	0.767073	0.263498	0.737028	0.282386	0.527923	0.344387	0.377145
18	33437019	33464029	D0H4S114	ENSMUSG00000042834	DNA segment, human D4S114 [Source:MGI Symbol;Acc:MGI:99444]	2	1	43.3831	41.7951	59.7791	53.2562	16.396	11.4611	23	75.7387	75.6882	80.6977	79.0913	84.4173	-0.311357	0.492318	-0.135745	0.857408	0.157806	0.680354	0.333417	0.279528
18	36930285	37187657	Pcdhac1	ENSMUSG00000007440	protocadherin alpha subfamily C, 1 [Source:MGI Symbol;Acc:MGI:1891442]	2	1	58.2166	61.9941	72.2631	63.3387	14.0465	1.3447	160	58.5988	59.4769	61.257	60.7089	1.05692	0.158829	NA	0.238698	NA	-0.0593555	NA	0.0205136	NA
18	37674335	37841873	Pcdhga11	ENSMUSG00000023036	protocadherin gamma subfamily A, 11 [Source:MGI Symbol;Acc:MGI:1935228]	2	NA	55.0454	61.7317	67.864	64.9007	12.8186	3.16904	155	49.4554	49.4402	51.8686	52.1671	221.343	0.669954	0.000292887	0.444152	0.0757764	0.620376	0.000573619	0.394574	0.0141123
18	42637432	43059471	Ppp2r2b	ENSMUSG00000024500	protein phosphatase 2 (formerly 2A), regulatory subunit B (PR 52), beta isoform [Source:MGI Symbol;Acc:MGI:1920180]	2	NA	69.7779	76.4691	80.626	78.0639	10.8481	1.59481	219	76.9541	78.2671	79.184	79.3501	1.59522	-0.00131373	NA	-0.09015	NA	-0.039965	NA	-0.128801	NA
18	54888045	54990180	Zfp608	ENSMUSG00000052713	zinc finger protein 608 [Source:MGI Symbol;Acc:MGI:2442338]	2	NA	41.154	54.0257	52.6651	49.5767	11.511	-4.44901	77	70.9147	72.3982	73.3691	72.9391	56.5326	0.508553	0.196231	-0.0200254	0.983788	-0.225171	0.564776	-0.753749	0.00682644
18	60474193	60501983	2010002N04Rik	ENSMUSG00000038059	RIKEN cDNA 2010002N04 gene [Source:MGI Symbol;Acc:MGI:1917088]	2	NA	67.7371	72.1369	81.4603	76.7894	13.7232	4.65249	23	74.0321	76.2081	76.2941	77.1134	23.3511	-0.215851	0.770707	0.336543	0.690567	-0.820042	0.0443177	-0.267649	0.563152
18	65980754	66022580	Lman1	ENSMUSG00000041891	lectin, mannose-binding, 1 [Source:MGI Symbol;Acc:MGI:1917611]	2	NA	67.9104	69.2367	78.3385	72.9735	10.4281	3.73686	33	72.2698	73.086	75.0293	74.7306	7609.82	-0.34951	0.0167066	-0.229111	0.294416	-0.445883	0.000535799	-0.325484	0.00617443
18	73928486	74065359	Mapk4	ENSMUSG00000024558	mitogen-activated protein kinase 4 [Source:MGI Symbol;Acc:MGI:2444559]	2	NA	53.9888	59.3794	71.9577	70.1973	17.9689	10.818	100	78.0203	78.8741	80.2922	80.6659	16.0453	0.551745	0.348316	0.429497	0.568198	0.502421	0.274135	0.380173	0.382227
19	6829085	6840601	Rps6ka4	ENSMUSG00000024952	ribosomal protein S6 kinase, polypeptide 4 [Source:MGI Symbol;Acc:MGI:1930076]	2	NA	81.2421	84.5147	94.2389	88.3258	12.9968	3.81117	11	82.0348	81.9991	87.5695	84.4394	152.669	-0.0614676	0.908868	-0.0753054	0.920044	-0.46006	0.0913116	-0.473898	0.0504892
19	7056768	7198061	Macrod1	ENSMUSG00000036278	MACRO domain containing 1 [Source:MGI Symbol;Acc:MGI:2147583]	2	NA	40.7699	41.6583	58.1742	54.7018	17.4042	13.0435	91	76.619	78.005	78.4928	78.8856	96.348	0.227981	0.603735	0.348781	0.466354	0.429702	0.139918	0.550502	0.0239124
19	16956118	17223932	Prune2	ENSMUSG00000039126	prune homolog 2 (Drosophila) [Source:MGI Symbol;Acc:MGI:1925004]	2	NA	69.4834	77.2842	81.7419	76.7899	12.2585	-0.494265	151	75.6395	77.0667	77.666	77.8859	4.55904	0.464897	0.51781	-0.12982	NA	0.528623	0.258266	-0.0660939	0.917488
19	24999529	25202432	Dock8	ENSMUSG00000052085	dedicator of cytokinesis 8 [Source:MGI Symbol;Acc:MGI:1921396]	2	NA	53.6065	56.9136	66.6022	74.6621	12.9958	17.7486	146	84.23	85.1213	86.1572	86.3284	161.026	0.0153726	0.977841	0.386251	0.301868	-0.392625	0.10673	-0.0217474	0.943749
19	43847967	43912392	Dnmbp	ENSMUSG00000025195	dynamin binding protein [Source:MGI Symbol;Acc:MGI:1917352]	2	NA	50.2257	53.3494	61.1658	55.7181	10.9401	2.36867	61	78.6487	79.0645	78.868	78.9925	446.724	-0.0935562	0.819101	0.0928612	0.86304	1.08144	2.27332e-08	1.26785	2.00476e-13
19	44493472	44514273	Wnt8b	ENSMUSG00000036961	wingless related MMTV integration site 8b [Source:MGI Symbol;Acc:MGI:109485]	2	NA	62.9626	70.0394	74.4598	70.6065	11.4973	0.567104	18	55.5526	58.5191	59.4973	58.1298	0	NA	NA	NA	NA	NA	NA	NA	NA
19	55316351	55626561	Vti1a	ENSMUSG00000024983	vesicle transport through interaction with t-SNAREs homolog 1A (yeast) [Source:MGI Symbol;Acc:MGI:1855699]	2	NA	79.1538	83.4317	93.7224	91.9033	14.5686	8.47155	263	84.6589	84.9405	86.2497	86.7218	152.097	-0.043133	0.911836	0.273225	0.448041	-0.642469	0.000670551	-0.326111	0.0702419
X	50895180	50942710	Frmd7	ENSMUSG00000036131	FERM domain containing 7 [Source:MGI Symbol;Acc:MGI:2686379]	2	NA	63.3024	67.2913	75.7431	70.6759	12.4407	3.38461	27	75.9616	76.9128	79.0413	77.4638	0.0951132	0.000472747	NA	-0.0933958	NA	0.0961921	NA	0.00232348	NA
X	94355053	94366777	4932442L08Rik	ENSMUSG00000043549	RIKEN cDNA 4932442L08 gene [Source:MGI Symbol;Acc:MGI:1921682]	2	NA	53.2867	62.2356	64.1453	60.5563	10.8585	-1.67925	12	59.5434	60.7632	62.413	61.9446	0	NA	NA	NA	NA	NA	NA	NA	NA
X	103321398	103330592	Cdx4	ENSMUSG00000031326	caudal type homeobox 4 [Source:MGI Symbol;Acc:MGI:88362]	2	NA	43.2267	55.7803	61.5203	54.4153	18.2936	-1.36504	9	61.9852	67.5887	70.9493	69.693	6.72563	-0.0510748	0.964238	-0.162295	NA	-1.16992	0.00422014	-1.28114	0.00200994
X	139821632	139871677	Morc4	ENSMUSG00000031434	microrchidia 4 [Source:MGI Symbol;Acc:MGI:1922996]	2	NA	69.4651	75.8054	85.0653	82.8394	15.6001	7.03404	32	76.2448	77.9351	79.3036	78.7689	52.2731	0.50598	0.237931	-0.0321656	0.972556	0.302885	0.430241	-0.235261	0.508342
X	159627272	159978069	Sh3kbp1	ENSMUSG00000040990	SH3-domain kinase binding protein 1 [Source:MGI Symbol;Acc:MGI:1889583]	2	NA	70.7272	79.2303	81.3908	78.1231	10.6636	-1.10717	162	78.3038	79.3095	80.2916	79.7339	58.8342	0.475337	0.25668	0.391502	0.498727	0.0800018	0.8616	-0.00383314	0.992809
1	8361475	9299878	Sntg1	ENSMUSG00000025909	syntrophin, gamma 1 [Source:MGI Symbol;Acc:MGI:1918346]	1	NA	65.9485	69.5472	77.3979	74.7817	11.4494	5.2345	242	75.1612	77.1252	77.8845	77.638	65.664	0.332009	0.36577	0.225528	0.730543	-1.0004	0.000262359	-1.10688	2.70872e-06
1	9908638	9942085	6030422M02Rik	ENSMUSG00000046101	RIKEN cDNA 6030422M02 gene [Source:MGI Symbol;Acc:MGI:3045334]	1	NA	55.9698	72.1943	69.8144	71.4783	13.8445	-0.716	16	79.6139	81.6357	83.22	83.3035	5.74749	0.00899189	0.993475	-0.00921632	NA	-0.555101	0.237828	-0.573309	0.227743
1	34011825	34308650	Dst	ENSMUSG00000026131	dystonin [Source:MGI Symbol;Acc:MGI:104627]	1	NA	75.1999	82.3095	86.3295	82.3307	11.1296	0.021155	297	85.0617	85.4015	86.4146	86.8525	1250.28	0.165836	0.753096	0.0770034	0.926209	0.322205	0.33766	0.233372	0.463922
1	39900913	40026310	Map4k4	ENSMUSG00000026074	mitogen-activated protein kinase kinase kinase kinase 4 [Source:MGI Symbol;Acc:MGI:1349394]	1	NA	65.8691	61.844	76.0737	74.3666	10.2046	12.5225	99	81.2038	81.7265	82.6493	83.3295	286.174	0.192201	0.764025	0.112959	0.905255	0.444667	0.250421	0.365426	0.316486
1	40805601	40855944	Tmem182	ENSMUSG00000079588	transmembrane protein 182 [Source:MGI Symbol;Acc:MGI:1923725]	1	NA	69.1714	75.5082	84.3318	78.4862	15.1604	2.978	28	77.1337	78.8701	79.4249	80.1301	0.846703	-0.186879	NA	-0.289175	NA	0.105636	NA	0.00334056	NA
1	43445751	43570515	Nck2	ENSMUSG00000066877	non-catalytic region of tyrosine kinase adaptor protein 2 [Source:MGI Symbol;Acc:MGI:1306821]	1	NA	61.4531	68.1869	75.0008	68.7728	13.5477	0.58588	80	82.0303	82.8821	83.8088	83.9018	127.047	-0.320924	0.349787	-0.0638171	0.925766	0.394356	0.126876	0.651463	0.00273549
1	43746966	43827800	Uxs1	ENSMUSG00000057363	UDP-glucuronate decarboxylase 1 [Source:MGI Symbol;Acc:MGI:1915133]	1	NA	77.1524	78.1031	92.5337	85.4511	15.3813	7.34799	41	87.1177	87.633	89.4075	89.11	175.332	-0.0830427	0.813499	-0.00572088	0.994479	-0.596444	0.00155399	-0.519122	0.00235778
1	73910231	74124447	Tns1	ENSMUSG00000055322	tensin 1 [Source:MGI Symbol;Acc:MGI:104552]	1	NA	78.8675	85.269	89.7049	86.8277	10.8375	1.55875	113	73.3128	74.131	74.1529	74.7172	818.06	0.112368	0.676627	0.190462	0.509271	0.623928	2.50895e-05	0.702022	7.00076e-08
1	92870129	92902906	Ankmy1	ENSMUSG00000034212	ankyrin repeat and MYND domain containing 1 [Source:MGI Symbol;Acc:MGI:3045261]	1	NA	73.2849	79.245	87.6668	85.3699	14.3818	6.12493	24	71.9404	73.8593	75.0172	75.4701	0.0999996	0.000472747	NA	-0.0933958	NA	0.096192	NA	0.00232348	NA
1	99772765	100485942	Cntnap5b	ENSMUSG00000067028	contactin associated protein-like 5B [Source:MGI Symbol;Acc:MGI:3664583]	1	NA	65.1744	72.7267	76.1594	72.8456	10.985	0.1189	183	73.5289	75.7278	75.0121	75.5122	0	NA	NA	NA	NA	NA	NA	NA	NA
1	118389058	118609432	Clasp1	ENSMUSG00000064302	CLIP associating protein 1 [Source:MGI Symbol;Acc:MGI:1923957]	1	NA	71.9347	76.3019	84.611	82.6286	12.6762	6.3267	132	84.0636	84.5847	85.9109	85.8384	370.429	0.0486842	0.868944	0.0286813	0.945822	0.264711	0.0929848	0.244708	0.0804995
1	127486546	127678096	Tmem163	ENSMUSG00000026347	transmembrane protein 163 [Source:MGI Symbol;Acc:MGI:1919410]	1	NA	57.5182	67.6504	71.2552	73.2196	13.737	5.56919	92	76.876	77.4277	79.8692	80.3837	4.69431	0.103373	0.915478	0.354895	NA	-0.327899	0.498212	-0.0763775	0.902002
1	133382303	133424377	Sox13	ENSMUSG00000070643	SRY-box containing gene 13 [Source:MGI Symbol;Acc:MGI:98361]	1	NA	59.3206	60.1764	71.6315	71.1967	12.3109	11.0203	31	80.2091	81.1813	83.7112	83.477	37.8021	0.116009	0.86885	0.164624	0.854825	-0.158343	0.735811	-0.109727	0.807043
1	133619871	133661380	Zc3h11a	ENSMUSG00000026464	zinc finger CCCH type containing 11A [Source:MGI Symbol;Acc:MGI:1917829]	1	NA	53.8984	60.2801	67.106	69.3497	13.2076	9.06964	29	75.4022	75.4229	77.4613	78.3607	746.901	0.202478	0.233791	0.272407	0.152211	0.34907	0.00682909	0.418999	0.000135736
1	133619940	133661318	Zbed6	ENSMUSG00000094410	zinc finger, BED domain containing 6 [Source:MGI Symbol;Acc:MGI:3828086]	1	NA	53.8984	60.2801	67.106	69.3497	13.2076	9.06964	29	75.4022	75.4229	77.4613	78.3607	1366.72	0.258633	0.0889461	0.294619	0.0999551	0.433999	0.000395391	0.469985	1.08154e-05
1	134986348	135105276	Lgr6	ENSMUSG00000042793	leucine-rich repeat-containing G protein-coupled receptor 6 [Source:MGI Symbol;Acc:MGI:2441805]	1	NA	65.8872	70.5249	77.4986	75.8634	11.6115	5.33851	60	71.3603	73.5635	72.9792	73.6687	0.240728	-0.0766641	NA	0.0430316	NA	-0.0638996	NA	0.055796	NA
1	136268123	136346104	Camsap2	ENSMUSG00000041570	calmodulin regulated spectrin-associated protein family, member 2 [Source:MGI Symbol;Acc:MGI:1922434]	1	NA	53.2845	60.9172	65.2881	61.1383	12.0036	0.22116	56	84.8673	85.6548	86.8021	86.2623	744.865	-0.0297731	0.923422	-0.142949	0.596621	0.615584	2.1896e-06	0.502408	2.47408e-05
1	143750790	143777068	Trove2	ENSMUSG00000018199	TROVE domain family, member 2 [Source:MGI Symbol;Acc:MGI:106652]	1	NA	67.0973	74.4497	77.9559	78.7482	10.8586	4.29853	19	79.4605	80.3656	83.2115	83.7738	430.3	0.111486	0.592233	0.0658	0.845311	0.0076707	0.969964	-0.0380157	0.819985
1	143777278	143807466	Uchl5	ENSMUSG00000018189	ubiquitin carboxyl-terminal esterase L5 [Source:MGI Symbol;Acc:MGI:1914848]	1	NA	35.8848	38.5119	45.9556	42.3381	10.0708	3.82628	14	77.1932	77.6705	79.5202	80.1457	108.864	-0.0794993	0.856205	0.0449154	0.942871	0.358492	0.125952	0.482907	0.0150646
1	143778928	143779062	snoU109	ENSMUSG00000088323	Small nucleolar RNA U109 [Source:RFAM;Acc:RF01233]	1	NA	35.8848	38.5119	45.9556	42.3381	10.0708	3.82628	2	54.3397	57.295	62.9521	60.7969	NA	NA	NA	NA	NA	NA	NA	NA	NA
1	152516759	152766351	Rgl1	ENSMUSG00000026482	ral guanine nucleotide dissociation stimulator,-like 1 [Source:MGI Symbol;Acc:MGI:107484]	1	NA	49.3859	62.3636	61.148	58.494	11.7621	-3.86956	186	79.7287	80.3199	80.7491	80.9942	423.71	0.467953	0.011406	0.309157	0.257277	0.195944	0.327723	0.0371487	0.869289
1	153779381	153844142	Rgsl1	ENSMUSG00000042641	regulator of G-protein signaling like 1 [Source:MGI Symbol;Acc:MGI:2685048]	1	NA	62.2128	71.7478	72.4954	70.4194	10.2826	-1.32835	37	81.5036	83.879	83.177	83.6013	0.199999	0.000500688	NA	-0.132588	NA	0.134137	NA	0.00104817	NA
1	156075966	156205026	Fam163a	ENSMUSG00000015484	family with sequence similarity 163, member A [Source:MGI Symbol;Acc:MGI:3618859]	1	NA	74.4357	84.0854	86.3523	80.1458	11.9166	-3.93962	39	75.1774	76.6101	77.5945	77.54	0	NA	NA	NA	NA	NA	NA	NA	NA
1	164437267	164458355	Atp1b1	ENSMUSG00000026576	ATPase, Na+/K+ transporting, beta 1 polypeptide [Source:MGI Symbol;Acc:MGI:88108]	1	NA	66.1903	69.9349	77.4861	70.9405	11.2959	1.00556	24	66.0444	67.6806	68.3229	68.9192	329.516	-0.196152	0.494949	0.246354	0.487185	-0.354398	0.0806611	0.0881083	0.69726
1	167689239	167848741	Lmx1a	ENSMUSG00000026686	LIM homeobox transcription factor 1 alpha [Source:MGI Symbol;Acc:MGI:1888519]	1	NA	41.5955	44.6894	53.2809	45.5282	11.6854	0.838808	100	64.6839	65.5708	66.7172	67.155	0	NA	NA	NA	NA	NA	NA	NA	NA
1	171358446	171360798	Klhdc9	ENSMUSG00000045259	kelch domain containing 9 [Source:MGI Symbol;Acc:MGI:1916124]	1	NA	52.3118	54.8097	72.4699	67.3866	20.1582	12.5769	4	73.6236	75.169	82.3038	81.2214	0.0951132	0.000472747	NA	-0.0933958	NA	0.0961921	NA	0.00232348	NA
1	171437535	171464603	F11r	ENSMUSG00000038235	F11 receptor [Source:MGI Symbol;Acc:MGI:1321398]	1	NA	17.6556	24.3347	30.5925	27.0787	12.9369	2.74402	21	64.5007	66.2472	66.8015	66.1858	1123.47	0.0991414	0.545372	0.00893425	0.977569	0.083912	0.525942	-0.00629516	0.965136
1	180432387	180483504	6330403A02Rik	ENSMUSG00000053963	RIKEN cDNA 6330403A02 gene [Source:MGI Symbol;Acc:MGI:2138735]	1	NA	75.0563	80.9198	87.2013	85.1382	12.145	4.21836	37	68.794	69.8052	70.3162	71.3814	5.85068	0.14459	0.880095	0.583512	NA	-0.176094	0.762371	0.262827	0.631056
1	184727140	184732619	Hlx	ENSMUSG00000039377	H2.0-like homeobox [Source:MGI Symbol;Acc:MGI:96109]	1	NA	6.63069	6.92857	20.2625	12.816	13.6318	5.88744	7	9.61427	12.8681	15.6646	15.5245	9.79032	0.506994	0.475612	0.47839	0.557072	0.939633	0.033483	0.911029	0.0360597
1	190700202	190911770	Rps6kc1	ENSMUSG00000089872	ribosomal protein S6 kinase polypeptide 1 [Source:MGI Symbol;Acc:MGI:2443419]	1	NA	77.7281	86.5466	89.208	86.6095	11.4799	0.06286	159	84.0482	84.6492	86.1679	86.1567	289.407	0.152244	0.553282	-0.144213	0.692603	-0.189893	0.332299	-0.48635	0.000966632
1	192190784	192510159	Kcnh1	ENSMUSG00000058248	potassium voltage-gated channel, subfamily H (eag-related), member 1 [Source:MGI Symbol;Acc:MGI:1341721]	1	NA	34.0396	44.3737	45.0569	41.6095	11.0172	-2.76414	144	77.1912	78.2267	79.3721	80.1628	0	NA	NA	NA	NA	NA	NA	NA	NA
1	192833169	192834719	A730013G03Rik	ENSMUSG00000047384	RIKEN cDNA A730013G03 gene [Source:MGI Symbol;Acc:MGI:2445118]	1	NA	47.5986	54.7333	62.0631	51.45	14.4645	-3.28328	3	42.0708	50.2256	50.0696	44.692	0	NA	NA	NA	NA	NA	NA	NA	NA
2	4017717	4614043	Frmd4a	ENSMUSG00000026657	FERM domain containing 4A [Source:MGI Symbol;Acc:MGI:1919850]	1	NA	61.7497	66.4547	75.1035	66.5904	13.3538	0.13562	359	77.7817	79.0767	79.5314	79.517	95.1932	0.390785	0.289538	0.192232	0.75395	0.161856	0.65086	-0.0366978	0.920985
2	6539705	7081302	Celf2	ENSMUSG00000002107	CUGBP, Elav-like family member 2 [Source:MGI Symbol;Acc:MGI:1338822]	1	NA	51.8544	58.9573	63.9287	63.3838	12.0743	4.42643	266	81.4451	82.8204	83.8992	83.9216	125.01	0.543448	0.0234442	0.860683	0.000304081	0.14762	0.60322	0.464855	0.0119397
2	9914552	10048596	Taf3	ENSMUSG00000025782	TAF3 RNA polymerase II, TATA box binding protein (TBP)-associated factor [Source:MGI Symbol;Acc:MGI:2388097]	1	NA	58.8168	66.8276	72.6107	70.3916	13.7939	3.564	92	81.2687	82.4309	83.59	83.4802	37.918	0.545198	0.200687	0.178496	0.811537	0.469549	0.189901	0.102847	0.799159
2	10056016	10080510	Atp5c1	ENSMUSG00000025781	ATP synthase, H+ transporting, mitochondrial F1 complex, gamma polypeptide 1 [Source:MGI Symbol;Acc:MGI:1261437]	1	NA	68.1613	68.8121	78.8116	73.556	10.6503	4.74395	17	69.8109	69.2067	72.427	71.5425	7207.34	-0.234879	0.156702	-0.014109	0.971121	0.0648807	0.717265	0.285651	0.0172212
2	11642792	11693191	Il2ra	ENSMUSG00000026770	interleukin 2 receptor, alpha chain [Source:MGI Symbol;Acc:MGI:96549]	1	NA	78.7653	84.6918	89.0385	88.538	10.2731	3.84627	30	72.0301	73.5438	74.5423	75.5951	1.15307	0.471134	NA	0.146324	NA	0.00886891	NA	-0.31594	NA
2	17343909	17731464	Nebl	ENSMUSG00000053702	nebulette [Source:MGI Symbol;Acc:MGI:1921353]	1	NA	74.6322	76.3652	84.7547	79.8065	10.1225	3.44133	178	77.2211	79.054	79.6535	79.8409	23.2471	0.509101	0.44221	0.611003	0.407513	-0.573245	0.227779	-0.471342	0.314741
2	18054193	18056613	1810059C17Rik	ENSMUSG00000086340	RIKEN cDNA 1810059C17 gene [Source:MGI Symbol;Acc:MGI:1917068]	1	NA	24.5961	25.4355	38.5677	31.6458	13.9717	6.21035	4	22.7736	24.154	30.5595	26.9967	0	NA	NA	NA	NA	NA	NA	NA	NA
2	18055237	18212388	Mllt10	ENSMUSG00000026743	myeloid/lymphoid or mixed-lineage leukemia (trithorax homolog, Drosophila); translocated to, 10 [Source:MGI Symbol;Acc:MGI:1329038]	1	NA	24.5961	25.4355	38.5677	31.6458	13.9717	6.21035	76	80.3645	80.4361	81.6645	81.7955	528.462	-0.135931	0.548709	0.0114494	0.978392	0.0721021	0.713144	0.219483	0.119915
2	24603887	24763152	Cacna1b	ENSMUSG00000004113	calcium channel, voltage-dependent, N type, alpha 1B subunit [Source:MGI Symbol;Acc:MGI:88296]	1	NA	62.7149	68.8408	78.6347	71.4027	15.9198	2.56189	88	79.8329	81.4793	81.9024	82.4942	0	NA	NA	NA	NA	NA	NA	NA	NA
2	25455141	25461094	BC029214	ENSMUSG00000047617	cDNA sequence BC029214 [Source:MGI Symbol;Acc:MGI:2442831]	1	NA	72.9715	69.469	83.1645	84.3986	10.193	14.9296	4	50.3347	49.8814	56.5661	57.1197	432.179	-0.817769	0.0270949	0.53195	0.334048	-2.21233	4.43406e-14	-0.862615	0.00348405
2	25456838	25458776	Clic3	ENSMUSG00000015093	chloride intracellular channel 3 [Source:MGI Symbol;Acc:MGI:1916704]	1	NA	72.9715	69.469	83.1645	84.3986	10.193	14.9296	3	58.3876	58.2116	66.8997	67.6529	3.42378	-1.19201	NA	-0.404591	NA	-0.899009	NA	-0.111586	NA
2	26973416	27009628	Adamts13	ENSMUSG00000014852	a disintegrin-like and metallopeptidase (reprolysin type) with thrombospondin type 1 motif, 13 [Source:MGI Symbol;Acc:MGI:2685556]	1	NA	64.5751	72.1364	76.6687	74.6884	12.0936	2.55196	19	77.5518	78.7749	78.9057	80.0137	354.017	-0.145682	0.570928	-0.424481	0.0564862	0.24892	0.160135	-0.0298789	0.894156
2	27079379	27108981	Adamtsl2	ENSMUSG00000036040	ADAMTS-like 2 [Source:MGI Symbol;Acc:MGI:1925044]	1	NA	61.2493	72.7718	71.6447	73.58	10.3954	0.808156	17	75.6855	76.2425	78.3067	79.806	136.977	-0.180443	0.738466	-0.185113	0.792817	-0.0258123	0.954031	-0.0304815	0.942605
2	28192992	28230736	Olfm1	ENSMUSG00000026833	olfactomedin 1 [Source:MGI Symbol;Acc:MGI:1860437]	1	NA	49.4788	62.8492	60.3548	59.8469	10.876	-3.00233	26	68.4212	70.889	70.19	71.0024	35.4609	0.525407	0.306051	0.36031	0.610426	0.426504	0.311593	0.261407	0.520635
2	28907679	28916668	Barhl1	ENSMUSG00000026805	BarH-like 1 (Drosophila) [Source:MGI Symbol;Acc:MGI:1859288]	1	NA	20.9871	23.8603	35.5869	29.7706	14.5998	5.91028	13	19.2846	19.5494	22.7761	22.3719	0	NA	NA	NA	NA	NA	NA	NA	NA
2	28955373	29055064	1700101E01Rik	ENSMUSG00000079502	RIKEN cDNA 1700101E01 gene [Source:MGI Symbol;Acc:MGI:2685669]	1	NA	73.2385	72.0064	84.9116	81.875	11.6731	9.86859	77	77.9407	78.5365	79.311	80.6104	0.943914	0.0693099	NA	0.242396	NA	0.206156	NA	0.379242	NA
2	29820075	29845002	Urm1	ENSMUSG00000069020	ubiquitin related modifier 1 homolog (S. cerevisiae) [Source:MGI Symbol;Acc:MGI:1915455]	1	NA	41.8583	44.7341	54.2248	49.2824	12.3665	4.54823	18	65.4189	67.0425	69.4289	68.9248	294.339	-0.0123464	0.979333	-0.224634	0.542062	0.021472	0.941008	-0.190815	0.348582
2	32414487	32451445	Slc25a25	ENSMUSG00000026819	solute carrier family 25 (mitochondrial carrier, phosphate carrier), member 25 [Source:MGI Symbol;Acc:MGI:1915913]	1	NA	76.618	77.9858	87.1068	88.058	10.4888	10.0722	24	59.2854	59.7398	61.4373	61.9363	6703.52	0.0461078	0.961411	-0.185993	0.847544	0.654711	0.11054	0.422609	0.308633
2	32621758	32646805	Ak1	ENSMUSG00000026817	adenylate kinase 1 [Source:MGI Symbol;Acc:MGI:87977]	1	NA	75.6	85.9512	85.6976	79.3025	10.0976	-6.64873	15	80.3733	83.6095	81.9298	81.2358	8.6829	-0.547953	0.427748	-0.446046	0.593854	0.150063	0.803466	0.25197	0.648252
2	32876114	32925254	Fam129b	ENSMUSG00000026796	family with sequence similarity 129, member B [Source:MGI Symbol;Acc:MGI:2442910]	1	NA	67.1131	75.9848	79.6365	74.6269	12.5235	-1.35787	35	75.8261	78.525	78.7757	77.6655	290.619	-0.116361	0.807623	-0.00913464	0.99348	-0.395482	0.15213	-0.288256	0.269377
2	32961559	32964496	Rpl12	ENSMUSG00000038900	ribosomal protein L12 [Source:MGI Symbol;Acc:MGI:98002]	1	NA	42.2792	44.1807	57.4693	51.8627	15.1901	7.68197	4	25.0565	26.0116	35.0929	31.3514	3139.07	-0.112196	0.601325	0.168162	0.494496	0.485823	0.000138424	0.766181	1.78736e-12
2	32963291	32963420	Snora65	ENSMUSG00000065124	small nucleolar RNA, H/ACA box 65 [Source:MGI Symbol;Acc:MGI:2148176]	1	NA	42.2792	44.1807	57.4693	51.8627	15.1901	7.68197	2	32.6441	34.4535	46.383	41.2734	NA	NA	NA	NA	NA	NA	NA	NA	NA
2	33716361	33718899	9430024E24Rik	ENSMUSG00000085463	RIKEN cDNA 9430024E24 gene [Source:MGI Symbol;Acc:MGI:1924507]	1	NA	45.6748	52.2123	56.6591	54.127	10.9842	1.91473	6	66.8608	67.4471	66.9624	68.2068	0	NA	NA	NA	NA	NA	NA	NA	NA
2	34171457	34373140	Pbx3	ENSMUSG00000038718	pre B cell leukemia homeobox 3 [Source:MGI Symbol;Acc:MGI:97496]	1	NA	65.7995	69.9909	75.8948	75.7024	10.0953	5.7115	91	82.8197	83.8035	85.6184	85.439	31.2512	0.314876	0.590141	0.138742	0.870804	1.15883	0.000395391	0.982698	0.00115735
2	38511643	38588041	Nek6	ENSMUSG00000026749	NIMA (never in mitosis gene a)-related expressed kinase 6 [Source:MGI Symbol;Acc:MGI:1891638]	1	NA	57.3794	62.4747	68.8714	59.4928	11.492	-2.98184	47	77.4064	77.0106	78.5709	79.3536	291.145	0.012442	0.972795	-0.00873275	0.98828	-0.718362	4.89215e-07	-0.739536	4.21636e-09
2	38997476	39006168	Wdr38	ENSMUSG00000035295	WD repeat domain 38 [Source:MGI Symbol;Acc:MGI:1923896]	1	NA	22.3603	25.8429	35.8788	31.7272	13.5185	5.88435	10	48.4807	47.9321	52.8044	51.3798	9.11146	-0.160446	0.86141	-0.29936	0.75668	0.2229	0.693427	0.0839863	0.894572
2	39001580	39005624	Rpl35	ENSMUSG00000062997	ribosomal protein L35 [Source:MGI Symbol;Acc:MGI:1913739]	1	NA	22.3603	25.8429	35.8788	31.7272	13.5185	5.88435	6	44.7726	45.178	51.2413	48.9072	1243.22	0.0182996	0.954817	0.022538	0.950956	0.632321	3.29535e-07	0.636559	8.02959e-09
2	43748824	44395953	Arhgap15	ENSMUSG00000049744	Rho GTPase activating protein 15 [Source:MGI Symbol;Acc:MGI:1923367]	1	NA	57.7185	70.7929	71.7498	64.9882	14.0313	-5.80471	318	78.8746	79.9557	80.7864	81.0209	74.0165	0.408748	0.30922	1.06018	0.00260025	-0.475256	0.153174	0.176172	0.592923
2	51130438	51149111	Rnd3	ENSMUSG00000017144	Rho family GTPase 3 [Source:MGI Symbol;Acc:MGI:1921444]	1	NA	12.7389	13.3767	25.5712	20.4671	12.8323	7.09039	16	53.5806	53.1718	56.6859	55.7532	444.128	0.1162	0.617871	-0.330298	0.116987	0.148374	0.383138	-0.298124	0.0254703
2	66082766	66124994	Galnt3	ENSMUSG00000026994	No description	1	NA	48.5982	65.8718	59.6035	65.9924	11.0053	0.1206	30	73.8451	77.2129	76.7202	77.1083	8.258	0.00987561	0.992783	0.0664977	0.956387	-0.450973	0.369007	-0.39435	0.434155
2	69135800	69189330	Nostrin	ENSMUSG00000034738	nitric oxide synthase trafficker [Source:MGI Symbol;Acc:MGI:3606242]	1	NA	45.2536	49.2814	59.4757	54.6182	14.2221	5.33685	38	82.76	82.7573	85.7333	84.7361	562.059	-0.297187	0.245454	-0.100152	0.839564	-0.848815	3.77589e-06	-0.65178	0.000121295
2	70489940	70563357	1500002O10Rik	ENSMUSG00000087264	RIKEN cDNA 1500002O10 gene [Source:MGI Symbol;Acc:MGI:1916236]	1	NA	73.1096	72.5373	84.6469	76.6576	11.5373	4.12034	48	59.415	58.5934	61.4982	62.7189	0	NA	NA	NA	NA	NA	NA	NA	NA
2	70553072	70602014	Gad1	ENSMUSG00000070880	glutamate decarboxylase 1 [Source:MGI Symbol;Acc:MGI:95632]	1	NA	73.1096	72.5373	84.6469	76.6576	11.5373	4.12034	43	52.4355	53.7748	55.5606	54.9913	0	NA	NA	NA	NA	NA	NA	NA	NA
2	74711929	74748274	Hoxd3	ENSMUSG00000079277	homeobox D3 [Source:MGI Symbol;Acc:MGI:96207]	1	NA	12.0241	11.2333	22.1437	18.0468	10.1196	6.81348	34	14.0732	13.7704	16.4779	17.9111	1.71283	0.583519	NA	-0.019199	NA	-0.101379	NA	-0.704097	NA
2	74721978	74729160	Hoxd4	ENSMUSG00000042464	homeobox D4 [Source:MGI Symbol;Acc:MGI:96208]	1	NA	12.0241	11.2333	22.1437	18.0468	10.1196	6.81348	10	17.1928	16.0864	21.892	21.6662	2.45856	0.474602	NA	-0.0466311	NA	-0.258411	NA	-0.779644	NA
2	78868124	78921293	Ube2e3	ENSMUSG00000027011	ubiquitin-conjugating enzyme E2E 3, UBC4/5 homolog (yeast) [Source:MGI Symbol;Acc:MGI:107412]	1	NA	13.0037	21.4126	24.884	22.7263	11.8803	1.31369	23	76.5307	78.0772	79.5863	79.5898	681.927	-0.0345202	0.911643	-0.0794072	0.823729	0.0472281	0.821733	0.00234103	0.990214
2	79330543	79456785	Cerkl	ENSMUSG00000075256	ceramide kinase-like [Source:MGI Symbol;Acc:MGI:3037816]	1	NA	54.5102	61.8676	66.4709	66.4621	11.9607	4.59459	69	70.7404	71.2555	71.8288	71.8714	227.59	0.9175	0.000766874	-0.0503923	0.942871	2.41961	9.0309e-27	1.45172	1.91749e-12
2	90429754	90580647	Ptprj	ENSMUSG00000025314	protein tyrosine phosphatase, receptor type, J [Source:MGI Symbol;Acc:MGI:104574]	1	NA	62.0396	61.9237	72.6304	65.6463	10.5908	3.72261	95	74.994	75.9604	76.3677	76.4461	2319.94	0.151794	0.364473	0.344169	0.0305423	-0.746745	1.51105e-11	-0.55437	3.10943e-08
2	91255954	91264679	Pacsin3	ENSMUSG00000027257	protein kinase C and casein kinase substrate in neurons 3 [Source:MGI Symbol;Acc:MGI:1891410]	1	NA	23.2396	26.1454	33.699	28.5753	10.4594	2.4299	9	52.8242	51.2201	53.8281	53.8844	1034.46	-0.0478129	0.86141	0.0479323	0.903602	-0.458847	0.000725522	-0.363102	0.00331648
2	121046111	121085841	Tgm5	ENSMUSG00000053675	transglutaminase 5 [Source:MGI Symbol;Acc:MGI:1921426]	1	NA	71.1575	79.1841	82.6499	79.0373	11.4924	-0.14687	16	77.6631	78.6838	80.5341	79.8969	0	NA	NA	NA	NA	NA	NA	NA	NA
2	131069220	131086765	Siglec1	ENSMUSG00000027322	sialic acid binding Ig-like lectin 1, sialoadhesin [Source:MGI Symbol;Acc:MGI:99668]	1	NA	75.8306	80.0175	86.133	80.7935	10.3024	0.776	15	81.6317	82.2407	83.3765	83.188	200.758	0.667831	0.194381	0.495767	0.476375	-0.0212543	0.970812	-0.193318	0.68023
2	132249162	132253314	Pcna	ENSMUSG00000027342	proliferating cell nuclear antigen [Source:MGI Symbol;Acc:MGI:97503]	1	NA	54.6713	57.5266	65.6559	60.8793	10.9847	3.35267	5	25.3992	26.8166	30.6488	29.0665	789.48	-0.0815756	0.766811	0.032539	0.940898	0.22258	0.1833	0.336694	0.0137347
2	132868305	132880891	Lrrn4	ENSMUSG00000043110	leucine rich repeat neuronal 4 [Source:MGI Symbol;Acc:MGI:2445154]	1	NA	26.8156	27.2261	38.8457	40.9706	12.0301	13.7445	9	60.8404	62.8801	62.5684	64.4234	13.6331	-0.579704	0.370431	0.358612	0.681362	0.582372	0.211783	1.52069	9.61106e-05
2	134786159	135475258	Plcb1	ENSMUSG00000051177	phospholipase C, beta 1 [Source:MGI Symbol;Acc:MGI:97613]	1	NA	72.5748	72.2727	88.0922	84.5728	15.5174	12.3001	320	85.5985	86.2746	87.1077	87.1003	584.486	-0.00903461	0.979457	0.0131082	0.974135	0.673066	2.55535e-07	0.695209	2.54341e-09
2	135659011	136014593	Plcb4	ENSMUSG00000039943	phospholipase C, beta 4 [Source:MGI Symbol;Acc:MGI:107464]	1	NA	79.3765	87.8523	92.5918	87.4951	13.2153	-0.35717	258	84.7469	85.6854	85.9018	86.0528	86.4855	0.0505031	0.934383	0.114331	0.868689	0.220592	0.497012	0.284419	0.300557
2	136081104	136387967	Pak7	ENSMUSG00000039913	p21 protein (Cdc42/Rac)-activated kinase 7 [Source:MGI Symbol;Acc:MGI:1920334]	1	NA	62.7195	71.1337	75.4932	69.7354	12.7738	-1.39833	113	75.3803	76.8841	77.2714	77.7643	0.538245	0.0851608	NA	-0.0249465	NA	-0.0700801	NA	-0.180187	NA
2	137081456	137116644	Jag1	ENSMUSG00000027276	jagged 1 [Source:MGI Symbol;Acc:MGI:1095416]	1	NA	70.7508	80.7802	82.6909	79.8248	11.94	-0.95539	31	77.669	79.6039	79.4903	79.8626	151.034	-0.01467	0.978414	-0.0723828	0.904277	0.25216	0.312769	0.194448	0.403126
2	143947395	144011263	Rrbp1	ENSMUSG00000027422	ribosome binding protein 1 [Source:MGI Symbol;Acc:MGI:1932395]	1	NA	65.863	67.1865	76.8918	72.3928	11.0288	5.20623	30	71.7013	73.0042	75.8173	75.7442	2534.42	-0.0968881	0.781511	0.235043	0.504374	-0.549396	0.00317869	-0.217465	0.259764
2	151911210	151945337	Angpt4	ENSMUSG00000027460	angiopoietin 4 [Source:MGI Symbol;Acc:MGI:1336887]	1	NA	76.1955	86.99	88.2001	85.7607	12.0045	-1.22932	20	76.282	76.5794	77.0061	78.7706	0.479909	-0.297242	NA	-0.0264287	NA	-0.268152	NA	0.00266081	NA
2	151969398	151980219	Fam110a	ENSMUSG00000027459	family with sequence similarity 110, member A [Source:MGI Symbol;Acc:MGI:1921097]	1	NA	65.0135	70.0929	75.1081	72.4537	10.0945	2.3608	11	70.6008	69.6694	73.6077	73.5478	24.1716	-0.0490599	0.957652	-0.255756	0.784079	-0.760092	0.0611632	-0.966788	0.00915413
2	152337422	152344032	Trib3	ENSMUSG00000032715	tribbles homolog 3 (Drosophila) [Source:MGI Symbol;Acc:MGI:1345675]	1	NA	47.1195	51.8052	57.5781	55.5801	10.4586	3.77494	8	56.067	56.4924	60.8451	59.6401	45.5155	-0.550855	0.21122	0.00788638	0.994977	0.657412	0.0410118	1.21615	1.70768e-05
2	155701677	155729475	Edem2	ENSMUSG00000038312	ER degradation enhancer, mannosidase alpha-like 2 [Source:MGI Symbol;Acc:MGI:1915540]	1	NA	31.8341	34.3151	43.4862	43.996	11.6522	9.68092	23	77.7587	80.1982	81.7636	81.3839	1145.89	-0.287108	0.0566789	-0.0775202	0.80385	-0.475715	0.000140531	-0.266127	0.0269073
2	163623272	163645131	Serinc3	ENSMUSG00000017707	serine incorporator 3 [Source:MGI Symbol;Acc:MGI:1349457]	1	NA	57.4488	69.3832	70.3181	70.1779	12.8693	0.79466	14	64.459	68.6197	66.9019	66.7142	2438.54	0.245058	0.298473	0.18435	0.580957	0.654886	7.24152e-05	0.594178	6.33686e-05
2	164214454	164221660	Wfdc15b	ENSMUSG00000018211	WAP four-disulfide core domain 15B [Source:MGI Symbol;Acc:MGI:2445041]	1	NA	77.0251	82.618	88.582	84.187	11.5569	1.569	10	78.4448	80.4725	82.1651	80.7616	5.35299	0.841467	0.159119	-0.216805	NA	-0.471048	0.320533	-1.52932	0.000150894
2	164354070	164389095	Slpi	ENSMUSG00000017002	secretory leukocyte peptidase inhibitor [Source:MGI Symbol;Acc:MGI:109297]	1	NA	74.7055	84.2443	87.5255	84.2351	12.8201	-0.00917	27	67.1451	68.7871	70.0015	70.1364	11.3928	0.0933013	0.930129	-0.46623	0.567991	0.937014	0.0325308	0.377483	0.455267
2	164389393	164405160	Matn4	ENSMUSG00000016995	matrilin 4 [Source:MGI Symbol;Acc:MGI:1328314]	1	NA	61.4129	75.2263	72.8261	75.8527	11.4132	0.62645	18	53.7842	58.2678	57.8251	56.9993	0.264361	0.0401819	NA	-0.0120693	NA	-0.0340512	NA	-0.0863024	NA
2	164569695	164573459	Spint3	ENSMUSG00000074596	serine peptidase inhibitor, Kunitz type, 3 [Source:MGI Symbol;Acc:MGI:3651470]	1	NA	74.4309	76.9954	86.9302	83.1588	12.4993	6.1634	5	80.2083	81.2641	85.3529	83.4465	0	NA	NA	NA	NA	NA	NA	NA	NA
2	165288031	165326479	Elmo2	ENSMUSG00000017670	engulfment and cell motility 2, ced-12 homolog (C. elegans) [Source:MGI Symbol;Acc:MGI:2153045]	1	1	53.6788	52.2389	73.6659	59.5129	19.9871	7.27403	36	77.2098	78.1549	79.8414	79.6977	210.887	0.168954	0.52658	-0.0146566	0.977966	-0.0230278	0.930656	-0.206638	0.245617
2	165880025	165882056	Gm11465	ENSMUSG00000086820	predicted gene 11465 [Source:MGI Symbol;Acc:MGI:3649368]	1	NA	23.8111	27.3453	34.2379	35.1552	10.4268	7.80993	4	41.1992	38.3669	42.2117	43.1429	0.17356	-0.0499732	NA	0.057592	NA	-0.0383054	NA	0.0692597	NA
2	167062934	167065862	1500012F01Rik	ENSMUSG00000074578	RIKEN cDNA 1500012F01 gene [Source:MGI Symbol;Acc:MGI:1916199]	1	NA	51.6351	50.9336	63.2206	61.4413	11.5855	10.5077	5	29.2294	29.4991	34.4183	34.0871	145.208	0.165786	0.756232	-0.387913	0.416973	1.82039	6.81169e-13	1.26669	1.39856e-07
2	167064998	167065086	SNORD12	ENSMUSG00000077565	Small nucleolar SNORD12/SNORD106 [Source:RFAM;Acc:RF00581]	1	NA	51.6351	50.9336	63.2206	61.4413	11.5855	10.5077	2	34.3213	33.1935	44.7997	43.4045	NA	NA	NA	NA	NA	NA	NA	NA	NA
2	167065276	167065365	Snord12	ENSMUSG00000077698	small nucleolar RNA, C/D box 12 [Source:MGI Symbol;Acc:MGI:3819520]	1	NA	51.6351	50.9336	63.2206	61.4413	11.5855	10.5077	2	59.64	60.024	68.1852	66.9564	NA	NA	NA	NA	NA	NA	NA	NA	NA
2	167553314	167607845	Gm11476	ENSMUSG00000085596	predicted gene 11476 [Source:MGI Symbol;Acc:MGI:3705135]	1	NA	73.9781	70.2869	86.3786	80.8771	12.4005	10.5902	36	75.4062	74.7373	77.6851	77.2783	0.744811	0.224503	NA	0.0794641	NA	-0.0150704	NA	-0.16011	NA
2	170496428	170519123	Pfdn4	ENSMUSG00000052033	prefoldin 4 [Source:MGI Symbol;Acc:MGI:1923512]	1	NA	64.5201	69.2078	80.0427	73.989	15.5226	4.78116	28	59.7823	59.8392	60.5907	61.5421	119.154	-0.0971345	0.810868	-0.0720422	0.908128	-0.241963	0.339983	-0.216871	0.346804
2	172868012	172940321	Bmp7	ENSMUSG00000008999	bone morphogenetic protein 7 [Source:MGI Symbol;Acc:MGI:103302]	1	NA	19.7699	21.8919	31.3727	32.0292	11.6028	10.1372	62	77.251	78.3279	79.6653	79.8402	6.18963	0.316867	0.700221	-0.502571	NA	0.232805	0.678837	-0.586633	0.219123
2	174076308	174099771	Stx16	ENSMUSG00000027522	syntaxin 16 [Source:MGI Symbol;Acc:MGI:1923396]	1	1	72.911	66.0936	83.4106	75.4869	10.4996	9.39337	19	74.9917	74.0461	77.486	77.8578	327.227	0.0359716	0.914165	-0.105433	0.775168	0.0199101	0.932032	-0.121494	0.480627
2	179442431	179899373	Cdh4	ENSMUSG00000000305	cadherin 4 [Source:MGI Symbol;Acc:MGI:99218]	1	1	49.5352	48.2444	61.7325	49.0921	12.1973	0.847737	295	75.1224	76.2136	76.892	77.0308	13.6083	0.790303	0.165603	0.331909	0.705283	0.983201	0.0206249	0.524807	0.233044
2	181018380	181043546	Chrna4	ENSMUSG00000027577	cholinergic receptor, nicotinic, alpha polypeptide 4 [Source:MGI Symbol;Acc:MGI:87888]	1	NA	55.4747	61.7706	65.8277	67.8956	10.353	6.12508	18	76.1809	75.2138	78.0772	78.0364	62.0152	-0.346475	0.658353	0.549092	0.485288	-1.97876	6.60123e-07	-1.0832	0.0101797
2	181220013	181222854	BC051628	ENSMUSG00000047841	cDNA sequence BC051628 [Source:MGI Symbol;Acc:MGI:3051572]	1	NA	61.6746	67.6309	71.9167	70.3377	10.2421	2.70675	3	63.6622	69.217	72.8304	72.389	0.0802375	0.0837353	NA	-0.00724561	NA	0.0101801	NA	-0.0808008	NA
3	14886426	14900769	Car2	ENSMUSG00000027562	carbonic anhydrase 2 [Source:MGI Symbol;Acc:MGI:88269]	1	NA	67.4413	75.3299	78.1389	73.493	10.6976	-1.83688	10	73.0275	75.0819	78.6931	76.6476	242.387	-0.0683897	0.847989	0.273747	0.375319	0.134257	0.555672	0.476393	0.00281957
3	29951299	30548008	Mecom	ENSMUSG00000027684	MDS1 and EVI1 complex locus [Source:MGI Symbol;Acc:MGI:95457]	1	NA	55.3618	67.1551	67.54	64.7163	12.1781	-2.4388	357	77.0031	78.0169	78.5094	78.6111	67.2395	-0.184915	0.719971	0.131775	0.862956	-0.0929265	0.823481	0.223763	0.492522
3	34104438	34682619	Sox2ot	ENSMUSG00000090828	SOX2 overlapping transcript (non-protein coding) [Source:MGI Symbol;Acc:MGI:2444112]	1	NA	63.1449	71.4602	74.0048	75.0524	10.8598	3.59223	358	70.9429	71.8091	72.7895	72.9224	0	NA	NA	NA	NA	NA	NA	NA	NA
3	34324819	34351715	Gm20514	ENSMUSG00000092355	predicted gene 20514 [Source:MGI Symbol;Acc:MGI:5141979]	1	NA	63.1449	71.4602	74.0048	75.0524	10.8598	3.59223	16	72.3575	73.3938	74.3846	75.3404	0	NA	NA	NA	NA	NA	NA	NA	NA
3	50364936	50443613	Slc7a11	ENSMUSG00000027737	solute carrier family 7 (cationic amino acid transporter, y+ system), member 11 [Source:MGI Symbol;Acc:MGI:1347355]	1	NA	70.4092	79.9165	81.7865	79.446	11.3773	-0.470415	50	72.795	74.5419	74.0434	75.3287	2.06497	0.661806	NA	0.299307	NA	0.0505293	NA	-0.311969	NA
3	57425314	57441677	Tm4sf4	ENSMUSG00000027801	transmembrane 4 superfamily member 4 [Source:MGI Symbol;Acc:MGI:2385173]	1	NA	21.6425	24.8247	33.1386	23.3606	11.4961	-1.46412	11	58.4535	57.9432	61.028	58.2375	3879.48	-0.22037	0.276162	-0.27299	0.256057	0.471148	0.00132776	0.418527	0.00161343
3	59114626	59130624	P2ry14	ENSMUSG00000036381	purinergic receptor P2Y, G-protein coupled, 14 [Source:MGI Symbol;Acc:MGI:2155705]	1	1	75.2308	81.0637	90.5523	80.5992	15.3215	-0.46457	16	76.3893	76.7088	79.0534	78.7809	38.7004	-0.101323	0.886214	0.340548	0.612129	-0.104975	0.830677	0.336896	0.356965
3	63295872	63382231	Mme	ENSMUSG00000027820	membrane metallo endopeptidase [Source:MGI Symbol;Acc:MGI:97004]	1	NA	75.8035	85.5704	87.1628	85.5554	11.3593	-0.01501	41	71.2509	72.6625	74.5941	74.7265	2594.75	-0.20498	0.467132	0.0804331	0.871992	0.30723	0.132433	0.592643	0.000282996
3	82032004	82074711	Gucy1b3	ENSMUSG00000028005	guanylate cyclase 1, soluble, beta 3 [Source:MGI Symbol;Acc:MGI:1860604]	1	NA	66.0202	73.7996	77.4441	76.8472	11.4239	3.04762	25	69.9363	71.7657	72.7395	73.0428	105.668	-0.181965	0.677452	-0.00557432	0.995438	0.101119	0.770137	0.27751	0.294839
3	86137940	86142702	Rps3a	ENSMUSG00000028081	ribosomal protein S3A [Source:MGI Symbol;Acc:MGI:1202063]	1	NA	77.3192	79.4796	88.3098	83.0153	10.9906	3.5357	7	46.1289	47.5203	50.7466	50.1236	7295.32	-0.0808394	0.728541	-0.114835	0.682867	0.294973	0.030799	0.260977	0.0334094
3	86138791	86138858	Snord73a	ENSMUSG00000064984	small nucleolar RNA, C/D box U73A [Source:MGI Symbol;Acc:MGI:1321388]	1	NA	77.3192	79.4796	88.3098	83.0153	10.9906	3.5357	2	81.6094	86.0762	89.9097	86.5981	NA	NA	NA	NA	NA	NA	NA	NA	NA
3	86140618	86140688	Rnu73b	ENSMUSG00000064390	U73B small nuclear RNA [Source:MGI Symbol;Acc:MGI:1321387]	1	NA	77.3192	79.4796	88.3098	83.0153	10.9906	3.5357	2	57.3333	57.9059	66.1413	62.4593	NA	NA	NA	NA	NA	NA	NA	NA	NA
3	86224690	86782693	Lrba	ENSMUSG00000028080	LPS-responsive beige-like anchor [Source:MGI Symbol;Acc:MGI:1933162]	1	NA	73.0253	80.4841	85.0324	82.4864	12.0071	2.00232	234	85.331	85.9229	87.4214	87.3948	1404.02	-0.147877	0.363674	0.0305527	0.928359	-0.457496	4.53179e-05	-0.279066	0.00810531
3	86786150	86920884	Dclk2	ENSMUSG00000028078	doublecortin-like kinase 2 [Source:MGI Symbol;Acc:MGI:1918012]	1	NA	68.2713	74.5514	79.5409	73.8941	11.2695	-0.65727	93	83.1932	83.7149	85.029	84.6661	8.98737	0.293376	0.720682	-0.301702	0.756185	0.0285311	0.965386	-0.566547	0.235104
3	87617559	87738034	Arhgef11	ENSMUSG00000041977	Rho guanine nucleotide exchange factor (GEF) 11 [Source:MGI Symbol;Acc:MGI:2441869]	1	NA	48.6979	47.6809	58.7531	58.0081	10.0553	10.3271	55	85.9869	86.4762	88.2916	88.1317	475.225	0.0328204	0.909231	0.0187203	0.963977	-0.0152272	0.941855	-0.0293273	0.873602
3	88435959	88461182	Sema4a	ENSMUSG00000028064	sema domain, immunoglobulin domain (Ig), transmembrane domain (TM) and short cytoplasmic domain, (semaphorin) 4A [Source:MGI Symbol;Acc:MGI:107560]	1	NA	62.4257	66.0254	74.8837	68.8271	12.458	2.80169	17	67.1336	68.4437	68.6705	69.0286	581.703	0.20806	0.271939	0.152058	0.601523	-0.445099	0.00188111	-0.501102	4.87663e-05
3	88481148	88509956	Lmna	ENSMUSG00000028063	lamin A [Source:MGI Symbol;Acc:MGI:96794]	1	NA	72.5657	77.6381	85.5169	84.4636	12.9512	6.82548	21	65.84	65.4749	65.9964	66.9996	1538.29	0.0454256	0.868944	0.0788818	0.813052	-0.473211	0.000457557	-0.439755	0.000258959
3	89333390	89338028	Efna4	ENSMUSG00000028040	ephrin A4 [Source:MGI Symbol;Acc:MGI:106643]	1	NA	64.0254	69.0952	75.0159	67.0429	10.9905	-2.05236	5	65.9053	65.2817	68.9905	68.5318	1.05028	-0.0975271	NA	0.378944	NA	-0.0958539	NA	0.380618	NA
3	89753448	89764632	Chrnb2	ENSMUSG00000027950	cholinergic receptor, nicotinic, beta polypeptide 2 (neuronal) [Source:MGI Symbol;Acc:MGI:87891]	1	NA	39.0713	39.8167	49.4802	45.1157	10.4089	5.29899	8	68.5252	67.1194	72.4636	72.5516	25.8457	0.338257	0.595826	0.200823	0.82005	0.65782	0.102819	0.520386	0.174512
3	96172332	96177564	Sf3b4	ENSMUSG00000068856	splicing factor 3b, subunit 4 [Source:MGI Symbol;Acc:MGI:109580]	1	NA	61.8327	64.5325	72.7713	66.8707	10.9386	2.33817	5	52.0636	54.6928	56.1074	55.2237	34.0102	-0.065754	0.934701	0.0910118	0.926947	-0.0353906	0.945689	0.121375	0.783431
3	96239393	96241819	Gm20632	ENSMUSG00000093577	predicted gene 20632 [Source:MGI Symbol;Acc:MGI:5313079]	1	NA	40.7428	47.2785	57.4973	52.1503	16.7546	4.87184	4	46.3808	50.2397	53.0785	53.3642	6.00412	0.644683	0.322995	-0.449738	NA	0.502047	0.307153	-0.592374	0.213391
3	96239785	96240323	Hist2h2aa2	ENSMUSG00000064220	histone cluster 2, H2aa2 [Source:MGI Symbol;Acc:MGI:2448283]	1	NA	40.7428	47.2785	57.4973	52.1503	16.7546	4.87184	3	36.0875	39.2818	44.4452	43.4898	4.05235	-0.422009	0.522938	0.473265	NA	-0.146729	0.772597	0.748545	0.0647279
3	96243550	96246380	Gm20633	ENSMUSG00000093553	predicted gene 20633 [Source:MGI Symbol;Acc:MGI:5313080]	1	NA	51.5	54.556	66.4383	68.7687	14.9384	14.2128	4	47.5594	49.9209	52.697	54.4881	12.9983	0.0806383	0.939617	0.170474	0.884361	-0.507562	0.302326	-0.417726	0.40051
3	96245538	96246115	Hist2h2aa1	ENSMUSG00000063954	histone cluster 2, H2aa1 [Source:MGI Symbol;Acc:MGI:96097]	1	NA	51.5	54.556	66.4383	68.7687	14.9384	14.2128	2	36.2239	38.3535	47.868	48.2891	473.478	-0.395047	0.0644082	-0.496489	0.0402497	-0.0247598	0.927514	-0.126203	0.536359
3	97689824	97888707	Pde4dip	ENSMUSG00000038170	phosphodiesterase 4D interacting protein (myomegalin) [Source:MGI Symbol;Acc:MGI:1891434]	1	NA	33.2674	40.8622	45.6644	51.1227	12.397	10.2606	133	80.6445	81.6338	82.2494	82.856	1458.41	-0.298471	0.0512906	-0.021886	0.952862	-0.259013	0.0632067	0.0175717	0.922465
3	107090962	107098401	A930002I21Rik	ENSMUSG00000050179	RIKEN cDNA A930002I21 gene [Source:MGI Symbol;Acc:MGI:1924480]	1	NA	57.223	61.3399	67.5456	64.5096	10.3226	3.16975	6	61.3371	64.9186	67.548	66.5711	0	NA	NA	NA	NA	NA	NA	NA	NA
3	107877230	107892899	Eps8l3	ENSMUSG00000040600	EPS8-like 3 [Source:MGI Symbol;Acc:MGI:2139743]	1	NA	78.1726	83.7074	89.3669	81.5322	11.1943	-2.17522	12	83.1607	85.3357	88.0137	86.4173	0	NA	NA	NA	NA	NA	NA	NA	NA
3	108283898	108284843	Gm12523	ENSMUSG00000084863	predicted gene 12523 [Source:MGI Symbol;Acc:MGI:3649602]	1	NA	32.4544	36.4909	42.7296	39.695	10.2752	3.20407	2	31.3661	33.9151	38.7852	38.5354	0	NA	NA	NA	NA	NA	NA	NA	NA
3	129532386	129638495	Elovl6	ENSMUSG00000041220	ELOVL family member 6, elongation of long chain fatty acids (yeast) [Source:MGI Symbol;Acc:MGI:2156528]	1	NA	53.824	59.8698	64.5024	73.3183	10.6784	13.4485	106	69.9661	73.8208	69.9156	76.6533	2249.5	-0.516397	0.307388	0.131465	0.894601	-1.45549	1.6108e-05	-0.807627	0.0167925
3	131110471	131224356	Lef1	ENSMUSG00000027985	lymphoid enhancer binding factor 1 [Source:MGI Symbol;Acc:MGI:96770]	1	NA	62.7382	73.0488	74.1974	71.9468	11.4591	-1.10201	118	77.0409	77.5967	78.3414	78.2548	1.44064	-0.0122669	NA	0.419898	NA	-0.052574	NA	0.379591	NA
3	135825279	135888572	Slc39a8	ENSMUSG00000053897	solute carrier family 39 (metal ion transporter), member 8 [Source:MGI Symbol;Acc:MGI:1914797]	1	NA	78.8253	84.7947	91.2246	89.9526	12.3992	5.15788	47	81.8697	82.487	84.5213	84.6986	827.976	-0.200341	0.351966	-0.0888465	0.810449	-0.256087	0.129597	-0.144592	0.382034
3	136670124	136937727	Ppp3ca	ENSMUSG00000028161	protein phosphatase 3, catalytic subunit, alpha isoform [Source:MGI Symbol;Acc:MGI:107164]	1	NA	52.6546	58.645	62.7194	58.8149	10.0648	0.16998	178	83.8238	84.6105	85.2795	85.4825	649.977	-0.102591	0.657127	0.0532178	0.889011	-0.000778236	0.997459	0.155031	0.272475
3	142701051	142744910	Ccbl2	ENSMUSG00000040213	cysteine conjugate-beta lyase 2 [Source:MGI Symbol;Acc:MGI:2677849]	1	NA	71.0626	74.4273	81.0814	75.1753	10.0188	0.747975	40	65.6379	63.6358	65.0936	62.6722	9895.72	0.213639	0.56868	0.598441	0.0638485	0.654743	0.00503643	1.03954	1.79052e-07
3	144570304	144597680	2015-09-01	ENSMUSG00000037072	selenoprotein [Source:MGI Symbol;Acc:MGI:1927947]	1	NA	56.9712	59.2281	71.8197	65.6788	14.8485	6.45072	23	65.6502	66.0778	69.4053	68.1948	4531.17	-0.304996	0.0586994	-0.106904	0.724237	-0.414353	0.00221905	-0.216261	0.103394
3	145758675	145894277	Ddah1	ENSMUSG00000028194	dimethylarginine dimethylaminohydrolase 1 [Source:MGI Symbol;Acc:MGI:1916469]	1	NA	69.6142	73.7448	79.8211	80.457	10.2069	6.71219	106	81.5682	82.3948	82.6139	82.7152	1422.39	0.0462487	0.887236	0.126701	0.719829	-0.261155	0.138289	-0.180703	0.273736
3	148815586	148989316	Lphn2	ENSMUSG00000028184	latrophilin 2 [Source:MGI Symbol;Acc:MGI:2139714]	1	NA	73.5853	79.1123	86.038	81.8631	12.4528	2.75085	159	80.7481	81.4704	82.2449	82.8098	649.817	-0.00556062	0.988223	0.188148	0.537692	-0.473751	0.0025957	-0.280043	0.0609512
3	152236986	152266320	Nexn	ENSMUSG00000039103	nexilin [Source:MGI Symbol;Acc:MGI:1916060]	1	NA	52.6926	58.4319	62.701	53.5581	10.0083	-4.87378	21	77.0828	77.47	79.3844	78.8319	11.1367	0.0922561	0.927663	0.310458	0.735818	0.262323	0.629203	0.480525	0.298883
3	152714100	152980408	Pigk	ENSMUSG00000039047	phosphatidylinositol glycan anchor biosynthesis, class K [Source:MGI Symbol;Acc:MGI:1913863]	1	NA	78.3355	85.0461	90.5566	87.9242	12.221	2.87813	202	80.2562	81.2639	81.4858	82.0719	744.112	-0.0913857	0.619987	-0.0560235	0.855101	-0.404905	0.000291823	-0.369543	0.000228746
3	153205405	153725062	St6galnac3	ENSMUSG00000052544	ST6 euraminyl-2,3-beta-galactosyl-1,3)-N-acetylgalactosaminide alpha-2,6-sialyltransferase 3 [Source:MGI Symbol;Acc:MGI:1341828]	1	NA	69.1813	82.3561	83.6079	77.02	14.4266	-5.33615	398	82.9001	84.0579	84.2912	84.6323	8.38102	0.121518	0.898473	-0.203799	0.854018	-0.0897623	0.886888	-0.415079	0.402288
3	155093434	155194278	Lrriq3	ENSMUSG00000028182	leucine-rich repeats and IQ motif containing 3 [Source:MGI Symbol;Acc:MGI:1921685]	1	NA	68.2498	70.3143	79.0276	73.1431	10.7778	2.82879	40	73.9293	75.3629	78.1605	76.901	43.6418	0.0549958	0.940469	0.462539	0.423803	-0.504342	0.155937	-0.0967986	0.813645
4	11558920	11615805	Rad54b	ENSMUSG00000078773	RAD54 homolog B (S. cerevisiae) [Source:MGI Symbol;Acc:MGI:3605986]	1	NA	57.0076	58.3698	69.4756	66.2854	12.468	7.91566	36	79.7588	80.1749	83.0127	82.7973	34.9208	-0.257798	0.68393	0.101306	0.923193	-0.299282	0.496544	0.059822	0.90688
4	34949074	35157484	Mob3b	ENSMUSG00000073910	MOB kinase activator 3B [Source:MGI Symbol;Acc:MGI:2664539]	1	NA	62.2667	72.2759	74.1204	72.111	11.8537	-0.164996	147	72.6484	73.0559	73.7487	74.4782	191.07	0.19176	0.456797	0.313075	0.318692	-0.543451	0.00283432	-0.422136	0.00840154
4	41638144	41640324	Enho	ENSMUSG00000028445	energy homeostasis associated [Source:MGI Symbol;Acc:MGI:1916888]	1	NA	51.7064	51.1547	62.8189	56.5545	11.1125	5.39976	3	49.265	49.083	55.3737	51.8923	531.208	0.707938	0.172387	-0.569577	0.397394	1.15999	0.00219338	-0.11752	0.82106
4	41639378	41641416	Gm12406	ENSMUSG00000084761	predicted gene 12406 [Source:MGI Symbol;Acc:MGI:3650626]	1	NA	51.7064	51.1547	62.8189	56.5545	11.1125	5.39976	3	49.265	49.083	55.3737	51.8923	1.08836	0.0677851	NA	-0.231722	NA	0.254411	NA	-0.0450963	NA
4	41699989	41769474	Il11ra1	ENSMUSG00000073889	interleukin 11 receptor, alpha chain 1 [Source:MGI Symbol;Acc:MGI:107426]	1	NA	60.975	68.8167	73.4253	70.1458	12.4502	1.32905	51	52.4198	53.5011	52.9443	54.3576	931.899	-0.338856	0.0839045	-0.0537821	0.909257	-0.840984	4.60084e-08	-0.555911	0.000106324
4	41723836	41731142	Arid3c	ENSMUSG00000066224	AT rich interactive domain 3C (BRIGHT-like) [Source:MGI Symbol;Acc:MGI:3650624]	1	NA	60.975	68.8167	73.4253	70.1458	12.4502	1.32905	8	40.6301	42.3551	45.4373	46.0783	0	NA	NA	NA	NA	NA	NA	NA	NA
4	43695000	43700807	Olfr70	ENSMUSG00000050215	olfactory receptor 70 [Source:MGI Symbol;Acc:MGI:1860079]	1	NA	67.3508	68.3863	79.3827	73.8313	12.0319	5.445	6	75.7832	78.9426	83.1294	80.0059	0	NA	NA	NA	NA	NA	NA	NA	NA
4	46536937	46602202	Coro2a	ENSMUSG00000028337	coronin, actin binding protein 2A [Source:MGI Symbol;Acc:MGI:1345966]	1	NA	80.9986	91.5635	91.9944	88.8409	10.9958	-2.7226	42	78.0057	78.5422	79.3191	79.6418	16.8354	0.314644	0.665511	0.378117	0.644222	0.361334	0.462684	0.424807	0.335043
4	46662318	46991873	Gabbr2	ENSMUSG00000039809	gamma-aminobutyric acid (GABA) B receptor, 2 [Source:MGI Symbol;Acc:MGI:2386030]	1	NA	57.168	63.1175	73.6115	71.9788	16.4435	8.8613	238	81.4071	82.1362	84.0212	83.8515	209.365	-0.214494	0.584727	-0.267611	0.581917	-0.48638	0.0602641	-0.539497	0.0188155
4	53440413	53622478	Slc44a1	ENSMUSG00000028412	solute carrier family 44, member 1 [Source:MGI Symbol;Acc:MGI:2140592]	1	NA	80.1199	84.5306	90.4362	82.9646	10.3163	-1.56603	111	84.5464	84.7446	85.66	85.5608	1836.77	-0.178088	0.266776	0.185779	0.384165	-0.872287	2.94419e-15	-0.50842	6.98503e-07
4	56810935	56865188	Ctnnal1	ENSMUSG00000038816	catenin (cadherin associated protein), alpha-like 1 [Source:MGI Symbol;Acc:MGI:1859649]	1	NA	76.7312	79.1503	87.8788	82.5448	11.1476	3.39446	42	85.1991	85.4723	86.3214	85.6098	135.75	0.0475612	0.930129	-0.155331	0.774859	0.431713	0.0842801	0.228821	0.363714
4	57434247	57712016	Palm2	ENSMUSG00000090053	paralemmin 2 [Source:MGI Symbol;Acc:MGI:1934601]	1	NA	80.0232	84.7579	90.6612	87.9058	10.638	3.1479	178	78.8745	79.8734	80.4088	81.1	4.0568	-0.0758074	0.944249	-0.0566367	NA	0.19845	0.720786	0.21762	0.694233
4	82290173	82705750	Nfib	ENSMUSG00000008575	nuclear factor I/B [Source:MGI Symbol;Acc:MGI:103188]	1	NA	58.339	67.4317	71.3103	67.9255	12.9714	0.49377	281	73.9539	74.7835	75.5261	75.6703	2402.99	0.0633393	0.781331	0.310966	0.0669405	0.252172	0.050935	0.499799	1.45334e-06
4	82508016	82547292	Gm11266	ENSMUSG00000087413	predicted gene 11266 [Source:MGI Symbol;Acc:MGI:3649705]	1	NA	58.339	67.4317	71.3103	67.9255	12.9714	0.49377	31	62.3491	62.8121	64.9257	65.3215	45.8019	0.330523	0.577125	0.317673	0.691163	-0.862593	0.0225532	-0.875443	0.0109108
4	83220300	83324255	Ttc39b	ENSMUSG00000038172	tetratricopeptide repeat domain 39B [Source:MGI Symbol;Acc:MGI:1917113]	1	NA	59.1323	67.3586	76.2271	70.4072	17.0948	3.04861	86	79.4665	80.2313	80.3499	80.7318	1015.97	-0.0363202	0.896803	0.327499	0.0910846	-0.155942	0.328941	0.207877	0.113795
4	87769925	88033364	Mllt3	ENSMUSG00000028496	myeloid/lymphoid or mixed-lineage leukemia (trithorax homolog, Drosophila); translocated to, 3 [Source:MGI Symbol;Acc:MGI:1917372]	1	NA	72.571	77.4689	83.6894	79.718	11.1183	2.24907	147	84.1622	85.0066	86.8832	86.657	142.595	0.0138705	0.976598	0.102841	0.831454	-0.181422	0.438158	-0.0924516	0.685032
4	95051534	95167318	BC042782	ENSMUSG00000087366	cDNA sequence BC042782 [Source:MGI Symbol;Acc:MGI:2652837]	1	NA	82.2741	90.0882	92.9119	91.247	10.6378	1.1588	67	77.5768	78.5753	79.079	79.4677	4.92936	-0.319355	0.696855	-0.471792	NA	0.374762	0.468101	0.222325	0.691879
4	105157347	105232764	Ppap2b	ENSMUSG00000028517	phosphatidic acid phosphatase type 2B [Source:MGI Symbol;Acc:MGI:1915166]	1	NA	30.1655	33.3374	41.044	36.0578	10.8785	2.72041	55	60.2277	61.6189	61.6286	61.7355	1934.83	0.320558	0.0716765	-0.0428638	0.921739	0.358879	0.018539	-0.0045426	0.981762
4	110203722	110351909	Elavl4	ENSMUSG00000028546	ELAV (embryonic lethal, abnormal vision, Drosophila)-like 4 (Hu antigen D) [Source:MGI Symbol;Acc:MGI:107427]	1	NA	53.502	63.361	64.7958	60.5714	11.2938	-2.78959	77	73.7903	75.9702	75.5392	76.2578	0	NA	NA	NA	NA	NA	NA	NA	NA
4	111719984	111829184	Spata6	ENSMUSG00000034401	spermatogenesis associated 6 [Source:MGI Symbol;Acc:MGI:1915196]	1	NA	66.9604	73.7092	77.8046	72.8718	10.8442	-0.83732	31	74.5213	75.8929	77.7203	76.9447	33.988	0.270109	0.621773	0.0125771	0.992991	0.406543	0.276368	0.14901	0.706744
4	117932154	118134914	St3gal3	ENSMUSG00000028538	ST3 beta-galactoside alpha-2,3-sialyltransferase 3 [Source:MGI Symbol;Acc:MGI:1316659]	1	NA	68.8003	77.6571	88.0574	88.4565	19.2571	10.7994	149	81.9427	81.4639	82.9456	83.6904	784.165	-0.00797873	0.981225	-0.0358456	0.933195	-0.184166	0.276243	-0.212033	0.140117
4	119733784	120138045	Hivep3	ENSMUSG00000028634	human immunodeficiency virus type I enhancer binding protein 3 [Source:MGI Symbol;Acc:MGI:106589]	1	NA	72.3165	77.2453	82.7294	77.1676	10.4129	-0.07768	198	77.6808	78.8817	79.5441	80.379	22.5164	0.227978	0.753096	-0.0426423	0.969847	0.176585	0.735811	-0.0940351	0.861354
4	124880899	124917800	Epha10	ENSMUSG00000028876	Eph receptor A10 [Source:MGI Symbol;Acc:MGI:3586824]	1	NA	50.1266	62.4601	61.5239	53.8892	11.3974	-8.57089	25	54.6188	55.9661	56.2637	56.0611	0	NA	NA	NA	NA	NA	NA	NA	NA
4	124957647	124987009	Gm12930	ENSMUSG00000087011	predicted gene 12930 [Source:MGI Symbol;Acc:MGI:3650529]	1	NA	67.2816	74.8832	80.4294	73.8667	13.1478	-1.01651	20	60.927	63.9384	63.3287	64.8624	0	NA	NA	NA	NA	NA	NA	NA	NA
4	129219578	129261404	C77080	ENSMUSG00000050390	expressed sequence C77080 [Source:MGI Symbol;Acc:MGI:2140651]	1	NA	59.8372	70.7974	75.1333	77.5349	15.2962	6.73745	31	74.4065	76.0266	76.8236	78.6811	392.072	0.481701	0.0592811	0.504393	0.0990549	0.350065	0.139454	0.372756	0.0663137
4	130047840	130099283	Col16a1	ENSMUSG00000040690	collagen, type XVI, alpha 1 [Source:MGI Symbol;Acc:MGI:1095396]	1	NA	64.2625	72.0563	74.6057	73.9	10.3433	1.84371	27	73.3523	73.9002	75.7983	77.6728	82.2238	0.243024	0.572787	-0.281889	0.581523	0.613481	0.0235986	0.0885676	0.795442
4	130164454	130175122	Tinagl1	ENSMUSG00000028776	tubulointerstitial nephritis antigen-like 1 [Source:MGI Symbol;Acc:MGI:2137617]	1	NA	48.1347	64.0865	66.7436	55.9158	18.6089	-8.17069	10	59.3637	62.355	64.2527	61.4787	286.766	0.0297525	0.939998	-0.108153	0.784787	0.399988	0.0204973	0.262083	0.112573
4	131899478	131920029	Gm12992	ENSMUSG00000085667	predicted gene 12992 [Source:MGI Symbol;Acc:MGI:3702644]	1	NA	48.0667	50.3899	60.6043	58.7529	12.5376	8.36302	22	69.9943	69.854	71.8412	72.2593	2.54201	-0.0560477	NA	0.245174	NA	0.158292	NA	0.459513	NA
4	134053838	134058996	Gm13060	ENSMUSG00000049410	predicted gene 13060 [Source:MGI Symbol;Acc:MGI:3650254]	1	NA	67.2926	77.089	77.302	75.3977	10.0093	-1.69134	5	73.2178	76.1142	78.2652	76.4574	0.364098	0.0362402	NA	0.103383	NA	0.0150078	NA	0.0821505	NA
4	134356372	134383850	Extl1	ENSMUSG00000028838	exostoses (multiple)-like 1 [Source:MGI Symbol;Acc:MGI:1888742]	1	NA	57.8419	72.2357	72.2101	67.1394	14.3682	-5.09628	15	69.3385	72.0683	72.3673	72.4913	118.678	0.523772	0.0716692	0.0637068	0.933351	-0.662592	0.0102356	-1.12266	1.39141e-07
4	137862237	137965229	Ece1	ENSMUSG00000057530	endothelin converting enzyme 1 [Source:MGI Symbol;Acc:MGI:1101357]	1	NA	71.8723	78.231	85.1409	74.7566	13.2686	-3.47437	63	68.895	67.7548	67.3882	68.6351	1618.83	0.0844723	0.741886	0.214748	0.390363	0.0671103	0.732246	0.197385	0.163375
4	138799244	138863482	Pla2g5	ENSMUSG00000041193	phospholipase A2, group V [Source:MGI Symbol;Acc:MGI:101899]	1	NA	43.044	53.169	56.1396	56.5151	13.0956	3.34605	45	72.8414	73.4184	74.617	74.8895	0.27476	-0.0905154	NA	0.032555	NA	-0.0774529	NA	0.0456174	NA
4	139737062	139833530	Pax7	ENSMUSG00000028736	paired box gene 7 [Source:MGI Symbol;Acc:MGI:97491]	1	NA	46.8122	49.1952	57.9518	50.9157	11.1395	1.72041	56	49.9344	50.0858	50.5987	51.0221	0	NA	NA	NA	NA	NA	NA	NA	NA
4	140026846	140246784	Igsf21	ENSMUSG00000040972	immunoglobin superfamily, member 21 [Source:MGI Symbol;Acc:MGI:2681842]	1	NA	65.6632	74.0436	77.7134	72.5689	12.0502	-1.47477	153	70.9928	71.7862	72.7894	72.8343	1.52346	0.475583	NA	0.0397073	NA	0.174181	NA	-0.261694	NA
4	140700541	140723220	Rcc2	ENSMUSG00000040945	regulator of chromosome condensation 2 [Source:MGI Symbol;Acc:MGI:1919784]	1	NA	83.934	86.688	94.4451	90.8395	10.5111	4.15144	23	72.9263	72.3842	77.184	75.2988	371.523	-0.0383326	0.942072	-0.22255	0.626423	0.219301	0.419633	0.0350839	0.910925
4	142017898	142028996	4930455G09Rik	ENSMUSG00000085761	RIKEN cDNA 4930455G09 gene [Source:MGI Symbol;Acc:MGI:1926167]	1	NA	65.2149	75.6087	77.9561	74.1331	12.7412	-1.47561	10	78.5151	80.5805	80.5388	79.5178	1.60642	-0.1373	NA	0.17927	NA	-0.399025	NA	-0.0824543	NA
4	142030992	142084304	Tmem51	ENSMUSG00000040616	transmembrane protein 51 [Source:MGI Symbol;Acc:MGI:2384874]	1	NA	63.5572	72.8204	73.6932	68.1021	10.136	-4.71832	41	76.2015	78.5212	78.8658	79.3448	49.5135	0.0299925	0.972855	0.269201	0.715	-0.128408	0.784336	0.110801	0.800466
4	148643317	148671572	Gm572	ENSMUSG00000070577	predicted gene 572 [Source:MGI Symbol;Acc:MGI:2685418]	1	NA	75.7442	80.5101	87.4029	79.4553	11.6587	-1.05482	25	71.2831	72.4279	73.5597	73.4497	0.189733	0.000501911	NA	-0.0109123	NA	0.0731746	NA	0.0617604	NA
4	148960535	149099876	Pex14	ENSMUSG00000028975	peroxisomal biogenesis factor 14 [Source:MGI Symbol;Acc:MGI:1927868]	1	NA	54.7796	55.25	66.8688	60.0117	12.0892	4.76172	112	79.0759	79.4346	79.936	81.0153	1381.27	-0.141381	0.469358	-0.122112	0.653112	0.0267085	0.891855	0.0459772	0.779149
4	152285972	152291662	Hes3	ENSMUSG00000028946	hairy and enhancer of split 3 (Drosophila) [Source:MGI Symbol;Acc:MGI:104877]	1	NA	17.641	21.4548	28.7967	21.4065	11.1556	-0.048247	7	37.1617	37.0275	38.5875	38.2252	0	NA	NA	NA	NA	NA	NA	NA	NA
4	152390742	152477871	Kcnab2	ENSMUSG00000028931	potassium voltage-gated channel, shaker-related subfamily, beta member 2 [Source:MGI Symbol;Acc:MGI:109239]	1	NA	68.0028	75.8812	79.2299	74.9019	11.2271	-0.97922	73	72.9814	73.6641	74.2498	75.489	9.66965	1.01	0.0737104	1.00299	0.096035	0.130316	0.832108	0.12331	0.841087
4	154983115	155056784	Plch2	ENSMUSG00000029055	phospholipase C, eta 2 [Source:MGI Symbol;Acc:MGI:2443078]	1	NA	71.3145	76.1873	81.3859	81.6262	10.0713	5.43888	40	73.4752	75.9118	76.2377	76.7471	0.286358	-0.0885978	NA	-0.0599265	NA	-0.0277809	NA	0.000890311	NA
4	156165290	156197488	Agrn	ENSMUSG00000041936	agrin [Source:MGI Symbol;Acc:MGI:87961]	1	NA	77.196	83.7325	90.5611	88.8962	13.3651	5.16365	25	85.8889	87.1589	87.6275	88.0043	702.373	-0.0360393	0.897369	0.00905283	0.983208	-0.229075	0.124494	-0.183983	0.174244
5	8966033	8997324	Crot	ENSMUSG00000003623	carnitine O-octanoyltransferase [Source:MGI Symbol;Acc:MGI:1921364]	1	NA	54.6129	52.0072	66.7422	64.9217	12.1293	12.9145	22	70.3092	69.0137	74.1695	73.3833	28301.1	-0.0662742	0.898586	-0.199875	0.710065	0.11759	0.727535	-0.0160116	0.96376
5	30281388	30366708	Ccdc164	ENSMUSG00000073102	coiled-coil domain containing 164 [Source:MGI Symbol;Acc:MGI:2685906]	1	NA	69.0976	73.1268	81.1171	77.6866	12.0195	4.55976	27	80.5309	80.2102	81.334	81.0744	26.7022	-0.359406	0.621773	-0.0138616	0.993592	-1.15637	0.00528744	-0.810826	0.0568705
5	32232708	32366520	Plb1	ENSMUSG00000029134	phospholipase B1 [Source:MGI Symbol;Acc:MGI:1922406]	1	NA	76.048	86.0468	87.1434	80.017	11.0955	-6.02985	71	81.991	83.117	83.5001	83.7976	0.190226	0.000507585	NA	-0.131136	NA	0.132702	NA	0.0010591	NA
5	33104219	33162872	Slc5a1	ENSMUSG00000011034	solute carrier family 5 (sodium/glucose cotransporter), member 1 [Source:MGI Symbol;Acc:MGI:107678]	1	NA	72.2574	76.3323	83.251	82.1011	10.9937	5.76873	37	75.6818	77.0319	78.4407	78.9044	39.4951	-0.00915251	0.990283	-0.227532	0.757072	-0.384138	0.285369	-0.602518	0.0473247
5	35757880	35884973	Ablim2	ENSMUSG00000029095	actin-binding LIM protein 2 [Source:MGI Symbol;Acc:MGI:2385758]	1	NA	79.019	78.2838	89.1265	86.692	10.1075	8.40817	72	76.4914	77.5902	80.8604	80.2274	48.3647	0.16894	0.761325	0.22897	0.748408	-0.438807	0.211136	-0.378776	0.231913
5	37446828	37717153	Stk32b	ENSMUSG00000029123	serine/threonine kinase 32B [Source:MGI Symbol;Acc:MGI:1927552]	1	NA	64.2426	66.7649	75.5396	67.5495	11.297	0.78459	117	73.9461	75.7379	75.4599	75.8706	0	NA	NA	NA	NA	NA	NA	NA	NA
5	38706462	38876812	Clnk	ENSMUSG00000039315	cytokine-dependent hematopoietic cell linker [Source:MGI Symbol;Acc:MGI:1351468]	1	NA	65.397	80.2608	78.4008	72.8971	13.0038	-7.36369	99	75.8882	78.729	77.8113	78.3286	0.690823	0.12627	NA	-0.0379418	NA	-0.109805	NA	-0.274017	NA
5	66298861	66618828	Apbb2	ENSMUSG00000029207	amyloid beta (A4) precursor protein-binding, family B, member 2 [Source:MGI Symbol;Acc:MGI:108405]	1	NA	80.6899	84.4687	90.9419	89.7563	10.2521	5.28759	260	85.0704	85.83	87.0394	86.8787	149.945	0.242071	0.389124	0.508646	0.0597553	0.0959237	0.72479	0.362498	0.0443456
5	66676098	66687231	Uchl1	ENSMUSG00000029223	ubiquitin carboxy-terminal hydrolase L1 [Source:MGI Symbol;Acc:MGI:103149]	1	NA	79.2451	79.5344	89.528	86.912	10.2829	7.37762	12	67.1762	66.9186	69.5323	70.3223	0.0951132	0.000472747	NA	-0.0933958	NA	0.0961921	NA	0.00232348	NA
5	72581639	72587550	Gm5868	ENSMUSG00000060204	predicted gene 5868 [Source:MGI Symbol;Acc:MGI:3645333]	1	NA	60.7617	68.4294	71.6286	66.4835	10.8668	-1.94591	7	67.7207	68.741	71.7225	69.9292	0	NA	NA	NA	NA	NA	NA	NA	NA
5	73020322	73256618	Fryl	ENSMUSG00000070733	furry homolog-like (Drosophila) [Source:MGI Symbol;Acc:MGI:1919563]	1	NA	74.6549	78.9214	85.4361	80.7224	10.7812	1.80101	226	87.5604	88.3561	89.499	89.635	562.62	0.0756717	0.805457	0.212878	0.482291	-0.0774044	0.729141	0.0598018	0.767017
5	73193828	73256588	Fryl	ENSMUSG00000090491	furry homolog-like (Drosophila) [Source:MGI Symbol;Acc:MGI:1919563]	1	NA	74.6549	78.9214	85.4361	80.7224	10.7812	1.80101	56	82.8836	84.0341	84.8877	84.5616	NA	NA	NA	NA	NA	NA	NA	NA	NA
5	92683435	92965318	Shroom3	ENSMUSG00000029381	shroom family member 3 [Source:MGI Symbol;Acc:MGI:1351655]	1	NA	66.2395	66.6754	78.3379	73.1783	12.0983	6.50295	192	79.8592	81.377	82.0264	82.4403	75.5475	-0.0406041	0.953707	0.252666	0.692847	-0.588722	0.0581841	-0.295452	0.34453
5	98329354	98801910	1700007G11Rik	ENSMUSG00000057816	RIKEN cDNA 1700007G11 gene [Source:MGI Symbol;Acc:MGI:1916571]	1	NA	67.4436	74.5713	79.2692	75.1414	11.8256	0.57001	247	77.9852	79.7091	79.4332	79.94	0	NA	NA	NA	NA	NA	NA	NA	NA
5	102907948	103211334	Mapk10	ENSMUSG00000046709	mitogen-activated protein kinase 10 [Source:MGI Symbol;Acc:MGI:1346863]	1	NA	55.8608	61.818	66.6207	60.9626	10.7599	-0.855336	196	79.6321	80.8337	81.6185	81.5415	0.184097	-0.119139	NA	-0.0106846	NA	-0.107389	NA	0.00106492	NA
5	103989762	104021919	Hsd17b11	ENSMUSG00000029311	hydroxysteroid (17-beta) dehydrogenase 11 [Source:MGI Symbol;Acc:MGI:2149821]	1	NA	68.9865	74.0686	81.9271	80.8902	12.9407	6.82153	27	73.4898	73.999	75.8822	75.2709	3843.7	-0.240428	0.387143	-0.444625	0.111801	1.05439	3.87258e-09	0.850194	2.19768e-07
5	110339812	110343035	P2rx2	ENSMUSG00000029503	purinergic receptor P2X, ligand-gated ion channel, 2 [Source:MGI Symbol;Acc:MGI:2665170]	1	NA	55.8135	58.252	67.3182	58.0503	11.5046	-0.20175	5	65.1174	64.3213	70.061	65.2821	0	NA	NA	NA	NA	NA	NA	NA	NA
5	110879803	111289780	Ttc28	ENSMUSG00000033209	tetratricopeptide repeat domain 28 [Source:MGI Symbol;Acc:MGI:2140873]	1	NA	59.2928	64.4007	69.3107	66.8182	10.0179	2.41755	287	82.8829	83.1704	84.0773	84.3798	77.3938	0.754505	0.00682056	0.439193	0.2778	0.598163	0.024138	0.282851	0.259889
5	113842436	113908758	Coro1c	ENSMUSG00000004530	coronin, actin binding protein 1C [Source:MGI Symbol;Acc:MGI:1345964]	1	NA	64.2959	68.9286	76.5692	76.0575	12.2733	7.12896	62	79.1107	79.8369	80.2901	81.2493	285.617	-0.0567038	0.881177	0.0346127	0.948474	-0.134913	0.575649	-0.0435963	0.863186
5	115559467	115563727	Rplp0	ENSMUSG00000067274	ribosomal protein, large, P0 [Source:MGI Symbol;Acc:MGI:1927636]	1	NA	57.7688	56.845	69.8753	67.8156	12.1065	10.9706	6	48.9915	50.6357	55.1782	53.8165	8845.49	-0.242019	0.0906238	-0.149611	0.500859	0.211514	0.0977537	0.303922	0.00407709
5	116438720	116465487	2410137F16Rik	ENSMUSG00000086219	RIKEN cDNA 2410137F16 gene [Source:MGI Symbol;Acc:MGI:1924048]	1	NA	64.3001	64.7587	74.882	72.4486	10.5819	7.68986	22	66.0862	67.8076	68.3979	70.0125	9.45531	0.582514	0.3836	0.588265	0.442348	-0.287685	0.598609	-0.281934	0.59735
5	116439272	116591817	Srrm4	ENSMUSG00000063919	serine/arginine repetitive matrix 4 [Source:MGI Symbol;Acc:MGI:1916205]	1	NA	64.3001	64.7587	74.882	72.4486	10.5819	7.68986	123	70.8351	72.7321	72.7632	73.2096	36.9642	0.273141	0.695171	0.89478	0.0928002	0.29511	0.538225	0.916749	0.00966235
5	120476531	120483932	Sds	ENSMUSG00000029597	serine dehydratase [Source:MGI Symbol;Acc:MGI:98270]	1	NA	70.092	81.1043	82.8357	77.5487	12.7437	-3.55555	7	65.6626	67.189	66.1529	68.6876	4022.67	-0.709563	1.29683e-05	0.212079	0.501482	-0.0346181	0.891855	0.887024	2.63886e-10
5	120483282	120503625	Plbd2	ENSMUSG00000029598	phospholipase B domain containing 2 [Source:MGI Symbol;Acc:MGI:1919022]	1	NA	70.092	81.1043	82.8357	77.5487	12.7437	-3.55555	14	70.8525	73.3149	72.6446	71.3926	997.944	0.15916	0.43554	0.124639	0.662749	0.799158	2.97772e-10	0.764637	1.3775e-11
5	121204481	121209241	Rpl6	ENSMUSG00000029614	ribosomal protein L6 [Source:MGI Symbol;Acc:MGI:108057]	1	NA	52.0987	51.6937	62.5453	54.0563	10.4466	2.36261	6	63.9712	64.961	68.0579	65.043	4540.15	-0.108209	0.61597	0.0246127	0.947388	0.284144	0.0383307	0.416965	0.00027542
5	121205010	121205143	SNORA42	ENSMUSG00000064841	Small nucleolar RNA SNORA42/SNORA80 family [Source:RFAM;Acc:RF00406]	1	NA	52.0987	51.6937	62.5453	54.0563	10.4466	2.36261	2	41.6107	41.1231	50.4176	43.3738	NA	NA	NA	NA	NA	NA	NA	NA	NA
5	121857963	122050102	Cux2	ENSMUSG00000042589	cut-like homeobox 2 [Source:MGI Symbol;Acc:MGI:107321]	1	NA	21.3583	24.0952	34.7392	35.0633	13.3809	10.968	165	80.6206	80.7166	80.0524	80.814	319.483	0.641793	0.28425	-0.103378	0.930871	1.16261	0.00450868	0.417441	0.373628
5	122731173	122779410	Camkk2	ENSMUSG00000029471	calcium/calmodulin-dependent protein kinase kinase 2, beta [Source:MGI Symbol;Acc:MGI:2444812]	1	NA	75.3594	82.1109	87.6971	82.4273	12.3377	0.31638	42	83.3631	85.2998	84.8462	85.9796	299.11	0.191177	0.585079	-0.00700088	0.994054	-0.54005	0.0169215	-0.738228	0.000128679
5	123577795	123684618	Clip1	ENSMUSG00000049550	CAP-GLY domain containing linker protein 1 [Source:MGI Symbol;Acc:MGI:1928401]	1	NA	46.3362	50.7624	57.5917	59.0031	11.2555	8.24071	85	82.495	83.2851	84.2793	84.264	937.884	-0.0666925	0.761325	-0.142468	0.52721	0.487116	1.82788e-05	0.411341	7.39629e-05
5	123973628	124003211	Hip1r	ENSMUSG00000000915	huntingtin interacting protein 1 related [Source:MGI Symbol;Acc:MGI:1352504]	1	NA	33.5488	48.1275	46.6147	43.0174	13.066	-5.1101	21	68.8423	70.1611	70.5911	72.8249	780.344	-0.421236	0.336454	-0.338765	0.568667	0.266814	0.480534	0.349285	0.284929
5	124439930	124462308	Setd8	ENSMUSG00000049327	SET domain containing (lysine methyltransferase) 8 [Source:MGI Symbol;Acc:MGI:1915206]	1	NA	43.1444	52.7123	53.7891	50.2714	10.6447	-2.44092	17	67.1531	68.3558	69.2091	68.2774	121.212	0.213768	0.584832	0.0769997	0.912313	0.0340508	0.927514	-0.102717	0.730656
5	124725085	124834308	Dnahc10	ENSMUSG00000038011	dynein, axonemal, heavy chain 10 [Source:MGI Symbol;Acc:MGI:1860299]	1	NA	68.8045	80.1421	80.1274	78.7587	11.3229	-1.38333	89	82.049	83.1576	84.2968	84.7281	0.268673	-0.0361749	NA	-0.0080129	NA	0.0241644	NA	0.0523264	NA
5	124834418	124862424	Ccdc92	ENSMUSG00000037979	coiled-coil domain containing 92 [Source:MGI Symbol;Acc:MGI:106485]	1	NA	68.8045	80.1421	80.1274	78.7587	11.3229	-1.38333	17	72.8379	75.0457	76.996	77.0169	0.161788	-0.0514151	NA	0.0546048	NA	-0.0398899	NA	0.0661299	NA
5	137105644	137116209	Trim56	ENSMUSG00000043279	tripartite motif-containing 56 [Source:MGI Symbol;Acc:MGI:2685298]	1	NA	75.1554	82.8979	86.5238	85.3396	11.3684	2.4417	11	68.4227	70.2267	70.3552	72.8704	423.292	0.282555	0.0934634	0.205453	0.424008	-0.141025	0.414341	-0.218128	0.108516
5	139200637	139249840	Sun1	ENSMUSG00000036817	Sad1 and UNC84 domain containing 1 [Source:MGI Symbol;Acc:MGI:1924303]	1	NA	45.6192	44.2103	58.1794	52.3622	12.5602	8.15192	30	83.148	84.0327	83.9791	84.6626	408.438	0.103938	0.673626	0.0696368	0.857408	-0.122146	0.502345	-0.156447	0.299336
5	139802485	139819917	Tmem184a	ENSMUSG00000036687	transmembrane protein 184a [Source:MGI Symbol;Acc:MGI:2385897]	1	NA	48.3095	52.4887	59.9358	55.2041	11.6263	2.71537	13	73.6597	74.527	77.7124	76.2216	231.339	0.252323	0.271212	-0.151447	0.687828	0.0413091	0.87287	-0.36246	0.0232968
5	140340304	140389251	Snx8	ENSMUSG00000029560	sorting nexin 8 [Source:MGI Symbol;Acc:MGI:2443816]	1	NA	59.7357	60.0727	70.5653	67.0957	10.8296	7.023	33	82.3228	82.7545	83.4623	83.5369	409.439	-0.205447	0.36682	-0.214793	0.468998	0.0939519	0.657333	0.084606	0.657116
5	140661827	140702378	Iqce	ENSMUSG00000036555	IQ motif containing E [Source:MGI Symbol;Acc:MGI:1921489]	1	NA	44.6653	49.6817	56.2537	51.3819	11.5884	1.70018	29	85.6607	86.0405	88.5323	87.7733	54.8515	-0.149473	0.787203	-0.153885	0.836195	-0.196742	0.603954	-0.201154	0.557288
5	142960343	142973185	Fscn1	ENSMUSG00000029581	fascin homolog 1, actin bundling protein (Strongylocentrotus purpuratus) [Source:MGI Symbol;Acc:MGI:1352745]	1	NA	77.5835	85.7317	87.8817	84.8214	10.2983	-0.91031	11	74.2414	75.1103	75.8204	76.8689	37.808	0.722705	0.072869	0.544068	0.328641	0.184561	0.680354	0.00592406	0.989011
5	143464493	143504442	Daglb	ENSMUSG00000039206	diacylglycerol lipase, beta [Source:MGI Symbol;Acc:MGI:2442032]	1	NA	84.1532	92.7281	95.1777	87.8658	11.0245	-4.86224	36	83.5586	85.7624	85.8522	85.5592	853.876	-0.0743347	0.721683	0.0836958	0.774547	-0.660534	6.849e-09	-0.502504	1.15379e-06
5	144190286	144194441	Bhlha15	ENSMUSG00000052271	basic helix-loop-helix family, member a15 [Source:MGI Symbol;Acc:MGI:891976]	1	NA	54.6645	63.7762	67.057	60.8964	12.3925	-2.87983	5	71.5368	78.6816	79.8748	77.9594	0.375599	-0.0767417	NA	0.0640225	NA	-0.0619471	NA	0.0788171	NA
5	144876495	144965847	Smurf1	ENSMUSG00000038780	SMAD specific E3 ubiquitin protein ligase 1 [Source:MGI Symbol;Acc:MGI:1923038]	1	NA	69.2483	76.4706	79.3799	78.6197	10.1316	2.14913	69	80.2801	80.5715	81.173	81.8281	236.068	0.091057	0.786748	0.44109	0.0886117	-0.13764	0.553621	0.212393	0.245636
5	146582151	146585239	Gpr12	ENSMUSG00000041468	G-protein coupled receptor 12 [Source:MGI Symbol;Acc:MGI:101909]	1	NA	19.4038	25.7698	32.3145	32.6513	12.9107	6.88142	5	55.516	58.3389	61.5556	61.883	23.0756	0.818062	0.101602	-1.19993	0.0227998	0.191419	0.72138	-1.82657	4.79288e-07
5	149439706	149470620	4930588N13Rik	ENSMUSG00000029660	RIKEN cDNA 4930588N13 gene [Source:MGI Symbol;Acc:MGI:1923110]	1	NA	69.5746	74.2904	80.2029	72.639	10.6283	-1.65136	26	71.0707	72.5884	73.534	73.2707	0	NA	NA	NA	NA	NA	NA	NA	NA
5	150673739	150810690	Pds5b	ENSMUSG00000034021	PDS5, regulator of cohesion maintenance, homolog B (S. cerevisiae) [Source:MGI Symbol;Acc:MGI:2140945]	1	NA	73.3857	76.084	85.1941	83.6355	11.8084	7.55144	64	88.4575	88.9067	90.9913	90.9905	532.294	-0.114515	0.557192	-0.00666335	0.988792	-0.0631277	0.709764	0.0447238	0.775446
5	151037628	151233836	Stard13	ENSMUSG00000016128	StAR-related lipid transfer (START) domain containing 13 [Source:MGI Symbol;Acc:MGI:2385331]	1	NA	58.2604	61.9711	69.1517	65.4845	10.8912	3.51338	128	76.5292	77.6854	77.8452	78.4732	997.207	-0.082006	0.746366	-0.024858	0.950609	-0.392296	0.00590959	-0.335148	0.00914875
6	5383386	5433022	Asb4	ENSMUSG00000042607	ankyrin repeat and SOCS box-containing 4 [Source:MGI Symbol;Acc:MGI:1929751]	1	NA	65.931	71.9232	78.7448	78.215	12.8138	6.29186	35	71.2366	72.0938	72.6891	73.3631	10.8837	0.504355	0.462868	0.553919	0.471959	0.354054	0.498992	0.403618	0.40499
6	21771395	21852515	Tspan12	ENSMUSG00000029669	tetraspanin 12 [Source:MGI Symbol;Acc:MGI:1889818]	1	NA	63.788	64.9602	73.8461	68.775	10.0581	3.81486	57	74.9568	74.858	76.0917	76.5792	4656.08	-0.11468	0.558561	-0.0661113	0.829114	0.16459	0.248875	0.213159	0.0726816
6	31605211	31743316	Gm13847	ENSMUSG00000086804	predicted gene 13847 [Source:MGI Symbol;Acc:MGI:3651994]	1	NA	71.1919	75.1497	81.7592	80.2959	10.5673	5.14618	80	74.213	74.7547	75.6127	75.4113	0	NA	NA	NA	NA	NA	NA	NA	NA
6	37327255	37442146	Creb3l2	ENSMUSG00000038648	cAMP responsive element binding protein 3-like 2 [Source:MGI Symbol;Acc:MGI:2442695]	1	NA	56.5924	56.4468	69.7312	64.2688	13.1389	7.82199	91	81.2888	82.0362	83.2897	83.176	185.402	0.0246203	0.965162	0.504651	0.168084	-0.747516	0.00150779	-0.267486	0.271937
6	49085221	49214954	Igf2bp3	ENSMUSG00000029814	insulin-like growth factor 2 mRNA binding protein 3 [Source:MGI Symbol;Acc:MGI:1890359]	1	NA	46.6905	43.9602	60.765	57.7275	14.0745	13.7673	82	78.0181	78.5783	80.9618	81.262	0.0973757	0.0862059	NA	-0.00749063	NA	0.0102951	NA	-0.0834015	NA
6	50293330	50456201	Osbpl3	ENSMUSG00000029822	oxysterol binding protein-like 3 [Source:MGI Symbol;Acc:MGI:1918970]	1	NA	80.2444	87.3129	94.5243	87.7588	14.28	0.445886	128	82.3748	83.7721	84.7161	84.8641	167.516	0.812353	0.00156932	0.857777	0.000763239	1.46152	2.35823e-11	1.50695	4.36214e-16
6	52162351	52165413	Hoxa2	ENSMUSG00000014704	homeobox A2 [Source:MGI Symbol;Acc:MGI:96174]	1	1	4.92222	4.85714	19.682	9.77946	14.7598	4.92232	5	8.12013	6.30687	16.0644	12.0043	3.1542	-0.187391	NA	0.309878	NA	-0.413687	NA	0.0835827	NA
6	52165674	52169564	5730446D14Rik	ENSMUSG00000056445	RIKEN cDNA 5730446D14 gene [Source:MGI Symbol;Acc:MGI:1913890]	1	1	4.92222	4.85714	19.682	9.77946	14.7598	4.92232	5	14.1116	10.4524	15.5877	14.5235	1.30148	-0.0370507	NA	0.19134	NA	-0.138201	NA	0.0901896	NA
6	52201754	52204587	Hoxa5	ENSMUSG00000038253	homeobox A5 [Source:MGI Symbol;Acc:MGI:96177]	1	NA	16.225	19.7273	28.4312	23.4322	12.2062	3.70493	6	19.1177	18.2188	25.3367	21.296	4.14664	0.440324	0.525919	-0.0528693	NA	0.716284	0.0852615	0.22309	0.676103
6	55336432	55348555	Aqp1	ENSMUSG00000004655	aquaporin 1 [Source:MGI Symbol;Acc:MGI:103201]	1	NA	61.8254	70.7929	72.2511	65.8591	10.4257	-4.93377	11	75.4053	77.0573	75.5345	76.493	2729.42	0.0250168	0.931628	-0.113217	0.681362	0.280639	0.0358118	0.142406	0.283962
6	56777524	56797813	Kbtbd2	ENSMUSG00000059486	kelch repeat and BTB (POZ) domain containing 2 [Source:MGI Symbol;Acc:MGI:2384811]	1	NA	53.954	59.0466	64.0331	62.2428	10.0791	3.19615	15	61.8065	64.1085	65.9492	65.8076	597.065	0.0496329	0.841965	-0.134285	0.593854	0.204481	0.143804	0.0205632	0.90688
6	56882400	56923932	Nt5c3	ENSMUSG00000029780	5'-nucleotidase, cytosolic III [Source:MGI Symbol;Acc:MGI:1927186]	1	NA	68.2353	67.3646	78.8196	72.1087	10.5843	4.74407	27	65.7522	66.2812	69.6069	68.3479	383.36	-0.281228	0.133734	-0.0221179	0.959238	0.141486	0.431606	0.400596	0.00288748
6	58831465	58920398	Herc3	ENSMUSG00000029804	hect domain and RLD 3 [Source:MGI Symbol;Acc:MGI:1921248]	1	NA	80.6503	85.4003	91.8248	85.5465	11.1745	0.14613	54	84.0298	84.6263	86.1718	85.9619	205.71	0.123973	0.713342	0.145099	0.74983	-0.377827	0.0736516	-0.356701	0.0537164
6	71199827	71205023	Fabp1	ENSMUSG00000054422	fatty acid binding protein 1, liver [Source:MGI Symbol;Acc:MGI:95479]	1	NA	48.3562	52.4983	59.9653	63.9653	11.6091	11.467	4	41.703	39.099	45.8759	47.3165	22460.7	0.0110285	0.985501	-0.769099	0.0148635	0.808032	0.000932734	0.0279045	0.936386
6	72368049	72380468	Vamp5	ENSMUSG00000073002	vesicle-associated membrane protein 5 [Source:MGI Symbol;Acc:MGI:1858622]	1	NA	66.1584	65.0298	76.5379	71.5931	10.3795	6.56338	9	72.6642	68.5049	74.5694	72.2175	88.911	0.243446	0.507745	-0.0781736	0.907929	0.250497	0.375868	-0.071123	0.815843
6	83591821	83592143	7SK	ENSMUSG00000088031	7SK RNA [Source:RFAM;Acc:RF00100]	1	NA	76.8836	83.0325	87.1578	84.241	10.2742	1.2085	3	74.8532	79.3847	82.4319	81.5142	NA	NA	NA	NA	NA	NA	NA	NA	NA
6	85111416	85126125	Gm5878	ENSMUSG00000072952	predicted gene 5878 [Source:MGI Symbol;Acc:MGI:3647625]	1	NA	55.0759	60.381	69.0435	67.7115	13.9676	7.33054	10	77.2065	78.4305	80.4545	81.0461	0.0802375	0.0837353	NA	-0.00724561	NA	0.0101801	NA	-0.0808008	NA
6	86849517	86991864	Aak1	ENSMUSG00000057230	AP2 associated kinase 1 [Source:MGI Symbol;Acc:MGI:1098687]	1	NA	41.6232	46.0489	52.0005	49.8402	10.3773	3.79132	70	84.3541	84.9524	86.174	86.077	51.7149	0.132761	0.836825	0.158902	0.845478	0.177703	0.677723	0.203844	0.58546
6	87672382	87681024	E230015B07Rik	ENSMUSG00000071332	RIKEN cDNA E230015B07 gene [Source:MGI Symbol;Acc:MGI:2443140]	1	NA	73.8079	81.4972	85.6164	81.6448	11.8085	0.147644	8	68.0449	69.6879	70.3904	69.6429	2.73532	-0.298622	NA	-0.144592	NA	-0.322878	NA	-0.168848	NA
6	87675593	87690847	1810020O05Rik	ENSMUSG00000089997	Riken cDNA 1810020O05 gene [Source:MGI Symbol;Acc:MGI:3586838]	1	NA	73.8079	81.4972	85.6164	81.6448	11.8085	0.147644	9	84.6748	86.2841	87.2875	86.7891	0	NA	NA	NA	NA	NA	NA	NA	NA
6	90604725	90646412	Slc41a3	ENSMUSG00000030089	solute carrier family 41, member 3 [Source:MGI Symbol;Acc:MGI:1918949]	1	NA	53.5532	55.1814	70.5966	64.0608	17.0434	8.87942	29	80.7542	81.8746	83.5537	84.0786	20.4462	0.676363	0.222386	-0.0206146	0.98828	1.30634	0.000600267	0.609359	0.122422
6	92370892	92706145	Prickle2	ENSMUSG00000030020	prickle homolog 2 (Drosophila) [Source:MGI Symbol;Acc:MGI:1925144]	1	NA	63.9117	71.3108	74.3664	68.9559	10.4547	-2.35489	168	78.058	79.5973	79.8566	79.9396	60.5098	0.467209	0.252167	0.557031	0.2244	0.413028	0.225456	0.50285	0.0735655
6	99257484	99666797	Gm20696	ENSMUSG00000030068	predicted gene 20696 [Source:MGI Symbol;Acc:MGI:5313143]	1	NA	50.2588	59.3989	62.8067	58.8452	12.5479	-0.5537	304	82.8388	83.7237	84.4558	84.5298	60.6651	-0.104865	0.840248	0.257859	0.648675	-0.344656	0.26766	0.0180679	0.962633
6	101149609	101377897	Pdzrn3	ENSMUSG00000035357	PDZ domain containing RING finger 3 [Source:MGI Symbol;Acc:MGI:1933157]	1	NA	63.9232	65.4037	73.9989	68.3887	10.0757	2.98501	161	80.1766	80.8336	81.8311	82.0168	155.178	0.402413	0.226851	-0.362761	0.374862	1.33643	2.46962e-09	0.57126	0.0100953
6	108213118	108551109	Itpr1	ENSMUSG00000030102	inositol 1,4,5-trisphosphate receptor 1 [Source:MGI Symbol;Acc:MGI:96623]	1	NA	70.8244	75.1213	82.1879	78.9331	11.3635	3.81182	227	79.7223	80.7185	79.8851	81.5017	3685.64	-0.196966	0.16294	-0.0773626	0.760517	0.541716	1.79205e-07	0.66132	3.7615e-13
6	110645581	111567230	Grm7	ENSMUSG00000056755	glutamate receptor, metabotropic 7 [Source:MGI Symbol;Acc:MGI:1351344]	1	NA	71.8156	74.8655	81.8498	75.5728	10.0342	0.707294	247	70.5936	72.5484	73.6454	73.9212	0	NA	NA	NA	NA	NA	NA	NA	NA
6	113638467	113695009	Irak2	ENSMUSG00000060477	interleukin-1 receptor-associated kinase 2 [Source:MGI Symbol;Acc:MGI:2429603]	1	NA	61.1558	76.9	75.877	75.5662	14.7212	-1.33376	41	67.6838	68.0759	67.2587	69.0098	325.761	0.152694	0.516294	-0.16438	0.57152	0.476481	0.00124348	0.159407	0.311045
6	113716119	113719880	Ghrl	ENSMUSG00000064177	ghrelin [Source:MGI Symbol;Acc:MGI:1930008]	1	NA	67.8454	66.1301	79.0608	72.7762	11.2154	6.64611	3	79.7318	79.8456	83.6021	80.4707	0	NA	NA	NA	NA	NA	NA	NA	NA
6	116018618	116193486	Tmcc1	ENSMUSG00000030126	transmembrane and coiled coil domains 1 [Source:MGI Symbol;Acc:MGI:2442368]	1	NA	51.6001	53.6088	63.3346	59.5295	11.7345	5.92076	59	77.1922	77.6741	77.9976	79.1405	406.939	-0.214658	0.480388	0.250963	0.497394	0.23089	0.320153	0.69651	5.4266e-05
6	116107651	116127493	Gm20404	ENSMUSG00000092625	predicted gene 20404 [Source:MGI Symbol;Acc:MGI:5141869]	1	NA	51.6001	53.6088	63.3346	59.5295	11.7345	5.92076	9	76.4084	77.7066	79.7925	79.9719	0	NA	NA	NA	NA	NA	NA	NA	NA
6	119432531	119544347	Wnt5b	ENSMUSG00000030170	wingless-related MMTV integration site 5B [Source:MGI Symbol;Acc:MGI:98959]	1	NA	47.5626	54.5833	60.4341	58.0273	12.8715	3.44401	87	79.3096	80.3947	80.3247	80.9794	235.539	0.161329	0.814068	-0.10996	0.909257	0.76755	0.0308134	0.496261	0.159563
6	121007241	121081609	Mical3	ENSMUSG00000003178	microtubule associated monoxygenase, calponin and LIM domain containing 3 [Source:MGI Symbol;Acc:MGI:2442733]	1	NA	80.7601	89.8856	92.4165	81.8923	11.6565	-7.99336	65	80.5147	81.639	81.5047	82.1051	105.45	-0.140345	0.763031	-0.166854	0.767823	0.52701	0.0393685	0.500501	0.0336773
6	122819914	122845366	Foxj2	ENSMUSG00000003154	forkhead box J2 [Source:MGI Symbol;Acc:MGI:1926805]	1	NA	30.8644	33.5442	42.0344	37.9112	11.17	4.36701	23	79.9153	81.2375	83.0766	81.966	81.4203	0.4002	0.301159	0.461981	0.321605	0.223356	0.526719	0.285137	0.326039
6	125546774	125686679	Vwf	ENSMUSG00000001930	Von Willebrand factor homolog [Source:MGI Symbol;Acc:MGI:98941]	1	NA	79.5399	84.4205	89.7242	87.0329	10.1843	2.61234	99	80.3031	81.9184	82.2178	82.631	187.615	0.471711	0.0946835	0.280464	0.514419	0.442513	0.0732189	0.251266	0.28992
6	125690419	126040126	Ano2	ENSMUSG00000038115	anoctamin 2 [Source:MGI Symbol;Acc:MGI:2387214]	1	NA	72.3846	73.2578	82.7176	82.2562	10.333	8.99843	175	76.2289	77.7179	78.6218	78.7856	0.570712	-0.0437671	NA	0.0196124	NA	-0.0149363	NA	0.0484432	NA
6	126101413	126166744	Ntf3	ENSMUSG00000049107	neurotrophin 3 [Source:MGI Symbol;Acc:MGI:97380]	1	NA	80.6013	84.6489	91.0785	88.7201	10.4772	4.07121	50	66.2706	68.2295	68.4019	68.6953	11.2	-0.115347	0.904872	0.280566	0.774547	0.124716	0.840113	0.520629	0.268136
6	126821863	126849144	Ndufa9	ENSMUSG00000000399	NADH dehydrogenase (ubiquinone) 1 alpha subcomplex, 9 [Source:MGI Symbol;Acc:MGI:1913358]	1	NA	28.8628	36.246	39.5149	36.1058	10.6521	-0.140268	23	79.903	78.7626	80.819	80.9069	3188.56	-0.109512	0.55148	-0.0376514	0.909257	0.1324	0.335698	0.204261	0.0655088
6	135729826	136173511	Grin2b	ENSMUSG00000030209	glutamate receptor, ionotropic, NMDA2B (epsilon 2) [Source:MGI Symbol;Acc:MGI:95821]	1	NA	73.5349	84.0454	83.6034	82.845	10.0685	-1.20047	238	77.543	79.0457	79.4443	79.5804	1.80383	-0.392584	NA	-0.0395454	NA	-0.392399	NA	-0.0393599	NA
6	137252299	137464629	Ptpro	ENSMUSG00000030223	protein tyrosine phosphatase, receptor type, O [Source:MGI Symbol;Acc:MGI:1097152]	1	NA	79.2473	83.8338	89.8991	83.2197	10.6518	-0.614074	134	76.4681	77.3582	78.1484	78.4741	15.2278	0.28742	0.714666	0.0443753	0.971834	-0.232408	0.675652	-0.475452	0.312247
6	145303152	145308951	2010013B24Rik	ENSMUSG00000087277	RIKEN cDNA 2010013B24 gene [Source:MGI Symbol;Acc:MGI:1919329]	1	NA	71.7383	79.9673	87.3636	80.2549	15.6252	0.28759	7	78.6286	79.8717	85.19	82.9976	0.443471	0.110921	NA	0.147078	NA	0.0286195	NA	0.0647768	NA
7	3303532	3331094	Prkcg	ENSMUSG00000078816	protein kinase C, gamma [Source:MGI Symbol;Acc:MGI:97597]	1	NA	81.794	88.8537	93.2544	89.0015	11.4604	0.147805	17	64.9263	64.5305	69.1989	68.3775	1.64863	-0.241126	NA	0.188238	NA	-0.0163906	NA	0.412974	NA
7	3332955	3368216	Cacng7	ENSMUSG00000069806	calcium channel, voltage-dependent, gamma subunit 7 [Source:MGI Symbol;Acc:MGI:1932374]	1	NA	31.3607	37.4754	42.8563	42.2594	11.4956	4.784	25	68.1077	69.3362	70.1226	71.2276	0.662805	-0.00120905	NA	0.148814	NA	0.0506603	NA	0.200684	NA
7	3394117	3415605	Cacng8	ENSMUSG00000053395	calcium channel, voltage-dependent, gamma subunit 8 [Source:MGI Symbol;Acc:MGI:1932376]	1	NA	37.6865	47.2469	48.3403	46.9355	10.6538	-0.311466	15	61.6524	61.6278	63.8723	64.3089	0.199999	0.000500688	NA	-0.132588	NA	0.134137	NA	0.00104817	NA
7	3415066	3415156	AC217111.1	ENSMUSG00000094210	No description	1	NA	37.6865	47.2469	48.3403	46.9355	10.6538	-0.311466	2	40.2757	49.1205	49.0669	49.7614	NA	NA	NA	NA	NA	NA	NA	NA	NA
7	4119408	4136706	Ttyh1	ENSMUSG00000030428	tweety homolog 1 (Drosophila) [Source:MGI Symbol;Acc:MGI:1889007]	1	NA	70.5031	74.1487	81.3966	78.1628	10.8935	4.01415	13	53.9285	56.4067	57.0765	58.182	2.69184	-0.328931	NA	-0.132413	NA	-0.217267	NA	-0.0207485	NA
7	4126340	4136926	D030047H15Rik	ENSMUSG00000085886	RIKEN cDNA D030047H15 gene [Source:MGI Symbol;Acc:MGI:3698136]	1	NA	70.5031	74.1487	81.3966	78.1628	10.8935	4.01415	9	51.1526	53.5966	52.9547	55.2002	2.23101	0.297146	NA	-0.129143	NA	0.192843	NA	-0.233447	NA
7	4445697	4471249	Gm15494	ENSMUSG00000087297	predicted gene 15494 [Source:MGI Symbol;Acc:MGI:3782940]	1	NA	12.4783	13.0627	23.7655	19.6332	11.2872	6.57048	12	51.3047	52.0581	54.2327	53.4957	NA	NA	NA	NA	NA	NA	NA	NA	NA
7	4446446	4471285	Gm15494	ENSMUSG00000091177	predicted gene 15494 [Source:MGI Symbol;Acc:MGI:3782940]	1	NA	12.4783	13.0627	23.7655	19.6332	11.2872	6.57048	11	53.2694	53.94	56.4218	55.4643	NA	NA	NA	NA	NA	NA	NA	NA	NA
7	5050730	5057111	Gm15510	ENSMUSG00000086604	predicted gene 15510 [Source:MGI Symbol;Acc:MGI:3782958]	1	NA	32.8792	36.4229	48.4274	42.6451	15.5482	6.22221	9	33.9992	35.7617	39.2962	36.0526	0	NA	NA	NA	NA	NA	NA	NA	NA
7	5056152	5060785	Ccdc106	ENSMUSG00000035228	coiled-coil domain containing 106 [Source:MGI Symbol;Acc:MGI:2385900]	1	NA	32.8792	36.4229	48.4274	42.6451	15.5482	6.22221	5	36.2169	36.2068	42.8003	39.0811	2.42497	0.185931	NA	0.0527845	NA	0.39708	NA	0.263934	NA
7	6222278	6239423	Zscan5b	ENSMUSG00000058028	zinc finger and SCAN domain containing 5B [Source:MGI Symbol;Acc:MGI:2159640]	1	NA	67.0313	67.2143	80.774	75.6902	13.7427	8.47588	14	75.5198	76.604	80.4656	80.4473	0	NA	NA	NA	NA	NA	NA	NA	NA
7	16401196	16437694	Zc3h4	ENSMUSG00000059273	zinc finger CCCH-type containing 4 [Source:MGI Symbol;Acc:MGI:2682314]	1	NA	34.8018	34.8447	45.0762	49.6809	10.2744	14.8362	24	67.329	68.4423	67.9002	70.1835	171.225	0.277721	0.307628	0.265973	0.456863	0.300976	0.173638	0.289228	0.129089
7	18925888	18965319	Nova2	ENSMUSG00000030411	neuro-oncological ventral antigen 2 [Source:MGI Symbol;Acc:MGI:104296]	1	NA	59.8049	62.1608	73.9241	65.4997	14.1192	3.33888	24	54.658	54.4602	57.6095	56.959	2.73012	0.482012	NA	-0.209836	NA	0.578695	NA	-0.113154	NA
7	20771185	20772078	Vmn1r112	ENSMUSG00000094284	vomeronasal 1 receptor 112 [Source:RefSeq peptide;Acc:NP_001160319]	1	NA	61.1454	66.7963	71.7322	68.3464	10.5869	1.55013	2	62.6492	65.789	69.1079	66.4526	0	NA	NA	NA	NA	NA	NA	NA	NA
7	27342133	27356019	Shkbp1	ENSMUSG00000089832	Sh3kbp1 binding protein 1 [Source:MGI Symbol;Acc:MGI:2385803]	1	NA	46.7906	44.0965	58.0214	53.4957	11.2308	9.39918	10	68.7189	67.3991	70.8732	70.4449	85.4709	-0.109456	0.818736	0.0178066	0.983432	-0.936517	0.000221969	-0.809254	0.000482628
7	27352649	27357419	Gm20479	ENSMUSG00000092367	predicted gene 20479 [Source:MGI Symbol;Acc:MGI:5141944]	1	NA	46.7906	44.0965	58.0214	53.4957	11.2308	9.39918	6	50.5655	48.0862	55.0829	54.0822	14.3546	-0.271525	0.708193	0.199303	0.849148	-0.859221	0.0398749	-0.388393	0.398157
7	28129466	28164811	9530053A07Rik	ENSMUSG00000078776	RIKEN cDNA 9530053A07 gene [Source:MGI Symbol;Acc:MGI:2442118]	1	NA	68.9549	78.8442	81.5122	78.5353	12.5573	-0.308906	28	71.7845	73.5542	75.0831	73.9043	0	NA	NA	NA	NA	NA	NA	NA	NA
7	29170220	29173933	Ggn	ENSMUSG00000031493	gametogenetin [Source:MGI Symbol;Acc:MGI:2181461]	1	NA	65.9146	71.9357	80.4705	74.4513	14.5559	2.51556	6	35.5239	36.7942	40.8239	38.6468	0.176804	0.000516901	NA	0.107942	NA	0.0121717	NA	0.119596	NA
7	29174188	29180673	Psmd8	ENSMUSG00000030591	proteasome (prosome, macropain) 26S subunit, non-ATPase, 8 [Source:MGI Symbol;Acc:MGI:1888669]	1	NA	65.9146	71.9357	80.4705	74.4513	14.5559	2.51556	8	57.4008	59.6227	60.3422	59.7057	2427.77	-0.222178	0.100551	-0.192805	0.299057	-0.113604	0.395003	-0.0842311	0.494691
7	29181321	29214035	Catsperg1	ENSMUSG00000049676	cation channel, sperm-associated, gamma 1 [Source:MGI Symbol;Acc:MGI:2443617]	1	NA	23.5949	27.1362	38.1935	31.8377	14.5986	4.70155	21	65.5602	65.5555	68.0544	67.1904	3.09567	-0.469995	NA	0.0228005	NA	-0.440811	NA	0.0519846	NA
7	29320378	29505460	Sipa1l3	ENSMUSG00000030583	signal-induced proliferation-associated 1 like 3 [Source:MGI Symbol;Acc:MGI:1921456]	1	NA	73.7034	87.5638	89.0735	86.6627	15.3701	-0.90108	134	86.5875	86.8343	88.1404	88.2833	42.8421	0.41898	0.359908	0.127074	0.880938	0.573458	0.0905443	0.281551	0.407685
7	29783998	29794702	Zfp30	ENSMUSG00000047473	zinc finger protein 30 [Source:MGI Symbol;Acc:MGI:99178]	1	NA	73.2102	81.0143	83.2616	86.223	10.0514	5.20873	13	77.9254	77.632	80.8663	80.2175	46.4353	0.0644726	0.924642	0.130024	0.872719	0.00452138	0.993885	0.0700731	0.864198
7	30314807	30319046	AI428936	ENSMUSG00000019737	expressed sequence AI428936 [Source:MGI Symbol;Acc:MGI:2141950]	1	NA	69.7682	79.4228	82.4691	78.2252	12.7009	-1.1976	5	63.7368	63.4738	67.619	68.7848	9.17894	-0.360291	0.652077	-0.567619	0.46719	0.134888	0.826095	-0.0724408	0.911124
7	34202122	34230289	Gpi1	ENSMUSG00000036427	glucose phosphate isomerase 1 [Source:MGI Symbol;Acc:MGI:95797]	1	NA	43.7865	40.8848	55.5722	54.3139	11.7857	13.4292	21	76.7363	77.3366	78.1433	80.1029	1033.5	-0.0249769	0.934383	0.0809788	0.798918	-0.0359644	0.85413	0.0699912	0.649962
7	35685165	35754454	Dpy19l3	ENSMUSG00000043671	dpy-19-like 3 (C. elegans) [Source:MGI Symbol;Acc:MGI:2443952]	1	NA	53.069	57.1637	64.2106	66.1371	11.1415	8.97341	65	85.7594	87.4299	88.3936	87.9377	35.3219	0.028709	0.972463	0.770542	0.129169	-0.999	0.00310355	-0.257166	0.481831
7	37472135	37773641	Zfp536	ENSMUSG00000043456	zinc finger protein 536 [Source:MGI Symbol;Acc:MGI:1926102]	1	NA	64.9048	73.0214	75.4873	67.653	10.5825	-5.36847	200	73.0748	74.4903	74.3843	74.9066	0	NA	NA	NA	NA	NA	NA	NA	NA
7	44360043	44385820	1700008O03Rik	ENSMUSG00000008028	RIKEN cDNA 1700008O03 gene [Source:MGI Symbol;Acc:MGI:1916599]	1	NA	73.7831	75.2488	84.6919	79.7814	10.9088	4.53254	20	68.0406	67.0545	69.813	70.6024	0.755483	0.171936	NA	0.0240188	NA	0.171249	NA	0.0233312	NA
7	44384102	44400187	Syt3	ENSMUSG00000030731	synaptotagmin III [Source:MGI Symbol;Acc:MGI:99665]	1	NA	73.7831	75.2488	84.6919	79.7814	10.9088	4.53254	11	72.0693	72.972	75.853	76.5939	139.289	-0.148917	0.741528	-0.359745	0.447178	-0.52038	0.0510217	-0.731208	0.0015924
7	44496588	44501134	Fam71e1	ENSMUSG00000051113	family with sequence similarity 71, member E1 [Source:MGI Symbol;Acc:MGI:1922788]	1	NA	62.2395	68.4119	76.387	71.0788	14.1475	2.66696	4	50.8721	52.2435	56.5902	53.4727	7.24489	0.363731	0.647114	0.230059	NA	-0.317981	0.552178	-0.451653	0.367779
7	44501699	44524669	Mybpc2	ENSMUSG00000038670	myosin binding protein C, fast-type [Source:MGI Symbol;Acc:MGI:1336170]	1	NA	62.2395	68.4119	76.387	71.0788	14.1475	2.66696	13	71.4375	70.9286	74.6824	73.3256	0.194795	0.000504227	NA	0.110224	NA	0.0123698	NA	0.12209	NA
7	44590664	44604754	Kcnc3	ENSMUSG00000062785	potassium voltage gated channel, Shaw-related subfamily, member 3 [Source:MGI Symbol;Acc:MGI:96669]	1	NA	17.1614	22.2179	29.844	35.43	12.6826	13.212	11	49.5045	49.9953	55.744	56.4952	17.8628	0.477138	0.459256	-0.234	0.809531	0.180191	0.746677	-0.530947	0.227604
7	44943222	44958035	Tsks	ENSMUSG00000059891	testis-specific serine kinase substrate [Source:MGI Symbol;Acc:MGI:1347560]	1	NA	53.7127	52.1476	68.7639	66.4279	15.0512	14.2802	14	68.5303	71.1329	71.9116	72.0922	0.254967	-0.0842085	NA	0.0369997	NA	-0.0713101	NA	0.0498981	NA
7	45122388	45124389	Rps11	ENSMUSG00000003429	ribosomal protein S11 [Source:MGI Symbol;Acc:MGI:1351329]	1	NA	47.6056	51.6227	58.1137	58.9236	10.5082	7.30093	6	37.2154	38.2229	40.7345	40.2298	1557.18	0.0214279	0.960223	-0.107069	0.800805	0.450531	0.0132576	0.322034	0.0583607
7	45123025	45123111	Snord35b	ENSMUSG00000064767	small nucleolar RNA, C/D box 35B [Source:MGI Symbol;Acc:MGI:1351321]	1	NA	47.6056	51.6227	58.1137	58.9236	10.5082	7.30093	2	59.7251	61.7776	66.5826	67.6302	NA	NA	NA	NA	NA	NA	NA	NA	NA
7	45125558	45136231	Rpl13a	ENSMUSG00000074129	ribosomal protein L13A [Source:MGI Symbol;Acc:MGI:1351455]	1	NA	31.0317	33.2714	45.5073	38.4552	14.4755	5.18376	10	48.3045	50.0793	51.2135	51.3968	11619.2	0.00391003	0.990598	-0.128562	0.681362	0.5827	3.04013e-05	0.450228	0.000427365
7	45126346	45126435	Snord35a	ENSMUSG00000065818	small nucleolar RNA, C/D box 35A [Source:MGI Symbol;Acc:MGI:1351319]	1	NA	31.0317	33.2714	45.5073	38.4552	14.4755	5.18376	2	50.0734	54.9394	63.5759	57.7566	NA	NA	NA	NA	NA	NA	NA	NA	NA
7	45126601	45126670	Snord34	ENSMUSG00000065878	small nucleolar RNA, C/D box 34 [Source:MGI Symbol;Acc:MGI:1351325]	1	NA	31.0317	33.2714	45.5073	38.4552	14.4755	5.18376	2	50.0734	54.9394	63.5759	57.7566	NA	NA	NA	NA	NA	NA	NA	NA	NA
7	45126864	45126947	Snord33	ENSMUSG00000065628	small nucleolar RNA, C/D box 33 [Source:MGI Symbol;Acc:MGI:1351323]	1	NA	31.0317	33.2714	45.5073	38.4552	14.4755	5.18376	2	50.0734	54.9394	63.5759	57.7566	NA	NA	NA	NA	NA	NA	NA	NA	NA
7	45127382	45127464	Snord32a	ENSMUSG00000065219	small nucleolar RNA, C/D box 32A [Source:MGI Symbol;Acc:MGI:1351324]	1	NA	31.0317	33.2714	45.5073	38.4552	14.4755	5.18376	3	34.1786	37.0707	44.4831	39.8629	NA	NA	NA	NA	NA	NA	NA	NA	NA
7	45154303	45160069	Pih1d1	ENSMUSG00000003423	PIH1 domain containing 1 [Source:MGI Symbol;Acc:MGI:1916095]	1	NA	80.7615	87.6127	92.8207	90.2108	12.0592	2.59812	7	71.2004	74.3702	74.0651	73.5126	983.501	-0.157564	0.347328	-0.0490458	0.880938	0.261249	0.0350161	0.369768	0.00041409
7	49974864	50865255	Nell1	ENSMUSG00000055409	NEL-like 1 (chicken) [Source:MGI Symbol;Acc:MGI:2443902]	1	NA	64.1694	71.4478	75.0437	72.8093	10.8743	1.36145	309	71.2755	73.4866	73.5111	74.0682	0.189241	0.000507801	NA	0.109594	NA	0.0123153	NA	0.121401	NA
7	64287653	64340407	Mtmr10	ENSMUSG00000030522	myotubularin related protein 10 [Source:MGI Symbol;Acc:MGI:2142292]	1	NA	70.3842	75.8032	81.5642	79.9656	11.1799	4.16241	39	82.5255	83.0395	83.9059	84.7376	915.564	0.0745553	0.786722	-0.167789	0.553935	0.244085	0.129655	0.00174075	0.99301
7	64346758	64374095	Fan1	ENSMUSG00000033458	FANCD2/FANCI-associated nuclease 1 [Source:MGI Symbol;Acc:MGI:3045266]	1	NA	79.1353	83.8685	89.6281	82.873	10.4928	-0.995546	27	79.1309	79.6075	80.9197	81.445	174.841	0.28027	0.23329	0.0256463	0.964187	-0.247878	0.240841	-0.502501	0.00189546
7	66109515	66173789	Chsy1	ENSMUSG00000032640	chondroitin sulfate synthase 1 [Source:MGI Symbol;Acc:MGI:2681120]	1	NA	51.938	52.2956	64.2763	61.7691	12.3383	9.4735	42	81.5425	82.4379	83.5871	82.8058	187.108	-0.0402641	0.911768	0.045602	0.926174	0.167734	0.409188	0.2536	0.126205
7	66689889	66717256	Lins	ENSMUSG00000053091	lines homolog (Drosophila) [Source:MGI Symbol;Acc:MGI:1919885]	1	NA	71.4995	78.734	82.538	80.7383	11.0385	2.0043	20	78.2477	79.0756	80.6227	81.1057	55.6162	0.0621389	0.923298	-0.307453	0.606244	-0.203749	0.586383	-0.57334	0.0429642
7	67730161	67759742	Synm	ENSMUSG00000030554	synemin, intermediate filament protein [Source:MGI Symbol;Acc:MGI:2661187]	1	NA	47.3129	48.9122	58.2448	52.4194	10.9319	3.50716	25	82.1132	82.1661	83.6926	84.3597	33.9869	0.774112	0.0735477	0.124361	0.885844	1.46054	5.11418e-06	0.810787	0.00707756
7	79273201	79365508	Abhd2	ENSMUSG00000039202	abhydrolase domain containing 2 [Source:MGI Symbol;Acc:MGI:1914344]	1	NA	46.928	54.0968	58.1839	52.3965	11.256	-1.70026	75	75.2313	75.9457	77.1818	77.0789	5687.87	0.349418	0.0669729	-0.480269	0.0193646	1.16468	8.79713e-16	0.334992	0.0231329
7	80711583	80803331	Iqgap1	ENSMUSG00000030536	IQ motif containing GTPase activating protein 1 [Source:MGI Symbol;Acc:MGI:1352757]	1	NA	63.2474	64.7523	74.1279	71.2103	10.8806	6.45798	73	85.7764	85.9405	88.2018	86.6332	320.72	1.01297	3.53737e-07	0.50915	0.0858626	0.66458	0.00156761	0.160765	0.480627
7	81347026	81455465	Cpeb1	ENSMUSG00000025586	cytoplasmic polyadenylation element binding protein 1 [Source:MGI Symbol;Acc:MGI:108442]	1	1	68.2121	67.8879	80.7804	72.2988	12.5683	4.41084	42	76.0112	77.593	79.7475	79.4668	26.5518	0.460338	0.355628	-0.0342272	0.974032	0.0517233	0.923545	-0.442842	0.222156
7	81600481	81706925	Homer2	ENSMUSG00000025813	homer homolog 2 (Drosophila) [Source:MGI Symbol;Acc:MGI:1347354]	1	NA	74.2001	72.731	85.2143	81.5594	11.0142	8.82843	72	80.972	82.2259	81.8022	82.789	657.619	-0.447412	0.00834194	-0.266029	0.291504	0.491784	0.00105843	0.673168	3.47337e-07
7	91090706	92447003	Dlg2	ENSMUSG00000052572	discs, large homolog 2 (Drosophila) [Source:MGI Symbol;Acc:MGI:1344351]	1	NA	46.5715	52.5457	58.8055	48.9079	12.2341	-3.63775	450	72.7191	74.5078	74.3741	74.6967	0.453005	-0.0517096	NA	0.169211	NA	-0.0281865	NA	0.192734	NA
7	96171244	96911093	Odz4	ENSMUSG00000048078	odd Oz/ten-m homolog 4 (Drosophila) [Source:MGI Symbol;Acc:MGI:2447063]	1	NA	77.5676	82.7657	87.8438	85.4886	10.2761	2.72288	367	78.405	79.4163	79.8041	80.4332	6.25273	0.27486	0.745882	0.231042	NA	0.216836	0.69701	0.173018	0.767647
7	98494222	98501831	Lrrc32	ENSMUSG00000090958	leucine rich repeat containing 32 [Source:MGI Symbol;Acc:MGI:93882]	1	NA	60.0697	65.9997	71.8063	69.8407	11.7365	3.84097	6	72.1152	70.3213	76.9193	74.5543	58.7561	0.942569	0.0109235	0.967767	0.0222946	0.301253	0.464591	0.326451	0.340702
7	99267447	99337137	Mtap6	ENSMUSG00000055407	microtubule-associated protein 6 [Source:MGI Symbol;Acc:MGI:1201690]	1	NA	70.8205	76.6923	82.231	80.5837	11.4104	3.89138	40	78.0999	78.1976	79.7325	80.633	0.176804	0.000516901	NA	0.107942	NA	0.0121717	NA	0.119596	NA
7	99624067	99627103	Gm4980	ENSMUSG00000096606	predicted gene 4980 [Source:MGI Symbol;Acc:MGI:3646425]	1	NA	55.4325	54.3814	66.9834	64.2752	11.5509	9.89386	2	52.2307	53.3431	62.7081	59.0413	65.1951	0.678132	0.0755961	0.676233	0.131409	0.482349	0.164768	0.480451	0.106385
7	105752989	105787654	Dchs1	ENSMUSG00000036862	dachsous 1 (Drosophila) [Source:MGI Symbol;Acc:MGI:2685011]	1	NA	37.0154	44.9944	48.9812	39.6213	11.9658	-5.37309	24	71.1726	70.6684	73.0858	72.7873	222.945	0.51937	0.0171166	0.508901	0.0597553	0.193834	0.420147	0.183365	0.369879
7	105762321	105863650	Gm15645	ENSMUSG00000086414	predicted gene 15645 [Source:MGI Symbol;Acc:MGI:3783089]	1	NA	37.0154	44.9944	48.9812	39.6213	11.9658	-5.37309	35	69.546	69.4273	71.582	71.8945	0.442363	0.146945	NA	-0.0603775	NA	0.0620133	NA	-0.145309	NA
7	107595051	107748582	Ppfibp2	ENSMUSG00000036528	PTPRF interacting protein, binding protein 2 (liprin beta 2) [Source:MGI Symbol;Acc:MGI:894649]	1	NA	54.4198	67.0522	66.3519	61.5035	11.9321	-5.54875	83	79.3765	80.7806	81.595	81.6204	488.716	0.135445	0.557013	0.0618998	0.878775	0.0263955	0.90746	-0.0471501	0.800758
7	119486587	119523482	Pdilt	ENSMUSG00000030968	protein disulfide isomerase-like, testis expressed [Source:MGI Symbol;Acc:MGI:1919080]	1	NA	26.5592	28.3277	36.6619	35.7974	10.1027	7.4697	20	73.7408	74.3619	75.4802	77.4899	205.193	-0.630748	0.00481407	-1.03516	7.74661e-06	-0.222217	0.364088	-0.626625	0.00137366
7	119526304	119543793	Acsm5	ENSMUSG00000030972	acyl-CoA synthetase medium-chain family member 5 [Source:MGI Symbol;Acc:MGI:2444086]	1	NA	26.5592	28.3277	36.6619	35.7974	10.1027	7.4697	10	63.4951	65.9601	66.2029	66.166	4122.54	-0.276119	0.18679	-0.0989173	0.797442	0.20628	0.267466	0.383482	0.00868604
7	120677620	120734854	BC030336	ENSMUSG00000046096	cDNA sequence BC030336 [Source:MGI Symbol;Acc:MGI:2446240]	1	NA	57.2973	60.6917	68.5352	65.7184	11.2379	5.02674	35	77.0487	78.0567	77.9956	78.5376	399.216	-0.0503258	0.873302	-0.217893	0.446876	0.235397	0.179267	0.0678294	0.725543
7	122288751	122634402	Prkcb	ENSMUSG00000052889	protein kinase C, beta [Source:MGI Symbol;Acc:MGI:97596]	1	NA	69.2811	79.2445	82.8436	82.58	13.5626	3.33548	226	77.7316	78.5413	80.6188	80.2364	75.4808	0.871187	0.00435162	1.02405	0.00197119	0.11091	0.786213	0.26377	0.363547
7	123982869	124398989	Hs3st4	ENSMUSG00000078591	heparan sulfate (glucosamine) 3-O-sulfotransferase 4 [Source:MGI Symbol;Acc:MGI:1333792]	1	NA	69.9881	78.593	80.4499	77.4534	10.4617	-1.13967	184	70.3709	71.8445	71.8292	72.5224	0	NA	NA	NA	NA	NA	NA	NA	NA
7	126101715	126200501	Xpo6	ENSMUSG00000000131	exportin 6 [Source:MGI Symbol;Acc:MGI:2429950]	1	NA	70.4796	73.2816	81.9228	81.1363	11.4432	7.85468	50	82.5191	83.5038	84.7655	85.5449	439.437	0.245043	0.160501	0.200167	0.421116	0.0464727	0.817147	0.00159703	0.99301
7	128611328	128696425	Inpp5f	ENSMUSG00000042105	inositol polyphosphate-5-phosphatase F [Source:MGI Symbol;Acc:MGI:2141867]	1	NA	71.4849	77.4384	85.232	81.8832	13.7472	4.44485	56	81.7313	81.8487	82.9544	83.541	988.5	0.0530796	0.82392	0.0240753	0.947291	-0.444398	0.000309591	-0.473402	1.19698e-05
7	132235780	132317228	Chst15	ENSMUSG00000030930	carbohydrate (N-acetylgalactosamine 4-sulfate 6-O) sulfotransferase 15 [Source:MGI Symbol;Acc:MGI:1924840]	1	NA	40.4527	51.4603	53.9901	54.1453	13.5374	2.685	58	74.2964	75.1734	75.9442	75.7865	334.576	0.544686	0.00309661	0.323734	0.220945	0.723661	1.10196e-05	0.502709	0.000687556
7	133720942	133782726	Dhx32	ENSMUSG00000030986	DEAH (Asp-Glu-Ala-His) box polypeptide 32 [Source:MGI Symbol;Acc:MGI:2141813]	1	NA	65.4814	72.4561	79.2367	77.7458	13.7553	5.28971	47	81.2453	81.6345	82.3886	83.5763	743.966	-0.110418	0.652644	0.0458201	0.914846	-0.379792	0.0108361	-0.223554	0.119132
7	134670687	135173639	Dock1	ENSMUSG00000058325	dedicator of cytokinesis 1 [Source:MGI Symbol;Acc:MGI:2429765]	1	NA	87.1657	88.0602	97.1858	89.2791	10.0201	1.2189	332	90.0762	90.3253	91.4988	91.5286	501.189	-0.142156	0.554514	-0.014433	0.974931	-0.155437	0.399325	-0.0277144	0.895843
7	135537824	135686294	Ptpre	ENSMUSG00000041836	protein tyrosine phosphatase, receptor type, E [Source:MGI Symbol;Acc:MGI:97813]	1	NA	76.6792	77.0619	89.0523	87.2901	12.3731	10.2282	103	77.0637	78.4383	80.1566	79.986	49.7503	0.571669	0.0970326	0.113124	0.889602	-0.0610704	0.889323	-0.519616	0.0550336
7	140125657	140134334	Paox	ENSMUSG00000025464	polyamine oxidase (exo-N4-amino) [Source:MGI Symbol;Acc:MGI:1916983]	1	NA	35.2229	37.9619	50.7262	43.6643	15.5033	5.70241	8	73.1142	73.8117	77.0033	76.4809	1162.25	0.178321	0.589864	0.548081	0.0522854	-0.874987	8.03953e-06	-0.505227	0.00646743
7	140920902	140928540	Nlrp6	ENSMUSG00000038745	NLR family, pyrin domain containing 6 [Source:MGI Symbol;Acc:MGI:2141990]	1	NA	37.0845	47.0655	51.0629	53.6254	13.9785	6.55993	8	69.2379	71.9945	72.0353	74.9294	1522.57	-0.0181625	0.957744	0.133493	0.66242	0.429386	0.00298705	0.581041	2.85772e-06
7	141297176	141327725	Deaf1	ENSMUSG00000058886	deformed epidermal autoregulatory factor 1 (Drosophila) [Source:MGI Symbol;Acc:MGI:1858496]	1	1	64.8389	61.3143	75.6903	67.7426	10.8514	6.42835	20	81.6726	81.4599	82.9725	83.065	63.56	0.0943452	0.861553	0.154719	0.80461	0.320788	0.300331	0.381161	0.149105
7	141562180	141633011	Ap2a2	ENSMUSG00000002957	adaptor protein complex AP-2, alpha 2 subunit [Source:MGI Symbol;Acc:MGI:101920]	1	1	55.5816	60.5788	70.3622	60.1921	14.7807	-0.386712	48	77.619	78.1133	79.2167	79.2058	2316.52	-0.112037	0.664814	0.0219995	0.960256	-0.38321	0.0133164	-0.249173	0.0893745
7	141945318	141946113	Gm20501	ENSMUSG00000092536	predicted gene 20501 [Source:MGI Symbol;Acc:MGI:5141966]	1	NA	64.3573	69.2559	75.2359	72.8619	10.8786	3.60602	2	68.004	69.9506	76.5423	74.8755	0	NA	NA	NA	NA	NA	NA	NA	NA
7	141949751	142004247	Brsk2	ENSMUSG00000053046	BR serine/threonine kinase 2 [Source:MGI Symbol;Acc:MGI:1923020]	1	NA	65.8794	74.9985	75.9946	77.9916	10.1152	2.99307	22	73.2334	75.7612	78.2772	77.4469	0.673421	0.306402	NA	0.022578	NA	0.0359473	NA	-0.247877	NA
7	143107254	143427042	Kcnq1	ENSMUSG00000009545	potassium voltage-gated channel, subfamily Q, member 1 [Source:MGI Symbol;Acc:MGI:108083]	1	NA	77.5104	83.8262	90.8938	90.8347	13.3834	7.00856	142	82.3413	82.7576	84.2859	84.6271	33.0143	0.0703404	0.934383	0.101225	0.923515	-0.104812	0.843443	-0.0739272	0.884903
8	3150922	3279617	Insr	ENSMUSG00000005534	insulin receptor [Source:MGI Symbol;Acc:MGI:96575]	1	NA	75.5989	79.519	86.4317	84.2292	10.8328	4.71021	61	73.6881	73.8488	74.6284	74.5229	3364.79	0.160092	0.305879	0.129197	0.554	0.600285	1.54928e-08	0.56939	1.77129e-09
8	3871827	3878555	Cd209d	ENSMUSG00000031495	CD209d antigen [Source:MGI Symbol;Acc:MGI:2157947]	1	NA	62.051	74.3383	72.6367	71.4548	10.5857	-2.88347	4	67.2947	73.1262	73.7776	73.3737	0.464766	0.0629673	NA	0.0985179	NA	0.101102	NA	0.136653	NA
8	10924427	10928457	3930402G23Rik	ENSMUSG00000038917	RIKEN cDNA 3930402G23 gene [Source:MGI Symbol;Acc:MGI:1921277]	1	1	61.9101	63.3317	73.7864	63.6799	11.8763	0.34819	6	60.7921	63.1741	64.2855	63.0433	13.0339	-0.284039	0.735481	-0.410368	0.637231	1.39814	0.000760299	1.27181	0.00251067
8	11198423	11312826	Col4a1	ENSMUSG00000031502	collagen, type IV, alpha 1 [Source:MGI Symbol;Acc:MGI:88454]	1	NA	61.8739	73.3694	73.3468	75.0236	11.4729	1.65419	91	79.7052	81.068	82.1844	81.9635	1302.49	0.0769062	0.802981	-0.184598	0.557964	0.0316644	0.89819	-0.229839	0.154638
8	13176869	13200624	Grtp1	ENSMUSG00000038515	GH regulated TBC protein 1 [Source:MGI Symbol;Acc:MGI:1914040]	1	NA	70.7961	80.7812	84.8621	81.7253	14.066	0.94405	20	71.7701	73.047	73.5889	74.0617	272.767	-0.38451	0.0849913	-0.352832	0.207322	0.481006	0.00771552	0.512683	0.0018839
8	22974844	23150497	Ank1	ENSMUSG00000031543	ankyrin 1, erythroid [Source:MGI Symbol;Acc:MGI:88024]	1	NA	67.7589	72.1603	78.3325	74.8736	10.5737	2.71326	131	74.0318	75.415	76.3384	76.4854	2.62941	-0.447128	NA	0.133011	NA	-0.132271	NA	0.447868	NA
8	33599621	33619794	Ppp2cb	ENSMUSG00000009630	protein phosphatase 2 (formerly 2A), catalytic subunit, beta isoform [Source:MGI Symbol;Acc:MGI:1321161]	1	NA	43.3011	49.5364	55.6162	48.6171	12.3151	-0.919307	21	73.5086	74.49	76.916	75.5795	193.338	0.0529419	0.92686	-0.0599156	0.93338	0.472322	0.0767787	0.359465	0.151583
8	36094828	36147787	D8Ertd82e	ENSMUSG00000050271	DNA segment, Chr 8, ERATO Doi 82, expressed [Source:MGI Symbol;Acc:MGI:1196223]	1	NA	71.7608	80.1712	83.657	85.0939	11.8963	4.92269	43	83.374	84.0964	85.18	85.1582	9.50473	0.431887	0.553282	0.52597	0.503519	0.405326	0.42887	0.499409	0.290522
8	61928087	62037701	Ddx60	ENSMUSG00000037921	DEAD (Asp-Glu-Ala-Asp) box polypeptide 60 [Source:MGI Symbol;Acc:MGI:2384570]	1	NA	81.9609	87.4067	92.6519	89.9975	10.691	2.59077	47	85.0686	86.2851	88.7876	88.3121	391.307	0.433777	0.388664	0.374169	0.576655	-1.26752	0.000124441	-1.32713	1.21418e-05
8	65014856	65037336	Gm10664	ENSMUSG00000074303	predicted gene 10664 [Source:MGI Symbol;Acc:MGI:3642370]	1	NA	73.1144	80.8175	83.2358	79.5018	10.1215	-1.31572	15	63.0385	67.0506	67.2039	66.2173	0	NA	NA	NA	NA	NA	NA	NA	NA
8	67689082	68062286	Psd3	ENSMUSG00000030465	pleckstrin and Sec7 domain containing 3 [Source:MGI Symbol;Acc:MGI:1918215]	1	NA	56.8933	65.1704	74.4624	70.1637	17.5691	4.99332	171	83.8165	84.6907	85.8728	85.9429	1490.88	-0.0128812	0.966512	0.146169	0.545795	-0.0375172	0.839585	0.121533	0.35986
8	67956770	67978051	Gm15991	ENSMUSG00000087266	predicted gene 15991 [Source:MGI Symbol;Acc:MGI:3801813]	1	NA	56.8933	65.1704	74.4624	70.1637	17.5691	4.99332	16	76.7223	79.1512	80.4746	79.5368	0	NA	NA	NA	NA	NA	NA	NA	NA
8	70083529	70090862	Hapln4	ENSMUSG00000007594	hyaluronan and proteoglycan link protein 4 [Source:MGI Symbol;Acc:MGI:2679531]	1	NA	63.9663	72.4603	76.5204	76.5271	12.5541	4.06679	7	55.7687	59.414	63.7843	64.817	56.7795	0.107044	0.84448	0.379558	0.51628	-1.1412	7.26103e-05	-0.868688	0.000769182
8	70139499	70167488	2310045N01Rik	ENSMUSG00000002345	RIKEN cDNA 2310045N01 gene [Source:MGI Symbol;Acc:MGI:1919618]	1	NA	47.4183	55.2828	61.3908	57.6696	13.9726	2.38681	17	62.2977	63.4635	65.5623	64.2214	136.808	-0.111753	0.787432	-0.0386981	0.949063	0.27659	0.269771	0.349645	0.102525
8	70152778	70167488	Mef2b	ENSMUSG00000079033	myocyte enhancer factor 2B [Source:MGI Symbol;Acc:MGI:104526]	1	NA	47.4183	55.2828	61.3908	57.6696	13.9726	2.38681	10	65.2356	66.287	69.2212	67.4368	0.983032	0.0445663	NA	0.178337	NA	0.133249	NA	0.26702	NA
8	71592176	71601092	Pgls	ENSMUSG00000031807	6-phosphogluconolactonase [Source:MGI Symbol;Acc:MGI:1913421]	1	NA	55.2904	49.2675	65.9153	74.2258	10.6249	24.9583	5	64.7061	67.7234	71.3333	72.0778	1058.83	-0.222149	0.114859	-0.11649	0.608962	0.156649	0.226966	0.262308	0.0120904
8	71597648	71607936	Fam129c	ENSMUSG00000043243	family with sequence similarity 129, member C [Source:MGI Symbol;Acc:MGI:3686743]	1	NA	55.2904	49.2675	65.9153	74.2258	10.6249	24.9583	7	72.9544	72.4991	76.8427	79.0972	28.7118	0.443901	0.475737	0.485726	0.508907	0.0282765	0.963008	0.0701021	0.900624
8	79639618	79677724	Otud4	ENSMUSG00000036990	OTU domain containing 4 [Source:MGI Symbol;Acc:MGI:1098801]	1	NA	28.3971	29.1345	38.7931	38.2119	10.396	9.07744	26	76.7921	77.0648	79.5462	79.6641	1321.73	-0.000680934	0.998115	-0.0249237	0.946133	0.251681	0.065173	0.227438	0.0619065
8	84388440	84640246	Cacna1a	ENSMUSG00000034656	calcium channel, voltage-dependent, P/Q type, alpha 1A subunit [Source:MGI Symbol;Acc:MGI:109482]	1	NA	39.6013	43.1792	51.8709	55.2356	12.2696	12.0564	129	70.5931	71.1028	72.2586	72.6873	30.657	0.428095	0.41574	-0.0115462	0.993592	0.574423	0.131969	0.134781	0.759598
8	91621448	91629729	Gm3235	ENSMUSG00000090778	predicted gene 3235 [Source:MGI Symbol;Acc:MGI:3781413]	1	NA	68.3097	72.0702	79.5089	85.3672	11.1992	13.297	11	89.4008	89.109	91.1368	91.5031	0	NA	NA	NA	NA	NA	NA	NA	NA
8	92960079	93001667	Slc6a2	ENSMUSG00000055368	solute carrier family 6 (neurotransmitter transporter, noradrenalin), member 2 [Source:MGI Symbol;Acc:MGI:1270850]	1	NA	68.6743	78.7272	79.7895	80.6203	11.1152	1.89311	20	69.0475	69.5071	71.4003	72.3187	0	NA	NA	NA	NA	NA	NA	NA	NA
8	94532990	94570529	Cpne2	ENSMUSG00000034361	copine II [Source:MGI Symbol;Acc:MGI:2387578]	1	NA	72.9406	76.8087	84.5153	81.8907	11.5748	5.08196	25	82.1341	82.5066	83.2929	84.5336	115.319	0.594365	0.0305474	-0.0345083	0.959252	0.754927	0.00123062	0.126054	0.646464
8	94772009	94782423	Cx3cl1	ENSMUSG00000031778	chemokine (C-X3-C motif) ligand 1 [Source:MGI Symbol;Acc:MGI:1097153]	1	NA	61.591	75.3484	75.0738	73.9915	13.4828	-1.35693	8	60.3048	62.761	64.6378	65.6874	2.22971	0.141748	NA	0.322346	NA	0.244312	NA	0.42491	NA
8	104340594	104347672	Cmtm3	ENSMUSG00000031875	CKLF-like MARVEL transmembrane domain containing 3 [Source:MGI Symbol;Acc:MGI:2447162]	1	NA	65.7306	71.0584	77.965	74.4676	12.2344	3.40919	7	61.1505	62.9648	66.7538	65.6113	45.789	0.440993	0.321956	0.100961	0.905488	0.7613	0.0162655	0.421268	0.174919
8	105269801	105275845	Hsf4	ENSMUSG00000033249	heat shock transcription factor 4 [Source:MGI Symbol;Acc:MGI:1347058]	1	1	54.2018	44.1502	73.1755	56.4243	18.9736	12.274	6	56.4708	51.5647	63.9746	59.6751	53.1047	-0.0492374	0.945749	0.175014	0.811369	0.015424	0.974265	0.239676	0.487151
8	105276447	105281939	Nol3	ENSMUSG00000014776	nucleolar protein 3 (apoptosis repressor with CARD domain) [Source:MGI Symbol;Acc:MGI:1925938]	1	1	54.2018	44.1502	73.1755	56.4243	18.9736	12.274	5	65.9833	63.2955	73.4116	69.8594	3.38153	-0.458283	NA	0.0167335	NA	0.230101	NA	0.705117	NA
8	105329163	105347953	Fhod1	ENSMUSG00000014778	formin homology 2 domain containing 1 [Source:MGI Symbol;Acc:MGI:2679008]	1	NA	51.2027	51.9937	62.6839	55.2156	11.4812	3.22191	15	71.3922	74.0452	76.4426	74.4993	86.4603	-0.0336286	0.954866	0.0934437	0.892807	0.136971	0.67738	0.264043	0.311438
8	105373274	105382862	Plekhg4	ENSMUSG00000014782	pleckstrin homology domain containing, family G (with RhoGef domain) member 4 [Source:MGI Symbol;Acc:MGI:2142544]	1	NA	69.4568	75.2095	80.446	74.229	10.9892	-0.980486	9	79.1607	80.6889	82.8414	81.6111	0.924751	-0.04794	NA	-0.240225	NA	0.256957	NA	0.0646721	NA
8	105605229	105622194	Fam65a	ENSMUSG00000038604	family with sequence similarity 65, member A [Source:MGI Symbol;Acc:MGI:1922937]	1	1	60.3047	51.1939	73.5908	64.7707	13.2861	13.5768	15	71.122	69.9001	73.4557	71.9598	68.0962	0.742179	0.0331925	0.57415	0.205826	0.575498	0.0731967	0.407469	0.160352
8	105690906	105698178	Rltpr	ENSMUSG00000050357	RGD motif, leucine rich repeats, tropomodulin domain and proline-rich containing [Source:MGI Symbol;Acc:MGI:2685431]	1	NA	65.9918	77.2714	77.2725	72.8823	11.2807	-4.38917	7	75.4622	78.8236	79.1843	78.2034	0.545453	0.194754	NA	-0.132056	NA	0.135448	NA	-0.191362	NA
8	107031222	107045755	Vps4a	ENSMUSG00000031913	vacuolar protein sorting 4a (yeast) [Source:MGI Symbol;Acc:MGI:1890520]	1	NA	73.5956	79.4194	84.9634	81.252	11.3678	1.83263	11	76.0024	77.1541	79.2897	79.7862	365.619	0.066571	0.816979	-0.268409	0.282198	0.156582	0.38259	-0.178398	0.251665
8	108714644	108961636	Zfhx3	ENSMUSG00000038872	zinc finger homeobox 3 [Source:MGI Symbol;Acc:MGI:99948]	1	NA	53.0279	60.1607	71.535	68.0665	18.5071	7.90587	230	84.2273	84.6196	85.3628	85.993	163.858	0.332344	0.373484	0.561895	0.147252	0.121947	0.733384	0.351498	0.174244
8	109868542	109944671	Phlpp2	ENSMUSG00000031732	PH domain and leucine rich repeat protein phosphatase 2 [Source:MGI Symbol;Acc:MGI:2444928]	1	NA	80.6446	75.3911	91.3712	86.6022	10.7265	11.211	48	88.197	87.9627	90.4979	90.6464	66.8824	0.491005	0.169203	0.149945	0.805216	0.976383	0.000165221	0.635322	0.00780954
8	110266977	110610253	Hydin	ENSMUSG00000059854	HYDIN, axonemal central pair apparatus protein [Source:MGI Symbol;Acc:MGI:2389007]	1	NA	75.9007	84.9486	88.0566	85.5653	12.1558	0.61669	250	79.0907	80.0395	80.7665	80.6442	0	NA	NA	NA	NA	NA	NA	NA	NA
8	114133557	114152312	Nudt7	ENSMUSG00000031767	nudix (nucleoside diphosphate linked moiety X)-type motif 7 [Source:MGI Symbol;Acc:MGI:1914778]	1	NA	74.2074	81.4536	85.1005	86.4185	10.8931	4.96488	11	53.2608	54.2058	58.158	63.1637	1506.16	-1.03959	2.12146e-09	-0.27775	0.442349	-2.36466	2.94189e-42	-1.60283	1.18866e-23
8	119479602	119501698	Slc38a8	ENSMUSG00000034224	solute carrier family 38, member 8 [Source:MGI Symbol;Acc:MGI:2685433]	1	NA	62.9219	70.9548	73.456	71.6956	10.5341	0.74086	17	74.0352	75.323	76.2049	76.7359	0	NA	NA	NA	NA	NA	NA	NA	NA
8	122282141	122337251	Zfpm1	ENSMUSG00000049577	zinc finger protein, multitype 1 [Source:MGI Symbol;Acc:MGI:1095400]	1	NA	54.8582	63.8667	67.7335	64.5247	12.8753	0.65806	31	66.4132	69.6057	69.6396	70.8334	257.91	-0.102872	0.794261	-0.0564719	0.925958	0.102966	0.716597	0.149366	0.522316
8	122574637	122576907	Aprt	ENSMUSG00000006589	adenine phosphoribosyl transferase [Source:MGI Symbol;Acc:MGI:88061]	1	NA	19.8494	22.1763	31.2158	24.6663	11.3664	2.48998	5	44.7136	46.9624	52.2507	49.0448	454.791	0.119405	0.662891	0.193143	0.523623	0.290774	0.0934369	0.364513	0.0121652
8	122848374	122867397	Cdh15	ENSMUSG00000031962	cadherin 15 [Source:MGI Symbol;Acc:MGI:106672]	1	NA	60.2769	65.0817	72.3215	65.6684	12.0446	0.58661	14	76.33	79.079	79.5483	80.1472	0.335837	-0.142493	NA	-0.0128297	NA	-0.128857	NA	0.000806357	NA
8	123504718	123515463	Dbndd1	ENSMUSG00000031970	dysbindin (dystrobrevin binding protein 1) domain containing 1 [Source:MGI Symbol;Acc:MGI:1919435]	1	NA	24.4279	27.2048	38.3869	31.312	13.9589	4.10727	10	68.9061	69.2397	71.7611	72.117	0	NA	NA	NA	NA	NA	NA	NA	NA
8	123891767	123894736	Acta1	ENSMUSG00000031972	actin, alpha 1, skeletal muscle [Source:MGI Symbol;Acc:MGI:87902]	1	NA	38.819	54.5341	51.0905	49.3748	12.2714	-5.15929	5	34.6056	41.3057	42.5721	41.0578	14.0675	-0.19249	0.644214	-0.185412	0.668149	0.035715	0.909585	0.0427939	0.89998
8	125751509	125898293	Pcnxl2	ENSMUSG00000060212	pecanex-like 2 (Drosophila) [Source:MGI Symbol;Acc:MGI:2445010]	1	1	70.2573	69.8052	81.0004	71.0856	10.7431	1.28045	115	78.9374	79.5458	80.7104	80.9128	5.33752	-0.866754	0.14077	-1.23208	NA	0.332949	0.528697	-0.0323807	0.960885
9	15306214	15312104	Taf1d	ENSMUSG00000031939	TATA box binding protein (Tbp)-associated factor, RNA polymerase I, D [Source:MGI Symbol;Acc:MGI:1922566]	1	NA	21.4783	22.3811	35.7935	28.0144	14.3152	5.63331	7	44.8644	46.7613	49.7784	48.5352	239.809	-0.149502	0.626464	-0.176472	0.61641	0.760598	7.21632e-06	0.733628	2.52662e-06
9	15505487	15545260	BC017612	ENSMUSG00000058173	cDNA sequence BC017612 [Source:MGI Symbol;Acc:MGI:3039636]	1	NA	74.9063	83.0254	85.1583	82.0631	10.252	-0.96231	26	75.6735	78.4208	79.9252	79.3095	76.3037	0.0422516	0.94532	-0.0304259	0.970061	-0.283416	0.37697	-0.356093	0.193619
9	20618118	20644767	Fbxl12	ENSMUSG00000066892	F-box and leucine-rich repeat protein 12 [Source:MGI Symbol;Acc:MGI:1354738]	1	NA	17.3558	20.9851	30.0812	31.8373	12.7254	10.8522	14	51.1639	51.3029	52.7633	53.9351	27.3888	0.14066	0.847254	-0.0318052	0.975582	0.432485	0.289929	0.26002	0.522396
9	20642878	20647140	Ubl5	ENSMUSG00000084786	ubiquitin-like 5 [Source:MGI Symbol;Acc:MGI:1913427]	1	NA	17.3558	20.9851	30.0812	31.8373	12.7254	10.8522	9	19.2489	20.461	23.6577	22.4866	265.854	0.132944	0.648347	-0.074058	0.868478	0.526725	0.00165969	0.319722	0.0461167
9	21337828	21355025	Slc44a2	ENSMUSG00000057193	solute carrier family 44, member 2 [Source:MGI Symbol;Acc:MGI:1915932]	1	NA	81.4646	85.9359	92.8698	87.5874	11.4052	1.65147	13	82.6746	85.3919	86.4117	84.9992	89.5157	0.708593	0.0129622	0.363823	0.419421	0.444462	0.116346	0.0996921	0.746878
9	28994750	29963141	Ntm	ENSMUSG00000059974	neurotrimin [Source:MGI Symbol;Acc:MGI:2446259]	1	NA	72.0369	81.5205	87.2668	79.7282	15.2299	-1.7923	505	72.1341	74.2135	73.9295	74.4482	52.13	-0.35305	0.429319	-0.247398	0.681362	0.656332	0.0246882	0.761984	0.00494437
9	34486126	35036716	Kirrel3	ENSMUSG00000032036	kin of IRRE like 3 (Drosophila) [Source:MGI Symbol;Acc:MGI:1914953]	1	NA	60.2072	64.274	70.3196	66.7462	10.1124	2.47227	287	72.3195	73.4603	74.013	74.1652	0.0671674	-0.077311	NA	-0.00675793	NA	-0.0681132	NA	0.00243982	NA
9	40293233	40531383	Gramd1b	ENSMUSG00000040111	GRAM domain containing 1B [Source:MGI Symbol;Acc:MGI:1925037]	1	NA	65.342	74.0776	78.7485	76.9493	13.4065	2.87179	149	78.6818	79.788	80.1399	80.7757	42.8582	0.220273	0.711646	0.904093	0.0367746	0.0697991	0.889409	0.75362	0.0117844
9	40323426	40343564	1700110K17Rik	ENSMUSG00000087047	RIKEN cDNA 1700110K17 gene [Source:MGI Symbol;Acc:MGI:1920808]	1	NA	65.342	74.0776	78.7485	76.9493	13.4065	2.87179	17	70.8895	73.2	74.731	74.7801	0	NA	NA	NA	NA	NA	NA	NA	NA
9	41964720	42124297	Sorl1	ENSMUSG00000049313	sortilin-related receptor, LDLR class A repeats-containing [Source:MGI Symbol;Acc:MGI:1202296]	1	NA	73.8239	78.1084	85.1034	80.7581	11.2795	2.64973	113	83.9679	84.7867	86.1707	86.344	157.85	0.384683	0.286015	0.892373	0.00745051	-0.727575	0.00787471	-0.219884	0.446204
9	42518135	42944493	Grik4	ENSMUSG00000032017	glutamate receptor, ionotropic, kainate 4 [Source:MGI Symbol;Acc:MGI:95817]	1	NA	73.987	80.5991	87.4099	83.8617	13.423	3.2626	292	80.0048	80.9713	81.5423	82.0562	1.65972	-0.0231222	NA	0.0297413	NA	-0.128196	NA	-0.0753322	NA
9	43122628	43210369	Pou2f3	ENSMUSG00000032015	POU domain, class 2, transcription factor 3 [Source:MGI Symbol;Acc:MGI:102565]	1	NA	66.7653	73.6224	76.793	74.1138	10.0277	0.4914	57	76.9244	77.3506	78.8966	79.2323	0	NA	NA	NA	NA	NA	NA	NA	NA
9	45430293	45753164	Dscaml1	ENSMUSG00000032087	Down syndrome cell adhesion molecule like 1 [Source:MGI Symbol;Acc:MGI:2150309]	1	NA	44.0193	48.1422	55.5467	47.1242	11.5274	-1.01799	198	74.4113	75.3383	76.0874	75.9083	0.382419	-0.0456051	NA	0.0262637	NA	0.0204783	NA	0.0923471	NA
9	48654311	48835945	Zbtb16	ENSMUSG00000066687	zinc finger and BTB domain containing 16 [Source:MGI Symbol;Acc:MGI:103222]	1	NA	27.5167	36.1382	40.9576	38.6304	13.4409	2.49223	126	76.0388	77.0341	77.0448	77.586	295.519	-0.88403	0.0176092	-0.0899085	0.923338	0.947641	0.00287227	1.74176	3.56862e-10
9	49504361	49798922	Ncam1	ENSMUSG00000039542	neural cell adhesion molecule 1 [Source:MGI Symbol;Acc:MGI:97281]	1	NA	72.3182	75.589	83.1514	78.4986	10.8332	2.90955	167	76.368	77.6405	78.0597	78.5942	3.20558	0.170356	NA	-0.10777	NA	-0.301824	NA	-0.57995	NA
9	51289686	51328917	1810046K07Rik	ENSMUSG00000036027	RIKEN cDNA 1810046K07 gene [Source:MGI Symbol;Acc:MGI:1917059]	1	NA	79.546	82.6643	90.7836	88.7359	11.2376	6.07164	26	75.5837	77.3825	78.7023	78.8389	5.31239	0.411445	0.576499	0.311107	NA	-0.380507	0.425593	-0.480845	0.316535
9	56089962	56128888	Pstpip1	ENSMUSG00000032322	proline-serine-threonine phosphatase-interacting protein 1 [Source:MGI Symbol;Acc:MGI:1321396]	1	NA	57.8861	66.3558	71.8421	64.5615	13.956	-1.79439	25	76.7881	78.1873	79.1463	79.3952	10.3118	0.729252	0.246939	0.555177	0.478226	0.271124	0.624096	0.0970486	0.878789
9	56618475	56685253	Lingo1	ENSMUSG00000049556	leucine rich repeat and Ig domain containing 1 [Source:MGI Symbol;Acc:MGI:1915522]	1	NA	41.0929	42.3857	55.9323	50.5561	14.8395	8.17043	42	72.8264	73.8927	74.5294	74.5594	0	NA	NA	NA	NA	NA	NA	NA	NA
9	58218076	58249786	Pml	ENSMUSG00000036986	promyelocytic leukemia [Source:MGI Symbol;Acc:MGI:104662]	1	NA	37.9775	41.7638	50.0467	45.0795	12.0692	3.31573	23	74.5338	75.4517	76.2712	76.4882	61.9895	0.715622	0.0358369	0.273743	0.6571	0.237381	0.526338	-0.204497	0.531689
9	58823512	58860955	Hcn4	ENSMUSG00000032338	hyperpolarization-activated, cyclic nucleotide-gated K+ 4 [Source:MGI Symbol;Acc:MGI:1298209]	1	NA	67.0226	77.1386	77.3831	75.9166	10.3605	-1.22205	25	68.0312	70.4183	73.0088	71.4758	0	NA	NA	NA	NA	NA	NA	NA	NA
9	59577917	59607292	Celf6	ENSMUSG00000032297	CUGBP, Elav-like family member 6 [Source:MGI Symbol;Acc:MGI:1923433]	1	NA	68.9482	76.4467	81.3077	77.4775	12.3596	1.03083	20	66.7087	68.903	71.4698	70.3419	0	NA	NA	NA	NA	NA	NA	NA	NA
9	68653786	69388246	Rora	ENSMUSG00000032238	RAR-related orphan receptor alpha [Source:MGI Symbol;Acc:MGI:104661]	1	NA	49.9736	48.3084	61.4125	62.8971	11.4389	14.5886	495	81.8565	82.3982	83.3062	83.7504	2025.29	-0.124485	0.658987	0.129612	0.720884	0.715697	4.97242e-06	0.969794	1.21405e-12
9	69453620	69491795	Anxa2	ENSMUSG00000032231	annexin A2 [Source:MGI Symbol;Acc:MGI:88246]	1	NA	77.0591	86.0412	87.4006	81.2794	10.3415	-4.76183	33	77.6733	79.0306	79.9993	79.9368	103.779	0.140478	0.793265	-0.050776	0.948474	0.248549	0.469357	0.0572955	0.882427
9	69477029	69479598	Gm16144	ENSMUSG00000086399	predicted gene 16144 [Source:MGI Symbol;Acc:MGI:3801782]	1	NA	77.0591	86.0412	87.4006	81.2794	10.3415	-4.76183	4	75.4926	79.7745	79.5113	77.6323	0	NA	NA	NA	NA	NA	NA	NA	NA
9	70407689	70421554	Ccnb2	ENSMUSG00000032218	cyclin B2 [Source:MGI Symbol;Acc:MGI:88311]	1	NA	41.6406	44.5925	54.7402	52.6198	13.0997	8.02732	13	81.9995	82.0227	85.2128	85.5884	21.0446	-0.23734	0.747378	0.469202	0.504374	0.281433	0.561343	0.987975	0.00610917
9	83548338	83600292	Sh3bgrl2	ENSMUSG00000032261	SH3 domain binding glutamic acid-rich protein like 2 [Source:MGI Symbol;Acc:MGI:1915350]	1	NA	65.5387	64.8334	76.5193	69.777	10.9806	4.94357	37	81.3323	83.0292	85.1407	83.9913	363.156	-0.0616994	0.879793	-0.140496	0.757401	0.347683	0.106499	0.268886	0.180439
9	85320439	85327124	Fam46a	ENSMUSG00000032265	family with sequence similarity 46, member A [Source:MGI Symbol;Acc:MGI:2670964]	1	NA	34.5953	34.1916	50.8899	48.0095	16.2946	13.8179	9	34.6213	34.7548	40.825	39.6385	173.951	-0.205776	0.478631	-0.0207068	0.969703	0.422702	0.0276413	0.607771	0.000242808
9	96943482	97018843	Spsb4	ENSMUSG00000046997	splA/ryanodine receptor domain and SOCS box containing 4 [Source:MGI Symbol;Acc:MGI:2183445]	1	NA	75.2146	80.6339	87.1116	82.6062	11.897	1.9723	59	77.2918	77.7642	78.8748	78.7063	25.7708	0.0959575	0.897883	0.548654	0.389604	-0.65162	0.0946929	-0.198924	0.639194
9	104040662	104127463	Acad11	ENSMUSG00000090150	acyl-Coenzyme A dehydrogenase family, member 11 [Source:MGI Symbol;Acc:MGI:2143169]	1	NA	80.7428	83.5968	94.057	87.212	13.3142	3.61518	65	79.8976	81.0271	80.8342	81.9372	16664	-0.189495	0.386585	-0.241983	0.357807	0.416367	0.00669595	0.363879	0.00847129
9	104098138	104126643	Ccrl1	ENSMUSG00000079355	chemokine (C-C motif) receptor-like 1 [Source:MGI Symbol;Acc:MGI:2181676]	1	NA	80.7428	83.5968	94.057	87.212	13.3142	3.61518	22	82.7074	83.353	84.7917	85.2716	NA	NA	NA	NA	NA	NA	NA	NA	NA
9	107569117	107572776	Hyal2	ENSMUSG00000010047	hyaluronoglucosaminidase 2 [Source:MGI Symbol;Acc:MGI:1196334]	1	NA	54.9481	54.9619	66.1618	64.2848	11.2138	9.32293	5	40.2264	41.2603	45.0925	45.8135	273.545	0.344181	0.0778359	0.209042	0.442408	0.948092	5.9423e-11	0.812953	2.11495e-10
9	107928469	107932461	4921517D21Rik	ENSMUSG00000066368	RIKEN cDNA 4921517D21 gene [Source:MGI Symbol;Acc:MGI:1914972]	1	NA	68.3331	73.4794	79.8049	76.602	11.4718	3.12251	6	79.3063	81.2153	83.3715	82.8105	0	NA	NA	NA	NA	NA	NA	NA	NA
9	107935920	107949691	Camkv	ENSMUSG00000032936	CaM kinase-like vesicle-associated [Source:MGI Symbol;Acc:MGI:2384296]	1	NA	68.3331	73.4794	79.8049	76.602	11.4718	3.12251	9	79.0932	80.3955	82.6252	81.2383	0	NA	NA	NA	NA	NA	NA	NA	NA
9	108347831	108392529	Usp4	ENSMUSG00000032612	ubiquitin specific peptidase 4 (proto-oncogene) [Source:MGI Symbol;Acc:MGI:98905]	1	NA	59.4318	62.9744	77.7738	77.0066	18.3419	14.0322	32	83.0665	83.8623	85.1168	86.0846	1198.65	-0.119361	0.552353	0.225164	0.296389	-0.526312	2.06973e-05	-0.181787	0.152585
9	110476994	110525179	Kif9	ENSMUSG00000032489	kinesin family member 9 [Source:MGI Symbol;Acc:MGI:1098237]	1	NA	79.5526	85.3203	91.0789	85.705	11.5263	0.38469	27	76.3243	78.6386	80.7976	80.0143	8.83581	-0.100398	0.923233	-0.195175	0.860849	-0.317405	0.555294	-0.412182	0.416875
9	122175879	122294374	Ano10	ENSMUSG00000037949	anoctamin 10 [Source:MGI Symbol;Acc:MGI:2143103]	1	NA	71.7385	75.4214	82.8965	76.3599	11.158	0.93844	69	82.8295	83.6184	84.8308	85.2377	199.423	-0.37859	0.0589759	-0.197095	0.570882	-0.415592	0.0185677	-0.234097	0.187818
9	123366940	123462664	Lars2	ENSMUSG00000035202	leucyl-tRNA synthetase, mitochondrial [Source:MGI Symbol;Acc:MGI:2142973]	1	NA	77.7692	81.2826	89.0193	87.5609	11.2501	6.27831	46	81.7282	81.9232	83.7353	83.5944	324.835	0.368959	0.527682	-0.211522	0.804952	0.3782	0.377747	-0.202281	0.644139
10	7832470	7870397	Zc3h12d	ENSMUSG00000039981	zinc finger CCCH type containing 12D [Source:MGI Symbol;Acc:MGI:3045313]	1	NA	44.7856	67.9173	62.7313	58.7748	17.9458	-9.14255	27	74.6807	77.3616	76.1034	77.1435	43.51	0.458249	0.409802	0.613602	0.35059	-0.982316	0.0105676	-0.826963	0.0210771
10	13966379	14151376	Hivep2	ENSMUSG00000015501	human immunodeficiency virus type I enhancer binding protein 2 [Source:MGI Symbol;Acc:MGI:1338076]	1	NA	65.6701	66.821	78.4589	76.527	12.7888	9.70596	123	81.7342	82.6308	83.3581	83.5708	96.1353	0.368833	0.277636	0.419534	0.300262	0.334683	0.241464	0.385385	0.10394
10	18390322	18533892	Nhsl1	ENSMUSG00000039835	NHS-like 1 [Source:MGI Symbol;Acc:MGI:106390]	1	NA	15.4684	24.3455	25.9335	30.4008	10.4651	6.05529	109	79.9488	81.0134	82.1253	82.4226	34.3024	-0.119573	0.860986	0.0768438	0.937553	-0.0928073	0.850359	0.10361	0.814142
10	20148471	20281589	Mtap7	ENSMUSG00000019996	microtubule-associated protein 7 [Source:MGI Symbol;Acc:MGI:1328328]	1	NA	34.3072	37.4048	44.6593	40.6432	10.352	3.23839	111	78.1678	78.5921	78.6806	79.6167	378.252	-0.289825	0.24645	0.00193551	0.997805	-0.0767067	0.766962	0.215054	0.26756
10	23785211	23787195	Rps12	ENSMUSG00000061983	ribosomal protein S12 [Source:MGI Symbol;Acc:MGI:98105]	1	NA	60.6804	63.3224	75.6483	70.1045	14.9678	6.78202	5	32.4649	33.7647	39.5615	37.26	3210.47	-0.18868	0.335488	0.00660553	0.990113	0.340643	0.017992	0.535928	8.95296e-06
10	23785347	23785475	Snora33	ENSMUSG00000070063	small nucleolar RNA, H/ACA box 33 [Source:MGI Symbol;Acc:MGI:3819501]	1	NA	60.6804	63.3224	75.6483	70.1045	14.9678	6.78202	2	43.2894	45.7724	56.7854	51.7092	NA	NA	NA	NA	NA	NA	NA	NA	NA
10	23785750	23785823	Snord100	ENSMUSG00000080486	small nucleolar RNA, C/D box 100 [Source:MGI Symbol;Acc:MGI:3819514]	1	NA	60.6804	63.3224	75.6483	70.1045	14.9678	6.78202	2	43.2894	45.7724	56.7854	51.7092	NA	NA	NA	NA	NA	NA	NA	NA	NA
10	33512286	33624769	Clvs2	ENSMUSG00000019785	clavesin 2 [Source:MGI Symbol;Acc:MGI:2443223]	1	NA	60.1381	66.6358	71.9264	68.6828	11.7884	2.04705	34	69.1464	71.6498	71.0389	70.938	0	NA	NA	NA	NA	NA	NA	NA	NA
10	41188172	41303241	Fig4	ENSMUSG00000038417	FIG4 homolog (S. cerevisiae) [Source:MGI Symbol;Acc:MGI:2143585]	1	NA	76.4448	78.4537	90.41	86.6723	13.9652	8.21865	83	84.2848	84.8847	86.4962	87.4776	247.119	-0.167683	0.543428	0.060384	0.909257	-0.707039	5.51019e-05	-0.478972	0.00331418
10	42181841	42276755	Foxo3	ENSMUSG00000048756	forkhead box O3 [Source:MGI Symbol;Acc:MGI:1890081]	1	NA	57.5809	64.5167	68.5431	67.8853	10.9622	3.36866	89	70.1749	71.5188	71.4651	72.1748	970.385	-0.338522	0.0580722	0.0370816	0.931493	0.470293	0.00137136	0.845897	1.02923e-11
10	60762610	60831581	Unc5b	ENSMUSG00000020099	unc-5 homolog B (C. elegans) [Source:MGI Symbol;Acc:MGI:894703]	1	NA	74.2432	75.3136	84.8482	83.4818	10.605	8.16811	51	69.3239	69.6511	72.1145	71.8022	112.094	0.317748	0.480921	-0.286539	0.606055	1.24323	3.93935e-06	0.638947	0.0162972
10	61319657	61383523	X99384	ENSMUSG00000020092	cDNA sequence X99384 [Source:MGI Symbol;Acc:MGI:1351623]	1	NA	56.622	66.3794	68.8149	76.3103	12.1929	9.93096	46	82.4695	84.5261	84.4401	84.7526	363.044	-0.166427	0.477454	-0.00538238	0.993592	-0.099497	0.625047	0.0615475	0.750188
10	61475833	61582226	Lrrc20	ENSMUSG00000037151	leucine rich repeat containing 20 [Source:MGI Symbol;Acc:MGI:2387182]	1	NA	63.7604	63.3476	78.3874	71.4022	14.6271	8.05459	73	84.4396	85.0392	86.3883	86.3915	60.7053	0.18926	0.701869	0.479859	0.330936	-0.383897	0.247824	-0.0932978	0.796466
10	62107655	62143920	2010107G23Rik	ENSMUSG00000020083	RIKEN cDNA 2010107G23 gene [Source:MGI Symbol;Acc:MGI:1917144]	1	NA	12.0667	14.5	23.0536	16.7082	10.9869	2.20818	26	45.4063	47.0796	50.5273	48.7666	61.2615	-0.217751	0.662891	0.134563	0.878775	-1.32219	6.28343e-06	-0.969875	0.000405609
10	63319005	63381704	Sirt1	ENSMUSG00000020063	sirtuin 1 (silent mating type information regulation 2, homolog) 1 (S. cerevisiae) [Source:MGI Symbol;Acc:MGI:2135607]	1	NA	39.1682	53.247	49.2434	53.0635	10.0752	-0.183575	38	75.6769	77.31	76.358	78.0756	478.852	0.21597	0.230429	0.0383448	0.92193	0.508669	8.99565e-05	0.331044	0.00596375
10	63353853	63366887	Gm16145	ENSMUSG00000085372	predicted gene 16145 [Source:MGI Symbol;Acc:MGI:3802016]	1	NA	39.1682	53.247	49.2434	53.0635	10.0752	-0.183575	9	83.908	88.3134	86.474	87.6493	0	NA	NA	NA	NA	NA	NA	NA	NA
10	67096125	67256326	Jmjd1c	ENSMUSG00000037876	jumonji domain containing 1C [Source:MGI Symbol;Acc:MGI:1918614]	1	NA	35.5482	46.7284	50.6668	52.2179	15.1185	5.48944	97	70.6043	71.2585	72.1058	73.5281	1429.92	-0.0346962	0.898007	0.178277	0.450843	0.139023	0.369141	0.351997	0.0022996
10	67535475	67542188	Egr2	ENSMUSG00000037868	early growth response 2 [Source:MGI Symbol;Acc:MGI:95296]	1	NA	40.15	37.4433	52.1699	47.7811	12.0199	10.3378	9	32.8012	33.711	37.303	35.7051	3.83265	1.50141	0.00142583	0.330815	NA	0.224534	0.65573	-0.946063	0.0261947
10	68095593	68278726	Arid5b	ENSMUSG00000019947	AT rich interactive domain 5B (MRF1-like) [Source:MGI Symbol;Acc:MGI:2175912]	1	NA	36.3841	39.2537	48.9431	49.1507	12.5591	9.89702	133	72.6884	72.6441	73.2451	74.0499	241.362	-0.244486	0.429984	0.0848463	0.880938	0.286506	0.223895	0.615837	0.000908535
10	75646110	75764357	Cabin1	ENSMUSG00000020196	calcineurin binding protein 1 [Source:MGI Symbol;Acc:MGI:1298375]	1	NA	79.9683	80.4004	93.8865	91.0156	13.9182	10.6152	75	85.9703	86.3473	87.3892	87.8785	225.16	0.0950565	0.792026	0.216145	0.566708	-0.10895	0.673318	0.0121383	0.96376
10	79781474	79790961	Prss57	ENSMUSG00000020323	protease, serine 57 [Source:MGI Symbol;Acc:MGI:1920356]	1	NA	61.1384	66.0765	71.6078	69.8731	10.4694	3.7966	8	67.0378	68.4316	71.7948	71.7423	0	NA	NA	NA	NA	NA	NA	NA	NA
10	79996494	80015572	Abca7	ENSMUSG00000035722	ATP-binding cassette, sub-family A (ABC1), member 7 [Source:MGI Symbol;Acc:MGI:1351646]	1	NA	56.0602	58.754	69.9896	68.1952	13.9294	9.44124	15	68.3435	70.3052	74.2763	75.2068	230.315	0.218597	0.469272	0.141876	0.75701	0.138561	0.592061	0.0618406	0.808275
10	80356459	80365489	Plk5	ENSMUSG00000035486	polo-like kinase 5 (Drosophila) [Source:MGI Symbol;Acc:MGI:3026984]	1	NA	73.3692	82.5032	83.7237	81.0729	10.3545	-1.4303	7	64.988	70.126	71.4824	70.2226	31.556	-0.322274	0.629596	0.189225	0.845478	0.0658091	0.910434	0.577308	0.147454
10	80583649	80590341	Fam108a	ENSMUSG00000003346	family with sequence similarity 108, member A [Source:MGI Symbol;Acc:MGI:106388]	1	NA	47.5089	57.4952	59.9817	60.5637	12.4729	3.06846	6	45.1951	52.6726	50.6181	52.1657	1255.28	-0.221978	0.154232	0.042077	0.904277	0.0115415	0.951699	0.275596	0.0143944
10	81357491	81366225	Mfsd12	ENSMUSG00000034854	major facilitator superfamily domain containing 12 [Source:MGI Symbol;Acc:MGI:3604804]	1	NA	60.6706	64.9198	79.607	76.7968	18.9364	11.877	7	66.2982	69.1218	72.8614	74.6652	277.801	0.3132	0.203833	-0.052548	0.92574	-0.0787332	0.767289	-0.444482	0.0103006
10	81363067	81365816	4930404N11Rik	ENSMUSG00000020234	RIKEN cDNA 4930404N11 gene [Source:MGI Symbol;Acc:MGI:1921072]	1	NA	60.6706	64.9198	79.607	76.7968	18.9364	11.877	4	74.3493	77.2052	83.3985	85.107	0.972555	-0.187754	NA	-0.0728801	NA	0.0417759	NA	0.15665	NA
10	81366222	81378516	Fzr1	ENSMUSG00000020235	fizzy/cell division cycle 20 related 1 (Drosophila) [Source:MGI Symbol;Acc:MGI:1926790]	1	NA	60.6706	64.9198	79.607	76.7968	18.9364	11.877	8	70.9634	74.0882	77.5657	77.0461	241.282	-0.174272	0.606025	-0.0544346	0.928359	-0.194784	0.440788	-0.0749463	0.776246
10	81461159	81462972	Gm16105	ENSMUSG00000084849	predicted gene 16105 [Source:MGI Symbol;Acc:MGI:3801737]	1	1	41.3673	42.9519	56.6819	47.1421	15.3146	4.19024	4	38.4672	39.7314	45.3387	43.478	0	NA	NA	NA	NA	NA	NA	NA	NA
10	81502306	81524225	Gna15	ENSMUSG00000034792	guanine nucleotide binding protein, alpha 15 [Source:MGI Symbol;Acc:MGI:95770]	1	NA	61.0482	65.4353	71.8798	70.8546	10.8316	5.41928	17	71.2498	71.9123	73.2793	71.6357	11.2652	0.380205	0.612706	-0.0931405	0.940006	0.142208	0.813844	-0.331138	0.516588
10	85891970	85916945	Prdm4	ENSMUSG00000035529	PR domain containing 4 [Source:MGI Symbol;Acc:MGI:1920093]	1	NA	58.4768	61.0765	69.6054	65.4987	11.1286	4.42218	19	81.2847	81.4062	82.9141	82.9537	94.6656	0.185944	0.627928	-0.252507	0.573622	0.339289	0.186262	-0.0991613	0.727283
10	93247414	93311135	Elk3	ENSMUSG00000008398	ELK3, member of ETS oncogene family [Source:MGI Symbol;Acc:MGI:101762]	1	NA	46.6548	61.1942	57.4452	57.4958	10.7905	-3.69846	53	71.5888	72.6845	73.1928	73.6268	131.93	0.263813	0.366253	0.536483	0.0662909	-0.124182	0.659625	0.148488	0.511154
10	95174746	95324097	Cradd	ENSMUSG00000045867	CASP2 and RIPK1 domain containing adaptor with death domain [Source:MGI Symbol;Acc:MGI:1336168]	1	NA	55.0077	52.1195	67.6846	67.0021	12.6769	14.8825	130	80.2428	81.289	82.1918	82.0182	38.6459	0.207548	0.704236	0.00946509	0.994471	-0.135683	0.754337	-0.333767	0.317391
10	103063198	103236322	Lrriq1	ENSMUSG00000019892	leucine-rich repeats and IQ motif containing 1 [Source:MGI Symbol;Acc:MGI:1922228]	1	NA	65.8501	67.4321	76.1755	68.5734	10.3253	1.14136	65	67.5535	68.8465	70.2892	70.0952	0	NA	NA	NA	NA	NA	NA	NA	NA
10	105187663	105574451	Tmtc2	ENSMUSG00000036019	transmembrane and tetratricopeptide repeat containing 2 [Source:MGI Symbol;Acc:MGI:1914057]	1	NA	70.3208	80.7823	82.447	80.5439	12.1262	-0.23846	225	86.8113	87.5517	88.5465	88.5316	255.601	0.141556	0.71965	-0.222258	0.577815	1.69062	1.03934e-18	1.3268	6.21705e-14
10	108332189	108414391	Pawr	ENSMUSG00000035873	PRKC, apoptosis, WT1, regulator [Source:MGI Symbol;Acc:MGI:2149961]	1	NA	61.2169	57.204	71.9915	65.7416	10.7745	8.53762	71	81.0796	81.9117	82.9397	83.1532	232.89	-0.20882	0.559946	-0.362632	0.32255	0.850796	5.13105e-05	0.696984	0.000405302
10	108497650	109010982	Syt1	ENSMUSG00000035864	synaptotagmin I [Source:MGI Symbol;Acc:MGI:99667]	1	NA	51.0823	57.4026	64.6321	65.6254	13.5498	8.22282	287	79.982	81.568	82.0842	82.4633	52.4034	0.0585856	0.945749	0.228504	0.786268	0.169668	0.728527	0.339586	0.391817
10	114801726	114816831	Gm15723	ENSMUSG00000084865	predicted gene 15723 [Source:MGI Symbol;Acc:MGI:3783167]	1	NA	69.4492	76.6462	83.8917	78.3149	14.4425	1.66867	10	56.8296	59.1144	61.8786	60.6684	2.00764	0.172626	NA	-0.10799	NA	-0.439618	NA	-0.720234	NA
10	127000709	127020994	Avil	ENSMUSG00000025432	advillin [Source:MGI Symbol;Acc:MGI:1333798]	1	NA	70.8863	79.2578	82.7455	82.7409	11.8593	3.48308	22	81.212	82.4907	83.6106	85.3885	7.62677	0.244766	0.780948	-0.64174	NA	1.35975	0.00113951	0.47324	0.340586
10	127078907	127093169	Agap2	ENSMUSG00000025422	ArfGAP with GTPase domain, ankyrin repeat and PH domain 2 [Source:MGI Symbol;Acc:MGI:3580016]	1	NA	20.2583	22.4416	30.4673	35.2415	10.209	12.7999	11	57.8668	57.2064	60.9073	63.7846	21.3635	-0.10448	0.900495	-0.178609	0.858128	0.0732649	0.898929	-0.000864538	0.998709
10	127660918	127668568	Nab2	ENSMUSG00000025402	Ngfi-A binding protein 2 [Source:MGI Symbol;Acc:MGI:107563]	1	NA	51.7099	55.7459	66.2861	62.11	14.5761	6.36414	8	35.6975	35.6684	40.3454	36.6571	126.033	-0.0565918	0.931561	0.233459	0.707827	-0.132456	0.734949	0.157595	0.641642
10	127705170	127720887	Myo1a	ENSMUSG00000025401	myosin IA [Source:MGI Symbol;Acc:MGI:107732]	1	NA	72.8461	84.6786	86.3031	82.9305	13.4569	-1.74811	16	77.5041	80.8155	82.5611	83.5713	0	NA	NA	NA	NA	NA	NA	NA	NA
10	128377115	128408704	Ankrd52	ENSMUSG00000014498	ankyrin repeat domain 52 [Source:MGI Symbol;Acc:MGI:2444029]	1	NA	55.9571	59.3397	66.3103	64.0208	10.3532	4.68113	21	78.7422	80.3114	81.6636	81.7976	287.753	0.0709164	0.85437	0.291255	0.383663	0.00066909	0.998435	0.221007	0.261345
10	128391842	128395563	Gm17201	ENSMUSG00000090761	predicted gene 17201 [Source:MGI Symbol;Acc:MGI:4938028]	1	NA	55.9571	59.3397	66.3103	64.0208	10.3532	4.68113	4	75.5948	79.0942	80.9205	77.2598	0	NA	NA	NA	NA	NA	NA	NA	NA
10	128395934	128401224	Slc39a5	ENSMUSG00000039878	solute carrier family 39 (metal ion transporter), member 5 [Source:MGI Symbol;Acc:MGI:1919336]	1	NA	55.9571	59.3397	66.3103	64.0208	10.3532	4.68113	5	70.7147	72.9679	78.3367	77.9928	19.465	-1.28484	0.00366413	-2.27933	1.55306e-08	0.649326	0.103376	-0.345166	0.47884
11	3983636	3999326	Gal3st1	ENSMUSG00000049721	galactose-3-O-sulfotransferase 1 [Source:MGI Symbol;Acc:MGI:1858277]	1	NA	47.748	52.1761	58.6931	56.7534	10.9451	4.57727	12	77.7144	77.5006	79.0803	80.1017	24.1037	0.163905	0.832726	0.692485	0.239204	0.380646	0.403335	0.909226	0.00989494
11	4986824	5042791	Ap1b1	ENSMUSG00000009090	adaptor protein complex AP-1, beta 1 subunit [Source:MGI Symbol;Acc:MGI:1096368]	1	NA	43.3357	50.7761	55.4961	54.4258	12.1604	3.64968	30	78.8513	79.3164	80.9869	81.3375	794.291	-0.0580632	0.839579	0.0983278	0.778642	-0.378119	0.0117765	-0.221728	0.124229
11	5276324	5444847	Znrf3	ENSMUSG00000041961	zinc and ring finger 3 [Source:MGI Symbol;Acc:MGI:3039616]	1	NA	53.9873	54.3395	67.7095	61.2896	13.7222	6.95012	64	76.8839	77.3308	79.4344	79.0997	233.302	0.154593	0.630496	-0.0228501	0.967164	0.699965	0.000134178	0.522521	0.00204993
11	9016054	9048991	Sun3	ENSMUSG00000040985	Sad1 and UNC84 domain containing 3 [Source:MGI Symbol;Acc:MGI:3041199]	1	NA	78.0584	82.8972	90.041	86.8603	11.9827	3.96305	18	69.1803	71.6557	73.9083	72.8516	11.8002	-0.0766776	0.944131	0.368294	0.684739	-0.507212	0.304434	-0.0622398	0.922895
11	19924375	20024026	Spred2	ENSMUSG00000045671	sprouty-related, EVH1 domain containing 2 [Source:MGI Symbol;Acc:MGI:2150019]	1	NA	14.4563	21.7178	24.6121	19.3313	10.1558	-2.38647	80	76.811	78.1213	78.1507	79.4271	77.5655	-0.100762	0.836293	0.148851	0.79281	0.329822	0.231092	0.579435	0.00921603
11	28385685	28584324	Ccdc85a	ENSMUSG00000032878	coiled-coil domain containing 85A [Source:MGI Symbol;Acc:MGI:2445069]	1	NA	70.6405	77.5756	83.3372	80.1469	12.6967	2.57123	38	73.4935	74.5921	74.9318	75.0581	0.0931793	-0.0851797	NA	-0.00748266	NA	-0.0753613	NA	0.00233577	NA
11	32642724	32746816	Fbxw11	ENSMUSG00000020271	F-box and WD-40 domain protein 11 [Source:MGI Symbol;Acc:MGI:2144023]	1	NA	59.4631	61.2422	72.2079	66.4031	12.7448	5.16094	58	80.5239	81.0019	81.8232	82.0401	961.96	-0.152692	0.29855	-0.253439	0.115355	-0.168569	0.16135	-0.269316	0.00642063
11	33973961	34098554	4930469K13Rik	ENSMUSG00000085684	RIKEN cDNA 4930469K13 gene [Source:MGI Symbol;Acc:MGI:1924124]	1	NA	72.3025	80.6442	82.6367	82.5999	10.3342	1.95573	73	74.295	75.3482	75.5955	76.361	0	NA	NA	NA	NA	NA	NA	NA	NA
11	34046920	34092295	Lcp2	ENSMUSG00000002699	lymphocyte cytosolic protein 2 [Source:MGI Symbol;Acc:MGI:1321402]	1	NA	72.3025	80.6442	82.6367	82.5999	10.3342	1.95573	31	72.6792	73.5389	74.2953	75.7245	58.6263	0.811572	0.0320459	0.569033	0.284777	0.22838	0.589826	-0.0141592	0.975547
11	35797381	35798884	Fbll1	ENSMUSG00000051062	fibrillarin-like 1 [Source:MGI Symbol;Acc:MGI:3034689]	1	NA	22.6714	32.3735	34.2864	26.8098	11.6149	-5.56371	3	35.8908	43.8318	44.7139	40.4004	0	NA	NA	NA	NA	NA	NA	NA	NA
11	43259791	43311088	Gm12147	ENSMUSG00000086791	predicted gene 12147 [Source:MGI Symbol;Acc:MGI:3649954]	1	NA	70.8618	77.4799	81.0614	78.4891	10.1996	1.00917	18	77.1266	78.7102	79.6173	79.5342	0	NA	NA	NA	NA	NA	NA	NA	NA
11	48800866	48800932	SNORD95	ENSMUSG00000064500	Small nucleolar RNA SNORD95 [Source:RFAM;Acc:RF00189]	1	NA	8.15887	13.3498	18.8413	16.3237	10.6825	2.97389	2	4.32229	7.06775	9.50401	8.56184	NA	NA	NA	NA	NA	NA	NA	NA	NA
11	48803139	48803206	Snord95	ENSMUSG00000064780	small nucleolar RNA, C/D box 95 [Source:MGI Symbol;Acc:MGI:3819567]	1	NA	42.9534	53.2125	57.3802	56.1219	14.4268	2.90944	2	60.7594	68.6765	70.5582	70.5939	NA	NA	NA	NA	NA	NA	NA	NA	NA
11	52764634	53188538	Fstl4	ENSMUSG00000036264	follistatin-like 4 [Source:MGI Symbol;Acc:MGI:2443199]	1	NA	72.3791	83.4134	83.6779	78.4887	11.2989	-4.92476	252	77.9031	79.3281	79.39	79.5069	0.477832	0.0120954	NA	0.0766558	NA	-0.0538022	NA	0.0107581	NA
11	57645442	57787514	Galnt10	ENSMUSG00000020520	No description	1	NA	78.5561	82.4762	89.162	84.7242	10.6059	2.24798	102	84.6434	85.256	87.0825	86.7178	79.6041	-0.219459	0.610801	0.375508	0.453093	-0.665334	0.0156864	-0.0703673	0.842428
11	58625073	58626044	Olfr323	ENSMUSG00000043880	olfactory receptor 323 [Source:MGI Symbol;Acc:MGI:3030157]	1	NA	81.025	81.8709	91.4159	85.3689	10.3909	3.49798	4	79.6404	80.3116	86.8599	83.4829	0	NA	NA	NA	NA	NA	NA	NA	NA
11	59963181	59964944	Rasd1	ENSMUSG00000049892	RAS, dexamethasone-induced 1 [Source:MGI Symbol;Acc:MGI:1270848]	1	NA	25.9992	34.1667	39.1427	38.6919	13.1435	4.52518	5	36.1484	39.3329	41.2843	42.9578	1.89761	0.190571	NA	-0.0593431	NA	0.486774	NA	0.23686	NA
11	60417145	60450927	4933439F18Rik	ENSMUSG00000018415	RIKEN cDNA 4933439F18 gene [Source:MGI Symbol;Acc:MGI:1914021]	1	NA	76.9666	80.9206	88.4773	85.1232	11.5107	4.20264	17	77.0735	78.011	79.9363	79.843	585.616	-0.0411666	0.886088	-0.0953395	0.76997	0.263578	0.0782941	0.209405	0.128257
11	67078300	67102291	Myh3	ENSMUSG00000020908	myosin, heavy polypeptide 3, skeletal muscle, embryonic [Source:MGI Symbol;Acc:MGI:1339709]	1	NA	45.1776	43.6675	55.8228	50.3899	10.6452	6.72248	26	70.0407	72.0122	73.9328	74.0795	0	NA	NA	NA	NA	NA	NA	NA	NA
11	67455437	67688990	Gas7	ENSMUSG00000033066	growth arrest specific 7 [Source:MGI Symbol;Acc:MGI:1202388]	1	NA	64.486	75.5158	76.7443	70.2646	12.2584	-5.25119	135	83.0205	83.4102	85.2329	84.8791	68.1759	0.298879	0.456019	0.609131	0.15	-0.542499	0.0700964	-0.232247	0.427777
11	68985697	69008460	Pfas	ENSMUSG00000020899	phosphoribosylformylglycinamidine synthase (FGAR amidotransferase) [Source:MGI Symbol;Acc:MGI:2684864]	1	1	6.77143	5.4303	21.6056	12.1481	14.8341	6.71779	20	78.8294	79.7776	82.3838	82.2111	359.462	0.262284	0.419591	-0.00347845	0.996655	-0.0355642	0.917675	-0.301326	0.177772
11	69015911	69036473	1500010J02Rik	ENSMUSG00000020898	RIKEN cDNA 1500010J02 gene [Source:MGI Symbol;Acc:MGI:1916214]	1	NA	82.92	88.8715	93.8342	92.0192	10.9142	3.14761	19	75.4173	76.9128	77.4894	77.4149	58.3872	0.160536	0.766304	0.438534	0.419421	-0.579397	0.0722747	-0.301398	0.337601
11	69395487	69396680	Lsmd1	ENSMUSG00000059278	LSM domain containing 1 [Source:MGI Symbol;Acc:MGI:1925554]	1	NA	53.5828	62.7072	64.5128	59.3814	10.93	-3.32578	6	15.4655	17.1384	17.6592	16.4693	273.601	0.0582974	0.862672	-0.102653	0.792531	0.569049	0.000428688	0.408099	0.00685025
11	69398508	69413675	Kdm6b	ENSMUSG00000018476	KDM1 lysine (K)-specific demethylase 6B [Source:MGI Symbol;Acc:MGI:2448492]	1	NA	65.7673	77.4356	78.1562	73.0661	12.3889	-4.36951	13	46.8732	48.3844	49.7646	49.1544	60.7983	0.336889	0.429319	-0.253147	0.649759	1.02531	0.00012074	0.435275	0.11253
11	69682577	69696098	BC096441	ENSMUSG00000018752	cDNA sequence BC096441 [Source:MGI Symbol;Acc:MGI:3845075]	1	NA	49.746	58.4642	61.6585	59.5553	11.9125	1.09118	11	54.1658	55.4698	57.6593	57.739	103.479	0.236985	0.488253	0.318707	0.423614	0.138889	0.640943	0.22061	0.342667
11	71702310	71704344	Gm12325	ENSMUSG00000085659	predicted gene 12325 [Source:MGI Symbol;Acc:MGI:3651349]	1	NA	66.0987	78.6625	78.9746	75.2898	12.8759	-3.3727	3	71.7984	79.0903	79.6763	77.1997	0	NA	NA	NA	NA	NA	NA	NA	NA
11	71749920	71789647	Wscd1	ENSMUSG00000020811	WSC domain containing 1 [Source:MGI Symbol;Acc:MGI:2448493]	1	NA	35.4789	41.4822	47.4573	44.905	11.9784	3.42287	27	72.9939	75.0179	75.1585	76.1305	6.09708	0.496741	0.481072	0.279211	NA	0.571367	0.216239	0.353838	0.493111
11	72027963	72037509	Aipl1	ENSMUSG00000040554	aryl hydrocarbon receptor-interacting protein-like 1 [Source:MGI Symbol;Acc:MGI:2148800]	1	NA	51.3095	62.7041	63.0807	59.3306	11.7713	-3.37354	9	61.8845	65.0957	63.9071	64.7069	0	NA	NA	NA	NA	NA	NA	NA	NA
11	74383356	74590186	Rap1gap2	ENSMUSG00000038807	RAP1 GTPase activating protein 2 [Source:MGI Symbol;Acc:MGI:3028623]	1	NA	40.1603	54.446	52.5015	48.9134	12.3412	-5.53258	119	77.6108	78.7664	79.8325	79.8286	30.3308	0.472025	0.391037	0.556739	0.400772	-0.296554	0.531046	-0.21184	0.634259
11	76679808	76698664	Tusc5	ENSMUSG00000046275	tumor suppressor candidate 5 [Source:MGI Symbol;Acc:MGI:3029307]	1	NA	67.0907	79.8667	79.5939	77.5189	12.5033	-2.34788	12	75.7427	78.8603	81.0489	78.0423	5.23553	0.384286	0.607677	0.143354	NA	0.659749	0.135343	0.418816	0.399168
11	78343482	78349164	Unc119	ENSMUSG00000002058	unc-119 homolog (C. elegans) [Source:MGI Symbol;Acc:MGI:1328357]	1	NA	56.4103	61.5619	67.175	59.4251	10.7646	-2.1368	6	73.1448	73.3452	77.6997	74.0932	122.839	0.189837	0.676026	0.108635	0.873381	0.592044	0.0254549	0.510843	0.0345436
11	78394485	78405657	Gm11194	ENSMUSG00000085747	predicted gene 11194 [Source:MGI Symbol;Acc:MGI:3649278]	1	NA	59.5889	60.5286	71.5205	72.8664	11.9316	12.3378	10	71.2903	72.9644	76.1813	76.7129	0	NA	NA	NA	NA	NA	NA	NA	NA
11	78397087	78422217	Slc13a2	ENSMUSG00000001095	solute carrier family 13 (sodium-dependent dicarboxylate transporter), member 2 [Source:MGI Symbol;Acc:MGI:1276558]	1	NA	59.5889	60.5286	71.5205	72.8664	11.9316	12.3378	18	64.7033	66.1913	66.7276	67.4891	11.6352	-0.448879	0.523183	-0.248856	0.804448	-0.44148	0.37446	-0.241457	0.654365
11	78465697	78471945	Slc46a1	ENSMUSG00000020829	solute carrier family 46, member 1 [Source:MGI Symbol;Acc:MGI:1098733]	1	NA	72.1574	76.2219	83.6694	81.5014	11.5121	5.27948	7	66.207	70.8969	71.6645	71.2279	792.203	-0.354733	0.00420045	-0.325967	0.0418098	-0.221134	0.0765799	-0.192368	0.0943202
11	78472330	78497754	Sarm1	ENSMUSG00000050132	sterile alpha and HEAT/Armadillo motif containing 1 [Source:MGI Symbol;Acc:MGI:2136419]	1	NA	73.6808	81.2988	83.8592	77.6943	10.1784	-3.60452	17	65.5652	66.081	69.1528	68.5781	2.39581	-0.206958	NA	0.158024	NA	-0.0901009	NA	0.274882	NA
11	84763855	84777829	Gm11431	ENSMUSG00000087407	predicted gene 11431 [Source:MGI Symbol;Acc:MGI:3650047]	1	NA	47.9889	52.2563	58.611	55.4002	10.6221	3.14381	12	63.2494	66.1604	64.3394	66.0602	0	NA	NA	NA	NA	NA	NA	NA	NA
11	87568903	87590539	2004-09-01	ENSMUSG00000020486	septin 4 [Source:MGI Symbol;Acc:MGI:1270156]	1	NA	53.4698	57.3452	64.8068	63.6559	11.337	6.31067	17	70.5771	70.5647	73.2225	73.5249	237.494	-0.10188	0.752862	0.223118	0.522885	-0.344033	0.07767	-0.0190353	0.93948
11	88718645	88728893	C030037D09Rik	ENSMUSG00000087574	RIKEN cDNA C030037D09 gene [Source:MGI Symbol;Acc:MGI:1924865]	1	NA	13.8284	14.9501	28.4001	34.3174	14.5717	19.3673	11	63.5279	66.4571	66.6742	69.2218	10.7887	-0.0637066	0.953707	0.20331	0.851264	-0.0861807	0.891855	0.180836	0.747287
11	88993040	88996544	Gm11496	ENSMUSG00000085152	predicted gene 11496 [Source:MGI Symbol;Acc:MGI:3649410]	1	NA	66.1374	67.0813	79.6591	72.16	13.5217	5.07871	5	67.2997	66.6403	72.7748	70.5548	0	NA	NA	NA	NA	NA	NA	NA	NA
11	94408391	94474198	Cacna1g	ENSMUSG00000020866	calcium channel, voltage-dependent, T type, alpha 1G subunit [Source:MGI Symbol;Acc:MGI:1201678]	1	NA	72.3144	79.5044	83.7778	83.6875	11.4634	4.18314	37	70.7276	72.2201	73.8839	73.596	0.663158	0.0956297	NA	-0.0368461	NA	-0.119989	NA	-0.252465	NA
11	95712673	95835115	Zfp652	ENSMUSG00000075595	zinc finger protein 652 [Source:MGI Symbol;Acc:MGI:2442221]	1	NA	58.0206	65.6119	72.0109	69.811	13.9903	4.19913	72	74.0136	75.0523	75.747	76.5432	374.274	0.348314	0.139291	0.365296	0.214871	0.0746669	0.778105	0.0916487	0.67894
11	95824499	95832140	Phospho1	ENSMUSG00000050860	phosphatase, orphan 1 [Source:MGI Symbol;Acc:MGI:2447348]	1	NA	58.0206	65.6119	72.0109	69.811	13.9903	4.19913	6	51.7266	53.701	57.6343	57.757	15.2934	0.247222	0.756978	-0.35941	0.687108	-0.0397362	0.950304	-0.646369	0.141076
11	95830074	95842476	Abi3	ENSMUSG00000018381	ABI gene family, member 3 [Source:MGI Symbol;Acc:MGI:1913860]	1	NA	58.0206	65.6119	72.0109	69.811	13.9903	4.19913	10	55.2694	55.1369	59.055	57.8981	48.5643	0.519276	0.24645	0.499807	0.374833	0.215447	0.615937	0.195977	0.601588
11	96464593	96759130	Skap1	ENSMUSG00000057058	src family associated phosphoprotein 1 [Source:MGI Symbol;Acc:MGI:1925723]	1	NA	72.7388	75.2817	83.6588	81.1717	10.92	5.88994	241	77.0005	77.841	78.545	79.2257	13.9671	0.560139	0.349319	0.646253	0.364686	-0.594848	0.198425	-0.508734	0.246281
11	98704591	98729435	Med24	ENSMUSG00000017210	mediator complex subunit 24 [Source:MGI Symbol;Acc:MGI:1344385]	1	NA	27.9864	31.4327	38.6064	36.7363	10.62	5.30359	24	73.2005	73.3171	76.2324	73.9528	95.6047	-0.154721	0.729674	0.215744	0.721446	-1.06495	2.74464e-05	-0.694481	0.00344595
11	99345565	99351104	Krt27	ENSMUSG00000017588	keratin 27 [Source:MGI Symbol;Acc:MGI:1339999]	1	NA	65.958	64.3206	76.3403	73.987	10.3822	9.66636	8	77.7644	78.1967	81.9504	79.5093	0	NA	NA	NA	NA	NA	NA	NA	NA
11	100694884	100704271	Dhx58	ENSMUSG00000017830	DEXH (Asp-Glu-X-His) box polypeptide 58 [Source:MGI Symbol;Acc:MGI:1931560]	1	NA	55.4626	49.5221	68.6149	64.9891	13.1523	15.467	8	61.0528	59.2027	63.0688	64.7204	115.036	0.0724498	0.868361	0.310814	0.51628	-1.3884	5.37425e-10	-1.15004	4.51599e-09
11	100713850	100714575	Hspb9	ENSMUSG00000017832	heat shock protein, alpha-crystallin-related, B9 [Source:MGI Symbol;Acc:MGI:1922732]	1	NA	59.6364	60.5159	69.8233	66.5223	10.1869	6.00641	3	65.2302	65.9842	73.075	70.6345	0.106393	0.000473182	NA	0.0779256	NA	0.0102788	NA	0.0877312	NA
11	100715009	100738215	Rab5c	ENSMUSG00000019173	RAB5C, member RAS oncogene family [Source:MGI Symbol;Acc:MGI:105306]	1	NA	59.6364	60.5159	69.8233	66.5223	10.1869	6.00641	15	67.9614	70.5383	72.3935	71.9943	1211.51	-0.0218914	0.938858	-0.106851	0.690878	-0.0178333	0.926067	-0.102793	0.449042
11	102761439	102780262	Adam11	ENSMUSG00000020926	a disintegrin and metallopeptidase domain 11 [Source:MGI Symbol;Acc:MGI:1098667]	1	NA	65.6357	75.1357	75.6443	74.9557	10.0086	-0.18003	13	62.9229	64.7417	66.8371	66.6	53.6086	0.387583	0.60611	0.335993	0.716329	-0.0371012	0.953739	-0.0886913	0.888257
11	109225355	109298129	Rgs9	ENSMUSG00000020599	regulator of G-protein signaling 9 [Source:MGI Symbol;Acc:MGI:1338824]	1	NA	72.1049	86.8115	88.6899	80.407	16.585	-6.40454	55	76.9791	78.733	80.1069	79.688	10.9461	0.333997	0.666463	0.582408	0.437848	0.160908	0.783699	0.40932	0.394703
11	113244853	113650079	Slc39a11	ENSMUSG00000041654	solute carrier family 39 (metal ion transporter), member 11 [Source:MGI Symbol;Acc:MGI:1917056]	1	1	62.5737	59.1333	73.8831	65.9601	11.3093	6.82675	297	85.8609	86.6102	88.1204	88.0474	532.643	-0.27132	0.127029	0.0948534	0.791756	-0.821734	2.08679e-09	-0.45556	0.000415062
11	113661319	113684155	D11Wsu99e	ENSMUSG00000041629	DNA segment, Chr 11, Wayne State University 99, expressed [Source:MGI Symbol;Acc:MGI:106351]	1	NA	49.6856	57.1028	61.4617	56.0133	11.7761	-1.08951	17	66.1565	67.7521	67.6887	69.2045	64.9813	0.261097	0.572787	-0.132556	0.852669	0.761518	0.00678783	0.367865	0.197947
11	114798924	114806745	Gpr142	ENSMUSG00000034677	G protein-coupled receptor 142 [Source:MGI Symbol;Acc:MGI:2668437]	1	NA	80.7785	87.2353	90.9029	85.8277	10.1244	-1.40764	7	80.9745	83.2763	82.1453	81.4484	0	NA	NA	NA	NA	NA	NA	NA	NA
11	115799183	115813639	Caskin2	ENSMUSG00000034471	CASK-interacting protein 2 [Source:MGI Symbol;Acc:MGI:2157062]	1	NA	50.819	50.684	62.6762	56.5464	11.8571	5.86243	12	70.6455	68.05	71.5128	71.5939	171.814	0.3026	0.32061	0.223119	0.608962	0.241967	0.355066	0.162486	0.502006
11	115824049	115855780	Llgl2	ENSMUSG00000020782	lethal giant larvae homolog 2 (Drosophila) [Source:MGI Symbol;Acc:MGI:1918843]	1	1	30.5722	32.2411	43.254	34.0524	12.6817	1.81128	23	72.3682	72.1033	74.9848	73.453	996.327	-0.200084	0.190855	-0.00344897	0.994479	0.102768	0.480038	0.299403	0.00477322
11	118489762	118911597	Rbfox3	ENSMUSG00000025576	RNA binding protein, fox-1 homolog (C. elegans) 3 [Source:MGI Symbol;Acc:MGI:106368]	1	NA	48.679	48.1026	60.5439	65.8053	11.8649	17.7027	280	66.3863	67.5376	67.5881	68.646	12.8855	-0.338088	0.65423	-0.257984	0.789513	0.438533	0.367104	0.518637	0.258048
11	119143045	119228499	Tbc1d16	ENSMUSG00000039976	TBC1 domain family, member 16 [Source:MGI Symbol;Acc:MGI:2652878]	1	NA	73.331	77.6381	83.5764	80.1958	10.2454	2.55775	73	77.8042	79.2236	78.6524	79.66	438.058	0.0507141	0.860742	-0.017921	0.966614	0.287333	0.0591331	0.218698	0.119451
11	119602905	119899576	Rptor	ENSMUSG00000025583	regulatory associated protein of MTOR, complex 1 [Source:MGI Symbol;Acc:MGI:1921620]	1	NA	74.8218	79.5579	85.7808	85.328	10.959	5.7701	183	84.8194	85.5747	86.7001	86.8875	534.179	0.0706633	0.770707	0.158056	0.536392	-0.0591071	0.747465	0.0282855	0.87413
12	4713817	4738383	4930417G10Rik	ENSMUSG00000079177	RIKEN cDNA 4930417G10 gene [Source:MGI Symbol;Acc:MGI:1922105]	1	1	70.7901	76.4133	84.9834	73.366	14.1932	-3.04728	14	80.6505	82.8797	84.6147	83.8723	4.05198	0.233107	0.787261	-0.265161	NA	-0.260725	0.612568	-0.758993	0.082163
12	13269127	13583810	Nbas	ENSMUSG00000020576	neuroblastoma amplified sequence [Source:MGI Symbol;Acc:MGI:1918419]	1	NA	73.7004	77.4671	89.1332	81.7568	15.4329	4.2897	163	91.0439	91.5307	92.8176	92.5948	1032.43	-0.226215	0.255483	-0.396041	0.0597553	-0.565512	9.13875e-05	-0.735338	6.65463e-09
12	20990459	21200919	Gm20533	ENSMUSG00000090370	predicted gene 20533 [Source:MGI Symbol;Acc:MGI:5141998]	1	NA	59.4786	69.5008	73.1426	75.34	13.6641	5.83924	107	80.623	81.4986	82.0358	82.2552	21.272	0.237297	0.729114	0.317103	0.711724	-0.788824	0.052269	-0.709018	0.0610287
12	21111748	21270171	Asap2	ENSMUSG00000052632	ArfGAP with SH3 domain, ankyrin repeat and PH domain 2 [Source:MGI Symbol;Acc:MGI:2685438]	1	NA	59.4786	69.5008	73.1426	75.34	13.6641	5.83924	100	81.3081	82.2325	83.1001	83.5374	123.447	0.490371	0.0907794	0.311245	0.532256	-0.935537	0.000151176	-1.11466	1.10446e-07
12	37880705	38633410	Dgkb	ENSMUSG00000036095	diacylglycerol kinase, beta [Source:MGI Symbol;Acc:MGI:2442474]	1	NA	60.9003	73.2781	73.4568	72.2327	12.5565	-1.04545	240	72.4864	73.9892	74.3512	74.9324	1.16159	-0.00583229	NA	-0.155362	NA	0.234025	NA	0.084495	NA
12	41024090	41955588	Immp2l	ENSMUSG00000056899	IMP2 inner mitochondrial membrane peptidase-like (S. cerevisiae) [Source:MGI Symbol;Acc:MGI:2135611]	1	NA	69.9091	80.5743	82.1826	79.9632	12.2735	-0.61107	374	84.4273	85.6891	86.6239	86.8869	531.186	-0.104102	0.685839	0.112199	0.733039	0.159209	0.36556	0.375509	0.00473502
12	41451673	41485751	Lrrn3	ENSMUSG00000036295	leucine rich repeat protein 3, neuronal [Source:MGI Symbol;Acc:MGI:106036]	1	NA	69.9091	80.5743	82.1826	79.9632	12.2735	-0.61107	22	80.1061	83.8475	84.0271	83.687	44.923	-0.164047	0.790497	-0.291098	0.667189	0.156627	0.717265	0.0295758	0.949851
12	56712634	57197472	Slc25a21	ENSMUSG00000035472	solute carrier family 25 (mitochondrial oxodicarboxylate carrier), member 21 [Source:MGI Symbol;Acc:MGI:2445059]	1	NA	73.0593	77.8461	85.7373	84.4495	12.678	6.6034	254	81.6842	83.2302	83.5809	83.8812	207.833	-0.028879	0.954885	0.332132	0.404579	-0.744531	0.000643183	-0.38352	0.0691292
12	69746848	69790707	Cdkl1	ENSMUSG00000020990	cyclin-dependent kinase-like 1 (CDC2-related kinase) [Source:MGI Symbol;Acc:MGI:1918341]	1	NA	64.0049	72.6464	74.3038	70.4907	10.2989	-2.15562	36	72.5162	74.2752	74.9994	75.7974	5.2456	0.283871	0.734463	0.322289	NA	-0.194695	0.729457	-0.156278	0.793382
12	72101292	72185029	4930403N07Rik	ENSMUSG00000021086	RIKEN cDNA 4930403N07 gene [Source:MGI Symbol;Acc:MGI:1921186]	1	NA	59.3208	68.3861	69.6025	65.4826	10.2817	-2.90349	46	79.5547	80.4648	81.3821	81.5027	0	NA	NA	NA	NA	NA	NA	NA	NA
12	80754046	80760541	Gm1568	ENSMUSG00000062961	predicted gene 1568 [Source:MGI Symbol;Acc:MGI:2686414]	1	NA	57.824	58.2486	68.4093	66.8126	10.5853	8.56396	6	59.1394	59.4921	63.7991	64.5971	0	NA	NA	NA	NA	NA	NA	NA	NA
12	83213745	83487716	Dpf3	ENSMUSG00000021221	D4, zinc and double PHD fingers, family 3 [Source:MGI Symbol;Acc:MGI:1917377]	1	NA	78.0877	82.812	88.1904	81.5249	10.1027	-1.28709	178	83.2961	84.1873	84.5864	84.8417	20.5918	0.0597869	0.94739	0.450719	0.543688	-0.663545	0.10971	-0.272613	0.536255
12	84149176	84218881	C130039O16Rik	ENSMUSG00000042507	RIKEN cDNA C130039O16 gene [Source:MGI Symbol;Acc:MGI:2685106]	1	NA	46.4803	51.0222	56.7358	55.535	10.2555	4.51277	59	69.2529	69.2687	69.6325	70.8351	106.334	0.814638	0.000693171	0.198777	0.682867	0.658991	0.00511437	0.0431304	0.888808
12	85135596	85151264	Rps6kl1	ENSMUSG00000019235	ribosomal protein S6 kinase-like 1 [Source:MGI Symbol;Acc:MGI:2443413]	1	1	57.8404	55.0667	68.5947	59.9239	10.7543	4.85723	14	75.4561	75.519	76.7926	76.579	3.2612	0.339066	NA	-0.0116498	NA	-0.442587	NA	-0.793303	NA
12	86361117	86521628	Esrrb	ENSMUSG00000021255	estrogen related receptor, beta [Source:MGI Symbol;Acc:MGI:1346832]	1	1	21.3981	21.3281	32.4998	21.2736	11.1018	-0.054583	116	71.8619	72.2402	74.5664	74.0024	9.07125	0.445149	0.537858	0.247972	0.804952	0.374935	0.47211	0.177758	0.753929
12	87021340	87090043	Tmem63c	ENSMUSG00000034145	transmembrane protein 63c [Source:MGI Symbol;Acc:MGI:2444386]	1	NA	62.7663	76.0263	76.0612	70.632	13.295	-5.39426	42	69.6925	71.4654	71.8465	71.3145	1.02819	0.157033	NA	0.254572	NA	0.240543	NA	0.338082	NA
12	100876682	100908198	Gpr68	ENSMUSG00000047415	G protein-coupled receptor 68 [Source:MGI Symbol;Acc:MGI:2441763]	1	NA	40.7858	41.4383	53.0382	50.2095	12.2524	8.77117	19	72.3634	72.7271	75.7595	76.6905	4.85694	0.15675	0.862713	0.205812	NA	0.17648	0.745614	0.225541	0.67749
12	102283048	102390855	Rin3	ENSMUSG00000044456	Ras and Rab interactor 3 [Source:MGI Symbol;Acc:MGI:2385708]	1	NA	43.5662	54.8906	56.6156	52.2724	13.0494	-2.61819	59	78.4597	79.2712	80.2245	80.3653	103.289	0.147268	0.71449	0.0212413	0.974711	0.348411	0.165247	0.222385	0.354203
12	102784656	102878406	Btbd7	ENSMUSG00000041702	BTB (POZ) domain containing 7 [Source:MGI Symbol;Acc:MGI:1917858]	1	NA	78.6525	77.203	89.2091	87.4043	10.5565	10.2012	44	82.9526	83.4647	85.474	85.5248	408.243	-0.00735149	0.983774	0.0929274	0.804554	0.130482	0.506265	0.230761	0.135463
12	103994743	104013755	Serpina9	ENSMUSG00000058260	serine (or cysteine) peptidase inhibitor, clade A (alpha-1 antiproteinase, antitrypsin), member 9 [Source:MGI Symbol;Acc:MGI:1919157]	1	NA	53.424	59.288	69.3116	66.9851	15.8876	7.69711	14	74.026	76.9794	78.9182	78.6644	1.49759	-0.308922	NA	-0.133783	NA	-0.401982	NA	-0.226843	NA
12	104763114	104865076	Clmn	ENSMUSG00000021097	calmin [Source:MGI Symbol;Acc:MGI:2136957]	1	NA	73.9903	80.6439	84.5329	81.8179	10.5426	1.17399	79	76.6047	76.7256	78.6629	78.1329	664.685	0.380831	0.0360005	0.130637	0.681362	1.51397	2.45325e-28	1.26378	9.23927e-25
12	104929949	105009809	4831426I19Rik	ENSMUSG00000054150	RIKEN cDNA 4831426I19 gene [Source:MGI Symbol;Acc:MGI:2442408]	1	NA	60.8433	68.5776	73.0669	75.428	12.2236	6.8504	55	77.5739	78.3474	78.7234	78.6058	150.209	-0.0151058	0.980374	0.0697786	0.913896	1.57335	3.45446e-13	1.65823	4.76056e-17
12	105705982	105782447	Ak7	ENSMUSG00000041323	adenylate kinase 7 [Source:MGI Symbol;Acc:MGI:1926051]	1	NA	55.0678	70.5361	70.401	69.868	15.3333	-0.66808	61	78.2324	80.5386	79.7777	80.5632	0.748905	0.0651095	NA	-0.0455401	NA	-0.0453671	NA	-0.156017	NA
12	108334377	108362231	Cyp46a1	ENSMUSG00000021259	cytochrome P450, family 46, subfamily a, polypeptide 1 [Source:MGI Symbol;Acc:MGI:1341877]	1	NA	73.3738	73.6706	85.848	81.9868	12.4741	8.31611	16	69.8402	70.9083	74.5812	75.0382	1102.02	0.133089	0.714457	0.0538097	0.926999	1.13632	1.90062e-09	1.05704	6.37968e-10
12	111971559	112068854	Tdrd9	ENSMUSG00000054003	tudor domain containing 9 [Source:MGI Symbol;Acc:MGI:1921941]	1	NA	69.1395	73.2408	80.8765	73.8704	11.737	0.62957	56	79.9776	81.3178	83.0237	82.5199	1.23165	0.171255	NA	0.0426479	NA	0.0827129	NA	-0.0458942	NA
12	115765333	115765635	Ighv8-13	ENSMUSG00000076733	immunoglobulin heavy variable 8-13 [Source:MGI Symbol;Acc:MGI:4439734]	1	NA	53.5575	63.2702	63.828	61.746	10.2705	-1.52416	2	53.3384	59.1864	60.1798	59.3065	NA	NA	NA	NA	NA	NA	NA	NA	NA
13	11553103	12106945	Ryr2	ENSMUSG00000021313	ryanodine receptor 2, cardiac [Source:MGI Symbol;Acc:MGI:99685]	1	NA	63.9963	73.0196	74.6384	72.9013	10.6422	-0.11829	277	76.5579	78.5318	78.5016	78.7049	8.84396	-0.195245	0.652077	-0.170719	0.710672	0.0413183	0.898003	0.0658439	0.844587
13	20090507	20608353	Elmo1	ENSMUSG00000041112	engulfment and cell motility 1, ced-12 homolog (C. elegans) [Source:MGI Symbol;Acc:MGI:2153044]	1	NA	61.0702	65.9587	73.6352	66.8829	12.565	0.9242	284	84.0037	85.007	85.8807	86.1111	69.0573	-0.026659	0.970408	0.671858	0.114077	-0.729207	0.0133323	-0.03069	0.93792
13	21312217	21319624	Gpx6	ENSMUSG00000004341	glutathione peroxidase 6 [Source:MGI Symbol;Acc:MGI:1922762]	1	NA	44.327	51.9494	56.266	52.7778	11.939	0.828388	6	75.7793	78.7938	82.5752	81.9577	7.80272	0.471897	0.517937	0.378609	NA	0.526486	0.285415	0.433197	0.387233
13	21322829	21322897	BX001068.1	ENSMUSG00000093647	No description	1	NA	44.327	51.9494	56.266	52.7778	11.939	0.828388	3	54.0455	57.2847	60.5746	57.6249	NA	NA	NA	NA	NA	NA	NA	NA	NA
13	23806993	23825180	Slc17a2	ENSMUSG00000036110	solute carrier family 17 (sodium phosphate), member 2 [Source:MGI Symbol;Acc:MGI:2443098]	1	NA	57.1214	61.8753	67.9888	66.8199	10.8674	4.94457	13	67.1901	66.7201	70.4258	70.1458	10121.1	-0.308865	0.252167	-0.412227	0.179636	0.734532	0.000148678	0.631171	0.000343658
13	24012344	24280795	Lrrc16a	ENSMUSG00000021338	leucine rich repeat containing 16A [Source:MGI Symbol;Acc:MGI:1915982]	1	NA	71.6562	76.6652	83.0065	75.7312	11.3503	-0.93397	169	88.0598	88.3685	89.6291	89.793	62.207	-1.31649	0.000108615	-0.161054	0.863154	-1.72581	6.03666e-08	-0.570374	0.10633
13	24336270	24337343	Gm11342	ENSMUSG00000084788	predicted gene 11342 [Source:MGI Symbol;Acc:MGI:3652098]	1	NA	62.2478	66.674	72.5623	77.4407	10.3145	10.7667	3	63.8039	68.0007	72.0453	75.5653	0	NA	NA	NA	NA	NA	NA	NA	NA
13	24366776	24375950	Gm11345	ENSMUSG00000086344	predicted gene 11345 [Source:MGI Symbol;Acc:MGI:3649367]	1	NA	62.715	62.0297	73.0715	75.3275	10.3565	13.2978	6	78.9619	81.0053	84.9871	86.8318	0	NA	NA	NA	NA	NA	NA	NA	NA
13	24582189	24733816	Fam65b	ENSMUSG00000036006	family with sequence similarity 65, member B [Source:MGI Symbol;Acc:MGI:2444879]	1	NA	69.2708	75.8618	80.2969	82.2133	11.0261	6.35147	104	80.5715	81.0836	83.4954	83.7611	28.691	0.803051	0.107514	1.07362	0.0397609	-0.199883	0.709362	0.0706874	0.897503
13	32700827	32783954	Mylk4	ENSMUSG00000044951	myosin light chain kinase family, member 4 [Source:MGI Symbol;Acc:MGI:3643758]	1	NA	64.587	70.0791	75.8038	72.3979	11.2167	2.31887	39	76.6068	77.9353	79.2275	79.3031	0.190226	0.000507585	NA	-0.131136	NA	0.132702	NA	0.0010591	NA
13	34734850	34747613	Fam50b	ENSMUSG00000038246	family with sequence similarity 50, member B [Source:MGI Symbol;Acc:MGI:1351640]	1	NA	81.0667	85.4683	94.3254	92.834	13.2587	7.36573	12	74.3283	74.3504	77.4152	77.9404	6.06346	0.417136	0.581575	-0.0720936	NA	-0.339275	0.516275	-0.828504	0.0645621
13	36725625	36734477	Nrn1	ENSMUSG00000039114	neuritin 1 [Source:MGI Symbol;Acc:MGI:1915654]	1	NA	59.0111	67.9879	73.3284	54.6066	14.3173	-13.3813	13	26.5215	28.8287	29.0479	26.9746	1010.42	0.174097	0.43354	0.395192	0.0608129	-0.0956083	0.633233	0.125486	0.445557
13	37778400	37952002	Rreb1	ENSMUSG00000039087	ras responsive element binding protein 1 [Source:MGI Symbol;Acc:MGI:2443664]	1	NA	47.6423	50.9274	58.7751	56.3872	11.1327	5.45979	120	73.2843	74.016	75.1324	75.9056	366.045	-0.0256279	0.939617	0.130826	0.667695	0.274723	0.076851	0.431177	0.000715017
13	51171025	51175187	Nxnl2	ENSMUSG00000021396	nucleoredoxin-like 2 [Source:MGI Symbol;Acc:MGI:1922374]	1	NA	27.3919	32.773	41.216	42.2281	13.8242	9.45505	6	69.542	70.1276	74.437	75.4794	0.283861	0.000418583	NA	0.123261	NA	0.0134611	NA	0.136304	NA
13	51846678	51848468	Gadd45g	ENSMUSG00000021453	growth arrest and DNA-damage-inducible 45 gamma [Source:MGI Symbol;Acc:MGI:1346325]	1	NA	34.9295	49.7872	49.0346	49.4956	14.1051	-0.291664	6	7.28234	11.2766	11.3604	11.8817	175.59	0.133873	0.889463	-0.163543	0.889602	1.01628	0.0195356	0.718863	0.116967
13	54789377	54796776	Tspan17	ENSMUSG00000025875	tetraspanin 17 [Source:MGI Symbol;Acc:MGI:1921507]	1	NA	71.7276	74.9833	81.9127	77.7481	10.1851	2.76481	7	57.2999	57.3808	62.1138	61.2315	24.6324	-0.189399	0.79116	0.178593	0.852669	-0.271126	0.561343	0.0968655	0.84877
13	56479277	56482246	Il9	ENSMUSG00000021538	interleukin 9 [Source:MGI Symbol;Acc:MGI:96563]	1	NA	73.2444	82.5338	84.5499	85.6215	11.3056	3.08771	5	75.0075	78.7898	80.6019	79.2182	0	NA	NA	NA	NA	NA	NA	NA	NA
13	59449537	59585227	Agtpbp1	ENSMUSG00000021557	ATP/GTP binding protein 1 [Source:MGI Symbol;Acc:MGI:2159437]	1	NA	60.8071	67.8021	72.445	71.4104	11.6379	3.60833	103	80.9682	81.7683	83.5011	83.1807	379.083	-0.0726627	0.779634	-0.229961	0.337526	0.148983	0.36805	-0.00831569	0.965987
13	61000278	61005916	Ctsj	ENSMUSG00000055298	cathepsin J [Source:MGI Symbol;Acc:MGI:1349426]	1	NA	58.0458	64.1055	68.9671	69.0375	10.9213	4.93206	3	59.5367	60.3002	65.1203	65.695	0.294619	0.000405571	NA	-0.0588764	NA	0.105536	NA	0.0462543	NA
13	63014934	63326096	2010111I01Rik	ENSMUSG00000021458	RIKEN cDNA 2010111I01 gene [Source:MGI Symbol;Acc:MGI:1919311]	1	NA	49.7528	54.3569	61.0547	61.2483	11.3019	6.89134	158	77.3868	77.9112	78.9618	79.7634	549.768	-0.245121	0.261724	-0.102791	0.793303	-0.241203	0.187793	-0.0988736	0.599886
13	69702835	69739897	Ube2ql1	ENSMUSG00000052981	ubiquitin-conjugating enzyme E2Q family-like 1 [Source:MGI Symbol;Acc:MGI:1924230]	1	NA	73.6519	81.498	86.1224	86.4639	12.4704	4.96584	24	73.6686	75.832	77.8445	77.2849	2.27197	0.0666226	NA	0.0741697	NA	0.288106	NA	0.295653	NA
13	92611138	92711944	Serinc5	ENSMUSG00000021703	serine incorporator 5 [Source:MGI Symbol;Acc:MGI:2444223]	1	NA	72.6824	73.8594	84.4678	77.2167	11.7854	3.3573	58	81.153	80.8814	82.5828	82.8707	973.921	0.134153	0.475877	-0.0703746	0.818082	-0.0786695	0.634952	-0.283197	0.0134863
13	94976344	95023314	Wdr41	ENSMUSG00000042015	WD repeat domain 41 [Source:MGI Symbol;Acc:MGI:2445123]	1	NA	76.2063	79.0713	91.2997	83.6531	15.0934	4.58179	40	86.4937	87.4095	89.8709	89.1287	209.871	-0.0219677	0.95931	0.0910599	0.855101	-0.42691	0.0272749	-0.313883	0.0788155
13	119487941	119610458	Gm7120	ENSMUSG00000074634	predicted gene 7120 [Source:MGI Symbol;Acc:MGI:3648543]	1	NA	77.1463	82.7991	89.7786	90.9218	12.6323	8.12272	19	80.0629	79.3214	83.5136	83.4908	15.7177	-0.462262	0.500577	-0.206172	0.827136	-0.0792591	0.891888	0.17683	0.746757
13	119836006	119846506	AC231112.1	ENSMUSG00000095514	No description	1	NA	7.986	16.3476	18.2153	15.4895	10.2293	-0.858078	7	45.3785	45.9416	47.7934	47.3555	0.0946203	0.000473182	NA	0.0779256	NA	0.0102788	NA	0.0877312	NA
14	4430992	4519452	Gm3173	ENSMUSG00000079386	predicted gene 3173 [Source:MGI Symbol;Acc:MGI:3781352]	1	NA	51.879	56.8329	65.0563	54.8624	13.1773	-1.9705	9	70.5621	73.1073	73.6642	71.8958	0	NA	NA	NA	NA	NA	NA	NA	NA
14	7817957	7951588	Flnb	ENSMUSG00000025278	filamin, beta [Source:MGI Symbol;Acc:MGI:2446089]	1	NA	58.2148	60.2824	68.76	70.1331	10.5452	9.85071	104	79.2624	79.8304	79.8686	80.5452	2915.7	-0.039587	0.901652	0.201519	0.472423	0.309975	0.0535342	0.551081	2.61012e-05
14	11553532	12242041	Ptprg	ENSMUSG00000021745	protein tyrosine phosphatase, receptor type, G [Source:MGI Symbol;Acc:MGI:97814]	1	NA	79.4364	86.2793	90.9453	87.2429	11.5089	0.96361	357	84.0451	84.7205	85.4647	85.6773	579.327	0.0276633	0.929032	0.233361	0.301564	0.11887	0.481988	0.324568	0.00814502
14	19872559	19977627	Gng2	ENSMUSG00000043004	guanine nucleotide binding protein (G protein), gamma 2 [Source:MGI Symbol;Acc:MGI:102705]	1	NA	68.4856	81.6461	80.9258	79.0143	12.4402	-2.63178	65	78.9342	80.5535	80.9222	80.9103	40.1092	0.549142	0.193618	0.227726	0.758869	0.0846648	0.85884	-0.236752	0.508267
14	25459185	25666743	Zmiz1	ENSMUSG00000007817	zinc finger, MIZ-type containing 1 [Source:MGI Symbol;Acc:MGI:3040693]	1	NA	62.3591	70.4317	77.8889	68.8282	15.5298	-1.60352	119	68.1766	69.2293	69.5208	70.4355	194.652	0.0395411	0.936364	0.00505188	0.995208	0.377205	0.0988404	0.342716	0.0965874
14	28504750	28527447	Wnt5a	ENSMUSG00000021994	wingless-related MMTV integration site 5A [Source:MGI Symbol;Acc:MGI:98958]	1	NA	44.0895	48.273	56.5335	59.0599	12.4439	10.7869	21	53.1087	53.8028	56.4683	57.2358	53.489	0.176557	0.722269	-0.221661	0.736759	-0.26016	0.459995	-0.658377	0.0143961
14	28904947	29721864	Cacna2d3	ENSMUSG00000021991	calcium channel, voltage-dependent, alpha2/delta subunit 3 [Source:MGI Symbol;Acc:MGI:1338890]	1	NA	60.8323	72.432	73.5191	69.5301	12.6868	-2.90182	373	76.3042	77.9344	77.5167	78.0213	0.0671674	-0.077311	NA	-0.00675793	NA	-0.0681132	NA	0.00243982	NA
14	30039949	30491156	Cacna1d	ENSMUSG00000015968	calcium channel, voltage-dependent, L type, alpha 1D subunit [Source:MGI Symbol;Acc:MGI:88293]	1	NA	81.1846	82.6251	91.393	87.8174	10.2084	5.1923	301	80.7892	82.0656	83.1461	83.5306	23.5108	0.670937	0.17187	0.273517	0.740429	0.284355	0.54605	-0.113064	0.814565
14	34351881	34355433	Fam25c	ENSMUSG00000043681	family with sequence similarity 25, member C [Source:MGI Symbol;Acc:MGI:1916384]	1	NA	48.1774	54.1935	61.138	55.7507	12.9606	1.55724	4	55.3872	57.2012	62.2871	58.3238	209.235	0.245722	0.690038	-0.233931	0.768015	0.327119	0.429191	-0.152535	0.723923
14	34410734	34503341	Bmpr1a	ENSMUSG00000021796	bone morphogenetic protein receptor, type 1A [Source:MGI Symbol;Acc:MGI:1338938]	1	NA	67.171	68.6509	77.7496	76.7216	10.5786	8.07067	49	76.7944	77.0076	77.9603	78.578	684.116	0.156847	0.3836	0.0105413	0.977569	0.406885	0.000944513	0.260579	0.0238879
14	37054830	37064946	Lrit1	ENSMUSG00000041044	leucine-rich repeat, immunoglobulin-like and transmembrane domains 1 [Source:MGI Symbol;Acc:MGI:2385320]	1	NA	70.0827	74.2892	81.5077	76.3867	11.425	2.09745	7	77.1574	77.7171	84.0668	82.0527	348.642	-0.143117	0.608472	-0.25747	0.400778	-0.0662453	0.782703	-0.180599	0.322149
14	37068049	37073735	Lrit2	ENSMUSG00000043418	leucine-rich repeat, immunoglobulin-like and transmembrane domains 2 [Source:MGI Symbol;Acc:MGI:2444885]	1	NA	54.9139	54.2749	66.1108	63.1168	11.1969	8.84183	5	66.4809	65.7373	70.7846	71.1943	78.6639	0.379872	0.329934	0.0220451	0.97821	0.319672	0.327061	-0.038155	0.92073
14	46387519	46389282	Gm15222	ENSMUSG00000086746	predicted gene 15222 [Source:MGI Symbol;Acc:MGI:3705297]	1	NA	21.8374	25.9908	34.8732	28.89	13.0358	2.89921	5	6.58859	7.69053	11.8217	9.57877	0.18045	-0.0604138	NA	0.0485433	NA	-0.0486181	NA	0.0603389	NA
14	54254129	54269169	Abhd4	ENSMUSG00000040997	abhydrolase domain containing 4 [Source:MGI Symbol;Acc:MGI:1915938]	1	NA	54.8318	62.7258	64.9139	61.9112	10.0821	-0.814587	12	60.5315	62.902	62.5291	63.5967	360.646	0.00422361	0.989821	-0.121209	0.690567	-0.420379	0.00195155	-0.545812	3.39357e-06
14	54567469	54577661	Jub	ENSMUSG00000022178	ajuba [Source:MGI Symbol;Acc:MGI:1341886]	1	NA	53.8215	59.1206	67.5705	62.574	13.749	3.45337	9	63.5388	63.4732	68.9562	65.7612	89.4077	-0.00450881	0.993848	-0.116266	0.885337	-1.41075	4.10307e-08	-1.52251	5.2867e-11
14	54883377	54888234	Bcl2l2	ENSMUSG00000089682	BCL2-like 2 [Source:MGI Symbol;Acc:MGI:108052]	1	NA	59.3525	64.1214	70.5829	66.8224	11.2304	2.70094	5	76.3539	76.3509	79.1028	78.5693	357.335	0.103159	0.675251	-0.140853	0.641516	0.0198888	0.928057	-0.224123	0.113157
14	54883441	54898137	Gm20521	ENSMUSG00000092232	predicted gene 20521 [Source:MGI Symbol;Acc:MGI:5141986]	1	NA	59.3525	64.1214	70.5829	66.8224	11.2304	2.70094	12	57.0237	55.2157	58.0428	58.0028	175.098	-0.141856	0.620862	0.0262678	0.959966	-0.203812	0.327216	-0.0356879	0.883159
14	55098578	55106593	Ap1g2	ENSMUSG00000040701	adaptor protein complex AP-1, gamma 2 subunit [Source:MGI Symbol;Acc:MGI:1328307]	1	NA	68.6901	75.1905	78.8968	76.1846	10.2066	0.994095	10	70.5539	71.8872	73.3838	73.0274	48.882	0.364034	0.432404	0.29197	0.646569	0.244518	0.532441	0.172454	0.632967
14	60634001	60764556	Spata13	ENSMUSG00000021990	spermatogenesis associated 13 [Source:MGI Symbol;Acc:MGI:104838]	1	NA	20.9176	24.5025	32.707	32.263	11.7894	7.76054	109	76.094	76.8934	76.8413	77.723	1039.27	0.096017	0.780406	0.154969	0.697079	0.0638255	0.80903	0.122778	0.556031
14	63198922	63271692	Gata4	ENSMUSG00000021944	GATA binding protein 4 [Source:MGI Symbol;Acc:MGI:95664]	1	NA	48.4524	55.0809	59.3745	52.6031	10.9221	-2.47783	57	47.615	50.2912	50.534	50.0412	154.776	0.433443	0.0895612	0.457036	0.151591	0.0594157	0.851665	0.083009	0.745158
14	63606503	63820809	Xkr6	ENSMUSG00000035067	X Kell blood group precursor related family member 6 homolog [Source:MGI Symbol;Acc:MGI:2447765]	1	NA	64.2532	68.7667	77.2039	75.4777	12.9507	6.71102	124	76.5197	77.6038	78.4973	78.3374	71.7486	0.106192	0.837731	0.00511858	0.995472	0.262104	0.401333	0.16103	0.59256
14	77156763	77721760	Enox1	ENSMUSG00000022012	ecto-NOX disulfide-thiol exchanger 1 [Source:MGI Symbol;Acc:MGI:2444896]	1	NA	71.603	86.0258	82.5052	78.2927	10.9023	-7.73311	401	81.1093	82.0094	82.1154	82.4599	0	NA	NA	NA	NA	NA	NA	NA	NA
14	78277445	78308043	Tnfsf11	ENSMUSG00000022015	tumor necrosis factor (ligand) superfamily, member 11 [Source:MGI Symbol;Acc:MGI:1100089]	1	NA	59.7689	65.6591	72.0092	66.7699	12.2402	1.11075	28	75.7325	77.4316	78.0721	78.5598	0.634657	0.0552745	NA	0.268629	NA	0.0355863	NA	0.248941	NA
14	122181694	122402232	Clybl	ENSMUSG00000025545	citrate lyase beta like [Source:MGI Symbol;Acc:MGI:1916884]	1	NA	55.915	55.8372	67.0162	66.67	11.1013	10.8328	169	84.5207	85.4081	87.4759	87.2427	222.061	-0.191931	0.483677	0.097762	0.823833	0.0293884	0.914974	0.319081	0.0632639
14	122456795	122465677	Zic5	ENSMUSG00000041703	zinc finger protein of the cerebellum 5 [Source:MGI Symbol;Acc:MGI:1929518]	1	NA	41.1487	48.3764	55.1482	48.9356	13.9996	0.559176	8	48.9904	50.8834	53.0951	53.5459	0	NA	NA	NA	NA	NA	NA	NA	NA
15	9111985	9140451	Skp2	ENSMUSG00000054115	S-phase kinase-associated protein 2 (p45) [Source:MGI Symbol;Acc:MGI:1351663]	1	NA	59.1116	58.828	69.1694	68.2812	10.0579	9.4532	29	73.8095	74.0777	76.4392	76.7957	19.9243	0.0951739	0.91012	-0.403717	0.596171	0.000778058	0.998879	-0.498113	0.224527
15	12205028	12272240	Mtmr12	ENSMUSG00000039458	myotubularin related protein 12 [Source:MGI Symbol;Acc:MGI:2443034]	1	NA	77.1778	86.8746	88.2825	81.802	11.1047	-5.07265	54	77.2425	78.1574	79.4237	79.544	195.624	0.0418887	0.917275	-0.0224022	0.967826	0.211168	0.335314	0.146877	0.474475
15	27730652	28025848	Trio	ENSMUSG00000022263	triple functional domain (PTPRF interacting) [Source:MGI Symbol;Acc:MGI:1927230]	1	NA	67.1662	81.1844	80.6372	77.9504	13.4709	-3.23395	278	83.3632	83.968	85.0793	85.2244	832.548	0.02488	0.923747	0.0668089	0.812289	0.0924027	0.531592	0.134332	0.263589
15	41447482	41861048	Oxr1	ENSMUSG00000022307	oxidation resistance 1 [Source:MGI Symbol;Acc:MGI:2179326]	1	NA	35.4792	35.203	46.1104	42.3185	10.6313	7.11545	198	81.1607	81.9789	83.1171	83.0032	1770.63	-0.0799091	0.697113	0.04856	0.882248	-0.199375	0.12523	-0.0709061	0.600372
15	65995171	66286224	Kcnq3	ENSMUSG00000056258	potassium voltage-gated channel, subfamily Q, member 3 [Source:MGI Symbol;Acc:MGI:1336181]	1	NA	75.3538	86.6037	88.1596	83.0812	12.8058	-3.52241	118	74.5917	76.0985	76.5709	76.68	0	NA	NA	NA	NA	NA	NA	NA	NA
15	74516196	74589443	Bai1	ENSMUSG00000034730	brain-specific angiogenesis inhibitor 1 [Source:MGI Symbol;Acc:MGI:1933736]	1	NA	44.6545	50.3762	54.7908	49.0513	10.1363	-1.32484	36	61.6863	61.5557	63.8193	63.3789	0.134335	-0.110578	NA	-0.00990523	NA	-0.0995511	NA	0.00112133	NA
15	75216592	75222659	BC025446	ENSMUSG00000047728	cDNA sequence BC025446 [Source:MGI Symbol;Acc:MGI:2385015]	1	NA	64.0107	68.4391	77.3056	77.612	13.2949	9.17297	3	57.9975	59.6747	63.593	63.767	5227.82	-0.131285	0.597525	-0.390761	0.0670609	0.000593313	0.998285	-0.258882	0.0791963
15	76170974	76232574	Plec	ENSMUSG00000022565	plectin [Source:MGI Symbol;Acc:MGI:1277961]	1	NA	73.5081	77.4971	84.5256	82.0457	11.0175	4.54854	46	73.3215	73.8149	75.9132	75.4414	2758.47	0.0795112	0.81357	0.285774	0.337532	0.0532301	0.835745	0.259493	0.13082
15	76723985	76818170	Arhgap39	ENSMUSG00000033697	Rho GTPase activating protein 39 [Source:MGI Symbol;Acc:MGI:107858]	1	NA	78.413	83.6516	89.1595	86.3682	10.7465	2.71659	65	81.6718	82.6959	83.2012	83.9184	30.9454	0.244294	0.683814	-0.0289599	0.977275	0.190998	0.671016	-0.0822561	0.859603
15	76797628	76798029	Gm17271	ENSMUSG00000090429	predicted gene, 17271 [Source:MGI Symbol;Acc:MGI:4936905]	1	NA	78.413	83.6516	89.1595	86.3682	10.7465	2.71659	2	78.5559	83.7435	87.3146	85.4374	0	NA	NA	NA	NA	NA	NA	NA	NA
15	77584158	77596125	Apol10b	ENSMUSG00000050014	apolipoprotein L 10b [Source:MGI Symbol;Acc:MGI:3043522]	1	NA	72.491	80.5087	83.5203	81.4646	11.0293	0.955885	7	81.2476	84.288	86.8178	85.1152	4.19856	0.434675	0.527848	0.408711	NA	-0.359033	0.425161	-0.384998	0.418697
15	77991748	78120028	Cacng2	ENSMUSG00000019146	calcium channel, voltage-dependent, gamma subunit 2 [Source:MGI Symbol;Acc:MGI:1316660]	1	NA	70.6598	75.8258	82.7266	78.7234	12.0668	2.89762	82	72.5177	74.367	74.6698	74.8506	0	NA	NA	NA	NA	NA	NA	NA	NA
15	78670022	78718113	Elfn2	ENSMUSG00000043460	leucine rich repeat and fibronectin type III, extracellular 2 [Source:MGI Symbol;Acc:MGI:3608416]	1	NA	71.3056	84.3365	84.0169	77.6514	12.7113	-6.68515	31	65.0005	65.6732	68.8615	67.033	0.182967	0.119946	NA	-0.0106647	NA	0.0122437	NA	-0.118367	NA
15	79347541	79359072	Maff	ENSMUSG00000042622	v-maf musculoaponeurotic fibrosarcoma oncogene family, protein F (avian) [Source:MGI Symbol;Acc:MGI:96910]	1	NA	61.6712	60.977	72.6016	67.2454	10.9304	6.26838	8	67.4042	70.9818	70.5874	68.971	176.573	0.244422	0.7247	-0.310138	0.682544	3.12436	1.30513e-21	2.5698	1.47497e-16
15	79360684	79403303	Tmem184b	ENSMUSG00000009035	transmembrane protein 184b [Source:MGI Symbol;Acc:MGI:2445179]	1	NA	61.6712	60.977	72.6016	67.2454	10.9304	6.26838	27	74.8438	76.6778	76.3892	76.3094	107.628	0.676828	0.00520743	0.323189	0.399556	0.584041	0.0106536	0.230402	0.304625
15	82252397	82260753	1500009C09Rik	ENSMUSG00000068099	RIKEN cDNA 1500009C09 gene [Source:MGI Symbol;Acc:MGI:1923755]	1	NA	76.2499	86.2091	87.1352	84.8724	10.8852	-1.33667	9	70.8721	72.9811	73.423	72.3785	0	NA	NA	NA	NA	NA	NA	NA	NA
15	86057695	86137634	Gramd4	ENSMUSG00000035900	GRAM domain containing 4 [Source:MGI Symbol;Acc:MGI:2676308]	1	NA	22.6635	41.3868	33.8792	30.8167	11.2158	-10.5702	60	78.9421	81.8058	81.2769	81.6945	123.227	0.297366	0.360413	0.180366	0.742233	-0.491353	0.051504	-0.608353	0.00405173
15	97247107	97385689	Fam113b	ENSMUSG00000044250	family with sequence similarity 113, member B [Source:MGI Symbol;Acc:MGI:2446270]	1	NA	61.8104	71.0687	72.9528	76.3786	11.1424	5.30986	133	82.8001	83.2766	83.7768	84.3939	10.7607	0.19784	0.82706	-0.01129	0.994977	-0.0360637	0.955463	-0.245193	0.657116
15	99670718	99701127	Accn2	ENSMUSG00000023017	amiloride-sensitive cation channel 2, neuronal [Source:MGI Symbol;Acc:MGI:1194915]	1	NA	54.3764	59.2036	65.0862	53.7717	10.7098	-5.43195	23	67.1468	68.2101	69.7137	69.8953	0	NA	NA	NA	NA	NA	NA	NA	NA
15	100387898	100425072	Slc11a2	ENSMUSG00000023030	solute carrier family 11 (proton-coupled divalent metal ion transporters), member 2 [Source:MGI Symbol;Acc:MGI:1345279]	1	NA	21.5104	26.4887	32.4002	27.8677	10.8898	1.37901	39	67.8535	69.5012	70.0494	71.0928	543.69	-0.0606543	0.869226	-0.222213	0.527925	-0.132127	0.574875	-0.293686	0.102166
15	101174104	101213678	Acvr1b	ENSMUSG00000000532	activin A receptor, type 1B [Source:MGI Symbol;Acc:MGI:1338944]	1	NA	38.6502	35.4998	48.8984	43.7765	10.2483	8.27671	33	75.9922	77.3111	79.8905	78.6727	177.134	0.127323	0.696714	-0.209889	0.597953	-0.398193	0.0520648	-0.735405	1.27584e-05
15	103240432	103244955	Hnrnpa1	ENSMUSG00000046434	heterogeneous nuclear ribonucleoprotein A1 [Source:MGI Symbol;Acc:MGI:104820]	1	NA	55.1489	59.5873	67.3161	63.0233	12.1672	3.43592	6	27.9525	28.9285	32.3647	31.1709	193.897	0.245639	0.389241	-0.101106	0.834017	0.537104	0.00662647	0.190359	0.363668
16	5007316	5008306	AC163723.1	ENSMUSG00000096215	uncharacterized protein LOC432995 isoform 1 [Source:RefSeq peptide;Acc:NP_001240731]	1	NA	68.7742	75.6589	81.8008	81.366	13.0266	5.70712	2	72.0828	78.6221	83.4212	83.8305	4.84071	0.531084	0.407734	-0.484392	NA	0.728775	0.0758662	-0.286702	0.569076
16	5008730	5013517	Rogdi	ENSMUSG00000022540	rogdi homolog (Drosophila) [Source:MGI Symbol;Acc:MGI:1913299]	1	NA	68.7742	75.6589	81.8008	81.366	13.0266	5.70712	4	53.6883	57.8091	58.1524	59.4689	14.808	0.247068	0.757592	0.233324	0.812289	0.094155	0.878584	0.0804103	0.893704
16	9577710	9994921	Grin2a	ENSMUSG00000059003	glutamate receptor, ionotropic, NMDA2A (epsilon 1) [Source:MGI Symbol;Acc:MGI:95820]	1	NA	73.882	77.922	86.3273	77.2059	12.4453	-0.71618	189	76.7061	78.2331	78.282	78.4315	0	NA	NA	NA	NA	NA	NA	NA	NA
16	10281749	10313968	Emp2	ENSMUSG00000022505	epithelial membrane protein 2 [Source:MGI Symbol;Acc:MGI:1098726]	1	NA	65.4008	68.5231	76.5203	75.1947	11.1195	6.67169	21	79.9587	81.7036	83.058	83.5897	238.61	-0.0489314	0.902755	0.249152	0.47647	0.111154	0.659841	0.409238	0.0189518
16	10545339	10744878	Clec16a	ENSMUSG00000068663	C-type lectin domain family 16, member A [Source:MGI Symbol;Acc:MGI:1921624]	1	NA	66.9534	73.4809	78.0017	73.7767	11.0483	0.295846	88	83.9844	85.0428	86.1765	86.1365	234.42	-0.0180705	0.966512	-0.0211954	0.968149	-0.114148	0.623512	-0.117273	0.561077
16	22381309	22439719	Etv5	ENSMUSG00000013089	ets variant gene 5 [Source:MGI Symbol;Acc:MGI:1096867]	1	NA	79.0255	80.8368	90.4458	84.7297	11.4204	3.89289	56	85.5876	86.3573	87.2946	87.0081	48.354	0.602499	0.123747	0.246831	0.707277	0.535925	0.110632	0.180256	0.606804
16	22468461	22657221	Dgkg	ENSMUSG00000022861	diacylglycerol kinase, gamma [Source:MGI Symbol;Acc:MGI:105060]	1	NA	71.6765	80.3895	83.5688	81.7098	11.8923	1.32031	126	74.4248	75.9637	76.7474	76.6815	1.43698	0.339861	NA	0.15264	NA	-0.0715469	NA	-0.258768	NA
16	23965052	23988852	Bcl6	ENSMUSG00000022508	B cell leukemia/lymphoma 6 [Source:MGI Symbol;Acc:MGI:107187]	1	NA	56.992	67.6683	69.0657	67.647	12.0737	-0.021285	26	41.4836	43.1699	43.1949	44.4158	117.153	0.00279171	0.997947	0.512833	0.516397	0.283365	0.601413	0.793406	0.0795009
16	25683763	25892102	Trp63	ENSMUSG00000022510	transformation related protein 63 [Source:MGI Symbol;Acc:MGI:1330810]	1	NA	72.582	73.043	83.0344	76.2393	10.4524	3.19629	107	81.5843	82.541	84.0736	83.8487	0	NA	NA	NA	NA	NA	NA	NA	NA
16	30064384	30067796	Hes1	ENSMUSG00000022528	hairy and enhancer of split 1 (Drosophila) [Source:MGI Symbol;Acc:MGI:104853]	1	NA	21.6416	32.086	33.5556	30.9917	11.914	-1.09432	6	10.8033	13.3385	15.1047	15.0356	103.813	0.563546	0.11395	-0.307948	0.589828	0.168637	0.658192	-0.702856	0.00791874
16	31422280	31458901	Bdh1	ENSMUSG00000046598	3-hydroxybutyrate dehydrogenase, type 1 [Source:MGI Symbol;Acc:MGI:1919161]	1	NA	57.6314	51.6429	69.0119	70.5596	11.3805	18.9167	32	68.218	67.3482	69.1793	70.0775	4116.38	-0.0297759	0.925484	-0.503685	0.00270923	0.513915	0.000179337	0.0400056	0.827159
16	31427876	31428291	Gm15743	ENSMUSG00000086645	predicted gene 15743 [Source:MGI Symbol;Acc:MGI:3783185]	1	NA	57.6314	51.6429	69.0119	70.5596	11.3805	18.9167	3	63.1782	61.7277	68.4419	70.419	0	NA	NA	NA	NA	NA	NA	NA	NA
16	33062521	33127695	Lmln	ENSMUSG00000022802	leishmanolysin-like (metallopeptidase M8 family) [Source:MGI Symbol;Acc:MGI:2444736]	1	NA	43.9355	46.7544	53.989	48.1138	10.0535	1.35941	56	83.0106	84.1163	85.6796	85.6181	44.3306	-0.17786	0.744068	-0.140877	0.864111	-0.379249	0.279231	-0.342266	0.295386
16	35397313	35490873	Pdia5	ENSMUSG00000022844	protein disulfide isomerase associated 5 [Source:MGI Symbol;Acc:MGI:1919849]	1	NA	38.7884	39.3381	50.5304	44.081	11.742	4.74288	75	82.0546	82.159	83.0819	83.6762	415.937	0.0752131	0.909748	0.0217462	0.981039	0.530803	0.104465	0.477336	0.113369
16	36493696	36562141	Casr	ENSMUSG00000051980	calcium-sensing receptor [Source:MGI Symbol;Acc:MGI:1351351]	1	NA	64.7968	73.07	76.6345	74.103	11.8377	1.03299	45	79.0393	79.6881	80.275	80.6122	0	NA	NA	NA	NA	NA	NA	NA	NA
16	45746243	45953598	Phldb2	ENSMUSG00000033149	pleckstrin homology-like domain, family B, member 2 [Source:MGI Symbol;Acc:MGI:2444981]	1	1	45.9367	49.3357	62.6478	42.5205	16.7111	-6.81524	96	79.9645	80.2655	81.1912	80.9601	1428.88	0.013199	0.962397	0.0742476	0.791899	-0.285966	0.0175526	-0.224917	0.0401628
16	45945606	45971370	Gm15638	ENSMUSG00000085826	predicted gene 15638 [Source:MGI Symbol;Acc:MGI:3783082]	1	NA	65.961	75.4834	79.0542	75.4598	13.0932	-0.023585	15	65.9611	67.7283	69.4439	68.5391	35.9723	0.0417558	0.962377	-0.437734	0.47438	1.20804	0.000233599	0.728546	0.0284928
16	45959263	46010218	Plcxd2	ENSMUSG00000087141	phosphatidylinositol-specific phospholipase C, X domain containing 2 [Source:MGI Symbol;Acc:MGI:3647874]	1	NA	65.961	75.4834	79.0542	75.4598	13.0932	-0.023585	28	68.5112	68.9828	71.8645	72.2104	1298.73	-0.129208	0.624743	-0.189058	0.539286	-0.192476	0.30349	-0.252327	0.10659
16	55899888	55934855	Cep97	ENSMUSG00000022604	centrosomal protein 97 [Source:MGI Symbol;Acc:MGI:1921451]	1	NA	81.0679	86.1399	96.8451	93.5262	15.7772	7.38629	31	80.4554	80.9522	82.2613	82.1288	124.417	0.00185495	0.997071	-0.187141	0.701446	0.614464	0.00729984	0.425469	0.0529292
16	77329259	77598444	2810055G20Rik	ENSMUSG00000090386	RIKEN cDNA 2810055G20 gene [Source:MGI Symbol;Acc:MGI:1919929]	1	NA	42.9508	50.8412	56.033	54.7099	13.0823	3.86869	139	80.2207	80.924	81.8095	81.7005	NA	NA	NA	NA	NA	NA	NA	NA	NA
16	89787111	89980080	Tiam1	ENSMUSG00000002489	T cell lymphoma invasion and metastasis 1 [Source:MGI Symbol;Acc:MGI:103306]	1	NA	61.1195	67.9532	75.0616	65.1305	13.9421	-2.82266	205	84.7723	85.4731	85.7669	85.7347	19.0083	0.520093	0.357568	0.918523	0.096035	-0.165474	0.760072	0.232957	0.603505
16	90826719	90905109	4931408A02Rik	ENSMUSG00000039903	RIKEN cDNA 4931408A02 gene [Source:MGI Symbol;Acc:MGI:1918217]	1	1	59.8177	62.4429	73.3953	61.9024	13.5776	-0.54043	67	76.0527	76.0964	79.2541	79.1048	9.64142	-0.325716	0.687625	0.306387	0.749593	-0.0670006	0.917796	0.565103	0.234499
16	91053935	91095122	4932438H23Rik	ENSMUSG00000039851	RIKEN cDNA 4932438H23 gene [Source:MGI Symbol;Acc:MGI:1921637]	1	NA	62.755	70.2063	73.06	67.7052	10.305	-2.50114	34	74.0745	75.3295	75.6274	76.8808	0.396254	-0.00773792	NA	-0.014785	NA	-0.0703173	NA	-0.0773644	NA
16	91225550	91228677	Olig2	ENSMUSG00000039830	oligodendrocyte transcription factor 2 [Source:MGI Symbol;Acc:MGI:1355331]	1	NA	14.7515	12.9841	25.9501	25.7554	11.1986	12.7713	6	7.81659	7.87745	12.8999	12.8088	0	NA	NA	NA	NA	NA	NA	NA	NA
16	91391721	91419451	RP23-190G10.4	ENSMUSG00000093701	No description	1	NA	51.5301	61.3472	63.4652	57.498	11.935	-3.84917	23	79.3996	81.5795	82.2041	80.7997	299.956	0.0265623	0.937666	-0.0701571	0.857138	0.212785	0.202677	0.116065	0.477087
16	91406164	91425834	Il10rb	ENSMUSG00000022969	interleukin 10 receptor, beta [Source:MGI Symbol;Acc:MGI:109380]	1	NA	51.5301	61.3472	63.4652	57.498	11.935	-3.84917	17	79.6346	82.8983	83.6672	82.1066	148.826	0.257839	0.387028	0.10291	0.845478	0.251079	0.301027	0.0961487	0.69726
16	92292389	92298129	Kcne2	ENSMUSG00000039672	potassium voltage-gated channel, Isk-related subfamily, gene 2 [Source:MGI Symbol;Acc:MGI:1891123]	1	NA	74.5489	83.5817	84.5751	83.9961	10.0263	0.4144	7	68.0957	73.4983	73.1119	71.3428	0	NA	NA	NA	NA	NA	NA	NA	NA
16	93683215	93690990	Cbr3	ENSMUSG00000022947	carbonyl reductase 3 [Source:MGI Symbol;Acc:MGI:1309992]	1	NA	74.5932	77.1929	86.9022	84.8415	12.309	7.64866	7	57.4945	56.4941	61.1159	63.3375	11.4877	0.343841	0.658987	0.0446568	0.971695	0.582615	0.22293	0.283431	0.586014
16	94749266	94997696	Kcnj6	ENSMUSG00000043301	potassium inwardly-rectifying channel, subfamily J, member 6 [Source:MGI Symbol;Acc:MGI:104781]	1	NA	82.3964	85.3362	92.7884	84.8055	10.392	-0.530616	175	74.2421	75.8377	76.0589	76.3226	0.106393	0.000473182	NA	0.0779256	NA	0.0102788	NA	0.0877312	NA
16	96592079	97170752	Dscam	ENSMUSG00000050272	Down syndrome cell adhesion molecule [Source:MGI Symbol;Acc:MGI:1196281]	1	NA	66.7794	69.5455	77.2134	75.0431	10.434	5.49761	242	75.7325	77.0828	78.2823	78.4666	0.502839	0.252474	NA	-0.0224282	NA	0.025089	NA	-0.249813	NA
17	4994332	5347656	Arid1b	ENSMUSG00000069729	AT rich interactive domain 1B (SWI-like) [Source:MGI Symbol;Acc:MGI:1926129]	1	NA	74.4881	78.0268	84.4898	80.6955	10.0018	2.66871	276	78.4114	79.6789	79.5666	80.1405	404.369	0.236645	0.166074	0.169389	0.501482	0.213143	0.155022	0.145887	0.289342
17	5941280	6044290	Synj2	ENSMUSG00000023805	synaptojanin 2 [Source:MGI Symbol;Acc:MGI:1201671]	1	NA	70.4928	71.145	80.7348	78.4763	10.2421	7.33132	78	78.5894	79.1241	80.55	80.9907	128.794	0.270485	0.351966	-0.68185	0.010716	0.245798	0.311113	-0.706537	0.000169894
17	12841079	12868143	Mas1	ENSMUSG00000068037	MAS1 oncogene [Source:MGI Symbol;Acc:MGI:96918]	1	NA	55.3914	57.8143	67.0864	65.624	11.695	7.80973	20	77.7188	78.8996	79.2488	80.4065	0.0671674	-0.077311	NA	-0.00675793	NA	-0.0681132	NA	0.00243982	NA
17	12922790	12922917	Snora20	ENSMUSG00000064637	small nucleolar RNA, H/ACA box 20 [Source:MGI Symbol;Acc:MGI:3819492]	1	NA	61.8924	69.816	74.9005	74.3238	13.0081	4.5078	3	73.1841	73.5559	78.7019	77.7265	NA	NA	NA	NA	NA	NA	NA	NA	NA
17	24175431	24205562	Tbc1d24	ENSMUSG00000036473	TBC1 domain family, member 24 [Source:MGI Symbol;Acc:MGI:2443456]	1	1	18.0468	17.3331	38.1864	27.4482	20.1395	10.1152	16	79.2663	78.2451	79.2712	79.6823	559.949	0.148514	0.589815	0.105697	0.793118	0.315013	0.0851745	0.272195	0.0977697
17	24488783	24508905	Caskin1	ENSMUSG00000033597	CASK interacting protein 1 [Source:MGI Symbol;Acc:MGI:2442952]	1	1	59.4569	55.6333	73.9892	64.5279	14.5322	8.89458	10	82.3538	78.593	85.858	83.6255	2.70072	-0.239422	NA	0.356802	NA	0.104261	NA	0.700485	NA
17	24508562	24527938	Traf7	ENSMUSG00000052752	TNF receptor-associated factor 7 [Source:MGI Symbol;Acc:MGI:3042141]	1	1	59.4569	55.6333	73.9892	64.5279	14.5322	8.89458	13	71.3215	69.9321	73.8035	72.231	250.814	-0.124317	0.691397	0.083417	0.866183	-0.457108	0.0148121	-0.249374	0.173817
17	25016091	25099495	Ift140	ENSMUSG00000024169	intraflagellar transport 140 homolog (Chlamydomonas) [Source:MGI Symbol;Acc:MGI:2146906]	1	NA	70.2259	78.4356	81.0832	76.5876	10.8573	-1.84806	56	82.001	83.4557	83.7401	84.1838	169.891	-0.142297	0.706021	0.00789038	0.99348	-0.294765	0.235449	-0.144578	0.561077
17	25057702	25081181	Tmem204	ENSMUSG00000024168	transmembrane protein 204 [Source:MGI Symbol;Acc:MGI:3039635]	1	NA	70.2259	78.4356	81.0832	76.5876	10.8573	-1.84806	19	77.5965	81.2421	79.8431	81.012	521.053	-0.186582	0.349787	-0.279265	0.198221	0.461721	0.000734113	0.369038	0.00380324
17	25579174	25662826	Lmf1	ENSMUSG00000002279	lipase maturation factor 1 [Source:MGI Symbol;Acc:MGI:1923733]	1	NA	72.5134	80.582	83.6538	82.8591	11.1405	2.2771	63	86.0147	86.0585	87.7066	87.8839	309.38	0.0851129	0.744427	0.197934	0.468998	-0.0778348	0.696108	0.0349862	0.85669
17	26113316	26123254	Tmem8	ENSMUSG00000024180	transmembrane protein 8 (five membrane-spanning domains) [Source:MGI Symbol;Acc:MGI:1926283]	1	NA	52.5601	53.7292	63.2721	60.45	10.7119	6.72077	9	58.9346	58.2332	62.8669	62.4393	122.689	-0.104513	0.817563	-0.0268824	0.968463	0.166045	0.577877	0.243675	0.326039
17	29250803	29264158	Ppil1	ENSMUSG00000024007	peptidylprolyl isomerase (cyclophilin)-like 1 [Source:MGI Symbol;Acc:MGI:1916066]	1	NA	71.5762	76.6158	83.5143	76.025	11.9381	-0.590776	12	66.0707	65.7512	66.1499	66.5622	167.375	-0.256666	0.329934	-0.264024	0.485373	-0.55554	0.00439484	-0.562899	0.00158847
17	30005087	30210019	Zfand3	ENSMUSG00000044477	zinc finger, AN1-type domain 3 [Source:MGI Symbol;Acc:MGI:1096572]	1	1	54.8727	51.0924	69.6619	58.8301	14.7892	7.7377	127	76.8504	77.5676	78.5244	79.181	1080.41	0.0986397	0.717833	-0.0749142	0.850831	0.330593	0.0407736	0.157039	0.333587
17	31386234	31476310	Pde9a	ENSMUSG00000041119	phosphodiesterase 9A [Source:MGI Symbol;Acc:MGI:1277179]	1	NA	69.0034	88.6333	82.4651	78.5374	13.4617	-10.0959	58	81.741	83.2054	84.7979	85.6997	161.409	-0.273166	0.329822	0.0045726	0.995472	-1.50709	6.23767e-14	-1.22935	1.68822e-11
17	32905071	32917342	Cyp4f14	ENSMUSG00000024292	cytochrome P450, family 4, subfamily f, polypeptide 14 [Source:MGI Symbol;Acc:MGI:1927669]	1	NA	60.7995	72.951	74.3191	72.1414	13.5196	-0.80951	8	67.9155	70.7802	71.2979	70.6999	2147.98	-0.818417	2.21828e-10	0.243966	0.336892	-1.64286	5.21901e-36	-0.580473	4.01772e-06
17	35108279	35111991	Ly6g5c	ENSMUSG00000034482	lymphocyte antigen 6 complex, locus G5C [Source:MGI Symbol;Acc:MGI:2148974]	1	NA	70.8084	72.7838	82.193	79.4484	11.3846	6.66456	5	78.661	79.417	84.2936	83.6935	0	NA	NA	NA	NA	NA	NA	NA	NA
17	35149076	35164897	Prrc2a	ENSMUSG00000024393	proline-rich coiled-coil 2A [Source:MGI Symbol;Acc:MGI:1915467]	1	NA	65.7683	68.0425	78.3162	73.0644	12.548	5.02195	15	75.3631	75.6797	78.9618	78.1462	292.603	0.435681	0.0917943	0.186469	0.679975	0.433824	0.0525823	0.184612	0.417167
17	35162563	35162696	SNORA38	ENSMUSG00000064853	Small nucleolar RNA SNORA38 [Source:RFAM;Acc:RF00428]	1	NA	65.7683	68.0425	78.3162	73.0644	12.548	5.02195	2	49.224	53.2916	57.8798	55.1246	NA	NA	NA	NA	NA	NA	NA	NA	NA
17	36898118	36910214	Trim31	ENSMUSG00000058063	tripartite motif-containing 31 [Source:MGI Symbol;Acc:MGI:2385051]	1	NA	66.337	73.7825	79.3018	72.5224	12.9649	-1.26013	6	68.1964	68.9063	74.4772	71.6657	0.0973757	0.0862059	NA	-0.00749063	NA	0.0102951	NA	-0.0834015	NA
17	46889216	46890405	A330017A19Rik	ENSMUSG00000073388	RIKEN cDNA A330017A19 gene [Source:MGI Symbol;Acc:MGI:3045380]	1	NA	52.002	52.8431	62.2925	59.1967	10.2905	6.35361	4	29.3107	30.1711	32.644	31.7044	4.89934	0.150244	0.873188	-0.293751	NA	0.406044	0.420651	-0.0379511	0.954125
17	46890621	46892463	Tbcc	ENSMUSG00000036430	tubulin-specific chaperone C [Source:MGI Symbol;Acc:MGI:1919976]	1	NA	52.002	52.8431	62.2925	59.1967	10.2905	6.35361	3	50.3288	50.9086	56.5654	54.5174	351.562	0.0917938	0.728541	-0.474276	0.0217075	-0.280572	0.0892412	-0.846642	7.21223e-11
17	47140942	47359458	Trerf1	ENSMUSG00000064043	transcriptional regulating factor 1 [Source:MGI Symbol;Acc:MGI:2442086]	1	NA	67.1564	76.2421	78.795	73.7473	11.6386	-2.49478	191	84.6791	85.3857	85.4468	85.5352	2.57921	-0.144864	NA	-0.168061	NA	0.171518	NA	0.14832	NA
17	47867133	47924645	Foxp4	ENSMUSG00000023991	forkhead box P4 [Source:MGI Symbol;Acc:MGI:1921373]	1	NA	70.1559	80.8436	83.373	79.5024	13.2171	-1.34127	38	76.1195	77.7348	79.4951	80.5882	44.3809	0.151296	0.805299	0.100526	0.908956	0.326371	0.38292	0.2756	0.42522
17	51736187	51833290	Satb1	ENSMUSG00000023927	special AT-rich sequence binding protein 1 [Source:MGI Symbol;Acc:MGI:105084]	1	NA	61.5044	64.746	76.4329	68.8638	14.9286	4.11777	70	75.3219	76.9018	79.7267	78.278	20.9631	0.830982	0.0746766	0.627737	0.352424	-0.582288	0.182973	-0.785534	0.0313629
17	53398889	53463321	Efhb	ENSMUSG00000023931	EF hand domain family, member B [Source:MGI Symbol;Acc:MGI:3045296]	1	NA	70.0796	75.5127	81.0843	79.2434	11.0048	3.73078	33	77.3835	78.1719	80.3965	80.3103	0.282275	-0.0451266	NA	-0.102914	NA	0.0586833	NA	0.000895867	NA
17	57203970	57228136	C3	ENSMUSG00000024164	complement component 3 [Source:MGI Symbol;Acc:MGI:88227]	1	NA	29.0073	25.9468	40.4964	33.2479	11.4892	7.30112	15	50.0305	46.4871	50.2788	51.802	67053.3	0.264586	0.528712	0.0516214	0.946133	0.184994	0.588574	-0.0279705	0.940642
17	58878808	58991375	2610034M16Rik	ENSMUSG00000024227	RIKEN cDNA 2610034M16 gene [Source:MGI Symbol;Acc:MGI:1916489]	1	NA	67.6149	76.2345	79.8695	79.0214	12.2545	2.78688	55	73.1217	75.8969	76.5333	76.4654	0	NA	NA	NA	NA	NA	NA	NA	NA
17	62604184	62881317	Efna5	ENSMUSG00000048915	ephrin A5 [Source:MGI Symbol;Acc:MGI:107444]	1	NA	61.4569	69.4068	77.4112	76.7187	15.9543	7.31191	219	81.9603	82.8873	83.774	83.8993	43.0039	0.0795294	0.904431	0.603191	0.188616	0.243545	0.526172	0.767207	0.00489554
17	66666848	67354459	Ptprm	ENSMUSG00000033278	protein tyrosine phosphatase, receptor type, M [Source:MGI Symbol;Acc:MGI:102694]	1	NA	62.5091	70.008	74.4233	68.6812	11.9142	-1.32678	447	83.1206	84.0971	84.6601	84.8647	135.88	0.345778	0.266572	0.0738804	0.908748	0.433244	0.0773414	0.161346	0.525432
17	68273797	68777961	L3mbtl4	ENSMUSG00000041565	l(3)mbt-like 4 (Drosophila) [Source:MGI Symbol;Acc:MGI:2444889]	1	NA	81.1358	83.3614	91.6437	90.1539	10.5079	6.79244	214	76.4597	77.2921	77.2875	77.5445	0	NA	NA	NA	NA	NA	NA	NA	NA
17	69969073	70821413	Dlgap1	ENSMUSG00000003279	discs, large (Drosophila) homolog-associated protein 1 [Source:MGI Symbol;Acc:MGI:1346065]	1	NA	74.9059	73.4484	90.173	86.4364	15.2672	12.988	445	76.3406	77.6536	79.2894	78.5546	37.5749	0.162971	0.782831	-0.126173	0.897418	-1.05582	0.0013232	-1.34496	5.26872e-06
17	71019521	71126856	Myom1	ENSMUSG00000024049	myomesin 1 [Source:MGI Symbol;Acc:MGI:1341430]	1	1	61.7955	62.8866	78.9701	63.7747	17.1747	0.888116	85	82.1074	82.6993	83.9856	84.0472	49.6698	-0.646162	0.309001	-0.159928	0.89161	1.14268	0.0069614	1.62891	4.26357e-05
17	74017706	74047916	Srd5a2	ENSMUSG00000038541	steroid 5 alpha-reductase 2 [Source:MGI Symbol;Acc:MGI:2150380]	1	NA	43.156	43.2189	57.1723	55.3686	14.0162	12.1496	22	76.6756	78.9635	80.6228	81.1422	21.4593	0.119689	0.882769	0.241738	0.788465	-0.00218652	0.997459	0.119862	0.813642
17	80238304	80290476	Dhx57	ENSMUSG00000035051	DEAH (Asp-Glu-Ala-Asp/His) box polypeptide 57 [Source:MGI Symbol;Acc:MGI:2147067]	1	NA	73.2597	73.2251	89.0554	85.5828	15.7956	12.3578	46	83.9489	83.9838	85.6183	85.7892	311.19	0.0526518	0.855421	0.00835192	0.98828	-0.393114	0.00934131	-0.437414	0.000826097
17	85090726	85458139	1700106N22Rik	ENSMUSG00000071037	RIKEN cDNA 1700106N22 gene [Source:MGI Symbol;Acc:MGI:1920832]	1	NA	60.153	68.13	70.7866	68.6291	10.6335	0.49912	300	84.3	85.0735	86.34	86.376	15.8656	-0.0434541	0.965135	0.697155	0.289888	-0.685029	0.113314	0.05558	0.921871
17	85984665	86145175	Srbd1	ENSMUSG00000024135	S1 RNA binding domain 1 [Source:MGI Symbol;Acc:MGI:1925836]	1	NA	72.2104	68.5165	84.1429	78.9591	11.9326	10.4426	91	87.6423	87.9213	88.9835	89.506	448.82	-0.192307	0.394465	0.216305	0.451679	-0.0622188	0.777965	0.346394	0.0163079
17	87975050	87990883	Msh6	ENSMUSG00000005370	mutS homolog 6 (E. coli) [Source:MGI Symbol;Acc:MGI:1343961]	1	NA	63.2115	67.1949	73.658	71.3209	10.4465	4.12603	15	69.8433	71.7361	73.5729	73.2565	298.704	-0.0453485	0.914097	0.0950091	0.854433	-0.25037	0.270497	-0.110012	0.629625
18	12252362	12305720	Ankrd29	ENSMUSG00000057766	ankyrin repeat domain 29 [Source:MGI Symbol;Acc:MGI:2687055]	1	NA	59.0802	74.9339	74.7317	73.647	15.6515	-1.28691	34	80.8265	80.8341	82.8387	82.7947	9.98586	0.0818215	0.937379	0.588684	0.432864	-0.228797	0.682341	0.278065	0.588406
18	14968685	15151446	Kctd1	ENSMUSG00000036225	potassium channel tetramerisation domain containing 1 [Source:MGI Symbol;Acc:MGI:1918269]	1	NA	5.9	8.3	17.2167	14.7529	11.3167	6.45293	107	75.6554	76.1455	77.6628	77.8147	3.48287	0.0789222	NA	-0.517596	NA	0.335605	NA	-0.260913	NA
18	35652167	35655187	Gm1614	ENSMUSG00000073600	predicted gene 1614 [Source:MGI Symbol;Acc:MGI:2686460]	1	NA	54.0057	62.5643	71.7468	61.9587	17.7411	-0.605552	6	57.7596	62.6499	61.6952	57.732	65.1755	0.506081	0.209006	0.231738	0.743157	-0.346459	0.346114	-0.620802	0.0323148
18	44380500	44424969	Dcp2	ENSMUSG00000024472	DCP2 decapping enzyme homolog (S. cerevisiae) [Source:MGI Symbol;Acc:MGI:1917890]	1	NA	82.5933	88.591	92.6783	89.0682	10.085	0.477245	34	82.5707	83.9046	84.7369	84.9118	374.162	0.112691	0.652077	0.0626263	0.884487	-0.44645	0.00344249	-0.496516	0.000167044
18	47235598	47368870	Sema6a	ENSMUSG00000019647	sema domain, transmembrane domain (TM), and cytoplasmic domain, (semaphorin) 6A [Source:MGI Symbol;Acc:MGI:1203727]	1	NA	56.1434	57.3973	67.7798	65.7189	11.6364	8.32158	113	77.2258	77.9848	78.6417	78.7332	99.787	1.03601	1.49049e-05	0.363044	0.347204	1.19945	1.30268e-07	0.526486	0.0107053
18	60593973	60660142	Synpo	ENSMUSG00000043079	synaptopodin [Source:MGI Symbol;Acc:MGI:1099446]	1	NA	67.8057	71.0152	79.719	75.18	11.9134	4.16477	48	70.6721	71.685	71.0165	72.593	87.5891	0.679221	0.0729663	-0.0745023	0.930871	1.28119	8.97584e-06	0.527468	0.0707245
18	60774510	60778546	Rps14	ENSMUSG00000024608	ribosomal protein S14 [Source:MGI Symbol;Acc:MGI:98107]	1	NA	61.6054	64.8175	76.3674	69.8408	14.7619	5.02331	6	43.3301	45.1751	49.356	47.3677	10386.9	0.0007978	0.998202	-0.149161	0.671839	0.585452	0.000283458	0.435492	0.00343537
18	61220482	61289924	Pde6a	ENSMUSG00000024575	phosphodiesterase 6A, cGMP-specific, rod, alpha [Source:MGI Symbol;Acc:MGI:97524]	1	NA	66.4048	66.0366	79.0359	73.7663	12.6311	7.72971	47	82.2551	82.2462	83.3692	83.6465	0	NA	NA	NA	NA	NA	NA	NA	NA
18	64157721	64277180	1700091E21Rik	ENSMUSG00000086128	RIKEN cDNA 1700091E21 gene [Source:MGI Symbol;Acc:MGI:1920838]	1	1	70.917	69.4698	82.0895	73.7088	11.1725	4.23898	69	81.8218	82.9823	84.9436	84.7802	5.1449	-0.0241806	0.98186	0.241868	NA	-0.684117	0.131931	-0.418069	0.409828
18	65265529	65393888	Alpk2	ENSMUSG00000032845	alpha-kinase 2 [Source:MGI Symbol;Acc:MGI:2449492]	1	NA	81.1714	86.5261	91.6568	83.5118	10.4854	-3.01434	86	82.5977	83.3309	83.8115	83.8331	2.38173	0.11228	NA	-0.0197885	NA	0.221054	NA	0.0889857	NA
18	71258738	72351069	Dcc	ENSMUSG00000060534	deleted in colorectal carcinoma [Source:MGI Symbol;Acc:MGI:94869]	1	NA	67.564	75.76	77.5963	75.0221	10.0323	-0.73794	423	72.1522	73.4687	73.9793	74.3689	0.274179	0.0484726	NA	0.0753869	NA	0.0134757	NA	0.0403901	NA
18	80229758	80247102	Hsbp1l1	ENSMUSG00000078963	heat shock factor binding protein 1-like 1 [Source:MGI Symbol;Acc:MGI:1913505]	1	NA	61.8337	71.565	73.4974	75.8729	11.6637	4.30787	16	76.5571	80.2459	79.7248	81.4758	7.3113	-0.0607147	0.956601	-0.388413	NA	-0.451988	0.360383	-0.779687	0.0838648
18	82475146	82585637	Mbp	ENSMUSG00000041607	myelin basic protein [Source:MGI Symbol;Acc:MGI:96925]	1	NA	72.5292	81.0939	83.5785	78.9016	11.0493	-2.19221	95	74.1217	75.5744	75.5385	76.209	21.1037	0.402252	0.557192	0.374332	0.659013	0.219063	0.688564	0.191142	0.714399
18	82910879	83005314	Zfp516	ENSMUSG00000058881	zinc finger protein 516 [Source:MGI Symbol;Acc:MGI:2443957]	1	NA	39.6409	49.4181	52.3866	49.325	12.7457	-0.093174	87	74.2799	75.3529	76.5849	76.5854	265.301	-0.172724	0.526055	-0.119245	0.770097	0.0988905	0.669552	0.152369	0.425734
19	5473973	5481853	Efemp2	ENSMUSG00000024909	epidermal growth factor-containing fibulin-like extracellular matrix protein 2 [Source:MGI Symbol;Acc:MGI:1891209]	1	NA	33.1384	39.1414	46.2154	41.0481	13.0769	1.90669	9	73.7388	74.5198	77.5831	75.5881	44.532	0.146348	0.807997	-0.0184405	0.986174	0.236265	0.544842	0.0714769	0.86634
19	5707376	5726317	Ehbp1l1	ENSMUSG00000024937	EH domain binding protein 1-like 1 [Source:MGI Symbol;Acc:MGI:3612340]	1	NA	50.9361	45.4206	67.9717	69.3166	17.0356	23.8959	13	73.418	72.2143	74.8115	76.319	305.813	0.74538	0.000153382	0.324815	0.359346	-0.308716	0.176365	-0.729281	2.17841e-05
19	8724531	8724602	SNORD27	ENSMUSG00000065281	Small nucleolar RNA SNORD27 [Source:RFAM;Acc:RF00086]	1	NA	65.1544	68.595	79.2126	77.1666	14.0582	8.57158	2	50.9625	54.4153	62.1567	59.8216	NA	NA	NA	NA	NA	NA	NA	NA	NA
19	8724868	8724943	SNORD28	ENSMUSG00000065280	Small nucleolar RNA SNORD28 [Source:RFAM;Acc:RF00085]	1	NA	65.1544	68.595	79.2126	77.1666	14.0582	8.57158	2	50.9625	54.4153	62.1567	59.8216	NA	NA	NA	NA	NA	NA	NA	NA	NA
19	8725092	8725156	SNORD29	ENSMUSG00000065378	Small nucleolar RNA SNORD29 [Source:RFAM;Acc:RF00070]	1	NA	65.1544	68.595	79.2126	77.1666	14.0582	8.57158	2	50.9625	54.4153	62.1567	59.8216	NA	NA	NA	NA	NA	NA	NA	NA	NA
19	8725341	8725409	SNORD30	ENSMUSG00000065782	Small nucleolar RNA SNORD30 [Source:RFAM;Acc:RF00088]	1	NA	65.1544	68.595	79.2126	77.1666	14.0582	8.57158	2	50.9625	54.4153	62.1567	59.8216	NA	NA	NA	NA	NA	NA	NA	NA	NA
19	8725594	8725660	SNORD31	ENSMUSG00000065305	Small nucleolar RNA SNORD31 [Source:RFAM;Acc:RF00089]	1	NA	65.1544	68.595	79.2126	77.1666	14.0582	8.57158	2	50.9625	54.4153	62.1567	59.8216	NA	NA	NA	NA	NA	NA	NA	NA	NA
19	8725866	8725991	Snord22	ENSMUSG00000065087	small nucleolar RNA, C/D box 22 [Source:MGI Symbol;Acc:MGI:1933385]	1	NA	65.1544	68.595	79.2126	77.1666	14.0582	8.57158	2	50.9625	54.4153	62.1567	59.8216	NA	NA	NA	NA	NA	NA	NA	NA	NA
19	12545740	12589768	Fam111a	ENSMUSG00000024691	family with sequence similarity 111, member A [Source:MGI Symbol;Acc:MGI:1915508]	1	NA	50.0518	49.5941	60.265	54.7179	10.2133	5.12378	21	81.4149	81.6431	83.4177	82.573	88.8923	0.462182	0.151686	0.209286	0.709276	0.0756108	0.842478	-0.177286	0.5314
19	16435667	16610818	Gna14	ENSMUSG00000024697	guanine nucleotide binding protein, alpha 14 [Source:MGI Symbol;Acc:MGI:95769]	1	NA	79.8555	89.5218	91.6018	84.232	11.7463	-5.28984	106	80.7447	81.4557	81.7826	82.5739	101.878	0.150729	0.706426	0.302533	0.552887	-1.29131	4.85255e-08	-1.13951	3.66388e-08
19	23758876	23949597	Apba1	ENSMUSG00000024897	amyloid beta (A4) precursor protein binding, family A, member 1 [Source:MGI Symbol;Acc:MGI:1860297]	1	NA	60.4668	73.3107	73.5331	69.7958	13.0664	-3.51498	123	76.6377	77.4048	77.9568	78.9743	10.9408	0.588355	0.358862	0.290319	0.761096	0.545326	0.25931	0.24729	0.634424
19	25505618	25604329	Dmrt1	ENSMUSG00000024837	doublesex and mab-3 related transcription factor 1 [Source:MGI Symbol;Acc:MGI:1354733]	1	NA	50.3188	55.4857	61.6571	59.9364	11.3383	4.4507	86	71.0845	71.7705	72.4631	72.6846	0.176804	0.000516901	NA	0.107942	NA	0.0121717	NA	0.119596	NA
19	30569238	31764822	Prkg1	ENSMUSG00000052920	protein kinase, cGMP-dependent, type I [Source:MGI Symbol;Acc:MGI:108174]	1	NA	69.5227	71.8833	80.9191	74.404	11.3964	2.52066	571	76.7332	78.244	78.803	78.8927	51.7534	0.276411	0.599479	0.244968	0.72534	0.204725	0.622205	0.173283	0.643673
19	33517740	33761951	Lipo1	ENSMUSG00000024766	lipase, member O1 [Source:MGI Symbol;Acc:MGI:2147592]	1	NA	75.8224	85.4858	86.2358	81.1405	10.4134	-4.34529	76	75.9456	77.2976	77.1839	77.1346	71.7258	-0.085701	0.885448	0.0379111	0.965203	-0.24299	0.499995	-0.119378	0.742608
19	41274218	41385070	Pik3ap1	ENSMUSG00000025017	phosphoinositide-3-kinase adaptor protein 1 [Source:MGI Symbol;Acc:MGI:1933177]	1	NA	49.5674	59.785	66.333	70.1142	16.7656	10.3292	82	77.2635	79.0101	78.72	79.5329	680.126	0.109877	0.719383	0.0172649	0.972849	0.434098	0.0132053	0.341486	0.0337932
19	44989101	45003397	Sema4g	ENSMUSG00000025207	sema domain, immunoglobulin domain (Ig), transmembrane domain (TM) and short cytoplasmic domain, (semaphorin) 4G [Source:MGI Symbol;Acc:MGI:1347047]	1	NA	71.7518	73.9675	82.6326	77.053	10.8808	3.08543	10	58.4153	58.8506	62.3178	63.0583	837.313	0.131514	0.601325	0.677547	7.66065e-05	-0.120499	0.541767	0.425533	0.00188974
19	45047576	45056383	Sfxn3	ENSMUSG00000025212	sideroflexin 3 [Source:MGI Symbol;Acc:MGI:2137679]	1	NA	76.8838	80.4547	86.9976	82.9931	10.1138	2.53841	8	58.7439	59.1418	63.271	61.5665	11.9126	0.221928	0.79089	0.331276	0.713883	0.0446515	0.943839	0.154	0.78214
19	46531109	46573085	Arl3	ENSMUSG00000025035	ADP-ribosylation factor-like 3 [Source:MGI Symbol;Acc:MGI:1929699]	1	NA	73.9639	76.0658	85.079	82.5855	11.1151	6.51962	29	79.7272	79.7502	82.1885	82.3633	71.3759	-0.114481	0.822463	-0.210648	0.69973	0.488327	0.0714064	0.39216	0.129201
19	46599084	46657389	D19Wsu162e	ENSMUSG00000047731	DNA segment, Chr 19, Wayne State University 162, expressed [Source:MGI Symbol;Acc:MGI:107577]	1	1	6.49894	7.14524	17.8156	7.80119	11.3166	0.655954	52	64.3404	64.8456	62.8902	64.2587	2712.45	0.014696	0.970774	-0.105118	0.781073	0.588389	0.000154546	0.468575	0.000988034
19	46761596	46878795	Cnnm2	ENSMUSG00000064105	cyclin M2 [Source:MGI Symbol;Acc:MGI:2151054]	1	NA	42.254	39.4762	59.4332	61.3833	17.1792	21.9071	92	81.5614	82.4274	83.5522	84.5751	164.195	0.0760878	0.846499	0.240117	0.532256	-0.0942118	0.733321	0.0698173	0.781265
19	47260174	47464411	Sh3pxd2a	ENSMUSG00000053617	SH3 and PX domains 2A [Source:MGI Symbol;Acc:MGI:1298393]	1	NA	55.1325	66.5455	65.3603	69.9868	10.2278	3.4413	147	75.5615	75.7389	76.2982	78.1179	383.615	0.164601	0.616271	0.148547	0.759096	-1.09383	1.39716e-08	-1.10988	7.46113e-11
19	47865545	47886324	Gsto2	ENSMUSG00000025069	glutathione S-transferase omega 2 [Source:MGI Symbol;Acc:MGI:1915464]	1	NA	59.8779	61.3583	71.6872	64.0059	11.8093	2.64761	23	64.1307	64.5222	67.3115	66.4701	7.8209	0.248451	0.776307	-0.331985	NA	-0.53288	0.273221	-1.11332	0.00915413
19	58235604	58455909	Gfra1	ENSMUSG00000025089	glial cell line derived neurotrophic factor family receptor alpha 1 [Source:MGI Symbol;Acc:MGI:1100842]	1	NA	61.799	75.3059	72.7452	71.8883	10.9463	-3.41758	154	82.3754	82.8183	83.6954	83.8179	2201.45	-0.0621662	0.855192	-0.256103	0.37956	0.718335	7.06714e-06	0.524398	0.000391518
X	7667941	7671390	Plp2	ENSMUSG00000031146	proteolipid protein 2 [Source:MGI Symbol;Acc:MGI:1298382]	1	NA	37.1389	46.2738	54.528	49.4423	17.3891	3.16848	4	60.8929	63.2168	70.3172	66.4525	2.36909	-0.322278	NA	-0.24051	NA	0.254588	NA	0.336356	NA
X	7673164	7681251	Magix	ENSMUSG00000031147	MAGI family member, X-linked [Source:MGI Symbol;Acc:MGI:1859644]	1	NA	54.9427	65.7856	68.923	61.0447	13.9803	-4.7409	8	61.5748	66.0843	64.258	65.4254	300.582	-0.0818043	0.814818	-0.201602	0.589949	-0.476802	0.0111548	-0.5966	0.000265771
X	8138975	8145880	Rbm3	ENSMUSG00000031167	RNA binding motif protein 3 [Source:MGI Symbol;Acc:MGI:1099460]	1	NA	35.1439	39.073	48.0939	41.1225	12.95	2.0495	6	63.3017	64.3598	66.6617	66.4397	1197.04	0.20606	0.67171	0.261832	0.648892	0.54997	0.0615116	0.605742	0.0197454
X	8145429	8147964	2900002K06Rik	ENSMUSG00000055188	RIKEN cDNA 2900002K06 gene [Source:MGI Symbol;Acc:MGI:1917476]	1	NA	35.1439	39.073	48.0939	41.1225	12.95	2.0495	4	59.871	60.2139	62.7835	60.6379	0.240713	0.131575	NA	-0.0117411	NA	0.0131438	NA	-0.130173	NA
X	20617503	20650901	Rbm10	ENSMUSG00000031060	RNA binding motif protein 10 [Source:MGI Symbol;Acc:MGI:2384310]	1	NA	48.6176	50.2582	58.6444	54.6085	10.0268	4.35034	20	75.4888	76.8951	77.3195	77.9176	597.581	-0.351628	0.00351192	-0.376459	0.00834762	-0.0219867	0.89819	-0.0468179	0.743753
X	38196573	38252439	Fam70a	ENSMUSG00000036502	family with sequence similarity 70, member A [Source:MGI Symbol;Acc:MGI:3045722]	1	1	37.1805	39.0357	50.4911	40.4282	13.3107	1.39246	35	73.964	73.8951	75.8133	75.5817	1.81167	0.252237	NA	0.414398	NA	0.187717	NA	0.349878	NA
X	56797858	56822326	Mtap7d3	ENSMUSG00000067878	MAP7 domain containing 3 [Source:MGI Symbol;Acc:MGI:2445051]	1	NA	41.9213	54.6142	54.9639	52.5798	13.0427	-2.03441	16	73.3402	76.0618	77.597	77.4953	0.272726	0.0917138	NA	-0.0614604	NA	0.0628837	NA	-0.0902905	NA
X	57231485	57338729	Arhgef6	ENSMUSG00000031133	Rac/Cdc42 guanine nucleotide exchange factor (GEF) 6 [Source:MGI Symbol;Acc:MGI:1920591]	1	NA	75.1833	75.7386	85.3731	78.0475	10.1898	2.30895	52	77.7677	77.7927	78.4605	78.961	136.215	0.571735	0.0227774	0.551761	0.0771683	0.223998	0.412691	0.204023	0.378695
X	70459753	70477180	BC023829	ENSMUSG00000073139	cDNA sequence BC023829 [Source:MGI Symbol;Acc:MGI:2448555]	1	NA	26.5132	31.6577	37.7612	30.6016	11.248	-1.05607	10	67.7808	68.2773	69.5395	67.6452	333.131	0.358691	0.0259171	0.180463	0.448041	0.967113	1.26231e-14	0.788885	1.11032e-12
X	75886083	75886209	SNORA40	ENSMUSG00000077650	Small nucleolar RNA SNORA40 [Source:RFAM;Acc:RF00561]	1	NA	65.711	76.1698	77.6624	73.6552	11.9514	-2.51458	2	67.4922	76.6345	78.2753	74.8207	NA	NA	NA	NA	NA	NA	NA	NA	NA
X	102252522	102365498	Gm14858	ENSMUSG00000085568	predicted gene 14858 [Source:MGI Symbol;Acc:MGI:3705120]	1	NA	29.4092	39.3778	41.3781	38.2873	11.9689	-1.0905	55	77.9015	78.9591	80.2493	80.2992	0	NA	NA	NA	NA	NA	NA	NA	NA
X	104077434	104201185	C77370	ENSMUSG00000046449	expressed sequence C77370 [Source:MGI Symbol;Acc:MGI:2148050]	1	NA	45.0961	50.8601	55.9418	53.0252	10.8457	2.1651	42	75.3737	76.1765	76.8726	77.7977	1.88204	-0.00647317	NA	0.558191	NA	-0.020127	NA	0.544537	NA
X	106837082	106840644	Zcchc5	ENSMUSG00000047686	zinc finger, CCHC domain containing 5 [Source:MGI Symbol;Acc:MGI:2685221]	1	NA	71.0113	73.3524	83.7434	79.559	12.7321	6.20666	6	71.8373	74.661	77.1258	76.9768	0.0931793	-0.0851797	NA	-0.00748266	NA	-0.0753613	NA	0.00233577	NA
X	133936385	133981812	Sytl4	ENSMUSG00000031255	synaptotagmin-like 4 [Source:MGI Symbol;Acc:MGI:1351606]	1	NA	38.4286	50.268	51.013	49.4769	12.5844	-0.791108	26	73.5074	74.4642	77.0821	75.7351	97.3993	-0.297594	0.4244	-0.342645	0.498567	-0.676612	0.0098703	-0.721663	0.00273336
X	136981116	137038302	Mcart6	ENSMUSG00000044348	mitochondrial carrier triple repeat 6 [Source:MGI Symbol;Acc:MGI:1914312]	1	NA	32.0538	35.3484	43.187	44.8335	11.1332	9.48508	35	74.6131	74.2865	76.1808	75.9273	25.8392	0.227496	0.737492	-0.0740962	0.945153	0.0380336	0.946152	-0.263558	0.539085
X	136993155	136998472	Zcchc18	ENSMUSG00000031428	zinc finger, CCHC domain containing 18 [Source:MGI Symbol;Acc:MGI:1914245]	1	NA	32.0538	35.3484	43.187	44.8335	11.1332	9.48508	6	63.13	62.5307	67.0521	65.3572	1.13005	0.173602	NA	0.362786	NA	0.0183069	NA	0.207491	NA
X	146962513	147197277	Htr2c	ENSMUSG00000041380	5-hydroxytryptamine (serotonin) receptor 2C [Source:MGI Symbol;Acc:MGI:96281]	1	NA	54.2168	65.6749	64.962	64.053	10.7452	-1.62191	76	64.0721	66.5817	66.9964	66.9265	0	NA	NA	NA	NA	NA	NA	NA	NA
X	150645304	150657583	Tro	ENSMUSG00000025272	trophinin [Source:MGI Symbol;Acc:MGI:1928994]	1	NA	65.2798	75.9437	75.8631	70.5577	10.5833	-5.38602	10	80.092	82.5478	83.6667	82.0634	1.61664	0.395314	NA	-0.154434	NA	0.472325	NA	-0.077423	NA
X	152144268	152225236	Iqsec2	ENSMUSG00000041115	IQ motif and Sec7 domain 2 [Source:MGI Symbol;Acc:MGI:3528396]	1	NA	76.8155	83.6774	88.8524	83.8434	12.0369	0.165996	38	76.852	77.2463	78.2195	77.3043	104.573	0.521624	0.0771159	0.528199	0.150091	0.126282	0.708893	0.132856	0.63379
X	168795099	169304435	Arhgap6	ENSMUSG00000031355	Rho GTPase activating protein 6 [Source:MGI Symbol;Acc:MGI:1196332]	1	NA	23.6129	37.9248	41.5823	35.9569	17.9694	-1.96783	172	74.5132	76.186	76.5484	76.3822	154.813	-0.268459	0.402693	0.101934	0.864913	-0.349908	0.158322	0.0204853	0.948701
