# Supplementary material for: Dietary restriction protects from age-associated DNA methylation and induces epigenetic reprogramming of lipid metabolism
Source: Genome Biol. 2017 Mar 28;18:56. doi: 10.1186/s13059-017-1187-1 (PMC5370449; doi:10.1186/s13059-017-1187-1)
Supplement: Supplementary file 5 — Functional enrichment for genes associated with age-related hypermethylation. (XLSX 94 kb) [file 13059_2017_1187_MOESM5_ESM.xlsx]

## Sheet: Age-related hypermethylation
Additional file 5 Table S4. Functional enrichment for genes associated with age-related hypermethylation
Functional enrichment for genes associated with age-related hypermethylation
GO.ID	GOTerm	Annotated genes	Significant genes	Enrichment	PValue	Ensembl ID	Gene Symbol	Ontology.Source
GO:0060602	branch elongation of an epithelium	21	5	0.26	5e-06	ENSMUSG00000000567, ENSMUSG00000002633, ENSMUSG00000020679, ENSMUSG00000021835, ENSMUSG00000030849	Sox9, Shh, Hnf1b, Bmp4, Fgfr2	GO_BiologicalProcess
GO:0045944	positive regulation of transcription from RNA polymerase II promoter	884	28	11.04	6.3e-06	ENSMUSG00000000567, ENSMUSG00000002633, ENSMUSG00000004637, ENSMUSG00000010175, ENSMUSG00000017950, ENSMUSG00000020037, ENSMUSG00000020122, ENSMUSG00000020160, ENSMUSG00000020679, ENSMUSG00000020893, ENSMUSG00000021548, ENSMUSG00000021835, ENSMUSG00000023826, ENSMUSG00000024952, ENSMUSG00000026610, ENSMUSG00000027544, ENSMUSG00000030067, ENSMUSG00000030849, ENSMUSG00000031326, ENSMUSG00000031665,…	Sox9, Shh, Wwox, Prox1, Hnf4a, Rfx4, Egfr, Meis1, Hnf1b, Per1, Ccnh, Bmp4, Park2, Rps6ka4, Esrrg, Nfatc2, Foxp1, Fgfr2, Cdx4, Sall1, Smad1, Jak3, Sox5, Mamstr, Tcf7l1, Bcas3, Mkx, Maml3	GO_BiologicalProcess
GO:0061036	positive regulation of cartilage development	11	4	0.14	7.3e-06	ENSMUSG00000000567, ENSMUSG00000021835, ENSMUSG00000031681, ENSMUSG00000041540	Sox9, Bmp4, Smad1, Sox5	GO_BiologicalProcess
GO:0048745	smooth muscle tissue development	24	5	0.3	1e-05	ENSMUSG00000000567, ENSMUSG00000002633, ENSMUSG00000010175, ENSMUSG00000021835, ENSMUSG00000030067	Sox9, Shh, Prox1, Bmp4, Foxp1	GO_BiologicalProcess
GO:0000122	negative regulation of transcription from RNA polymerase II promoter	634	22	7.92	1.6e-05	ENSMUSG00000000567, ENSMUSG00000002633, ENSMUSG00000002944, ENSMUSG00000010175, ENSMUSG00000020679, ENSMUSG00000020893, ENSMUSG00000021835, ENSMUSG00000025025, ENSMUSG00000025578, ENSMUSG00000027544, ENSMUSG00000029478, ENSMUSG00000030067, ENSMUSG00000030551, ENSMUSG00000030849, ENSMUSG00000031326, ENSMUSG00000031665, ENSMUSG00000034292, ENSMUSG00000040270, ENSMUSG00000040363, ENSMUSG00000061013,…	Sox9, Shh, Cd36, Prox1, Hnf1b, Per1, Bmp4, Mxi1, Cbx8, Nfatc2, Ncor2, Foxp1, Nr2f2, Fgfr2, Cdx4, Sall1, Traf3ip1, Bach2, Bcor, Mkx, Hist2h3c2, Hist2h3c1	GO_BiologicalProcess
GO:0060441	epithelial tube branching involved in lung morphogenesis	29	5	0.36	2.7e-05	ENSMUSG00000000567, ENSMUSG00000002633, ENSMUSG00000016028, ENSMUSG00000021835, ENSMUSG00000030849	Sox9, Shh, Celsr1, Bmp4, Fgfr2	GO_BiologicalProcess
GO:0051155	positive regulation of striated muscle cell differentiation	31	5	0.39	3.8e-05	ENSMUSG00000002633, ENSMUSG00000021835, ENSMUSG00000030067, ENSMUSG00000042918, ENSMUSG00000062991	Shh, Bmp4, Foxp1, Mamstr, Nrg1	GO_BiologicalProcess
GO:0021537	telencephalon development	182	12	2.27	5.9e-05	ENSMUSG00000002633, ENSMUSG00000005089, ENSMUSG00000010175, ENSMUSG00000020037, ENSMUSG00000020122, ENSMUSG00000021835, ENSMUSG00000025810, ENSMUSG00000025969, ENSMUSG00000029478, ENSMUSG00000031665, ENSMUSG00000040936, ENSMUSG00000061731	Shh, Slc1a2, Prox1, Rfx4, Egfr, Bmp4, Nrp1, Nrp2, Ncor2, Sall1, Ulk4, Ext1	GO_BiologicalProcess
GO:0050808	synapse organization	155	9	1.94	0.00015	ENSMUSG00000000303, ENSMUSG00000020704, ENSMUSG00000023036, ENSMUSG00000025555, ENSMUSG00000030302, ENSMUSG00000030683, ENSMUSG00000030849, ENSMUSG00000049630, ENSMUSG00000062991	Cdh1, Asic2, Pcdhgb6, Farp1, Atp2b2, Sez6l2, Fgfr2, C1ql3, Nrg1	GO_BiologicalProcess
GO:0060445	branching involved in salivary gland morphogenesis	26	4	0.32	0.00029	ENSMUSG00000000303, ENSMUSG00000002633, ENSMUSG00000025810, ENSMUSG00000030849	Cdh1, Shh, Nrp1, Fgfr2	GO_BiologicalProcess
GO:0019935	cyclic-nucleotide-mediated signaling	47	5	0.59	0.00029	ENSMUSG00000000567, ENSMUSG00000002944, ENSMUSG00000023868, ENSMUSG00000059456, ENSMUSG00000061601	Sox9, Cd36, Pde10a, Ptk2b, Pclo	GO_BiologicalProcess
GO:2001054	negative regulation of mesenchymal cell apoptotic process	11	3	0.14	0.00029	ENSMUSG00000000567, ENSMUSG00000002633, ENSMUSG00000020679	Sox9, Shh, Hnf1b	GO_BiologicalProcess
GO:0045664	regulation of neuron differentiation	451	18	5.63	0.00032	ENSMUSG00000000567, ENSMUSG00000002633, ENSMUSG00000010175, ENSMUSG00000020160, ENSMUSG00000020932, ENSMUSG00000021701, ENSMUSG00000021835, ENSMUSG00000025810, ENSMUSG00000031665, ENSMUSG00000032318, ENSMUSG00000036131, ENSMUSG00000039145, ENSMUSG00000039621, ENSMUSG00000040936, ENSMUSG00000041540, ENSMUSG00000042834, ENSMUSG00000045039, ENSMUSG00000059456	Sox9, Shh, Prox1, Meis1, Gfap, Plk2, Bmp4, Nrp1, Sall1, Isl2, Frmd7, Camk1d, Prex1, Ulk4, Sox5, Nrep, Megf8, Ptk2b	GO_BiologicalProcess
GO:0060428	lung epithelium development	42	7	0.52	0.00037	ENSMUSG00000000567, ENSMUSG00000002633, ENSMUSG00000021835, ENSMUSG00000029478, ENSMUSG00000030067, ENSMUSG00000030849, ENSMUSG00000039286	Sox9, Shh, Bmp4, Ncor2, Foxp1, Fgfr2, Fndc3b	GO_BiologicalProcess
GO:0071363	cellular response to growth factor stimulus	344	13	4.3	0.00041	ENSMUSG00000000567, ENSMUSG00000004637, ENSMUSG00000020122, ENSMUSG00000021835, ENSMUSG00000025810, ENSMUSG00000025969, ENSMUSG00000030849, ENSMUSG00000031681, ENSMUSG00000041540, ENSMUSG00000042834, ENSMUSG00000059923, ENSMUSG00000068747, ENSMUSG00000073802	Sox9, Wwox, Egfr, Bmp4, Nrp1, Nrp2, Fgfr2, Smad1, Sox5, Nrep, Grb2, Sort1, Cdkn2b	GO_BiologicalProcess
GO:0050679	positive regulation of epithelial cell proliferation	143	8	1.79	0.00044	ENSMUSG00000000567, ENSMUSG00000002633, ENSMUSG00000010175, ENSMUSG00000020122, ENSMUSG00000021835, ENSMUSG00000030067, ENSMUSG00000030849, ENSMUSG00000048534	Sox9, Shh, Prox1, Egfr, Bmp4, Foxp1, Fgfr2, Amica1	GO_BiologicalProcess
GO:0060601	lateral sprouting from an epithelium	13	4	0.16	0.00046	ENSMUSG00000002633, ENSMUSG00000016028, ENSMUSG00000021835, ENSMUSG00000030849	Shh, Celsr1, Bmp4, Fgfr2	GO_BiologicalProcess
GO:0060736	prostate gland growth	13	3	0.16	0.0005	ENSMUSG00000000567, ENSMUSG00000002633, ENSMUSG00000030849	Sox9, Shh, Fgfr2	GO_BiologicalProcess
GO:0097094	craniofacial suture morphogenesis	13	3	0.16	0.0005	ENSMUSG00000021835, ENSMUSG00000030849, ENSMUSG00000045039	Bmp4, Fgfr2, Megf8	GO_BiologicalProcess
GO:0030502	negative regulation of bone mineralization	13	3	0.16	0.0005	ENSMUSG00000000567, ENSMUSG00000040363, ENSMUSG00000059456	Sox9, Bcor, Ptk2b	GO_BiologicalProcess
GO:0060487	lung epithelial cell differentiation	30	4	0.37	0.0005	ENSMUSG00000000567, ENSMUSG00000029478, ENSMUSG00000030067, ENSMUSG00000039286	Sox9, Ncor2, Foxp1, Fndc3b	GO_BiologicalProcess
GO:0050680	negative regulation of epithelial cell proliferation	112	7	1.4	0.00052	ENSMUSG00000000303, ENSMUSG00000000567, ENSMUSG00000021835, ENSMUSG00000022353, ENSMUSG00000030551, ENSMUSG00000030849, ENSMUSG00000073802	Cdh1, Sox9, Bmp4, Mtss1, Nr2f2, Fgfr2, Cdkn2b	GO_BiologicalProcess
GO:0051130	positive regulation of cellular component organization	703	20	8.78	0.00056	ENSMUSG00000000567, ENSMUSG00000002944, ENSMUSG00000006154, ENSMUSG00000010175, ENSMUSG00000020372, ENSMUSG00000020679, ENSMUSG00000020704, ENSMUSG00000021835, ENSMUSG00000022353, ENSMUSG00000023826, ENSMUSG00000024952, ENSMUSG00000025810, ENSMUSG00000032366, ENSMUSG00000037685, ENSMUSG00000039145, ENSMUSG00000039621, ENSMUSG00000041891, ENSMUSG00000045039, ENSMUSG00000059456, ENSMUSG00000059923	Sox9, Cd36, Eps8l1, Prox1, Gnb2l1, Hnf1b, Asic2, Bmp4, Mtss1, Park2, Rps6ka4, Nrp1, Tpm1, Atp8a1, Camk1d, Prex1, Lman1, Megf8, Ptk2b, Grb2	GO_BiologicalProcess
GO:0055013	cardiac muscle cell development	55	5	0.69	0.00061	ENSMUSG00000010175, ENSMUSG00000021835, ENSMUSG00000034295, ENSMUSG00000071317, ENSMUSG00000072720	Prox1, Bmp4, Fhod3, Bves, Myo18b	GO_BiologicalProcess
GO:0072189	ureter development	14	3	0.17	0.00063	ENSMUSG00000000567, ENSMUSG00000002633, ENSMUSG00000021835	Sox9, Shh, Bmp4	GO_BiologicalProcess
GO:0006198	cAMP catabolic process	14	3	0.17	0.00063	ENSMUSG00000020372, ENSMUSG00000023868, ENSMUSG00000031987	Gnb2l1, Pde10a, Egln1	GO_BiologicalProcess
GO:0030901	midbrain development	32	4	0.4	0.00065	ENSMUSG00000002633, ENSMUSG00000020037, ENSMUSG00000030849, ENSMUSG00000031681	Shh, Rfx4, Fgfr2, Smad1	GO_BiologicalProcess
GO:0007612	learning	117	7	1.46	0.00067	ENSMUSG00000000326, ENSMUSG00000017740, ENSMUSG00000023826, ENSMUSG00000025496, ENSMUSG00000035168, ENSMUSG00000037685, ENSMUSG00000063434	Comt, Slc12a5, Park2, Drd4, Tanc1, Atp8a1, Sorcs3	GO_BiologicalProcess
GO:0060979	vasculogenesis involved in coronary vascular morphogenesis	15	3	0.19	0.00078	ENSMUSG00000002633, ENSMUSG00000025810, ENSMUSG00000030849	Shh, Nrp1, Fgfr2	GO_BiologicalProcess
GO:0045662	negative regulation of myoblast differentiation	15	3	0.19	0.00078	ENSMUSG00000000567, ENSMUSG00000021835, ENSMUSG00000061013	Sox9, Bmp4, Mkx	GO_BiologicalProcess
GO:0060442	branching involved in prostate gland morphogenesis	15	3	0.19	0.00078	ENSMUSG00000002633, ENSMUSG00000021835, ENSMUSG00000030849	Shh, Bmp4, Fgfr2	GO_BiologicalProcess
GO:0051150	regulation of smooth muscle cell differentiation	15	3	0.19	0.00078	ENSMUSG00000002633, ENSMUSG00000021835, ENSMUSG00000030849	Shh, Bmp4, Fgfr2	GO_BiologicalProcess
GO:0045165	cell fate commitment	245	13	3.06	0.00081	ENSMUSG00000000567, ENSMUSG00000002633, ENSMUSG00000010175, ENSMUSG00000020679, ENSMUSG00000021835, ENSMUSG00000030551, ENSMUSG00000030849, ENSMUSG00000031665, ENSMUSG00000031681, ENSMUSG00000032318, ENSMUSG00000036961, ENSMUSG00000041540, ENSMUSG00000062991	Sox9, Shh, Prox1, Hnf1b, Bmp4, Nr2f2, Fgfr2, Sall1, Smad1, Isl2, Wnt8b, Sox5, Nrg1	GO_BiologicalProcess
GO:0044087	regulation of cellular component biogenesis	474	15	5.92	0.00096	ENSMUSG00000000567, ENSMUSG00000006154, ENSMUSG00000010175, ENSMUSG00000017950, ENSMUSG00000020372, ENSMUSG00000020679, ENSMUSG00000020704, ENSMUSG00000022353, ENSMUSG00000023826, ENSMUSG00000032366, ENSMUSG00000034295, ENSMUSG00000039621, ENSMUSG00000057315, ENSMUSG00000059456, ENSMUSG00000059923	Sox9, Eps8l1, Prox1, Hnf4a, Gnb2l1, Hnf1b, Asic2, Mtss1, Park2, Tpm1, Fhod3, Prex1, Arhgap24, Ptk2b, Grb2	GO_BiologicalProcess
GO:0008344	adult locomotory behavior	92	6	1.15	0.00104	ENSMUSG00000012819, ENSMUSG00000023033, ENSMUSG00000023826, ENSMUSG00000025496, ENSMUSG00000030683, ENSMUSG00000062202	Cdh23, Scn8a, Park2, Drd4, Sez6l2, Btbd9	GO_BiologicalProcess
GO:0002053	positive regulation of mesenchymal cell proliferation	37	4	0.46	0.00113	ENSMUSG00000000567, ENSMUSG00000002633, ENSMUSG00000030067, ENSMUSG00000030849	Sox9, Shh, Foxp1, Fgfr2	GO_BiologicalProcess
GO:0016339	calcium-dependent cell-cell adhesion	17	3	0.21	0.00115	ENSMUSG00000000303, ENSMUSG00000012819, ENSMUSG00000023036	Cdh1, Cdh23, Pcdhgb6	GO_BiologicalProcess
GO:0007605	sensory perception of sound	129	7	1.61	0.0012	ENSMUSG00000000303, ENSMUSG00000012819, ENSMUSG00000020704, ENSMUSG00000023033, ENSMUSG00000030029, ENSMUSG00000030302, ENSMUSG00000030739	Cdh1, Cdh23, Asic2, Scn8a, Lrig1, Atp2b2, Myh14	GO_BiologicalProcess
GO:0045995	regulation of embryonic development	98	6	1.22	0.00144	ENSMUSG00000002633, ENSMUSG00000016028, ENSMUSG00000017950, ENSMUSG00000020679, ENSMUSG00000021835, ENSMUSG00000034292	Shh, Celsr1, Hnf4a, Hnf1b, Bmp4, Traf3ip1	GO_BiologicalProcess
GO:0007623	circadian rhythm	134	7	1.67	0.00149	ENSMUSG00000010175, ENSMUSG00000020679, ENSMUSG00000020893, ENSMUSG00000025496, ENSMUSG00000042699, ENSMUSG00000062115, ENSMUSG00000062202	Prox1, Hnf1b, Per1, Drd4, Dhx9, Rai1, Btbd9	GO_BiologicalProcess
GO:0050732	negative regulation of peptidyl-tyrosine phosphorylation	40	4	0.5	0.00152	ENSMUSG00000017950, ENSMUSG00000020372, ENSMUSG00000034292, ENSMUSG00000037224	Hnf4a, Gnb2l1, Traf3ip1, Zfyve28	GO_BiologicalProcess
GO:0007267	cell-cell signaling	842	31	10.51	0.00158	ENSMUSG00000000326, ENSMUSG00000000567, ENSMUSG00000001985, ENSMUSG00000002633, ENSMUSG00000016028, ENSMUSG00000017740, ENSMUSG00000017950, ENSMUSG00000017978, ENSMUSG00000019828, ENSMUSG00000020122, ENSMUSG00000020679, ENSMUSG00000020704, ENSMUSG00000020932, ENSMUSG00000021701, ENSMUSG00000021835, ENSMUSG00000023826, ENSMUSG00000024268, ENSMUSG00000025496, ENSMUSG00000030302, ENSMUSG00000030849,…	Comt, Sox9, Grik3, Shh, Celsr1, Slc12a5, Hnf4a, Cadps2, Grm1, Egfr, Hnf1b, Asic2, Gfap, Plk2, Bmp4, Park2, Celf4, Drd4, Atp2b2, Fgfr2, Sall1, Wnt8b, Grid1, Dlgap2, C1ql3, Ptk2b, Pclo, Btbd9, Ap3b2, Nrg1, Sorcs3	GO_BiologicalProcess
GO:0000079	regulation of cyclin-dependent protein serine/threonine kinase activity	68	5	0.85	0.0016	ENSMUSG00000010175, ENSMUSG00000020122, ENSMUSG00000021548, ENSMUSG00000030551, ENSMUSG00000073802	Prox1, Egfr, Ccnh, Nr2f2, Cdkn2b	GO_BiologicalProcess
GO:0045109	intermediate filament organization	19	3	0.24	0.00161	ENSMUSG00000002633, ENSMUSG00000020932, ENSMUSG00000035775	Shh, Gfap, Krt20	GO_BiologicalProcess
GO:0021953	central nervous system neuron differentiation	169	10	2.11	0.00166	ENSMUSG00000002633, ENSMUSG00000010175, ENSMUSG00000025810, ENSMUSG00000025969, ENSMUSG00000030302, ENSMUSG00000030849, ENSMUSG00000031665, ENSMUSG00000032318, ENSMUSG00000033004, ENSMUSG00000041540	Shh, Prox1, Nrp1, Nrp2, Atp2b2, Fgfr2, Sall1, Isl2, Mycbp2, Sox5	GO_BiologicalProcess
GO:2000379	positive regulation of reactive oxygen species metabolic process	41	4	0.51	0.00167	ENSMUSG00000002944, ENSMUSG00000020122, ENSMUSG00000059456, ENSMUSG00000059923	Cd36, Egfr, Ptk2b, Grb2	GO_BiologicalProcess
GO:0031016	pancreas development	69	5	0.86	0.00171	ENSMUSG00000000567, ENSMUSG00000002633, ENSMUSG00000010175, ENSMUSG00000020679, ENSMUSG00000021835	Sox9, Shh, Prox1, Hnf1b, Bmp4	GO_BiologicalProcess
GO:0060850	regulation of transcription involved in cell fate commitment	20	3	0.25	0.00187	ENSMUSG00000010175, ENSMUSG00000021835, ENSMUSG00000030551	Prox1, Bmp4, Nr2f2	GO_BiologicalProcess
GO:0032956	regulation of actin cytoskeleton organization	221	9	2.76	0.0019	ENSMUSG00000010175, ENSMUSG00000016028, ENSMUSG00000022353, ENSMUSG00000023826, ENSMUSG00000032366, ENSMUSG00000034295, ENSMUSG00000039621, ENSMUSG00000059456, ENSMUSG00000059923	Prox1, Celsr1, Mtss1, Park2, Tpm1, Fhod3, Prex1, Ptk2b, Grb2	GO_BiologicalProcess
GO:0048557	embryonic digestive tract morphogenesis	21	3	0.26	0.00217	ENSMUSG00000002633, ENSMUSG00000020679, ENSMUSG00000030849	Shh, Hnf1b, Fgfr2	GO_BiologicalProcess
GO:2000725	regulation of cardiac muscle cell differentiation	21	3	0.26	0.00217	ENSMUSG00000021835, ENSMUSG00000030067, ENSMUSG00000062991	Bmp4, Foxp1, Nrg1	GO_BiologicalProcess
GO:0002067	glandular epithelial cell differentiation	44	4	0.55	0.00218	ENSMUSG00000010175, ENSMUSG00000021835, ENSMUSG00000030067, ENSMUSG00000030849	Prox1, Bmp4, Foxp1, Fgfr2	GO_BiologicalProcess
GO:0001649	osteoblast differentiation	185	8	2.31	0.00232	ENSMUSG00000001424, ENSMUSG00000002633, ENSMUSG00000004637, ENSMUSG00000020372, ENSMUSG00000021835, ENSMUSG00000031681, ENSMUSG00000039286, ENSMUSG00000042699	Snd1, Shh, Wwox, Gnb2l1, Bmp4, Smad1, Fndc3b, Dhx9	GO_BiologicalProcess
GO:0046068	cGMP metabolic process	45	4	0.56	0.00237	ENSMUSG00000006575, ENSMUSG00000023868, ENSMUSG00000030302, ENSMUSG00000059456	Rundc3a, Pde10a, Atp2b2, Ptk2b	GO_BiologicalProcess
GO:0021675	nerve development	75	5	0.94	0.00247	ENSMUSG00000025810, ENSMUSG00000025969, ENSMUSG00000030029, ENSMUSG00000031665, ENSMUSG00000079560	Nrp1, Nrp2, Lrig1, Sall1, Hoxa3	GO_BiologicalProcess
GO:0070233	negative regulation of T cell apoptotic process	22	3	0.27	0.00249	ENSMUSG00000021835, ENSMUSG00000031805, ENSMUSG00000052085	Bmp4, Jak3, Dock8	GO_BiologicalProcess
GO:0048489	synaptic vesicle transport	76	5	0.95	0.00262	ENSMUSG00000017978, ENSMUSG00000030849, ENSMUSG00000061601, ENSMUSG00000062202, ENSMUSG00000062444	Cadps2, Fgfr2, Pclo, Btbd9, Ap3b2	GO_BiologicalProcess
GO:0040017	positive regulation of locomotion	324	11	4.05	0.00263	ENSMUSG00000000567, ENSMUSG00000010175, ENSMUSG00000020122, ENSMUSG00000020372, ENSMUSG00000021835, ENSMUSG00000025810, ENSMUSG00000037685, ENSMUSG00000039145, ENSMUSG00000045039, ENSMUSG00000059456, ENSMUSG00000071317	Sox9, Prox1, Egfr, Gnb2l1, Bmp4, Nrp1, Atp8a1, Camk1d, Megf8, Ptk2b, Bves	GO_BiologicalProcess
GO:0051966	regulation of synaptic transmission, glutamatergic	47	4	0.59	0.00278	ENSMUSG00000001985, ENSMUSG00000019828, ENSMUSG00000020122, ENSMUSG00000059456	Grik3, Grm1, Egfr, Ptk2b	GO_BiologicalProcess
GO:0048839	inner ear development	176	11	2.2	0.00301	ENSMUSG00000000303, ENSMUSG00000000567, ENSMUSG00000002633, ENSMUSG00000010175, ENSMUSG00000012819, ENSMUSG00000016028, ENSMUSG00000021835, ENSMUSG00000030029, ENSMUSG00000030302, ENSMUSG00000030849, ENSMUSG00000031963	Cdh1, Sox9, Shh, Prox1, Cdh23, Celsr1, Bmp4, Lrig1, Atp2b2, Fgfr2, Bmper	GO_BiologicalProcess
GO:0045581	negative regulation of T cell differentiation	24	3	0.3	0.00321	ENSMUSG00000002633, ENSMUSG00000021835, ENSMUSG00000031805	Shh, Bmp4, Jak3	GO_BiologicalProcess
GO:0042481	regulation of odontogenesis	24	3	0.3	0.00321	ENSMUSG00000002633, ENSMUSG00000021835, ENSMUSG00000040363	Shh, Bmp4, Bcor	GO_BiologicalProcess
GO:0060711	labyrinthine layer development	49	4	0.61	0.00324	ENSMUSG00000030849, ENSMUSG00000031326, ENSMUSG00000031987, ENSMUSG00000059923	Fgfr2, Cdx4, Egln1, Grb2	GO_BiologicalProcess
GO:0014902	myotube differentiation	96	8	1.2	0.0033	ENSMUSG00000000567, ENSMUSG00000002633, ENSMUSG00000021835, ENSMUSG00000035168, ENSMUSG00000042918, ENSMUSG00000061013, ENSMUSG00000068747, ENSMUSG00000079662	Sox9, Shh, Bmp4, Tanc1, Mamstr, Mkx, Sort1, Ntn3	GO_BiologicalProcess
GO:0007610	behavior	653	24	8.15	0.00343	ENSMUSG00000000326, ENSMUSG00000005089, ENSMUSG00000012819, ENSMUSG00000016028, ENSMUSG00000017740, ENSMUSG00000019828, ENSMUSG00000020122, ENSMUSG00000021701, ENSMUSG00000023033, ENSMUSG00000023826, ENSMUSG00000025496, ENSMUSG00000025810, ENSMUSG00000030302, ENSMUSG00000030683, ENSMUSG00000030739, ENSMUSG00000035168, ENSMUSG00000037685, ENSMUSG00000039145, ENSMUSG00000041078, ENSMUSG00000045039,…	Comt, Slc1a2, Cdh23, Celsr1, Slc12a5, Grm1, Egfr, Plk2, Scn8a, Park2, Drd4, Nrp1, Atp2b2, Sez6l2, Myh14, Tanc1, Atp8a1, Camk1d, Grid1, Megf8, Ptk2b, Btbd9, Nrg1, Sorcs3	GO_BiologicalProcess
GO:0032318	regulation of Ras GTPase activity	245	13	3.06	0.00346	ENSMUSG00000006154, ENSMUSG00000023353, ENSMUSG00000025555, ENSMUSG00000025558, ENSMUSG00000026991, ENSMUSG00000029174, ENSMUSG00000033083, ENSMUSG00000039621, ENSMUSG00000041992, ENSMUSG00000055013, ENSMUSG00000057315, ENSMUSG00000059456, ENSMUSG00000071317	Eps8l1, Agap3, Farp1, Dock9, Pkp4, Tbc1d1, Tbc1d4, Prex1, Rapgef5, Agap1, Arhgap24, Ptk2b, Bves	GO_BiologicalProcess
GO:0070374	positive regulation of ERK1 and ERK2 cascade	117	6	1.46	0.00352	ENSMUSG00000020122, ENSMUSG00000021835, ENSMUSG00000025810, ENSMUSG00000030849, ENSMUSG00000031963, ENSMUSG00000059456	Egfr, Bmp4, Nrp1, Fgfr2, Bmper, Ptk2b	GO_BiologicalProcess
GO:0035235	ionotropic glutamate receptor signaling pathway	25	3	0.31	0.00361	ENSMUSG00000001985, ENSMUSG00000041078, ENSMUSG00000059456	Grik3, Grid1, Ptk2b	GO_BiologicalProcess
GO:0090189	regulation of branching involved in ureteric bud morphogenesis	25	3	0.31	0.00361	ENSMUSG00000000567, ENSMUSG00000020679, ENSMUSG00000021835	Sox9, Hnf1b, Bmp4	GO_BiologicalProcess
GO:2001222	regulation of neuron migration	26	3	0.32	0.00404	ENSMUSG00000000303, ENSMUSG00000032846, ENSMUSG00000040936	Cdh1, Zswim6, Ulk4	GO_BiologicalProcess
GO:0006928	cellular component movement	1345	40	16.79	0.00428	ENSMUSG00000000303, ENSMUSG00000000567, ENSMUSG00000002633, ENSMUSG00000010175, ENSMUSG00000015143, ENSMUSG00000016028, ENSMUSG00000020122, ENSMUSG00000020372, ENSMUSG00000021375, ENSMUSG00000021835, ENSMUSG00000025810, ENSMUSG00000025959, ENSMUSG00000025969, ENSMUSG00000026478, ENSMUSG00000027544, ENSMUSG00000030067, ENSMUSG00000030551, ENSMUSG00000030739, ENSMUSG00000031963, ENSMUSG00000032318,…	Cdh1, Sox9, Shh, Prox1, Actn1, Celsr1, Egfr, Gnb2l1, Kif13a, Bmp4, Nrp1, Klf7, Nrp2, Lamc1, Nfatc2, Foxp1, Nr2f2, Myh14, Bmper, Isl2, Tpm1, Zswim6, Mycbp2, Traf3ip1, Arhgap21, Atp8a1, Camk1d, Fndc3b, Prex1, Ulk4, Sh3kbp1, Megf8, Amica1, Dock8, Arhgap24, Ptk2b, Dnaic1, Ext1, Ap3b2, Nrg1	GO_BiologicalProcess
GO:0043200	response to amino acid	53	4	0.66	0.0043	ENSMUSG00000000303, ENSMUSG00000005089, ENSMUSG00000020122, ENSMUSG00000023977	Cdh1, Slc1a2, Egfr, Ubr2	GO_BiologicalProcess
GO:0014032	neural crest cell development	53	4	0.66	0.0043	ENSMUSG00000000567, ENSMUSG00000002633, ENSMUSG00000025810, ENSMUSG00000025969	Sox9, Shh, Nrp1, Nrp2	GO_BiologicalProcess
GO:0030041	actin filament polymerization	122	6	1.52	0.00433	ENSMUSG00000022353, ENSMUSG00000032366, ENSMUSG00000034295, ENSMUSG00000039621, ENSMUSG00000059456, ENSMUSG00000059923	Mtss1, Tpm1, Fhod3, Prex1, Ptk2b, Grb2	GO_BiologicalProcess
GO:0050804	regulation of synaptic transmission	255	12	3.18	0.00436	ENSMUSG00000001985, ENSMUSG00000016028, ENSMUSG00000019828, ENSMUSG00000020122, ENSMUSG00000020932, ENSMUSG00000021701, ENSMUSG00000023826, ENSMUSG00000025496, ENSMUSG00000030302, ENSMUSG00000059456, ENSMUSG00000062202, ENSMUSG00000063434	Grik3, Celsr1, Grm1, Egfr, Gfap, Plk2, Park2, Drd4, Atp2b2, Ptk2b, Btbd9, Sorcs3	GO_BiologicalProcess
GO:0030111	regulation of Wnt signaling pathway	206	8	2.57	0.00446	ENSMUSG00000000303, ENSMUSG00000000567, ENSMUSG00000002633, ENSMUSG00000004637, ENSMUSG00000020679, ENSMUSG00000030849, ENSMUSG00000031665, ENSMUSG00000070867	Cdh1, Sox9, Shh, Wwox, Hnf1b, Fgfr2, Sall1, Trabd2b	GO_BiologicalProcess
GO:0045879	negative regulation of smoothened signaling pathway	27	3	0.34	0.00451	ENSMUSG00000020037, ENSMUSG00000031665, ENSMUSG00000034292	Rfx4, Sall1, Traf3ip1	GO_BiologicalProcess
GO:0048846	axon extension involved in axon guidance	27	3	0.34	0.00451	ENSMUSG00000025810, ENSMUSG00000025969, ENSMUSG00000045039	Nrp1, Nrp2, Megf8	GO_BiologicalProcess
GO:0002089	lens morphogenesis in camera-type eye	27	3	0.34	0.00451	ENSMUSG00000010175, ENSMUSG00000020160, ENSMUSG00000021835	Prox1, Meis1, Bmp4	GO_BiologicalProcess
GO:0048708	astrocyte differentiation	54	4	0.67	0.0046	ENSMUSG00000000567, ENSMUSG00000002633, ENSMUSG00000020122, ENSMUSG00000020932	Sox9, Shh, Egfr, Gfap	GO_BiologicalProcess
GO:0002040	sprouting angiogenesis	54	4	0.67	0.0046	ENSMUSG00000021835, ENSMUSG00000025810, ENSMUSG00000031963, ENSMUSG00000059456	Bmp4, Nrp1, Bmper, Ptk2b	GO_BiologicalProcess
GO:0008037	cell recognition	87	5	1.09	0.00469	ENSMUSG00000002944, ENSMUSG00000025810, ENSMUSG00000045039, ENSMUSG00000052085, ENSMUSG00000068039	Cd36, Nrp1, Megf8, Dock8, Tcp1	GO_BiologicalProcess
GO:0007269	neurotransmitter secretion	88	5	1.1	0.00493	ENSMUSG00000016028, ENSMUSG00000017978, ENSMUSG00000023826, ENSMUSG00000025496, ENSMUSG00000061601	Celsr1, Cadps2, Park2, Drd4, Pclo	GO_BiologicalProcess
GO:0010594	regulation of endothelial cell migration	88	5	1.1	0.00493	ENSMUSG00000010175, ENSMUSG00000021835, ENSMUSG00000030551, ENSMUSG00000031963, ENSMUSG00000059456	Prox1, Bmp4, Nr2f2, Bmper, Ptk2b	GO_BiologicalProcess
GO:0021904	dorsal/ventral neural tube patterning	28	3	0.35	0.005	ENSMUSG00000002633, ENSMUSG00000021835, ENSMUSG00000034292	Shh, Bmp4, Traf3ip1	GO_BiologicalProcess
GO:0009952	anterior/posterior pattern specification	210	8	2.62	0.00501	ENSMUSG00000002633, ENSMUSG00000016028, ENSMUSG00000020679, ENSMUSG00000021835, ENSMUSG00000030551, ENSMUSG00000031326, ENSMUSG00000055799, ENSMUSG00000079560	Shh, Celsr1, Hnf1b, Bmp4, Nr2f2, Cdx4, Tcf7l1, Hoxa3	GO_BiologicalProcess
GO:0048706	embryonic skeletal system development	126	6	1.57	0.00506	ENSMUSG00000002633, ENSMUSG00000021835, ENSMUSG00000030849, ENSMUSG00000045039, ENSMUSG00000061731, ENSMUSG00000079560	Shh, Bmp4, Fgfr2, Megf8, Ext1, Hoxa3	GO_BiologicalProcess
GO:0001934	positive regulation of protein phosphorylation	566	15	7.07	0.0052	ENSMUSG00000000567, ENSMUSG00000002944, ENSMUSG00000010175, ENSMUSG00000019828, ENSMUSG00000020122, ENSMUSG00000020372, ENSMUSG00000021835, ENSMUSG00000024952, ENSMUSG00000025496, ENSMUSG00000025810, ENSMUSG00000031586, ENSMUSG00000054455, ENSMUSG00000059456, ENSMUSG00000062991, ENSMUSG00000071984	Sox9, Cd36, Prox1, Grm1, Egfr, Gnb2l1, Bmp4, Rps6ka4, Drd4, Nrp1, Rbpms, Vapb, Ptk2b, Nrg1, Fndc1	GO_BiologicalProcess
GO:0051588	regulation of neurotransmitter transport	56	4	0.7	0.00524	ENSMUSG00000016028, ENSMUSG00000020932, ENSMUSG00000023826, ENSMUSG00000025496	Celsr1, Gfap, Park2, Drd4	GO_BiologicalProcess
GO:0007498	mesoderm development	102	7	1.27	0.00526	ENSMUSG00000002633, ENSMUSG00000021835, ENSMUSG00000031665, ENSMUSG00000031681, ENSMUSG00000045039, ENSMUSG00000055799, ENSMUSG00000061731	Shh, Bmp4, Sall1, Smad1, Megf8, Tcf7l1, Ext1	GO_BiologicalProcess
GO:0042306	regulation of protein import into nucleus	140	8	1.75	0.00547	ENSMUSG00000000303, ENSMUSG00000002633, ENSMUSG00000002944, ENSMUSG00000017950, ENSMUSG00000019942, ENSMUSG00000020122, ENSMUSG00000021835, ENSMUSG00000031586	Cdh1, Shh, Cd36, Hnf4a, Cdk1, Egfr, Bmp4, Rbpms	GO_BiologicalProcess
GO:0010453	regulation of cell fate commitment	29	3	0.36	0.00553	ENSMUSG00000020679, ENSMUSG00000021835, ENSMUSG00000030849	Hnf1b, Bmp4, Fgfr2	GO_BiologicalProcess
GO:0008333	endosome to lysosome transport	29	3	0.36	0.00553	ENSMUSG00000021375, ENSMUSG00000023036, ENSMUSG00000068747	Kif13a, Pcdhgb6, Sort1	GO_BiologicalProcess
GO:0042180	cellular ketone metabolic process	170	7	2.12	0.0056	ENSMUSG00000000326, ENSMUSG00000010175, ENSMUSG00000017950, ENSMUSG00000019301, ENSMUSG00000029478, ENSMUSG00000042010, ENSMUSG00000054932	Comt, Prox1, Hnf4a, Hsd17b1, Ncor2, Acacb, Afp	GO_BiologicalProcess
GO:0001942	hair follicle development	91	5	1.14	0.00568	ENSMUSG00000000567, ENSMUSG00000002633, ENSMUSG00000016028, ENSMUSG00000020122, ENSMUSG00000030849	Sox9, Shh, Celsr1, Egfr, Fgfr2	GO_BiologicalProcess
GO:0010975	regulation of neuron projection development	311	10	3.88	0.00591	ENSMUSG00000020932, ENSMUSG00000021701, ENSMUSG00000021835, ENSMUSG00000025810, ENSMUSG00000036131, ENSMUSG00000039145, ENSMUSG00000039621, ENSMUSG00000040936, ENSMUSG00000045039, ENSMUSG00000059456	Gfap, Plk2, Bmp4, Nrp1, Frmd7, Camk1d, Prex1, Ulk4, Megf8, Ptk2b	GO_BiologicalProcess
GO:0060840	artery development	58	4	0.72	0.00594	ENSMUSG00000002633, ENSMUSG00000010175, ENSMUSG00000021835, ENSMUSG00000025810	Shh, Prox1, Bmp4, Nrp1	GO_BiologicalProcess
GO:0060043	regulation of cardiac muscle cell proliferation	30	3	0.37	0.00609	ENSMUSG00000019942, ENSMUSG00000030067, ENSMUSG00000030849	Cdk1, Foxp1, Fgfr2	GO_BiologicalProcess
GO:0060395	SMAD protein signal transduction	30	3	0.37	0.00609	ENSMUSG00000017950, ENSMUSG00000021835, ENSMUSG00000054932	Hnf4a, Bmp4, Afp	GO_BiologicalProcess
GO:0021696	cerebellar cortex morphogenesis	30	3	0.37	0.00609	ENSMUSG00000010175, ENSMUSG00000020037, ENSMUSG00000030302	Prox1, Rfx4, Atp2b2	GO_BiologicalProcess
GO:0060412	ventricular septum morphogenesis	30	3	0.37	0.00609	ENSMUSG00000010175, ENSMUSG00000030849, ENSMUSG00000031987	Prox1, Fgfr2, Egln1	GO_BiologicalProcess
GO:0009628	response to abiotic stimulus	690	17	8.62	0.00619	ENSMUSG00000000567, ENSMUSG00000001829, ENSMUSG00000002944, ENSMUSG00000005089, ENSMUSG00000017740, ENSMUSG00000019828, ENSMUSG00000020122, ENSMUSG00000020704, ENSMUSG00000020893, ENSMUSG00000023353, ENSMUSG00000030302, ENSMUSG00000031987, ENSMUSG00000035168, ENSMUSG00000042699, ENSMUSG00000056494, ENSMUSG00000059923, ENSMUSG00000071984	Sox9, Clpb, Cd36, Slc1a2, Slc12a5, Grm1, Egfr, Asic2, Per1, Agap3, Atp2b2, Egln1, Tanc1, Dhx9, Cngb3, Grb2, Fndc1	GO_BiologicalProcess
GO:0043401	steroid hormone mediated signaling pathway	59	4	0.74	0.00631	ENSMUSG00000017950, ENSMUSG00000021835, ENSMUSG00000026610, ENSMUSG00000030551	Hnf4a, Bmp4, Esrrg, Nr2f2	GO_BiologicalProcess
GO:0042177	negative regulation of protein catabolic process	59	4	0.74	0.00631	ENSMUSG00000002633, ENSMUSG00000020122, ENSMUSG00000033004, ENSMUSG00000062991	Shh, Egfr, Mycbp2, Nrg1	GO_BiologicalProcess
GO:0015937	coenzyme A biosynthetic process	10	2	0.12	0.00654	ENSMUSG00000020935, ENSMUSG00000042010	Dcakd, Acacb	GO_BiologicalProcess
GO:0060513	prostatic bud formation	10	2	0.12	0.00654	ENSMUSG00000002633, ENSMUSG00000021835	Shh, Bmp4	GO_BiologicalProcess
GO:0033079	immature T cell proliferation	10	2	0.12	0.00654	ENSMUSG00000002633, ENSMUSG00000021835	Shh, Bmp4	GO_BiologicalProcess
GO:0032863	activation of Rac GTPase activity	10	2	0.12	0.00654	ENSMUSG00000057315, ENSMUSG00000059456	Arhgap24, Ptk2b	GO_BiologicalProcess
GO:0015740	C4-dicarboxylate transport	10	2	0.12	0.00654	ENSMUSG00000005089, ENSMUSG00000018459	Slc1a2, Slc13a3	GO_BiologicalProcess
GO:0021800	cerebral cortex tangential migration	10	2	0.12	0.00654	ENSMUSG00000025810, ENSMUSG00000025969	Nrp1, Nrp2	GO_BiologicalProcess
GO:0060484	lung-associated mesenchyme development	10	2	0.12	0.00654	ENSMUSG00000002633, ENSMUSG00000030849	Shh, Fgfr2	GO_BiologicalProcess
GO:0060405	regulation of penile erection	10	2	0.12	0.00654	ENSMUSG00000002633, ENSMUSG00000025496	Shh, Drd4	GO_BiologicalProcess
GO:0072079	nephron tubule formation	10	2	0.12	0.00654	ENSMUSG00000000567, ENSMUSG00000020679	Sox9, Hnf1b	GO_BiologicalProcess
GO:0007507	heart development	431	22	5.38	0.00667	ENSMUSG00000000567, ENSMUSG00000002633, ENSMUSG00000010175, ENSMUSG00000019942, ENSMUSG00000021835, ENSMUSG00000025810, ENSMUSG00000025969, ENSMUSG00000029478, ENSMUSG00000030067, ENSMUSG00000030849, ENSMUSG00000031665, ENSMUSG00000031681, ENSMUSG00000031987, ENSMUSG00000032366, ENSMUSG00000034292, ENSMUSG00000034295, ENSMUSG00000040363, ENSMUSG00000042010, ENSMUSG00000045039, ENSMUSG00000062991,…	Sox9, Shh, Prox1, Cdk1, Bmp4, Nrp1, Nrp2, Ncor2, Foxp1, Fgfr2, Sall1, Smad1, Egln1, Tpm1, Traf3ip1, Fhod3, Bcor, Acacb, Megf8, Nrg1, Bves, Myo18b	GO_BiologicalProcess
GO:0045214	sarcomere organization	31	3	0.39	0.00668	ENSMUSG00000010175, ENSMUSG00000030067, ENSMUSG00000034295	Prox1, Foxp1, Fhod3	GO_BiologicalProcess
GO:0021884	forebrain neuron development	31	3	0.39	0.00668	ENSMUSG00000025810, ENSMUSG00000025969, ENSMUSG00000030849	Nrp1, Nrp2, Fgfr2	GO_BiologicalProcess
GO:0042733	embryonic digit morphogenesis	60	4	0.75	0.0067	ENSMUSG00000002633, ENSMUSG00000021835, ENSMUSG00000031665, ENSMUSG00000034292	Shh, Bmp4, Sall1, Traf3ip1	GO_BiologicalProcess
GO:0055008	cardiac muscle tissue morphogenesis	61	4	0.76	0.0071	ENSMUSG00000010175, ENSMUSG00000030849, ENSMUSG00000031987, ENSMUSG00000032366	Prox1, Fgfr2, Egln1, Tpm1	GO_BiologicalProcess
GO:0060795	cell fate commitment involved in formation of primary germ layer	32	3	0.4	0.0073	ENSMUSG00000020679, ENSMUSG00000021835, ENSMUSG00000031681	Hnf1b, Bmp4, Smad1	GO_BiologicalProcess
GO:0051017	actin filament bundle assembly	98	5	1.22	0.00773	ENSMUSG00000015143, ENSMUSG00000022353, ENSMUSG00000023826, ENSMUSG00000032366, ENSMUSG00000059456	Actn1, Mtss1, Park2, Tpm1, Ptk2b	GO_BiologicalProcess
GO:0060688	regulation of morphogenesis of a branching structure	58	6	0.72	0.00773	ENSMUSG00000000303, ENSMUSG00000000567, ENSMUSG00000002633, ENSMUSG00000020679, ENSMUSG00000021835, ENSMUSG00000030849	Cdh1, Sox9, Shh, Hnf1b, Bmp4, Fgfr2	GO_BiologicalProcess
GO:0071599	otic vesicle development	11	2	0.14	0.00793	ENSMUSG00000000567, ENSMUSG00000030849	Sox9, Fgfr2	GO_BiologicalProcess
GO:0060600	dichotomous subdivision of an epithelial terminal unit	11	2	0.14	0.00793	ENSMUSG00000016028, ENSMUSG00000025810	Celsr1, Nrp1	GO_BiologicalProcess
GO:0060088	auditory receptor cell stereocilium organization	11	2	0.14	0.00793	ENSMUSG00000012819, ENSMUSG00000030302	Cdh23, Atp2b2	GO_BiologicalProcess
GO:0007614	short-term memory	11	2	0.14	0.00793	ENSMUSG00000000326, ENSMUSG00000025496	Comt, Drd4	GO_BiologicalProcess
GO:0060391	positive regulation of SMAD protein import into nucleus	11	2	0.14	0.00793	ENSMUSG00000021835, ENSMUSG00000031586	Bmp4, Rbpms	GO_BiologicalProcess
GO:0090184	positive regulation of kidney development	11	2	0.14	0.00793	ENSMUSG00000000567, ENSMUSG00000021835	Sox9, Bmp4	GO_BiologicalProcess
GO:0060767	epithelial cell proliferation involved in prostate gland development	11	2	0.14	0.00793	ENSMUSG00000000567, ENSMUSG00000002633	Sox9, Shh	GO_BiologicalProcess
GO:0048661	positive regulation of smooth muscle cell proliferation	63	4	0.79	0.00795	ENSMUSG00000020122, ENSMUSG00000021835, ENSMUSG00000030849, ENSMUSG00000032849	Egfr, Bmp4, Fgfr2, Abcc4	GO_BiologicalProcess
GO:0048639	positive regulation of developmental growth	63	4	0.79	0.00795	ENSMUSG00000010175, ENSMUSG00000025810, ENSMUSG00000042010, ENSMUSG00000045039	Prox1, Nrp1, Acacb, Megf8	GO_BiologicalProcess
GO:0034446	substrate adhesion-dependent cell spreading	63	4	0.79	0.00795	ENSMUSG00000026478, ENSMUSG00000039286, ENSMUSG00000039621, ENSMUSG00000071317	Lamc1, Fndc3b, Prex1, Bves	GO_BiologicalProcess
GO:0031529	ruffle organization	33	3	0.41	0.00796	ENSMUSG00000006154, ENSMUSG00000032366, ENSMUSG00000057315	Eps8l1, Tpm1, Arhgap24	GO_BiologicalProcess
GO:0032855	positive regulation of Rac GTPase activity	44	5	0.55	0.00848	ENSMUSG00000006154, ENSMUSG00000025555, ENSMUSG00000039621, ENSMUSG00000057315, ENSMUSG00000059456	Eps8l1, Farp1, Prex1, Arhgap24, Ptk2b	GO_BiologicalProcess
GO:0010883	regulation of lipid storage	34	3	0.42	0.00865	ENSMUSG00000002944, ENSMUSG00000042010, ENSMUSG00000055932	Cd36, Acacb, Fto	GO_BiologicalProcess
GO:0071229	cellular response to acid chemical	101	5	1.26	0.00875	ENSMUSG00000000303, ENSMUSG00000000567, ENSMUSG00000020122, ENSMUSG00000023977, ENSMUSG00000059456	Cdh1, Sox9, Egfr, Ubr2, Ptk2b	GO_BiologicalProcess
GO:0007411	axon guidance	170	9	2.12	0.00878	ENSMUSG00000002633, ENSMUSG00000025810, ENSMUSG00000025959, ENSMUSG00000025969, ENSMUSG00000030067, ENSMUSG00000032318, ENSMUSG00000033004, ENSMUSG00000045039, ENSMUSG00000061731	Shh, Nrp1, Klf7, Nrp2, Foxp1, Isl2, Mycbp2, Megf8, Ext1	GO_BiologicalProcess
GO:0009653	anatomical structure morphogenesis	2155	61	26.91	0.0091	ENSMUSG00000000303, ENSMUSG00000000567, ENSMUSG00000002633, ENSMUSG00000002944, ENSMUSG00000004637, ENSMUSG00000010175, ENSMUSG00000012819, ENSMUSG00000016028, ENSMUSG00000017950, ENSMUSG00000020037, ENSMUSG00000020122, ENSMUSG00000020160, ENSMUSG00000020372, ENSMUSG00000020679, ENSMUSG00000021835, ENSMUSG00000022353, ENSMUSG00000023826, ENSMUSG00000025555, ENSMUSG00000025810, ENSMUSG00000025959,…	Cdh1, Sox9, Shh, Cd36, Wwox, Prox1, Cdh23, Celsr1, Hnf4a, Rfx4, Egfr, Meis1, Gnb2l1, Hnf1b, Bmp4, Mtss1, Park2, Farp1, Nrp1, Klf7, Nrp2, Lamc1, Olfm3, Ncor2, Lrig1, Foxp1, Atp2b2, Nr2f2, Myh14, Fgfr2, Sall1, Smad1, Bmper, Egln1, Isl2, Tpm1, Zswim6, Mycbp2, Traf3ip1, Fhod3, Tanc1, Megf11, Wnt8b, Myo16, Fndc3b, Prex1, Bcor, Ulk4, Sh3kbp1, Megf8, Tcf7l1, Arhgap24, Ptk2b, Grb2, Mkx, Ext1, Nrg1, Bves,…	GO_BiologicalProcess
GO:0008589	regulation of smoothened signaling pathway	62	6	0.77	0.00911	ENSMUSG00000002633, ENSMUSG00000020037, ENSMUSG00000030768, ENSMUSG00000030849, ENSMUSG00000031665, ENSMUSG00000034292	Shh, Rfx4, Disp1, Fgfr2, Sall1, Traf3ip1	GO_BiologicalProcess
GO:0021536	diencephalon development	66	4	0.82	0.00934	ENSMUSG00000002633, ENSMUSG00000021835, ENSMUSG00000025810, ENSMUSG00000025969	Shh, Bmp4, Nrp1, Nrp2	GO_BiologicalProcess
GO:0034332	adherens junction organization	66	4	0.82	0.00934	ENSMUSG00000000303, ENSMUSG00000015143, ENSMUSG00000022353, ENSMUSG00000059456	Cdh1, Actn1, Mtss1, Ptk2b	GO_BiologicalProcess
GO:0016574	histone ubiquitination	35	3	0.44	0.00938	ENSMUSG00000023977, ENSMUSG00000025578, ENSMUSG00000040363	Ubr2, Cbx8, Bcor	GO_BiologicalProcess
GO:0042417	dopamine metabolic process	35	3	0.44	0.00938	ENSMUSG00000000326, ENSMUSG00000023826, ENSMUSG00000025496	Comt, Park2, Drd4	GO_BiologicalProcess
GO:0061005	cell differentiation involved in kidney development	35	3	0.44	0.00938	ENSMUSG00000002633, ENSMUSG00000021835, ENSMUSG00000022353	Shh, Bmp4, Mtss1	GO_BiologicalProcess
GO:0071285	cellular response to lithium ion	12	2	0.15	0.00944	ENSMUSG00000000303, ENSMUSG00000002633	Cdh1, Shh	GO_BiologicalProcess
GO:0070307	lens fiber cell development	12	2	0.15	0.00944	ENSMUSG00000010175, ENSMUSG00000030849	Prox1, Fgfr2	GO_BiologicalProcess
GO:0003337	mesenchymal to epithelial transition involved in metanephros morphogenesis	12	2	0.15	0.00944	ENSMUSG00000021835, ENSMUSG00000031665	Bmp4, Sall1	GO_BiologicalProcess
GO:2000738	positive regulation of stem cell differentiation	12	2	0.15	0.00944	ENSMUSG00000000567, ENSMUSG00000041540	Sox9, Sox5	GO_BiologicalProcess
GO:0021681	cerebellar granular layer development	12	2	0.15	0.00944	ENSMUSG00000010175, ENSMUSG00000030302	Prox1, Atp2b2	GO_BiologicalProcess
GO:0042428	serotonin metabolic process	12	2	0.15	0.00944	ENSMUSG00000030302, ENSMUSG00000062202	Atp2b2, Btbd9	GO_BiologicalProcess
GO:0048368	lateral mesoderm development	12	2	0.15	0.00944	ENSMUSG00000002633, ENSMUSG00000045039	Shh, Megf8	GO_BiologicalProcess
GO:0043009	chordate embryonic development	647	22	8.08	0.00964	ENSMUSG00000000303, ENSMUSG00000002633, ENSMUSG00000016028, ENSMUSG00000020122, ENSMUSG00000020679, ENSMUSG00000021835, ENSMUSG00000022353, ENSMUSG00000029478, ENSMUSG00000030067, ENSMUSG00000030551, ENSMUSG00000030849, ENSMUSG00000031326, ENSMUSG00000031665, ENSMUSG00000031987, ENSMUSG00000032366, ENSMUSG00000034292, ENSMUSG00000041540, ENSMUSG00000045039, ENSMUSG00000059923, ENSMUSG00000061731,…	Cdh1, Shh, Celsr1, Egfr, Hnf1b, Bmp4, Mtss1, Ncor2, Foxp1, Nr2f2, Fgfr2, Cdx4, Sall1, Egln1, Tpm1, Traf3ip1, Sox5, Megf8, Grb2, Ext1, Myo18b, Hoxa3	GO_BiologicalProcess
GO:0032535	regulation of cellular component size	236	8	2.95	0.00983	ENSMUSG00000025810, ENSMUSG00000030302, ENSMUSG00000032366, ENSMUSG00000034295, ENSMUSG00000039621, ENSMUSG00000045039, ENSMUSG00000059456, ENSMUSG00000059923	Nrp1, Atp2b2, Tpm1, Fhod3, Prex1, Megf8, Ptk2b, Grb2	GO_BiologicalProcess
GO:0071495	cellular response to endogenous stimulus	677	19	8.45	0.01	ENSMUSG00000000303, ENSMUSG00000000567, ENSMUSG00000002944, ENSMUSG00000004637, ENSMUSG00000017950, ENSMUSG00000020122, ENSMUSG00000021835, ENSMUSG00000023977, ENSMUSG00000026610, ENSMUSG00000030551, ENSMUSG00000030849, ENSMUSG00000031681, ENSMUSG00000033083, ENSMUSG00000041540, ENSMUSG00000042834, ENSMUSG00000059439, ENSMUSG00000059923, ENSMUSG00000068747, ENSMUSG00000073802	Cdh1, Sox9, Cd36, Wwox, Hnf4a, Egfr, Bmp4, Ubr2, Esrrg, Nr2f2, Fgfr2, Smad1, Tbc1d4, Sox5, Nrep, Bcas3, Grb2, Sort1, Cdkn2b	GO_BiologicalProcess
GO:0001755	neural crest cell migration	36	3	0.45	0.01014	ENSMUSG00000002633, ENSMUSG00000025810, ENSMUSG00000025969	Shh, Nrp1, Nrp2	GO_BiologicalProcess
GO:2000243	positive regulation of reproductive process	36	3	0.45	0.01014	ENSMUSG00000000567, ENSMUSG00000002633, ENSMUSG00000025496	Sox9, Shh, Drd4	GO_BiologicalProcess
GO:0090102	cochlea development	36	3	0.45	0.01014	ENSMUSG00000000303, ENSMUSG00000000567, ENSMUSG00000030302	Cdh1, Sox9, Atp2b2	GO_BiologicalProcess
GO:0071560	cellular response to transforming growth factor beta stimulus	146	6	1.82	0.01016	ENSMUSG00000000567, ENSMUSG00000004637, ENSMUSG00000031681, ENSMUSG00000041540, ENSMUSG00000042834, ENSMUSG00000073802	Sox9, Wwox, Smad1, Sox5, Nrep, Cdkn2b	GO_BiologicalProcess
GO:0071559	response to transforming growth factor beta	146	6	1.82	0.01016	ENSMUSG00000000567, ENSMUSG00000004637, ENSMUSG00000031681, ENSMUSG00000041540, ENSMUSG00000042834, ENSMUSG00000073802	Sox9, Wwox, Smad1, Sox5, Nrep, Cdkn2b	GO_BiologicalProcess
GO:0048568	embryonic organ development	426	18	5.32	0.01017	ENSMUSG00000000567, ENSMUSG00000002633, ENSMUSG00000012819, ENSMUSG00000016028, ENSMUSG00000020122, ENSMUSG00000020679, ENSMUSG00000021835, ENSMUSG00000030029, ENSMUSG00000030302, ENSMUSG00000030551, ENSMUSG00000030849, ENSMUSG00000031326, ENSMUSG00000031665, ENSMUSG00000031987, ENSMUSG00000034292, ENSMUSG00000045039, ENSMUSG00000059923, ENSMUSG00000079560	Sox9, Shh, Cdh23, Celsr1, Egfr, Hnf1b, Bmp4, Lrig1, Atp2b2, Nr2f2, Fgfr2, Cdx4, Sall1, Egln1, Traf3ip1, Megf8, Grb2, Hoxa3	GO_BiologicalProcess
GO:0016458	gene silencing	105	5	1.31	0.01025	ENSMUSG00000001424, ENSMUSG00000023977, ENSMUSG00000025578, ENSMUSG00000081058, ENSMUSG00000093769	Snd1, Ubr2, Cbx8, Hist2h3c2, Hist2h3c1	GO_BiologicalProcess
GO:0021761	limbic system development	68	4	0.85	0.01035	ENSMUSG00000010175, ENSMUSG00000025810, ENSMUSG00000025969, ENSMUSG00000030849	Prox1, Nrp1, Nrp2, Fgfr2	GO_BiologicalProcess
GO:0048646	anatomical structure formation involved in morphogenesis	950	29	11.86	0.01059	ENSMUSG00000000303, ENSMUSG00000000567, ENSMUSG00000002633, ENSMUSG00000002944, ENSMUSG00000010175, ENSMUSG00000016028, ENSMUSG00000020037, ENSMUSG00000020160, ENSMUSG00000020679, ENSMUSG00000021835, ENSMUSG00000025810, ENSMUSG00000025969, ENSMUSG00000030067, ENSMUSG00000030302, ENSMUSG00000030849, ENSMUSG00000031665, ENSMUSG00000031681, ENSMUSG00000031963, ENSMUSG00000031987, ENSMUSG00000034292,…	Cdh1, Sox9, Shh, Cd36, Prox1, Celsr1, Rfx4, Meis1, Hnf1b, Bmp4, Nrp1, Nrp2, Foxp1, Atp2b2, Fgfr2, Sall1, Smad1, Bmper, Egln1, Traf3ip1, Fhod3, Tanc1, Megf11, Arhgap24, Ptk2b, Grb2, Mkx, Hoxa3, Ntn3	GO_BiologicalProcess
GO:0031018	endocrine pancreas development	37	3	0.46	0.01093	ENSMUSG00000000567, ENSMUSG00000020679, ENSMUSG00000021835	Sox9, Hnf1b, Bmp4	GO_BiologicalProcess
GO:1900744	regulation of p38MAPK cascade	13	2	0.16	0.01106	ENSMUSG00000020893, ENSMUSG00000040936	Per1, Ulk4	GO_BiologicalProcess
GO:0021978	telencephalon regionalization	13	2	0.16	0.01106	ENSMUSG00000002633, ENSMUSG00000021835	Shh, Bmp4	GO_BiologicalProcess
GO:0061140	lung secretory cell differentiation	13	2	0.16	0.01106	ENSMUSG00000030067, ENSMUSG00000039286	Foxp1, Fndc3b	GO_BiologicalProcess
GO:0003161	cardiac conduction system development	13	2	0.16	0.01106	ENSMUSG00000062991, ENSMUSG00000071317	Nrg1, Bves	GO_BiologicalProcess
GO:0046639	negative regulation of alpha-beta T cell differentiation	13	2	0.16	0.01106	ENSMUSG00000002633, ENSMUSG00000031805	Shh, Jak3	GO_BiologicalProcess
GO:0000902	cell morphogenesis	968	33	12.09	0.01116	ENSMUSG00000000303, ENSMUSG00000000567, ENSMUSG00000002633, ENSMUSG00000010175, ENSMUSG00000012819, ENSMUSG00000020037, ENSMUSG00000020122, ENSMUSG00000021835, ENSMUSG00000025555, ENSMUSG00000025810, ENSMUSG00000025959, ENSMUSG00000025969, ENSMUSG00000026478, ENSMUSG00000030067, ENSMUSG00000030302, ENSMUSG00000030739, ENSMUSG00000030849, ENSMUSG00000031665, ENSMUSG00000032318, ENSMUSG00000032846,…	Cdh1, Sox9, Shh, Prox1, Cdh23, Rfx4, Egfr, Bmp4, Farp1, Nrp1, Klf7, Nrp2, Lamc1, Foxp1, Atp2b2, Myh14, Fgfr2, Sall1, Isl2, Zswim6, Mycbp2, Traf3ip1, Myo16, Fndc3b, Prex1, Ulk4, Sh3kbp1, Megf8, Ptk2b, Ext1, Nrg1, Bves, Ntn3	GO_BiologicalProcess
GO:0050801	ion homeostasis	561	14	7	0.01122	ENSMUSG00000000326, ENSMUSG00000012819, ENSMUSG00000017740, ENSMUSG00000017950, ENSMUSG00000019828, ENSMUSG00000020122, ENSMUSG00000020372, ENSMUSG00000021835, ENSMUSG00000022353, ENSMUSG00000030302, ENSMUSG00000031805, ENSMUSG00000054455, ENSMUSG00000059456, ENSMUSG00000062202	Comt, Cdh23, Slc12a5, Hnf4a, Grm1, Egfr, Gnb2l1, Bmp4, Mtss1, Atp2b2, Jak3, Vapb, Ptk2b, Btbd9	GO_BiologicalProcess
GO:0007173	epidermal growth factor receptor signaling pathway	70	4	0.87	0.01143	ENSMUSG00000000567, ENSMUSG00000020122, ENSMUSG00000037224, ENSMUSG00000059456	Sox9, Egfr, Zfyve28, Ptk2b	GO_BiologicalProcess
GO:0060393	regulation of pathway-restricted SMAD protein phosphorylation	38	3	0.47	0.01176	ENSMUSG00000021835, ENSMUSG00000031586, ENSMUSG00000031963	Bmp4, Rbpms, Bmper	GO_BiologicalProcess
GO:0016477	cell migration	948	28	11.84	0.01188	ENSMUSG00000000303, ENSMUSG00000000567, ENSMUSG00000002633, ENSMUSG00000010175, ENSMUSG00000016028, ENSMUSG00000020122, ENSMUSG00000020372, ENSMUSG00000021835, ENSMUSG00000025810, ENSMUSG00000025969, ENSMUSG00000026478, ENSMUSG00000027544, ENSMUSG00000030551, ENSMUSG00000031963, ENSMUSG00000032366, ENSMUSG00000032846, ENSMUSG00000037685, ENSMUSG00000039145, ENSMUSG00000039286, ENSMUSG00000039621,…	Cdh1, Sox9, Shh, Prox1, Celsr1, Egfr, Gnb2l1, Bmp4, Nrp1, Nrp2, Lamc1, Nfatc2, Nr2f2, Bmper, Tpm1, Zswim6, Atp8a1, Camk1d, Fndc3b, Prex1, Ulk4, Sh3kbp1, Megf8, Amica1, Dock8, Arhgap24, Ptk2b, Nrg1	GO_BiologicalProcess
GO:0035270	endocrine system development	109	5	1.36	0.01192	ENSMUSG00000000567, ENSMUSG00000002633, ENSMUSG00000020679, ENSMUSG00000021835, ENSMUSG00000079560	Sox9, Shh, Hnf1b, Bmp4, Hoxa3	GO_BiologicalProcess
GO:0048709	oligodendrocyte differentiation	71	4	0.89	0.012	ENSMUSG00000000567, ENSMUSG00000002633, ENSMUSG00000021835, ENSMUSG00000041540	Sox9, Shh, Bmp4, Sox5	GO_BiologicalProcess
GO:0042471	ear morphogenesis	121	7	1.51	0.012	ENSMUSG00000000567, ENSMUSG00000012819, ENSMUSG00000016028, ENSMUSG00000030029, ENSMUSG00000030302, ENSMUSG00000030849, ENSMUSG00000031665	Sox9, Cdh23, Celsr1, Lrig1, Atp2b2, Fgfr2, Sall1	GO_BiologicalProcess
GO:0060419	heart growth	69	6	0.86	0.01228	ENSMUSG00000010175, ENSMUSG00000019942, ENSMUSG00000030067, ENSMUSG00000030849, ENSMUSG00000031681, ENSMUSG00000042010	Prox1, Cdk1, Foxp1, Fgfr2, Smad1, Acacb	GO_BiologicalProcess
GO:0001701	in utero embryonic development	401	14	5.01	0.01228	ENSMUSG00000000303, ENSMUSG00000020122, ENSMUSG00000020679, ENSMUSG00000022353, ENSMUSG00000029478, ENSMUSG00000030067, ENSMUSG00000030551, ENSMUSG00000030849, ENSMUSG00000031326, ENSMUSG00000031987, ENSMUSG00000032366, ENSMUSG00000041540, ENSMUSG00000059923, ENSMUSG00000072720	Cdh1, Egfr, Hnf1b, Mtss1, Ncor2, Foxp1, Nr2f2, Fgfr2, Cdx4, Egln1, Tpm1, Sox5, Grb2, Myo18b	GO_BiologicalProcess
GO:0007167	enzyme linked receptor protein signaling pathway	672	19	8.39	0.0123	ENSMUSG00000000567, ENSMUSG00000017950, ENSMUSG00000020122, ENSMUSG00000021835, ENSMUSG00000025810, ENSMUSG00000025969, ENSMUSG00000030849, ENSMUSG00000031586, ENSMUSG00000031681, ENSMUSG00000031805, ENSMUSG00000031963, ENSMUSG00000037224, ENSMUSG00000042834, ENSMUSG00000045039, ENSMUSG00000054932, ENSMUSG00000059456, ENSMUSG00000059923, ENSMUSG00000068747, ENSMUSG00000073802	Sox9, Hnf4a, Egfr, Bmp4, Nrp1, Nrp2, Fgfr2, Rbpms, Smad1, Jak3, Bmper, Zfyve28, Nrep, Megf8, Afp, Ptk2b, Grb2, Sort1, Cdkn2b	GO_BiologicalProcess
GO:0035725	sodium ion transmembrane transport	110	5	1.37	0.01236	ENSMUSG00000005089, ENSMUSG00000018459, ENSMUSG00000020704, ENSMUSG00000023033, ENSMUSG00000025496	Slc1a2, Slc13a3, Asic2, Scn8a, Drd4	GO_BiologicalProcess
GO:0051348	negative regulation of transferase activity	198	7	2.47	0.0124	ENSMUSG00000020372, ENSMUSG00000021835, ENSMUSG00000023826, ENSMUSG00000029432, ENSMUSG00000030551, ENSMUSG00000037224, ENSMUSG00000073802	Gnb2l1, Bmp4, Park2, Gbas, Nr2f2, Zfyve28, Cdkn2b	GO_BiologicalProcess
GO:0032330	regulation of chondrocyte differentiation	39	3	0.49	0.01262	ENSMUSG00000000567, ENSMUSG00000021835, ENSMUSG00000041540	Sox9, Bmp4, Sox5	GO_BiologicalProcess
GO:0051173	positive regulation of nitrogen compound metabolic process	1376	40	17.18	0.01272	ENSMUSG00000000303, ENSMUSG00000000326, ENSMUSG00000000567, ENSMUSG00000002633, ENSMUSG00000004637, ENSMUSG00000006575, ENSMUSG00000010175, ENSMUSG00000010476, ENSMUSG00000016477, ENSMUSG00000017950, ENSMUSG00000019942, ENSMUSG00000020037, ENSMUSG00000020122, ENSMUSG00000020160, ENSMUSG00000020372, ENSMUSG00000020453, ENSMUSG00000020679, ENSMUSG00000020893, ENSMUSG00000021548, ENSMUSG00000021835,…	Cdh1, Comt, Sox9, Shh, Wwox, Rundc3a, Prox1, Ebf3, E2f3, Hnf4a, Cdk1, Rfx4, Egfr, Meis1, Gnb2l1, Patz1, Hnf1b, Per1, Ccnh, Bmp4, Park2, Celf4, Rps6ka4, Klf7, Esrrg, Nfatc2, Foxp1, Nr2f2, Fgfr2, Cdx4, Sall1, Smad1, Jak3, Sox5, Mamstr, Tcf7l1, Bcas3, Mkx, Maml3, Rai1	GO_BiologicalProcess
GO:0038066	p38MAPK cascade	14	2	0.17	0.0128	ENSMUSG00000020893, ENSMUSG00000040936	Per1, Ulk4	GO_BiologicalProcess
GO:0007216	G-protein coupled glutamate receptor signaling pathway	14	2	0.17	0.0128	ENSMUSG00000001985, ENSMUSG00000019828	Grik3, Grm1	GO_BiologicalProcess
GO:0003351	epithelial cilium movement	14	2	0.17	0.0128	ENSMUSG00000040936, ENSMUSG00000061322	Ulk4, Dnaic1	GO_BiologicalProcess
GO:0046426	negative regulation of JAK-STAT cascade	14	2	0.17	0.0128	ENSMUSG00000017950, ENSMUSG00000034292	Hnf4a, Traf3ip1	GO_BiologicalProcess
GO:0021781	glial cell fate commitment	14	2	0.17	0.0128	ENSMUSG00000000567, ENSMUSG00000062991	Sox9, Nrg1	GO_BiologicalProcess
GO:0015012	heparan sulfate proteoglycan biosynthetic process	14	2	0.17	0.0128	ENSMUSG00000053465, ENSMUSG00000061731	Hs6st3, Ext1	GO_BiologicalProcess
GO:0030833	regulation of actin filament polymerization	111	5	1.39	0.01281	ENSMUSG00000032366, ENSMUSG00000034295, ENSMUSG00000039621, ENSMUSG00000059456, ENSMUSG00000059923	Tpm1, Fhod3, Prex1, Ptk2b, Grb2	GO_BiologicalProcess
GO:0045926	negative regulation of growth	201	7	2.51	0.01337	ENSMUSG00000002944, ENSMUSG00000017950, ENSMUSG00000020372, ENSMUSG00000021835, ENSMUSG00000025810, ENSMUSG00000062115, ENSMUSG00000074063	Cd36, Hnf4a, Gnb2l1, Bmp4, Nrp1, Rai1, Osgin1	GO_BiologicalProcess
GO:0019933	cAMP-mediated signaling	40	3	0.5	0.01353	ENSMUSG00000000567, ENSMUSG00000023868, ENSMUSG00000061601	Sox9, Pde10a, Pclo	GO_BiologicalProcess
GO:0000060	protein import into nucleus, translocation	40	3	0.5	0.01353	ENSMUSG00000017950, ENSMUSG00000019942, ENSMUSG00000023353	Hnf4a, Cdk1, Agap3	GO_BiologicalProcess
GO:0060291	long-term synaptic potentiation	40	3	0.5	0.01353	ENSMUSG00000020932, ENSMUSG00000021701, ENSMUSG00000059456	Gfap, Plk2, Ptk2b	GO_BiologicalProcess
GO:0031128	developmental induction	40	3	0.5	0.01353	ENSMUSG00000000567, ENSMUSG00000021835, ENSMUSG00000031665	Sox9, Bmp4, Sall1	GO_BiologicalProcess
GO:0007268	synaptic transmission	530	23	6.62	0.01364	ENSMUSG00000000326, ENSMUSG00000001985, ENSMUSG00000016028, ENSMUSG00000017740, ENSMUSG00000017978, ENSMUSG00000019828, ENSMUSG00000020122, ENSMUSG00000020704, ENSMUSG00000020932, ENSMUSG00000021701, ENSMUSG00000023826, ENSMUSG00000024268, ENSMUSG00000025496, ENSMUSG00000030302, ENSMUSG00000030849, ENSMUSG00000041078, ENSMUSG00000049630, ENSMUSG00000059456, ENSMUSG00000061601, ENSMUSG00000062202,…	Comt, Grik3, Celsr1, Slc12a5, Cadps2, Grm1, Egfr, Asic2, Gfap, Plk2, Park2, Celf4, Drd4, Atp2b2, Fgfr2, Grid1, C1ql3, Ptk2b, Pclo, Btbd9, Ap3b2, Nrg1, Sorcs3	GO_BiologicalProcess
GO:1903050	regulation of proteolysis involved in cellular protein catabolic process	113	5	1.41	0.01376	ENSMUSG00000002633, ENSMUSG00000020372, ENSMUSG00000021701, ENSMUSG00000023826, ENSMUSG00000059456	Shh, Gnb2l1, Plk2, Park2, Ptk2b	GO_BiologicalProcess
GO:0007416	synapse assembly	74	4	0.92	0.01381	ENSMUSG00000000303, ENSMUSG00000020704, ENSMUSG00000025555, ENSMUSG00000062991	Cdh1, Asic2, Farp1, Nrg1	GO_BiologicalProcess
GO:0060420	regulation of heart growth	45	5	0.56	0.01436	ENSMUSG00000010175, ENSMUSG00000019942, ENSMUSG00000030067, ENSMUSG00000030849, ENSMUSG00000042010	Prox1, Cdk1, Foxp1, Fgfr2, Acacb	GO_BiologicalProcess
GO:0048663	neuron fate commitment	75	4	0.94	0.01445	ENSMUSG00000002633, ENSMUSG00000021835, ENSMUSG00000032318, ENSMUSG00000062991	Shh, Bmp4, Isl2, Nrg1	GO_BiologicalProcess
GO:0045202	synapse	635	28	7.87	1.5e-05	ENSMUSG00000000326, ENSMUSG00000001985, ENSMUSG00000005089, ENSMUSG00000007440, ENSMUSG00000012819, ENSMUSG00000017978, ENSMUSG00000019828, ENSMUSG00000020704, ENSMUSG00000021838, ENSMUSG00000023826, ENSMUSG00000024983, ENSMUSG00000025195, ENSMUSG00000025496, ENSMUSG00000025555, ENSMUSG00000027624, ENSMUSG00000027965, ENSMUSG00000030098, ENSMUSG00000030849, ENSMUSG00000035168, ENSMUSG00000039176,…	Comt, Grik3, Slc1a2, Pcdha11, Cdh23, Cadps2, Grm1, Asic2, Samd4, Park2, Vti1a, Dnmbp, Drd4, Farp1, Epb4.1l1, Olfm3, Grip2, Fgfr2, Tanc1, Polg, Sh3kbp1, Grid1, Nmnat2, Dlgap2, Ptk2b, Pclo, Nrg1, Sorcs3	GO_CellularComponent
GO:0030054	cell junction	1070	29	13.26	6.6e-05	ENSMUSG00000000303, ENSMUSG00000001985, ENSMUSG00000015143, ENSMUSG00000017978, ENSMUSG00000020122, ENSMUSG00000021838, ENSMUSG00000022353, ENSMUSG00000023036, ENSMUSG00000023826, ENSMUSG00000025195, ENSMUSG00000025555, ENSMUSG00000025810, ENSMUSG00000026566, ENSMUSG00000026991, ENSMUSG00000027965, ENSMUSG00000034282, ENSMUSG00000035168, ENSMUSG00000036591, ENSMUSG00000040990, ENSMUSG00000041078,…	Cdh1, Grik3, Actn1, Cadps2, Egfr, Samd4, Mtss1, Pcdhgb6, Park2, Dnmbp, Farp1, Nrp1, Mpzl1, Pkp4, Olfm3, Evpl, Tanc1, Arhgap21, Sh3kbp1, Grid1, Dlgap2, Amica1, Arhgap24, Ptk2b, Grb2, Pclo, Rpl27, Bves, Fndc1	GO_CellularComponent
GO:0043025	neuronal cell body	473	17	5.86	9.2e-05	ENSMUSG00000001985, ENSMUSG00000002633, ENSMUSG00000017740, ENSMUSG00000019828, ENSMUSG00000020372, ENSMUSG00000020704, ENSMUSG00000023033, ENSMUSG00000023868, ENSMUSG00000024983, ENSMUSG00000025496, ENSMUSG00000025810, ENSMUSG00000030302, ENSMUSG00000030683, ENSMUSG00000035168, ENSMUSG00000036131, ENSMUSG00000059456, ENSMUSG00000068747	Grik3, Shh, Slc12a5, Grm1, Gnb2l1, Asic2, Scn8a, Pde10a, Vti1a, Drd4, Nrp1, Atp2b2, Sez6l2, Tanc1, Frmd7, Ptk2b, Sort1	GO_CellularComponent
GO:0030425	dendrite	434	21	5.38	0.00027	ENSMUSG00000000326, ENSMUSG00000001985, ENSMUSG00000002633, ENSMUSG00000005089, ENSMUSG00000015143, ENSMUSG00000017740, ENSMUSG00000019828, ENSMUSG00000020372, ENSMUSG00000020704, ENSMUSG00000021701, ENSMUSG00000023033, ENSMUSG00000025496, ENSMUSG00000025555, ENSMUSG00000030098, ENSMUSG00000030302, ENSMUSG00000035168, ENSMUSG00000039621, ENSMUSG00000041078, ENSMUSG00000047495, ENSMUSG00000059456,…	Comt, Grik3, Shh, Slc1a2, Actn1, Slc12a5, Grm1, Gnb2l1, Asic2, Plk2, Scn8a, Drd4, Farp1, Grip2, Atp2b2, Tanc1, Prex1, Grid1, Dlgap2, Ptk2b, Sort1	GO_CellularComponent
GO:0030424	axon	378	16	4.68	0.00056	ENSMUSG00000000303, ENSMUSG00000000326, ENSMUSG00000001985, ENSMUSG00000002633, ENSMUSG00000005089, ENSMUSG00000019828, ENSMUSG00000023033, ENSMUSG00000025496, ENSMUSG00000025810, ENSMUSG00000025969, ENSMUSG00000030739, ENSMUSG00000033004, ENSMUSG00000035168, ENSMUSG00000039176, ENSMUSG00000059456, ENSMUSG00000062991	Cdh1, Comt, Grik3, Shh, Slc1a2, Grm1, Scn8a, Drd4, Nrp1, Nrp2, Myh14, Mycbp2, Tanc1, Polg, Ptk2b, Nrg1	GO_CellularComponent
GO:0005856	cytoskeleton	1845	42	22.86	0.00089	ENSMUSG00000000303, ENSMUSG00000012819, ENSMUSG00000015143, ENSMUSG00000019828, ENSMUSG00000019942, ENSMUSG00000020372, ENSMUSG00000020932, ENSMUSG00000021375, ENSMUSG00000021701, ENSMUSG00000022353, ENSMUSG00000023826, ENSMUSG00000024500, ENSMUSG00000025195, ENSMUSG00000025555, ENSMUSG00000025795, ENSMUSG00000025810, ENSMUSG00000026991, ENSMUSG00000027329, ENSMUSG00000027544, ENSMUSG00000027624,…	Cdh1, Cdh23, Actn1, Grm1, Cdk1, Gnb2l1, Gfap, Kif13a, Plk2, Mtss1, Park2, Ppp2r2b, Dnmbp, Farp1, Rassf3, Nrp1, Pkp4, Spef1, Nfatc2, Epb4.1l1, Grip2, Myh14, Jak3, Tpm1, Mycbp2, Evpl, Traf3ip1, Fhod3, Krt20, Frmd7, Arhgap21, Tbcel, Myo16, Sh3kbp1, Dhx9, Arhgap24, Ptk2b, Dnaic1, Pclo, Sorcs3, Tcp1, Myo18b	GO_CellularComponent
GO:0045211	postsynaptic membrane	206	9	2.55	0.00111	ENSMUSG00000000326, ENSMUSG00000001985, ENSMUSG00000017978, ENSMUSG00000019828, ENSMUSG00000023826, ENSMUSG00000030098, ENSMUSG00000035168, ENSMUSG00000041078, ENSMUSG00000047495	Comt, Grik3, Cadps2, Grm1, Park2, Grip2, Tanc1, Grid1, Dlgap2	GO_CellularComponent
GO:0005794	Golgi apparatus	1143	30	14.16	0.00132	ENSMUSG00000000303, ENSMUSG00000002633, ENSMUSG00000002944, ENSMUSG00000004637, ENSMUSG00000016477, ENSMUSG00000020122, ENSMUSG00000021375, ENSMUSG00000023826, ENSMUSG00000024983, ENSMUSG00000025195, ENSMUSG00000027965, ENSMUSG00000030849, ENSMUSG00000033350, ENSMUSG00000034171, ENSMUSG00000036591, ENSMUSG00000037685, ENSMUSG00000041891, ENSMUSG00000042751, ENSMUSG00000043388, ENSMUSG00000047712,…	Cdh1, Shh, Cd36, Wwox, E2f3, Egfr, Kif13a, Park2, Vti1a, Dnmbp, Olfm3, Fgfr2, Chst2, Faah, Arhgap21, Atp8a1, Lman1, Nmnat2, Tmem130, Ust, Vapb, Grb2, Caln1, Ext1, Ap3b2, Tcp1, Sort1, Arfip1, Ntn3, Galnt2	GO_CellularComponent
GO:0005667	transcription factor complex	315	11	3.9	0.002	ENSMUSG00000000567, ENSMUSG00000016477, ENSMUSG00000017950, ENSMUSG00000020160, ENSMUSG00000020679, ENSMUSG00000021548, ENSMUSG00000027544, ENSMUSG00000031681, ENSMUSG00000041540, ENSMUSG00000055799, ENSMUSG00000061013	Sox9, E2f3, Hnf4a, Meis1, Hnf1b, Ccnh, Nfatc2, Smad1, Sox5, Tcf7l1, Mkx	GO_CellularComponent
GO:0043197	dendritic spine	110	6	1.36	0.0025	ENSMUSG00000000326, ENSMUSG00000005089, ENSMUSG00000015143, ENSMUSG00000019828, ENSMUSG00000020704, ENSMUSG00000025496	Comt, Slc1a2, Actn1, Grm1, Asic2, Drd4	GO_CellularComponent
GO:0030017	sarcomere	149	7	1.85	0.00261	ENSMUSG00000015143, ENSMUSG00000023033, ENSMUSG00000026163, ENSMUSG00000032366, ENSMUSG00000034295, ENSMUSG00000041891, ENSMUSG00000072720	Actn1, Scn8a, Sphkap, Tpm1, Fhod3, Lman1, Myo18b	GO_CellularComponent
GO:0008328	ionotropic glutamate receptor complex	50	4	0.62	0.00339	ENSMUSG00000001985, ENSMUSG00000027965, ENSMUSG00000041078, ENSMUSG00000059456	Grik3, Olfm3, Grid1, Ptk2b	GO_CellularComponent
GO:0042734	presynaptic membrane	50	4	0.62	0.00339	ENSMUSG00000001985, ENSMUSG00000005089, ENSMUSG00000017978, ENSMUSG00000019828	Grik3, Slc1a2, Cadps2, Grm1	GO_CellularComponent
GO:0043198	dendritic shaft	50	4	0.62	0.00339	ENSMUSG00000005089, ENSMUSG00000017740, ENSMUSG00000030098, ENSMUSG00000039621	Slc1a2, Slc12a5, Grip2, Prex1	GO_CellularComponent
GO:0014069	postsynaptic density	133	6	1.65	0.00633	ENSMUSG00000019828, ENSMUSG00000023826, ENSMUSG00000030098, ENSMUSG00000059456, ENSMUSG00000061601, ENSMUSG00000063434	Grm1, Park2, Grip2, Ptk2b, Pclo, Sorcs3	GO_CellularComponent
GO:0005802	trans-Golgi network	138	6	1.71	0.00754	ENSMUSG00000000303, ENSMUSG00000021375, ENSMUSG00000033350, ENSMUSG00000042751, ENSMUSG00000060371, ENSMUSG00000062444	Cdh1, Kif13a, Chst2, Nmnat2, Caln1, Ap3b2	GO_CellularComponent
GO:0043679	axon terminus	105	5	1.3	0.00994	ENSMUSG00000000303, ENSMUSG00000001985, ENSMUSG00000025496, ENSMUSG00000035168, ENSMUSG00000039176	Cdh1, Grik3, Drd4, Tanc1, Polg	GO_CellularComponent
GO:0005622	intracellular	12086	184	149.77	0.01032	ENSMUSG00000000303, ENSMUSG00000000326, ENSMUSG00000000567, ENSMUSG00000001424, ENSMUSG00000001829, ENSMUSG00000001985, ENSMUSG00000002633, ENSMUSG00000002944, ENSMUSG00000004637, ENSMUSG00000006154, ENSMUSG00000006575, ENSMUSG00000007440, ENSMUSG00000010175, ENSMUSG00000010476, ENSMUSG00000012819, ENSMUSG00000015143, ENSMUSG00000016028, ENSMUSG00000016477, ENSMUSG00000016756, ENSMUSG00000017740,…	Cdh1, Comt, Sox9, Snd1, Clpb, Grik3, Shh, Cd36, Wwox, Eps8l1, Rundc3a, Pcdha11, Prox1, Ebf3, Cdh23, Actn1, Celsr1, E2f3, Cmah, Slc12a5, Hnf4a, Cadps2, Sult4a1, Hsd17b1, Grm1, Sim1, Cdk1, Rfx4, Slc29a3, Egfr, Meis1, Gnb2l1, Patz1, Hnf1b, Per1, Gfap, Dcakd, Elovl2, Kif13a, Ccnh, Plk2, Bmp4, Samd4, Cryl1, Mtss1, Scn8a, Pcdhgb6, Agap3, Park2, Pde10a, Ubr2, Celf4, Ppp2r2b, Setbp1, Mapk4, Rps6ka4, Vti1…	GO_CellularComponent
GO:0044798	nuclear transcription factor complex	78	4	0.97	0.01607	ENSMUSG00000000567, ENSMUSG00000021548, ENSMUSG00000027544, ENSMUSG00000041540	Sox9, Ccnh, Nfatc2, Sox5	GO_CellularComponent
GO:0033268	node of Ranvier	16	2	0.2	0.01637	ENSMUSG00000000303, ENSMUSG00000023033	Cdh1, Scn8a	GO_CellularComponent
GO:0032588	trans-Golgi network membrane	16	2	0.2	0.01637	ENSMUSG00000021375, ENSMUSG00000060371	Kif13a, Caln1	GO_CellularComponent
GO:0043226	organelle	11403	173	141.3	0.01678	ENSMUSG00000000303, ENSMUSG00000000326, ENSMUSG00000000567, ENSMUSG00000001424, ENSMUSG00000001829, ENSMUSG00000002633, ENSMUSG00000002944, ENSMUSG00000004637, ENSMUSG00000006154, ENSMUSG00000007440, ENSMUSG00000010175, ENSMUSG00000010476, ENSMUSG00000012819, ENSMUSG00000015143, ENSMUSG00000016028, ENSMUSG00000016477, ENSMUSG00000016756, ENSMUSG00000017950, ENSMUSG00000017978, ENSMUSG00000018459,…	Cdh1, Comt, Sox9, Snd1, Clpb, Shh, Cd36, Wwox, Eps8l1, Pcdha11, Prox1, Ebf3, Cdh23, Actn1, Celsr1, E2f3, Cmah, Hnf4a, Cadps2, Slc13a3, Hsd17b1, Grm1, Sim1, Cdk1, Rfx4, Slc29a3, Egfr, Meis1, Gnb2l1, Patz1, Hnf1b, Per1, Gfap, Dcakd, Elovl2, Kif13a, Ccnh, Plk2, Bmp4, Cryl1, Mtss1, Scn8a, Pcdhgb6, Agap3, Park2, Ubr2, Celf4, Ppp2r2b, Setbp1, Mapk4, Rps6ka4, Vti1a, Mxi1, Dnmbp, Drd4, Farp1, Cbx8, Rassf…	GO_CellularComponent
GO:0048471	perinuclear region of cytoplasm	481	12	5.96	0.01729	ENSMUSG00000000303, ENSMUSG00000020122, ENSMUSG00000020372, ENSMUSG00000023826, ENSMUSG00000024983, ENSMUSG00000026991, ENSMUSG00000027506, ENSMUSG00000039057, ENSMUSG00000039621, ENSMUSG00000059456, ENSMUSG00000068747, ENSMUSG00000092329	Cdh1, Egfr, Gnb2l1, Park2, Vti1a, Pkp4, Tpd52, Myo16, Prex1, Ptk2b, Sort1, Galnt2	GO_CellularComponent
GO:0030426	growth cone	122	5	1.51	0.01805	ENSMUSG00000025810, ENSMUSG00000030739, ENSMUSG00000036131, ENSMUSG00000039621, ENSMUSG00000059456	Nrp1, Myh14, Frmd7, Prex1, Ptk2b	GO_CellularComponent
GO:0030133	transport vesicle	82	4	1.02	0.01897	ENSMUSG00000002633, ENSMUSG00000024983, ENSMUSG00000041891, ENSMUSG00000068747	Shh, Vti1a, Lman1, Sort1	GO_CellularComponent
GO:0030427	site of polarized growth	125	5	1.55	0.01983	ENSMUSG00000025810, ENSMUSG00000030739, ENSMUSG00000036131, ENSMUSG00000039621, ENSMUSG00000059456	Nrp1, Myh14, Frmd7, Prex1, Ptk2b	GO_CellularComponent
GO:0005865	striated muscle thin filament	18	2	0.22	0.02054	ENSMUSG00000032366, ENSMUSG00000034295	Tpm1, Fhod3	GO_CellularComponent
GO:0030134	ER to Golgi transport vesicle	18	2	0.22	0.02054	ENSMUSG00000024983, ENSMUSG00000041891	Vti1a, Lman1	GO_CellularComponent
GO:0044424	intracellular part	11872	180	147.12	0.02086	ENSMUSG00000000303, ENSMUSG00000000326, ENSMUSG00000000567, ENSMUSG00000001424, ENSMUSG00000001829, ENSMUSG00000001985, ENSMUSG00000002633, ENSMUSG00000002944, ENSMUSG00000004637, ENSMUSG00000006154, ENSMUSG00000006575, ENSMUSG00000007440, ENSMUSG00000010175, ENSMUSG00000010476, ENSMUSG00000012819, ENSMUSG00000015143, ENSMUSG00000016028, ENSMUSG00000016477, ENSMUSG00000016756, ENSMUSG00000017950,…	Cdh1, Comt, Sox9, Snd1, Clpb, Grik3, Shh, Cd36, Wwox, Eps8l1, Rundc3a, Pcdha11, Prox1, Ebf3, Cdh23, Actn1, Celsr1, E2f3, Cmah, Hnf4a, Cadps2, Sult4a1, Hsd17b1, Grm1, Sim1, Cdk1, Rfx4, Slc29a3, Egfr, Meis1, Gnb2l1, Patz1, Hnf1b, Per1, Gfap, Dcakd, Elovl2, Kif13a, Ccnh, Plk2, Bmp4, Samd4, Cryl1, Mtss1, Scn8a, Agap3, Park2, Pde10a, Ubr2, Celf4, Ppp2r2b, Setbp1, Mapk4, Rps6ka4, Vti1a, Mxi1, Dnmbp, Dr…	GO_CellularComponent
GO:0043229	intracellular organelle	10373	161	128.54	0.02415	ENSMUSG00000000303, ENSMUSG00000000326, ENSMUSG00000000567, ENSMUSG00000001424, ENSMUSG00000001829, ENSMUSG00000002633, ENSMUSG00000002944, ENSMUSG00000004637, ENSMUSG00000007440, ENSMUSG00000010175, ENSMUSG00000010476, ENSMUSG00000012819, ENSMUSG00000015143, ENSMUSG00000016028, ENSMUSG00000016477, ENSMUSG00000016756, ENSMUSG00000017950, ENSMUSG00000017978, ENSMUSG00000019301, ENSMUSG00000019828,…	Cdh1, Comt, Sox9, Snd1, Clpb, Shh, Cd36, Wwox, Pcdha11, Prox1, Ebf3, Cdh23, Actn1, Celsr1, E2f3, Cmah, Hnf4a, Cadps2, Hsd17b1, Grm1, Sim1, Cdk1, Rfx4, Slc29a3, Egfr, Meis1, Gnb2l1, Patz1, Hnf1b, Per1, Gfap, Dcakd, Elovl2, Kif13a, Ccnh, Plk2, Mtss1, Scn8a, Agap3, Park2, Ubr2, Celf4, Ppp2r2b, Setbp1, Mapk4, Rps6ka4, Vti1a, Mxi1, Dnmbp, Farp1, Cbx8, Rassf3, Nrp1, Klf7, Sphkap, Esrrg, Pkp4, Spef1, Tp…	GO_CellularComponent
GO:0005783	endoplasmic reticulum	1340	25	16.61	0.02701	ENSMUSG00000002633, ENSMUSG00000002944, ENSMUSG00000007440, ENSMUSG00000016756, ENSMUSG00000020122, ENSMUSG00000021364, ENSMUSG00000023826, ENSMUSG00000024983, ENSMUSG00000027506, ENSMUSG00000030302, ENSMUSG00000030683, ENSMUSG00000030996, ENSMUSG00000031441, ENSMUSG00000034171, ENSMUSG00000037685, ENSMUSG00000039199, ENSMUSG00000039286, ENSMUSG00000041891, ENSMUSG00000047434, ENSMUSG00000054455,…	Shh, Cd36, Pcdha11, Cmah, Egfr, Elovl2, Park2, Vti1a, Tpd52, Atp2b2, Sez6l2, Art1, Atp11a, Faah, Atp8a1, Zdhhc1, Fndc3b, Lman1, Xxylt1, Vapb, Cyp3a11, Ext1, Cyp2d9, Sort1, Ces3a	GO_CellularComponent
GO:0036379	myofilament	21	2	0.26	0.02751	ENSMUSG00000032366, ENSMUSG00000034295	Tpm1, Fhod3	GO_CellularComponent
GO:0030496	midbody	93	4	1.15	0.02853	ENSMUSG00000019942, ENSMUSG00000020372, ENSMUSG00000021375, ENSMUSG00000026991	Cdk1, Gnb2l1, Kif13a, Pkp4	GO_CellularComponent
GO:0005829	cytosol	1352	25	16.75	0.02964	ENSMUSG00000000326, ENSMUSG00000004637, ENSMUSG00000006575, ENSMUSG00000012819, ENSMUSG00000019301, ENSMUSG00000019828, ENSMUSG00000020372, ENSMUSG00000023826, ENSMUSG00000024500, ENSMUSG00000025555, ENSMUSG00000025810, ENSMUSG00000027544, ENSMUSG00000030302, ENSMUSG00000031805, ENSMUSG00000031987, ENSMUSG00000034292, ENSMUSG00000037224, ENSMUSG00000039621, ENSMUSG00000040820, ENSMUSG00000055013,…	Comt, Wwox, Rundc3a, Cdh23, Hsd17b1, Grm1, Gnb2l1, Park2, Ppp2r2b, Farp1, Nrp1, Nfatc2, Atp2b2, Jak3, Egln1, Traf3ip1, Zfyve28, Prex1, Hlcs, Agap1, Ptk2b, Acat3, Rpl27, Tcp1, Arfip1	GO_CellularComponent
GO:0016235	aggresome	22	2	0.27	0.03002	ENSMUSG00000000303, ENSMUSG00000023826	Cdh1, Park2	GO_CellularComponent
GO:0030018	Z disc	95	4	1.18	0.03053	ENSMUSG00000015143, ENSMUSG00000023033, ENSMUSG00000026163, ENSMUSG00000072720	Actn1, Scn8a, Sphkap, Myo18b	GO_CellularComponent
GO:0070161	anchoring junction	415	10	5.14	0.03477	ENSMUSG00000000303, ENSMUSG00000015143, ENSMUSG00000020122, ENSMUSG00000022353, ENSMUSG00000025810, ENSMUSG00000026566, ENSMUSG00000026991, ENSMUSG00000057315, ENSMUSG00000059456, ENSMUSG00000063316	Cdh1, Actn1, Egfr, Mtss1, Nrp1, Mpzl1, Pkp4, Arhgap24, Ptk2b, Rpl27	GO_CellularComponent
GO:0043195	terminal bouton	58	3	0.72	0.03523	ENSMUSG00000001985, ENSMUSG00000025496, ENSMUSG00000039176	Grik3, Drd4, Polg	GO_CellularComponent
GO:0044297	cell body	534	20	6.62	0.03568	ENSMUSG00000000326, ENSMUSG00000001985, ENSMUSG00000002633, ENSMUSG00000017740, ENSMUSG00000019828, ENSMUSG00000020372, ENSMUSG00000020704, ENSMUSG00000020932, ENSMUSG00000023033, ENSMUSG00000023868, ENSMUSG00000024983, ENSMUSG00000025496, ENSMUSG00000025810, ENSMUSG00000030302, ENSMUSG00000030683, ENSMUSG00000035168, ENSMUSG00000036131, ENSMUSG00000059456, ENSMUSG00000068039, ENSMUSG00000068747	Comt, Grik3, Shh, Slc12a5, Grm1, Gnb2l1, Asic2, Gfap, Scn8a, Pde10a, Vti1a, Drd4, Nrp1, Atp2b2, Sez6l2, Tanc1, Frmd7, Ptk2b, Tcp1, Sort1	GO_CellularComponent
GO:0005911	cell-cell junction	361	9	4.47	0.03666	ENSMUSG00000000303, ENSMUSG00000015143, ENSMUSG00000023036, ENSMUSG00000026991, ENSMUSG00000040990, ENSMUSG00000048534, ENSMUSG00000059923, ENSMUSG00000071317, ENSMUSG00000071984	Cdh1, Actn1, Pcdhgb6, Pkp4, Sh3kbp1, Amica1, Grb2, Bves, Fndc1	GO_CellularComponent
GO:0005634	nucleus	5784	85	71.67	0.03771	ENSMUSG00000000567, ENSMUSG00000001424, ENSMUSG00000002633, ENSMUSG00000004637, ENSMUSG00000007440, ENSMUSG00000010175, ENSMUSG00000010476, ENSMUSG00000015143, ENSMUSG00000016028, ENSMUSG00000016477, ENSMUSG00000017950, ENSMUSG00000019301, ENSMUSG00000019828, ENSMUSG00000019913, ENSMUSG00000019942, ENSMUSG00000020037, ENSMUSG00000020122, ENSMUSG00000020160, ENSMUSG00000020372, ENSMUSG00000020453,…	Sox9, Snd1, Shh, Wwox, Pcdha11, Prox1, Ebf3, Actn1, Celsr1, E2f3, Hnf4a, Hsd17b1, Grm1, Sim1, Cdk1, Rfx4, Egfr, Meis1, Gnb2l1, Patz1, Hnf1b, Per1, Ccnh, Agap3, Park2, Ubr2, Celf4, Setbp1, Mapk4, Rps6ka4, Mxi1, Cbx8, Klf7, Esrrg, Nfatc2, Dhx35, Tbc1d1, Ncor2, Foxp1, Vgll4, Nr2f2, Fgfr2, Cdx4, Morc4, Rbpms, Sall1, Smad1, Egln1, Isl2, Mycbp2, Smc4, Cmip, Macrod1, Zmat4, Myo16, Camk1d, Bach2, Bcor, H…	GO_CellularComponent
GO:0015629	actin cytoskeleton	366	9	4.54	0.03944	ENSMUSG00000000303, ENSMUSG00000015143, ENSMUSG00000022353, ENSMUSG00000027544, ENSMUSG00000030739, ENSMUSG00000032366, ENSMUSG00000034295, ENSMUSG00000039057, ENSMUSG00000072720	Cdh1, Actn1, Mtss1, Nfatc2, Myh14, Tpm1, Fhod3, Myo16, Myo18b	GO_CellularComponent
GO:0044304	main axon	61	3	0.76	0.04	ENSMUSG00000000303, ENSMUSG00000005089, ENSMUSG00000023033	Cdh1, Slc1a2, Scn8a	GO_CellularComponent
GO:0031941	filamentous actin	26	2	0.32	0.0409	ENSMUSG00000032366, ENSMUSG00000072720	Tpm1, Myo18b	GO_CellularComponent
GO:0016459	myosin complex	62	3	0.77	0.04167	ENSMUSG00000030739, ENSMUSG00000039057, ENSMUSG00000072720	Myh14, Myo16, Myo18b	GO_CellularComponent
GO:0031674	I band	109	4	1.35	0.04677	ENSMUSG00000015143, ENSMUSG00000023033, ENSMUSG00000026163, ENSMUSG00000072720	Actn1, Scn8a, Sphkap, Myo18b	GO_CellularComponent
GO:0005737	cytoplasm	9159	138	113.5	0.04805	ENSMUSG00000000303, ENSMUSG00000000326, ENSMUSG00000001424, ENSMUSG00000001829, ENSMUSG00000001985, ENSMUSG00000002633, ENSMUSG00000002944, ENSMUSG00000004637, ENSMUSG00000006154, ENSMUSG00000006575, ENSMUSG00000007440, ENSMUSG00000010175, ENSMUSG00000012819, ENSMUSG00000015143, ENSMUSG00000016477, ENSMUSG00000016756, ENSMUSG00000017950, ENSMUSG00000017978, ENSMUSG00000018865, ENSMUSG00000019301,…	Cdh1, Comt, Snd1, Clpb, Grik3, Shh, Cd36, Wwox, Eps8l1, Rundc3a, Pcdha11, Prox1, Cdh23, Actn1, E2f3, Cmah, Hnf4a, Cadps2, Sult4a1, Hsd17b1, Grm1, Cdk1, Slc29a3, Egfr, Gnb2l1, Per1, Gfap, Dcakd, Elovl2, Kif13a, Plk2, Bmp4, Samd4, Cryl1, Mtss1, Scn8a, Agap3, Park2, Pde10a, Celf4, Ppp2r2b, Mapk4, Rps6ka4, Vti1a, Mxi1, Dnmbp, Drd4, Farp1, Rassf3, Nrp1, Sphkap, Ralgps2, Pkp4, Spef1, Tpd52, Nfatc2, Epb…	GO_CellularComponent
GO:0005515	protein binding	7196	131	89.46	6.4e-05	ENSMUSG00000000303, ENSMUSG00000000567, ENSMUSG00000000791, ENSMUSG00000001424, ENSMUSG00000001985, ENSMUSG00000002633, ENSMUSG00000002944, ENSMUSG00000004637, ENSMUSG00000006154, ENSMUSG00000006575, ENSMUSG00000007440, ENSMUSG00000010175, ENSMUSG00000010476, ENSMUSG00000012819, ENSMUSG00000015143, ENSMUSG00000016028, ENSMUSG00000016477, ENSMUSG00000017740, ENSMUSG00000017950, ENSMUSG00000017978,…	Cdh1, Sox9, Il12rb1, Snd1, Grik3, Shh, Cd36, Wwox, Eps8l1, Rundc3a, Pcdha11, Prox1, Ebf3, Cdh23, Actn1, Celsr1, E2f3, Slc12a5, Hnf4a, Cadps2, Grm1, Sim1, Cdk1, Rfx4, Egfr, Meis1, Gnb2l1, Patz1, Hnf1b, Asic2, Per1, Gfap, Kif13a, Ccnh, Plk2, Bmp4, Cryl1, Mtss1, Scn8a, Pcdhgb6, Agap3, Park2, Ubr2, Ppp2r2b, Mapk4, Rps6ka4, Vti1a, Mxi1, Dnmbp, Drd4, Farp1, Dock9, Cbx8, Rassf3, Nrp1, Nrp2, Sphkap, Lamc…	GO_MolecularFunction
GO:0001517	N-acetylglucosamine 6-O-sulfotransferase activity	22	4	0.27	0.00014	ENSMUSG00000018865, ENSMUSG00000033350, ENSMUSG00000047712, ENSMUSG00000053465	Sult4a1, Chst2, Ust, Hs6st3	GO_MolecularFunction
GO:0004394	heparan sulfate 2-O-sulfotransferase activity	22	4	0.27	0.00014	ENSMUSG00000018865, ENSMUSG00000033350, ENSMUSG00000047712, ENSMUSG00000053465	Sult4a1, Chst2, Ust, Hs6st3	GO_MolecularFunction
GO:0051922	cholesterol sulfotransferase activity	22	4	0.27	0.00014	ENSMUSG00000018865, ENSMUSG00000033350, ENSMUSG00000047712, ENSMUSG00000053465	Sult4a1, Chst2, Ust, Hs6st3	GO_MolecularFunction
GO:0034930	1-hydroxypyrene sulfotransferase activity	22	4	0.27	0.00014	ENSMUSG00000018865, ENSMUSG00000033350, ENSMUSG00000047712, ENSMUSG00000053465	Sult4a1, Chst2, Ust, Hs6st3	GO_MolecularFunction
GO:0016232	HNK-1 sulfotransferase activity	22	4	0.27	0.00014	ENSMUSG00000018865, ENSMUSG00000033350, ENSMUSG00000047712, ENSMUSG00000053465	Sult4a1, Chst2, Ust, Hs6st3	GO_MolecularFunction
GO:0017095	heparan sulfate 6-O-sulfotransferase activity	22	4	0.27	0.00014	ENSMUSG00000018865, ENSMUSG00000033350, ENSMUSG00000047712, ENSMUSG00000053465	Sult4a1, Chst2, Ust, Hs6st3	GO_MolecularFunction
GO:0080131	hydroxyjasmonate sulfotransferase activity	22	4	0.27	0.00014	ENSMUSG00000018865, ENSMUSG00000033350, ENSMUSG00000047712, ENSMUSG00000053465	Sult4a1, Chst2, Ust, Hs6st3	GO_MolecularFunction
GO:0018721	trans-9R,10R-dihydrodiolphenanthrene sulfotransferase activity	22	4	0.27	0.00014	ENSMUSG00000018865, ENSMUSG00000033350, ENSMUSG00000047712, ENSMUSG00000053465	Sult4a1, Chst2, Ust, Hs6st3	GO_MolecularFunction
GO:0018722	1-phenanthrol sulfotransferase activity	22	4	0.27	0.00014	ENSMUSG00000018865, ENSMUSG00000033350, ENSMUSG00000047712, ENSMUSG00000053465	Sult4a1, Chst2, Ust, Hs6st3	GO_MolecularFunction
GO:0018723	3-phenanthrol sulfotransferase activity	22	4	0.27	0.00014	ENSMUSG00000018865, ENSMUSG00000033350, ENSMUSG00000047712, ENSMUSG00000053465	Sult4a1, Chst2, Ust, Hs6st3	GO_MolecularFunction
GO:0018724	4-phenanthrol sulfotransferase activity	22	4	0.27	0.00014	ENSMUSG00000018865, ENSMUSG00000033350, ENSMUSG00000047712, ENSMUSG00000053465	Sult4a1, Chst2, Ust, Hs6st3	GO_MolecularFunction
GO:0018725	trans-3,4-dihydrodiolphenanthrene sulfotransferase activity	22	4	0.27	0.00014	ENSMUSG00000018865, ENSMUSG00000033350, ENSMUSG00000047712, ENSMUSG00000053465	Sult4a1, Chst2, Ust, Hs6st3	GO_MolecularFunction
GO:0018726	9-phenanthrol sulfotransferase activity	22	4	0.27	0.00014	ENSMUSG00000018865, ENSMUSG00000033350, ENSMUSG00000047712, ENSMUSG00000053465	Sult4a1, Chst2, Ust, Hs6st3	GO_MolecularFunction
GO:0018727	2-phenanthrol sulfotransferase activity	22	4	0.27	0.00014	ENSMUSG00000018865, ENSMUSG00000033350, ENSMUSG00000047712, ENSMUSG00000053465	Sult4a1, Chst2, Ust, Hs6st3	GO_MolecularFunction
GO:0050698	proteoglycan sulfotransferase activity	23	4	0.29	0.00017	ENSMUSG00000018865, ENSMUSG00000033350, ENSMUSG00000047712, ENSMUSG00000053465	Sult4a1, Chst2, Ust, Hs6st3	GO_MolecularFunction
GO:0003705	RNA polymerase II distal enhancer sequence-specific DNA binding transcription factor activity	95	7	1.18	0.00018	ENSMUSG00000000567, ENSMUSG00000010175, ENSMUSG00000017950, ENSMUSG00000020160, ENSMUSG00000020679, ENSMUSG00000030067, ENSMUSG00000040270	Sox9, Prox1, Hnf4a, Meis1, Hnf1b, Foxp1, Bach2	GO_MolecularFunction
GO:0001537	N-acetylgalactosamine 4-O-sulfotransferase activity	25	4	0.31	0.00024	ENSMUSG00000018865, ENSMUSG00000033350, ENSMUSG00000047712, ENSMUSG00000053465	Sult4a1, Chst2, Ust, Hs6st3	GO_MolecularFunction
GO:0050694	galactose 3-O-sulfotransferase activity	25	4	0.31	0.00024	ENSMUSG00000018865, ENSMUSG00000033350, ENSMUSG00000047712, ENSMUSG00000053465	Sult4a1, Chst2, Ust, Hs6st3	GO_MolecularFunction
GO:0044212	transcription regulatory region DNA binding	534	20	6.64	0.00052	ENSMUSG00000000567, ENSMUSG00000010175, ENSMUSG00000016477, ENSMUSG00000017950, ENSMUSG00000020160, ENSMUSG00000020679, ENSMUSG00000020893, ENSMUSG00000026610, ENSMUSG00000027544, ENSMUSG00000029478, ENSMUSG00000030067, ENSMUSG00000031326, ENSMUSG00000031665, ENSMUSG00000031681, ENSMUSG00000040270, ENSMUSG00000040363, ENSMUSG00000041540, ENSMUSG00000055799, ENSMUSG00000061013, ENSMUSG00000062115	Sox9, Prox1, E2f3, Hnf4a, Meis1, Hnf1b, Per1, Esrrg, Nfatc2, Ncor2, Foxp1, Cdx4, Sall1, Smad1, Bach2, Bcor, Sox5, Tcf7l1, Mkx, Rai1	GO_MolecularFunction
GO:0033293	monocarboxylic acid binding	57	5	0.71	0.00071	ENSMUSG00000002944, ENSMUSG00000017950, ENSMUSG00000030551, ENSMUSG00000040820, ENSMUSG00000042010	Cd36, Hnf4a, Nr2f2, Hlcs, Acacb	GO_MolecularFunction
GO:0003682	chromatin binding	423	14	5.26	0.00088	ENSMUSG00000000567, ENSMUSG00000020037, ENSMUSG00000020122, ENSMUSG00000020160, ENSMUSG00000020453, ENSMUSG00000020893, ENSMUSG00000029478, ENSMUSG00000030067, ENSMUSG00000031665, ENSMUSG00000039176, ENSMUSG00000055799, ENSMUSG00000059439, ENSMUSG00000081058, ENSMUSG00000093769	Sox9, Rfx4, Egfr, Meis1, Patz1, Per1, Ncor2, Foxp1, Sall1, Polg, Tcf7l1, Bcas3, Hist2h3c2, Hist2h3c1	GO_MolecularFunction
GO:0005089	Rho guanyl-nucleotide exchange factor activity	65	5	0.81	0.00128	ENSMUSG00000006154, ENSMUSG00000025195, ENSMUSG00000025555, ENSMUSG00000025558, ENSMUSG00000039621	Eps8l1, Dnmbp, Farp1, Dock9, Prex1	GO_MolecularFunction
GO:0005524	ATP binding	1408	31	17.5	0.0014	ENSMUSG00000001829, ENSMUSG00000019942, ENSMUSG00000020122, ENSMUSG00000020935, ENSMUSG00000021375, ENSMUSG00000021701, ENSMUSG00000023033, ENSMUSG00000024558, ENSMUSG00000024952, ENSMUSG00000027655, ENSMUSG00000028028, ENSMUSG00000030302, ENSMUSG00000030739, ENSMUSG00000030849, ENSMUSG00000031441, ENSMUSG00000031805, ENSMUSG00000032849, ENSMUSG00000034349, ENSMUSG00000037685, ENSMUSG00000039057,…	Clpb, Cdk1, Egfr, Dcakd, Kif13a, Plk2, Scn8a, Mapk4, Rps6ka4, Dhx35, Alpk1, Atp2b2, Myh14, Fgfr2, Atp11a, Jak3, Abcc4, Smc4, Atp8a1, Myo16, Camk1d, Cul9, Hlcs, Ulk4, Acacb, Dhx9, Nmnat2, Ptk2b, Tcp1, Myo18b, Nim1k	GO_MolecularFunction
GO:0051015	actin filament binding	100	6	1.24	0.00157	ENSMUSG00000006154, ENSMUSG00000015143, ENSMUSG00000020122, ENSMUSG00000022353, ENSMUSG00000030739, ENSMUSG00000032366	Eps8l1, Actn1, Egfr, Mtss1, Myh14, Tpm1	GO_MolecularFunction
GO:0008013	beta-catenin binding	68	5	0.85	0.00157	ENSMUSG00000000303, ENSMUSG00000000567, ENSMUSG00000031665, ENSMUSG00000055799, ENSMUSG00000056476	Cdh1, Sox9, Sall1, Tcf7l1, Med12l	GO_MolecularFunction
GO:0004970	ionotropic glutamate receptor activity	19	3	0.24	0.00159	ENSMUSG00000001985, ENSMUSG00000041078, ENSMUSG00000059456	Grik3, Grid1, Ptk2b	GO_MolecularFunction
GO:0042803	protein homodimerization activity	687	18	8.54	0.00247	ENSMUSG00000015143, ENSMUSG00000017950, ENSMUSG00000020372, ENSMUSG00000020679, ENSMUSG00000021835, ENSMUSG00000021947, ENSMUSG00000024558, ENSMUSG00000027506, ENSMUSG00000030067, ENSMUSG00000030551, ENSMUSG00000030849, ENSMUSG00000032366, ENSMUSG00000033004, ENSMUSG00000034171, ENSMUSG00000040820, ENSMUSG00000048534, ENSMUSG00000054455, ENSMUSG00000061731	Actn1, Hnf4a, Gnb2l1, Hnf1b, Bmp4, Cryl1, Mapk4, Tpd52, Foxp1, Nr2f2, Fgfr2, Tpm1, Mycbp2, Faah, Hlcs, Amica1, Vapb, Ext1	GO_MolecularFunction
GO:0000977	RNA polymerase II regulatory region sequence-specific DNA binding	304	10	3.78	0.00491	ENSMUSG00000017950, ENSMUSG00000020160, ENSMUSG00000020893, ENSMUSG00000026610, ENSMUSG00000027544, ENSMUSG00000030067, ENSMUSG00000031326, ENSMUSG00000031681, ENSMUSG00000040270, ENSMUSG00000061013	Hnf4a, Meis1, Per1, Esrrg, Nfatc2, Foxp1, Cdx4, Smad1, Bach2, Mkx	GO_MolecularFunction
GO:0046872	metal ion binding	3589	61	44.62	0.00538	ENSMUSG00000000303, ENSMUSG00000000326, ENSMUSG00000002633, ENSMUSG00000010476, ENSMUSG00000012819, ENSMUSG00000015143, ENSMUSG00000016028, ENSMUSG00000016756, ENSMUSG00000017950, ENSMUSG00000017978, ENSMUSG00000020453, ENSMUSG00000023033, ENSMUSG00000023353, ENSMUSG00000023826, ENSMUSG00000023868, ENSMUSG00000023977, ENSMUSG00000024952, ENSMUSG00000025810, ENSMUSG00000025959, ENSMUSG00000025969,…	Cdh1, Comt, Shh, Ebf3, Cdh23, Actn1, Celsr1, Cmah, Hnf4a, Cadps2, Patz1, Scn8a, Agap3, Park2, Pde10a, Ubr2, Rps6ka4, Nrp1, Klf7, Nrp2, Esrrg, Tpd52, Trim2, Antxr2, Foxp1, Atp2b2, Nr2f2, Morc4, Atp11a, Sall1, Smad1, Egln1, Isl2, Zswim6, Mycbp2, Zfyve28, Dzank1, Zmat4, Atp8a1, Zdhhc1, Zmynd8, Cul9, Zfp609, Cyp2b13, Lman1, Megf8, Rnf152, Tshz2, Zfp608, Afp, Agap1, Fto, Cyp3a11, Caln1, Pclo, Rai1, Cy…	GO_MolecularFunction
GO:0019900	kinase binding	519	14	6.45	0.00567	ENSMUSG00000000567, ENSMUSG00000017740, ENSMUSG00000020122, ENSMUSG00000020372, ENSMUSG00000020893, ENSMUSG00000020932, ENSMUSG00000021548, ENSMUSG00000023826, ENSMUSG00000024558, ENSMUSG00000024952, ENSMUSG00000031681, ENSMUSG00000059456, ENSMUSG00000059923, ENSMUSG00000073802	Sox9, Slc12a5, Egfr, Gnb2l1, Per1, Gfap, Ccnh, Park2, Mapk4, Rps6ka4, Smad1, Ptk2b, Grb2, Cdkn2b	GO_MolecularFunction
GO:0004714	transmembrane receptor protein tyrosine kinase activity	58	4	0.72	0.00585	ENSMUSG00000020122, ENSMUSG00000025810, ENSMUSG00000025969, ENSMUSG00000030849	Egfr, Nrp1, Nrp2, Fgfr2	GO_MolecularFunction
GO:0017154	semaphorin receptor activity	10	2	0.12	0.00649	ENSMUSG00000025810, ENSMUSG00000025969	Nrp1, Nrp2	GO_MolecularFunction
GO:0008047	enzyme activator activity	374	11	4.65	0.00738	ENSMUSG00000006575, ENSMUSG00000020372, ENSMUSG00000023353, ENSMUSG00000028028, ENSMUSG00000029174, ENSMUSG00000030257, ENSMUSG00000033083, ENSMUSG00000036591, ENSMUSG00000055013, ENSMUSG00000057315, ENSMUSG00000059439	Rundc3a, Gnb2l1, Agap3, Alpk1, Tbc1d1, Srgap3, Tbc1d4, Arhgap21, Agap1, Arhgap24, Bcas3	GO_MolecularFunction
GO:0015172	acidic amino acid transmembrane transporter activity	11	2	0.14	0.00786	ENSMUSG00000005089, ENSMUSG00000018459	Slc1a2, Slc13a3	GO_MolecularFunction
GO:0005548	phospholipid transporter activity	35	3	0.44	0.00927	ENSMUSG00000031441, ENSMUSG00000037685, ENSMUSG00000054662	Atp11a, Atp8a1, Ano9	GO_MolecularFunction
GO:0030551	cyclic nucleotide binding	36	3	0.45	0.01002	ENSMUSG00000023868, ENSMUSG00000056494, ENSMUSG00000071317	Pde10a, Cngb3, Bves	GO_MolecularFunction
GO:0004012	phospholipid-translocating ATPase activity	13	2	0.16	0.01097	ENSMUSG00000031441, ENSMUSG00000037685	Atp11a, Atp8a1	GO_MolecularFunction
GO:0030676	Rac guanyl-nucleotide exchange factor activity	13	2	0.16	0.01097	ENSMUSG00000006154, ENSMUSG00000025555	Eps8l1, Farp1	GO_MolecularFunction
GO:0000989	transcription factor binding transcription factor activity	397	11	4.94	0.01122	ENSMUSG00000004637, ENSMUSG00000010175, ENSMUSG00000020893, ENSMUSG00000029478, ENSMUSG00000031586, ENSMUSG00000031665, ENSMUSG00000040363, ENSMUSG00000042918, ENSMUSG00000056476, ENSMUSG00000061143, ENSMUSG00000062991	Wwox, Prox1, Per1, Ncor2, Rbpms, Sall1, Bcor, Mamstr, Med12l, Maml3, Nrg1	GO_MolecularFunction
GO:0015296	anion:cation symporter activity	38	3	0.47	0.01162	ENSMUSG00000005089, ENSMUSG00000017740, ENSMUSG00000018459	Slc1a2, Slc12a5, Slc13a3	GO_MolecularFunction
GO:0000988	protein binding transcription factor activity	400	11	4.97	0.01181	ENSMUSG00000004637, ENSMUSG00000010175, ENSMUSG00000020893, ENSMUSG00000029478, ENSMUSG00000031586, ENSMUSG00000031665, ENSMUSG00000040363, ENSMUSG00000042918, ENSMUSG00000056476, ENSMUSG00000061143, ENSMUSG00000062991	Wwox, Prox1, Per1, Ncor2, Rbpms, Sall1, Bcor, Mamstr, Med12l, Maml3, Nrg1	GO_MolecularFunction
GO:0001159	core promoter proximal region DNA binding	198	7	2.46	0.01213	ENSMUSG00000020160, ENSMUSG00000020679, ENSMUSG00000020893, ENSMUSG00000027544, ENSMUSG00000030067, ENSMUSG00000031326, ENSMUSG00000061013	Meis1, Hnf1b, Per1, Nfatc2, Foxp1, Cdx4, Mkx	GO_MolecularFunction
GO:0046982	protein heterodimerization activity	458	12	5.69	0.01247	ENSMUSG00000000567, ENSMUSG00000019913, ENSMUSG00000020122, ENSMUSG00000020160, ENSMUSG00000020679, ENSMUSG00000024558, ENSMUSG00000027506, ENSMUSG00000030067, ENSMUSG00000034349, ENSMUSG00000041540, ENSMUSG00000054455, ENSMUSG00000061731	Sox9, Sim1, Egfr, Meis1, Hnf1b, Mapk4, Tpd52, Foxp1, Smc4, Sox5, Vapb, Ext1	GO_MolecularFunction
GO:1901681	sulfur compound binding	203	7	2.52	0.01375	ENSMUSG00000017950, ENSMUSG00000021835, ENSMUSG00000025810, ENSMUSG00000025969, ENSMUSG00000030849, ENSMUSG00000040820, ENSMUSG00000042010	Hnf4a, Bmp4, Nrp1, Nrp2, Fgfr2, Hlcs, Acacb	GO_MolecularFunction
GO:0019903	protein phosphatase binding	115	5	1.43	0.0145	ENSMUSG00000000303, ENSMUSG00000020122, ENSMUSG00000020372, ENSMUSG00000031805, ENSMUSG00000059923	Cdh1, Egfr, Gnb2l1, Jak3, Grb2	GO_MolecularFunction
GO:0019838	growth factor binding	115	5	1.43	0.0145	ENSMUSG00000002944, ENSMUSG00000020122, ENSMUSG00000025810, ENSMUSG00000030849, ENSMUSG00000068747	Cd36, Egfr, Nrp1, Fgfr2, Sort1	GO_MolecularFunction
GO:0019901	protein kinase binding	468	12	5.82	0.01456	ENSMUSG00000000567, ENSMUSG00000017740, ENSMUSG00000020122, ENSMUSG00000020372, ENSMUSG00000021548, ENSMUSG00000023826, ENSMUSG00000024558, ENSMUSG00000024952, ENSMUSG00000031681, ENSMUSG00000059456, ENSMUSG00000059923, ENSMUSG00000073802	Sox9, Slc12a5, Egfr, Gnb2l1, Ccnh, Park2, Mapk4, Rps6ka4, Smad1, Ptk2b, Grb2, Cdkn2b	GO_MolecularFunction
GO:0005102	receptor binding	1331	26	16.55	0.01504	ENSMUSG00000000791, ENSMUSG00000002633, ENSMUSG00000006154, ENSMUSG00000006575, ENSMUSG00000010175, ENSMUSG00000015143, ENSMUSG00000017950, ENSMUSG00000019828, ENSMUSG00000020122, ENSMUSG00000020372, ENSMUSG00000020932, ENSMUSG00000021835, ENSMUSG00000022353, ENSMUSG00000023826, ENSMUSG00000027624, ENSMUSG00000029478, ENSMUSG00000030098, ENSMUSG00000030302, ENSMUSG00000034292, ENSMUSG00000036961,…	Il12rb1, Shh, Eps8l1, Rundc3a, Prox1, Actn1, Hnf4a, Grm1, Egfr, Gnb2l1, Gfap, Bmp4, Mtss1, Park2, Epb4.1l1, Ncor2, Grip2, Atp2b2, Traf3ip1, Wnt8b, Amica1, Bcas3, Grb2, Nrg1, Osgin1, Ntn3	GO_MolecularFunction
GO:0016740	transferase activity	2014	42	25.04	0.01609	ENSMUSG00000000326, ENSMUSG00000000567, ENSMUSG00000018865, ENSMUSG00000019942, ENSMUSG00000020122, ENSMUSG00000020935, ENSMUSG00000021364, ENSMUSG00000021548, ENSMUSG00000021701, ENSMUSG00000023826, ENSMUSG00000023977, ENSMUSG00000024558, ENSMUSG00000024952, ENSMUSG00000025578, ENSMUSG00000025810, ENSMUSG00000025969, ENSMUSG00000027993, ENSMUSG00000028028, ENSMUSG00000030849, ENSMUSG00000030996,…	Comt, Sox9, Sult4a1, Cdk1, Egfr, Dcakd, Elovl2, Ccnh, Plk2, Park2, Ubr2, Mapk4, Rps6ka4, Cbx8, Nrp1, Nrp2, Trim2, Alpk1, Fgfr2, Art1, Jak3, Mycbp2, Chst2, Camk1d, Polg, Zdhhc1, Zmynd8, Bcor, Ulk4, Nmnat2, Mettl24, Xxylt1, Rnf152, Ust, Hs6st3, Ptk2b, Ext1, Acat3, Art5, Cdkn2b, Galnt2, Nim1k	GO_MolecularFunction
GO:0098531	direct ligand regulated sequence-specific DNA binding transcription factor activity	43	3	0.53	0.01625	ENSMUSG00000017950, ENSMUSG00000026610, ENSMUSG00000030551	Hnf4a, Esrrg, Nr2f2	GO_MolecularFunction
GO:0004879	ligand-activated sequence-specific DNA binding RNA polymerase II transcription factor activity	43	3	0.53	0.01625	ENSMUSG00000017950, ENSMUSG00000026610, ENSMUSG00000030551	Hnf4a, Esrrg, Nr2f2	GO_MolecularFunction
GO:0030553	cGMP binding	16	2	0.2	0.01647	ENSMUSG00000023868, ENSMUSG00000056494	Pde10a, Cngb3	GO_MolecularFunction
GO:0008353	RNA polymerase II carboxy-terminal domain kinase activity	16	2	0.2	0.01647	ENSMUSG00000019942, ENSMUSG00000021548	Cdk1, Ccnh	GO_MolecularFunction
GO:0005096	GTPase activator activity	216	7	2.69	0.0187	ENSMUSG00000023353, ENSMUSG00000029174, ENSMUSG00000030257, ENSMUSG00000033083, ENSMUSG00000036591, ENSMUSG00000055013, ENSMUSG00000057315	Agap3, Tbc1d1, Srgap3, Tbc1d4, Arhgap21, Agap1, Arhgap24	GO_MolecularFunction
GO:0035326	enhancer binding	82	4	1.02	0.01917	ENSMUSG00000000567, ENSMUSG00000031665, ENSMUSG00000040270, ENSMUSG00000062115	Sox9, Sall1, Bach2, Rai1	GO_MolecularFunction
GO:0005178	integrin binding	82	4	1.02	0.01917	ENSMUSG00000015143, ENSMUSG00000020122, ENSMUSG00000020932, ENSMUSG00000048534	Actn1, Egfr, Gfap, Amica1	GO_MolecularFunction
GO:0001077	RNA polymerase II core promoter proximal region sequence-specific DNA binding transcription factor activity involved in positive regulation of transcription	169	6	2.1	0.01924	ENSMUSG00000000567, ENSMUSG00000017950, ENSMUSG00000020160, ENSMUSG00000027544, ENSMUSG00000031326, ENSMUSG00000061013	Sox9, Hnf4a, Meis1, Nfatc2, Cdx4, Mkx	GO_MolecularFunction
GO:0005234	extracellular-glutamate-gated ion channel activity	18	2	0.22	0.02066	ENSMUSG00000001985, ENSMUSG00000041078	Grik3, Grid1	GO_MolecularFunction
GO:0001228	RNA polymerase II transcription regulatory region sequence-specific DNA binding transcription factor activity involved in positive regulation of transcription	222	7	2.76	0.02136	ENSMUSG00000000567, ENSMUSG00000017950, ENSMUSG00000020160, ENSMUSG00000026610, ENSMUSG00000027544, ENSMUSG00000031326, ENSMUSG00000061013	Sox9, Hnf4a, Meis1, Esrrg, Nfatc2, Cdx4, Mkx	GO_MolecularFunction
GO:0046914	transition metal ion binding	1242	24	15.44	0.02149	ENSMUSG00000002633, ENSMUSG00000017950, ENSMUSG00000023353, ENSMUSG00000023826, ENSMUSG00000023977, ENSMUSG00000026610, ENSMUSG00000027993, ENSMUSG00000030551, ENSMUSG00000031434, ENSMUSG00000031987, ENSMUSG00000032318, ENSMUSG00000032846, ENSMUSG00000033004, ENSMUSG00000037259, ENSMUSG00000037492, ENSMUSG00000039199, ENSMUSG00000040327, ENSMUSG00000047496, ENSMUSG00000055013, ENSMUSG00000055932,…	Shh, Hnf4a, Agap3, Park2, Ubr2, Esrrg, Trim2, Nr2f2, Morc4, Egln1, Isl2, Zswim6, Mycbp2, Dzank1, Zmat4, Zdhhc1, Cul9, Rnf152, Agap1, Fto, Cyp3a11, Rai1, Cyp2d9, Galnt2	GO_MolecularFunction
GO:0005248	voltage-gated sodium channel activity	19	2	0.24	0.0229	ENSMUSG00000020704, ENSMUSG00000023033	Asic2, Scn8a	GO_MolecularFunction
GO:0003950	NAD+ ADP-ribosyltransferase activity	19	2	0.24	0.0229	ENSMUSG00000030996, ENSMUSG00000070424	Art1, Art5	GO_MolecularFunction
GO:0005310	dicarboxylic acid transmembrane transporter activity	19	2	0.24	0.0229	ENSMUSG00000005089, ENSMUSG00000018459	Slc1a2, Slc13a3	GO_MolecularFunction
GO:0004672	protein kinase activity	572	16	7.11	0.0254	ENSMUSG00000000567, ENSMUSG00000019942, ENSMUSG00000020122, ENSMUSG00000021548, ENSMUSG00000021701, ENSMUSG00000024558, ENSMUSG00000024952, ENSMUSG00000025810, ENSMUSG00000025969, ENSMUSG00000028028, ENSMUSG00000030849, ENSMUSG00000031805, ENSMUSG00000039145, ENSMUSG00000040936, ENSMUSG00000059456, ENSMUSG00000095930	Sox9, Cdk1, Egfr, Ccnh, Plk2, Mapk4, Rps6ka4, Nrp1, Nrp2, Alpk1, Fgfr2, Jak3, Camk1d, Ulk4, Ptk2b, Nim1k	GO_MolecularFunction
GO:0003727	single-stranded RNA binding	51	3	0.63	0.02552	ENSMUSG00000025578, ENSMUSG00000031586, ENSMUSG00000069769	Cbx8, Rbpms, Msi2	GO_MolecularFunction
GO:0016922	ligand-dependent nuclear receptor binding	21	2	0.26	0.02767	ENSMUSG00000010175, ENSMUSG00000029478	Prox1, Ncor2	GO_MolecularFunction
GO:0000978	RNA polymerase II core promoter proximal region sequence-specific DNA binding	186	6	2.31	0.02906	ENSMUSG00000020160, ENSMUSG00000020893, ENSMUSG00000027544, ENSMUSG00000030067, ENSMUSG00000031326, ENSMUSG00000061013	Meis1, Per1, Nfatc2, Foxp1, Cdx4, Mkx	GO_MolecularFunction
GO:0003707	steroid hormone receptor activity	54	3	0.67	0.02959	ENSMUSG00000017950, ENSMUSG00000026610, ENSMUSG00000030551	Hnf4a, Esrrg, Nr2f2	GO_MolecularFunction
GO:0008060	ARF GTPase activator activity	22	2	0.27	0.0302	ENSMUSG00000023353, ENSMUSG00000055013	Agap3, Agap1	GO_MolecularFunction
GO:0030552	cAMP binding	22	2	0.27	0.0302	ENSMUSG00000023868, ENSMUSG00000071317	Pde10a, Bves	GO_MolecularFunction
GO:0004707	MAP kinase activity	22	2	0.27	0.0302	ENSMUSG00000024558, ENSMUSG00000028028	Mapk4, Alpk1	GO_MolecularFunction
GO:0005083	small GTPase regulator activity	140	5	1.74	0.03079	ENSMUSG00000023353, ENSMUSG00000029174, ENSMUSG00000033083, ENSMUSG00000055013, ENSMUSG00000057315	Agap3, Tbc1d1, Tbc1d4, Agap1, Arhgap24	GO_MolecularFunction
GO:0001085	RNA polymerase II transcription factor binding	96	4	1.19	0.03187	ENSMUSG00000017950, ENSMUSG00000031665, ENSMUSG00000042699, ENSMUSG00000061013	Hnf4a, Sall1, Dhx9, Mkx	GO_MolecularFunction
GO:0016301	kinase activity	778	19	9.67	0.0327	ENSMUSG00000000567, ENSMUSG00000019942, ENSMUSG00000020122, ENSMUSG00000020935, ENSMUSG00000021548, ENSMUSG00000021701, ENSMUSG00000024558, ENSMUSG00000024952, ENSMUSG00000025810, ENSMUSG00000025969, ENSMUSG00000028028, ENSMUSG00000030849, ENSMUSG00000031805, ENSMUSG00000039145, ENSMUSG00000039671, ENSMUSG00000040936, ENSMUSG00000059456, ENSMUSG00000073802, ENSMUSG00000095930	Sox9, Cdk1, Egfr, Dcakd, Ccnh, Plk2, Mapk4, Rps6ka4, Nrp1, Nrp2, Alpk1, Fgfr2, Jak3, Camk1d, Zmynd8, Ulk4, Ptk2b, Cdkn2b, Nim1k	GO_MolecularFunction
GO:0016799	hydrolase activity, hydrolyzing N-glycosyl compounds	23	2	0.29	0.03281	ENSMUSG00000036278, ENSMUSG00000070424	Macrod1, Art5	GO_MolecularFunction
GO:0030695	GTPase regulator activity	247	7	3.07	0.03525	ENSMUSG00000023353, ENSMUSG00000029174, ENSMUSG00000030257, ENSMUSG00000033083, ENSMUSG00000036591, ENSMUSG00000055013, ENSMUSG00000057315	Agap3, Tbc1d1, Srgap3, Tbc1d4, Arhgap21, Agap1, Arhgap24	GO_MolecularFunction
GO:0000987	core promoter proximal region sequence-specific DNA binding	195	6	2.42	0.0354	ENSMUSG00000020160, ENSMUSG00000020893, ENSMUSG00000027544, ENSMUSG00000030067, ENSMUSG00000031326, ENSMUSG00000061013	Meis1, Per1, Nfatc2, Foxp1, Cdx4, Mkx	GO_MolecularFunction
GO:0030544	Hsp70 protein binding	24	2	0.3	0.0355	ENSMUSG00000019942, ENSMUSG00000023826	Cdk1, Park2	GO_MolecularFunction
GO:0016772	transferase activity, transferring phosphorus-containing groups	915	21	11.38	0.0357	ENSMUSG00000000567, ENSMUSG00000019942, ENSMUSG00000020122, ENSMUSG00000020935, ENSMUSG00000021548, ENSMUSG00000021701, ENSMUSG00000024558, ENSMUSG00000024952, ENSMUSG00000025810, ENSMUSG00000025969, ENSMUSG00000028028, ENSMUSG00000030849, ENSMUSG00000031805, ENSMUSG00000039145, ENSMUSG00000039176, ENSMUSG00000039671, ENSMUSG00000040936, ENSMUSG00000042751, ENSMUSG00000059456, ENSMUSG00000073802,…	Sox9, Cdk1, Egfr, Dcakd, Ccnh, Plk2, Mapk4, Rps6ka4, Nrp1, Nrp2, Alpk1, Fgfr2, Jak3, Camk1d, Polg, Zmynd8, Ulk4, Nmnat2, Ptk2b, Cdkn2b, Nim1k	GO_MolecularFunction
GO:0050839	cell adhesion molecule binding	146	5	1.82	0.03592	ENSMUSG00000000303, ENSMUSG00000015143, ENSMUSG00000020122, ENSMUSG00000020932, ENSMUSG00000048534	Cdh1, Actn1, Egfr, Gfap, Amica1	GO_MolecularFunction
GO:0003712	transcription cofactor activity	360	9	4.48	0.03672	ENSMUSG00000004637, ENSMUSG00000010175, ENSMUSG00000029478, ENSMUSG00000031586, ENSMUSG00000031665, ENSMUSG00000040363, ENSMUSG00000056476, ENSMUSG00000061143, ENSMUSG00000062991	Wwox, Prox1, Ncor2, Rbpms, Sall1, Bcor, Med12l, Maml3, Nrg1	GO_MolecularFunction
GO:0016811	hydrolase activity, acting on carbon-nitrogen (but not peptide) bonds, in linear amides	59	3	0.73	0.03708	ENSMUSG00000031665, ENSMUSG00000034171, ENSMUSG00000036278	Sall1, Faah, Macrod1	GO_MolecularFunction
GO:0004842	ubiquitin-protein transferase activity	251	7	3.12	0.03793	ENSMUSG00000023826, ENSMUSG00000023977, ENSMUSG00000025578, ENSMUSG00000027993, ENSMUSG00000033004, ENSMUSG00000040363, ENSMUSG00000047496	Park2, Ubr2, Cbx8, Trim2, Mycbp2, Bcor, Rnf152	GO_MolecularFunction
GO:0004683	calmodulin-dependent protein kinase activity	25	2	0.31	0.03828	ENSMUSG00000039145, ENSMUSG00000059456	Camk1d, Ptk2b	GO_MolecularFunction
GO:0019829	cation-transporting ATPase activity	61	3	0.76	0.04032	ENSMUSG00000030302, ENSMUSG00000031441, ENSMUSG00000037685	Atp2b2, Atp11a, Atp8a1	GO_MolecularFunction
GO:0001105	RNA polymerase II transcription coactivator activity	26	2	0.32	0.04113	ENSMUSG00000004637, ENSMUSG00000031665	Wwox, Sall1	GO_MolecularFunction
GO:0005343	organic acid:sodium symporter activity	26	2	0.32	0.04113	ENSMUSG00000005089, ENSMUSG00000018459	Slc1a2, Slc13a3	GO_MolecularFunction
GO:0042802	identical protein binding	1131	28	14.06	0.04134	ENSMUSG00000015143, ENSMUSG00000017950, ENSMUSG00000019828, ENSMUSG00000020122, ENSMUSG00000020372, ENSMUSG00000020679, ENSMUSG00000021835, ENSMUSG00000021947, ENSMUSG00000022353, ENSMUSG00000023826, ENSMUSG00000024558, ENSMUSG00000025496, ENSMUSG00000025795, ENSMUSG00000027506, ENSMUSG00000030067, ENSMUSG00000030551, ENSMUSG00000030849, ENSMUSG00000031681, ENSMUSG00000032366, ENSMUSG00000033004,…	Actn1, Hnf4a, Grm1, Egfr, Gnb2l1, Hnf1b, Bmp4, Cryl1, Mtss1, Park2, Mapk4, Drd4, Rassf3, Tpd52, Foxp1, Nr2f2, Fgfr2, Smad1, Tpm1, Mycbp2, Faah, Hlcs, Lman1, Amica1, Vapb, Grb2, Ext1, Arfip1	GO_MolecularFunction
GO:0042625	ATPase activity, coupled to transmembrane movement of ions	62	3	0.77	0.042	ENSMUSG00000030302, ENSMUSG00000031441, ENSMUSG00000037685	Atp2b2, Atp11a, Atp8a1	GO_MolecularFunction
GO:0004674	protein serine/threonine kinase activity	429	10	5.33	0.04272	ENSMUSG00000019942, ENSMUSG00000021548, ENSMUSG00000021701, ENSMUSG00000024558, ENSMUSG00000024952, ENSMUSG00000028028, ENSMUSG00000039145, ENSMUSG00000040936, ENSMUSG00000059456, ENSMUSG00000095930	Cdk1, Ccnh, Plk2, Mapk4, Rps6ka4, Alpk1, Camk1d, Ulk4, Ptk2b, Nim1k	GO_MolecularFunction
GO:0016773	phosphotransferase activity, alcohol group as acceptor	679	17	8.44	0.04348	ENSMUSG00000000567, ENSMUSG00000019942, ENSMUSG00000020122, ENSMUSG00000020935, ENSMUSG00000021548, ENSMUSG00000021701, ENSMUSG00000024558, ENSMUSG00000024952, ENSMUSG00000025810, ENSMUSG00000025969, ENSMUSG00000028028, ENSMUSG00000030849, ENSMUSG00000031805, ENSMUSG00000039145, ENSMUSG00000040936, ENSMUSG00000059456, ENSMUSG00000095930	Sox9, Cdk1, Egfr, Dcakd, Ccnh, Plk2, Mapk4, Rps6ka4, Nrp1, Nrp2, Alpk1, Fgfr2, Jak3, Camk1d, Ulk4, Ptk2b, Nim1k	GO_MolecularFunction
GO:0008270	zinc ion binding	1001	19	12.44	0.04464	ENSMUSG00000002633, ENSMUSG00000017950, ENSMUSG00000023353, ENSMUSG00000023826, ENSMUSG00000023977, ENSMUSG00000026610, ENSMUSG00000027993, ENSMUSG00000030551, ENSMUSG00000031434, ENSMUSG00000032318, ENSMUSG00000032846, ENSMUSG00000033004, ENSMUSG00000037259, ENSMUSG00000037492, ENSMUSG00000039199, ENSMUSG00000040327, ENSMUSG00000047496, ENSMUSG00000055013, ENSMUSG00000062115	Shh, Hnf4a, Agap3, Park2, Ubr2, Esrrg, Trim2, Nr2f2, Morc4, Isl2, Zswim6, Mycbp2, Dzank1, Zmat4, Zdhhc1, Cul9, Rnf152, Agap1, Rai1	GO_MolecularFunction
GO:0001076	RNA polymerase II transcription factor binding transcription factor activity	108	4	1.34	0.04591	ENSMUSG00000004637, ENSMUSG00000031665, ENSMUSG00000042918, ENSMUSG00000056476	Wwox, Sall1, Mamstr, Med12l	GO_MolecularFunction
GO:0015081	sodium ion transmembrane transporter activity	108	4	1.34	0.04591	ENSMUSG00000005089, ENSMUSG00000018459, ENSMUSG00000020704, ENSMUSG00000023033	Slc1a2, Slc13a3, Asic2, Scn8a	GO_MolecularFunction
GO:0019902	phosphatase binding	157	5	1.95	0.04663	ENSMUSG00000000303, ENSMUSG00000020122, ENSMUSG00000020372, ENSMUSG00000031805, ENSMUSG00000059923	Cdh1, Egfr, Gnb2l1, Jak3, Grb2	GO_MolecularFunction
GO:0003774	motor activity	110	4	1.37	0.04854	ENSMUSG00000021375, ENSMUSG00000030739, ENSMUSG00000039057, ENSMUSG00000061322	Kif13a, Myh14, Myo16, Dnaic1	GO_MolecularFunction
GO:0060589	nucleoside-triphosphatase regulator activity	267	7	3.32	0.04994	ENSMUSG00000023353, ENSMUSG00000029174, ENSMUSG00000030257, ENSMUSG00000033083, ENSMUSG00000036591, ENSMUSG00000055013, ENSMUSG00000057315	Agap3, Tbc1d1, Srgap3, Tbc1d4, Arhgap21, Agap1, Arhgap24	GO_MolecularFunction
