# Supplementary material for: Dietary restriction protects from age-associated DNA methylation and induces epigenetic reprogramming of lipid metabolism
Source: Genome Biol. 2017 Mar 28;18:56. doi: 10.1186/s13059-017-1187-1 (PMC5370449; doi:10.1186/s13059-017-1187-1)
Supplement: Supplementary file 6 — Functional enrichment for genes associated with age-related hypomethylation. (XLSX 64 kb) [file 13059_2017_1187_MOESM6_ESM.xlsx]

## Sheet: Age-related hypomethylation
Additional file 6 Table S5. Functional enrichment for genes associated with age-related hypomethylation
Functional enrichment for genes associated with age-related hypomethylation
GO.ID	GOTerm	Annotated genes	Significant genes	Enrichment	PValue	Ensembl ID	Gene Symbol	Ontology.Source
GO:0009813	flavonoid biosynthetic process	20	4	0.21	5.4e-05	ENSMUSG00000049152, ENSMUSG00000090124, ENSMUSG00000090165, ENSMUSG00000090175	Ugt3a2, Ugt1a7c, Ugt1a10, Ugt1a9	GO_BiologicalProcess
GO:0052696	flavonoid glucuronidation	20	4	0.21	5.4e-05	ENSMUSG00000049152, ENSMUSG00000090124, ENSMUSG00000090165, ENSMUSG00000090175	Ugt3a2, Ugt1a7c, Ugt1a10, Ugt1a9	GO_BiologicalProcess
GO:0055114	oxidation-reduction process	924	24	9.9	5.8e-05	ENSMUSG00000002944, ENSMUSG00000003526, ENSMUSG00000003555, ENSMUSG00000004637, ENSMUSG00000010025, ENSMUSG00000021273, ENSMUSG00000021670, ENSMUSG00000021947, ENSMUSG00000022707, ENSMUSG00000025153, ENSMUSG00000027523, ENSMUSG00000029455, ENSMUSG00000029695, ENSMUSG00000031987, ENSMUSG00000033326, ENSMUSG00000037071, ENSMUSG00000040713, ENSMUSG00000045410, ENSMUSG00000046794, ENSMUSG00000055932,…	Cd36, Prodh, Cyp17a1, Wwox, Aldh3a2, Fdft1, Hmgcr, Cryl1, Gbe1, Fasn, Gnas, Aldh2, Aass, Egln1, Kdm4a, Scd1, Creg1, Akr1e1, Ppp1r3b, Fto, Ddo, Cyp2j11, Cyp2a4, Msrb1	GO_BiologicalProcess
GO:0043410	positive regulation of MAPK cascade	338	13	3.62	7.7e-05	ENSMUSG00000000120, ENSMUSG00000002944, ENSMUSG00000004085, ENSMUSG00000020941, ENSMUSG00000021670, ENSMUSG00000021754, ENSMUSG00000021846, ENSMUSG00000024164, ENSMUSG00000030849, ENSMUSG00000031451, ENSMUSG00000035299, ENSMUSG00000045038, ENSMUSG00000055254	Ngfr, Cd36, Zak, Map3k14, Hmgcr, Map3k1, Peli2, C3, Fgfr2, Gas6, Mid1, Prkce, Ntrk2	GO_BiologicalProcess
GO:0006805	xenobiotic metabolic process	42	5	0.45	8.3e-05	ENSMUSG00000003559, ENSMUSG00000027698, ENSMUSG00000090124, ENSMUSG00000090165, ENSMUSG00000090175	As3mt, Nceh1, Ugt1a7c, Ugt1a10, Ugt1a9	GO_BiologicalProcess
GO:0043649	dicarboxylic acid catabolic process	11	3	0.12	0.00019	ENSMUSG00000025190, ENSMUSG00000052392, ENSMUSG00000063428	Got1, Acot4, Ddo	GO_BiologicalProcess
GO:1901606	alpha-amino acid catabolic process	63	5	0.68	0.00057	ENSMUSG00000001670, ENSMUSG00000003526, ENSMUSG00000025190, ENSMUSG00000029695, ENSMUSG00000063428	Tat, Prodh, Got1, Aass, Ddo	GO_BiologicalProcess
GO:0006103	2-oxoglutarate metabolic process	16	3	0.17	0.00061	ENSMUSG00000001670, ENSMUSG00000025190, ENSMUSG00000040213	Tat, Got1, Ccbl2	GO_BiologicalProcess
GO:0006637	acyl-CoA metabolic process	65	5	0.7	0.00066	ENSMUSG00000006494, ENSMUSG00000021228, ENSMUSG00000025153, ENSMUSG00000028937, ENSMUSG00000052392	Pdk1, Acot3, Fasn, Acot7, Acot4	GO_BiologicalProcess
GO:0006979	response to oxidative stress	274	10	2.94	0.00078	ENSMUSG00000000120, ENSMUSG00000001670, ENSMUSG00000002944, ENSMUSG00000006494, ENSMUSG00000010025, ENSMUSG00000018411, ENSMUSG00000026317, ENSMUSG00000031987, ENSMUSG00000033871, ENSMUSG00000075705	Ngfr, Tat, Cd36, Pdk1, Aldh3a2, Mapt, Cln8, Egln1, Ppargc1b, Msrb1	GO_BiologicalProcess
GO:2000273	positive regulation of receptor activity	39	4	0.42	0.00079	ENSMUSG00000027460, ENSMUSG00000031451, ENSMUSG00000033871, ENSMUSG00000045038	Angpt4, Gas6, Ppargc1b, Prkce	GO_BiologicalProcess
GO:0050766	positive regulation of phagocytosis	41	4	0.44	0.00095	ENSMUSG00000002944, ENSMUSG00000024164, ENSMUSG00000031451, ENSMUSG00000039145	Cd36, C3, Gas6, Camk1d	GO_BiologicalProcess
GO:0033273	response to vitamin	20	3	0.21	0.00121	ENSMUSG00000024039, ENSMUSG00000031451, ENSMUSG00000040820	Cbs, Gas6, Hlcs	GO_BiologicalProcess
GO:0010893	positive regulation of steroid biosynthetic process	21	3	0.23	0.0014	ENSMUSG00000003555, ENSMUSG00000003585, ENSMUSG00000036585	Cyp17a1, Sec14l2, Fgf1	GO_BiologicalProcess
GO:0048705	skeletal system morphogenesis	213	8	2.28	0.00216	ENSMUSG00000004637, ENSMUSG00000019947, ENSMUSG00000024039, ENSMUSG00000027523, ENSMUSG00000030849, ENSMUSG00000033540, ENSMUSG00000033871, ENSMUSG00000054008	Wwox, Arid5b, Cbs, Gnas, Fgfr2, Idua, Ppargc1b, Ndst1	GO_BiologicalProcess
GO:0043277	apoptotic cell clearance	25	3	0.27	0.00235	ENSMUSG00000002944, ENSMUSG00000024164, ENSMUSG00000031451	Cd36, C3, Gas6	GO_BiologicalProcess
GO:1901655	cellular response to ketone	26	3	0.28	0.00263	ENSMUSG00000027523, ENSMUSG00000031451, ENSMUSG00000049152	Gnas, Gas6, Ugt3a2	GO_BiologicalProcess
GO:0009880	embryonic pattern specification	54	4	0.58	0.00267	ENSMUSG00000030849, ENSMUSG00000036867, ENSMUSG00000055799, ENSMUSG00000066687	Fgfr2, Smad6, Tcf7l1, Zbtb16	GO_BiologicalProcess
GO:0008203	cholesterol metabolic process	104	7	1.11	0.00273	ENSMUSG00000003585, ENSMUSG00000021273, ENSMUSG00000021670, ENSMUSG00000024413, ENSMUSG00000026317, ENSMUSG00000036585, ENSMUSG00000044254	Sec14l2, Fdft1, Hmgcr, Npc1, Cln8, Fgf1, Pcsk9	GO_BiologicalProcess
GO:0060977	coronary vasculature morphogenesis	27	3	0.29	0.00294	ENSMUSG00000030849, ENSMUSG00000036585, ENSMUSG00000036867	Fgfr2, Fgf1, Smad6	GO_BiologicalProcess
GO:0009066	aspartate family amino acid metabolic process	28	3	0.3	0.00326	ENSMUSG00000025190, ENSMUSG00000029695, ENSMUSG00000063428	Got1, Aass, Ddo	GO_BiologicalProcess
GO:0001676	long-chain fatty acid metabolic process	58	4	0.62	0.00346	ENSMUSG00000002944, ENSMUSG00000021228, ENSMUSG00000028937, ENSMUSG00000052392	Cd36, Acot3, Acot7, Acot4	GO_BiologicalProcess
GO:0060348	bone development	136	6	1.46	0.0035	ENSMUSG00000024039, ENSMUSG00000024899, ENSMUSG00000026858, ENSMUSG00000027523, ENSMUSG00000030849, ENSMUSG00000035765	Cbs, Papss2, Fam73b, Gnas, Fgfr2, Dym	GO_BiologicalProcess
GO:0051094	positive regulation of developmental process	868	22	9.3	0.00363	ENSMUSG00000000120, ENSMUSG00000002944, ENSMUSG00000018411, ENSMUSG00000020167, ENSMUSG00000021670, ENSMUSG00000022129, ENSMUSG00000024164, ENSMUSG00000027460, ENSMUSG00000027523, ENSMUSG00000030849, ENSMUSG00000031451, ENSMUSG00000033871, ENSMUSG00000036585, ENSMUSG00000038872, ENSMUSG00000040761, ENSMUSG00000041540, ENSMUSG00000042589, ENSMUSG00000052336, ENSMUSG00000053477, ENSMUSG00000055027,…	Ngfr, Cd36, Mapt, Tcf3, Hmgcr, Dct, C3, Angpt4, Gnas, Fgfr2, Gas6, Ppargc1b, Fgf1, Zfhx3, Spen, Sox5, Cux2, Cx3cr1, Tcf4, Smyd1, Ntrk2, Zbtb16	GO_BiologicalProcess
GO:0044255	cellular lipid metabolic process	708	19	7.59	0.00389	ENSMUSG00000002944, ENSMUSG00000004207, ENSMUSG00000004270, ENSMUSG00000006494, ENSMUSG00000010025, ENSMUSG00000021228, ENSMUSG00000021273, ENSMUSG00000021670, ENSMUSG00000021947, ENSMUSG00000022747, ENSMUSG00000024164, ENSMUSG00000025137, ENSMUSG00000025153, ENSMUSG00000026317, ENSMUSG00000028937, ENSMUSG00000029482, ENSMUSG00000037071, ENSMUSG00000044254, ENSMUSG00000052392	Cd36, Psap, Lpcat3, Pdk1, Aldh3a2, Acot3, Fdft1, Hmgcr, Cryl1, St3gal6, C3, Pcyt2, Fasn, Cln8, Acot7, Aacs, Scd1, Pcsk9, Acot4	GO_BiologicalProcess
GO:0045892	negative regulation of transcription, DNA-templated	902	19	9.67	0.00396	ENSMUSG00000002944, ENSMUSG00000020167, ENSMUSG00000021775, ENSMUSG00000023031, ENSMUSG00000025138, ENSMUSG00000025880, ENSMUSG00000030849, ENSMUSG00000031431, ENSMUSG00000031451, ENSMUSG00000033326, ENSMUSG00000033871, ENSMUSG00000038872, ENSMUSG00000040761, ENSMUSG00000041540, ENSMUSG00000042589, ENSMUSG00000053477, ENSMUSG00000055027, ENSMUSG00000055799, ENSMUSG00000066687	Cd36, Tcf3, Nr1d2, Cela1, Sirt7, Smad7, Fgfr2, Tsc22d3, Gas6, Kdm4a, Ppargc1b, Zfhx3, Spen, Sox5, Cux2, Tcf4, Smyd1, Tcf7l1, Zbtb16	GO_BiologicalProcess
GO:0060412	ventricular septum morphogenesis	30	3	0.32	0.00398	ENSMUSG00000025880, ENSMUSG00000030849, ENSMUSG00000031987	Smad7, Fgfr2, Egln1	GO_BiologicalProcess
GO:0008543	fibroblast growth factor receptor signaling pathway	62	4	0.66	0.0044	ENSMUSG00000000120, ENSMUSG00000030849, ENSMUSG00000036585, ENSMUSG00000054008	Ngfr, Fgfr2, Fgf1, Ndst1	GO_BiologicalProcess
GO:0071333	cellular response to glucose stimulus	63	4	0.68	0.00466	ENSMUSG00000021670, ENSMUSG00000029482, ENSMUSG00000031451, ENSMUSG00000045038	Hmgcr, Aacs, Gas6, Prkce	GO_BiologicalProcess
GO:0031643	positive regulation of myelination	10	2	0.11	0.00486	ENSMUSG00000000120, ENSMUSG00000029636	Ngfr, Wasf3	GO_BiologicalProcess
GO:0006570	tyrosine metabolic process	10	2	0.11	0.00486	ENSMUSG00000001670, ENSMUSG00000022129	Tat, Dct	GO_BiologicalProcess
GO:0071560	cellular response to transforming growth factor beta stimulus	146	6	1.56	0.00495	ENSMUSG00000004637, ENSMUSG00000021754, ENSMUSG00000025880, ENSMUSG00000036867, ENSMUSG00000041540, ENSMUSG00000092035	Wwox, Map3k1, Smad7, Smad6, Sox5, Peg10	GO_BiologicalProcess
GO:0016525	negative regulation of angiogenesis	65	4	0.7	0.00521	ENSMUSG00000002944, ENSMUSG00000027460, ENSMUSG00000031503, ENSMUSG00000052336	Cd36, Angpt4, Col4a2, Cx3cr1	GO_BiologicalProcess
GO:0042493	response to drug	196	7	2.1	0.0053	ENSMUSG00000020167, ENSMUSG00000020865, ENSMUSG00000024413, ENSMUSG00000027523, ENSMUSG00000029482, ENSMUSG00000031451, ENSMUSG00000032849	Tcf3, Abcc3, Npc1, Gnas, Aacs, Gas6, Abcc4	GO_BiologicalProcess
GO:0010883	regulation of lipid storage	34	3	0.36	0.00569	ENSMUSG00000002944, ENSMUSG00000024164, ENSMUSG00000055932	Cd36, C3, Fto	GO_BiologicalProcess
GO:0061036	positive regulation of cartilage development	11	2	0.12	0.0059	ENSMUSG00000041540, ENSMUSG00000066687	Sox5, Zbtb16	GO_BiologicalProcess
GO:0060394	negative regulation of pathway-restricted SMAD protein phosphorylation	11	2	0.12	0.0059	ENSMUSG00000025880, ENSMUSG00000036867	Smad7, Smad6	GO_BiologicalProcess
GO:0008088	axon cargo transport	35	3	0.38	0.00617	ENSMUSG00000018411, ENSMUSG00000021288, ENSMUSG00000063801	Mapt, Klc1, Ap3s2	GO_BiologicalProcess
GO:0032787	monocarboxylic acid metabolic process	457	18	4.9	0.00635	ENSMUSG00000002944, ENSMUSG00000003559, ENSMUSG00000006494, ENSMUSG00000021228, ENSMUSG00000021947, ENSMUSG00000024164, ENSMUSG00000025153, ENSMUSG00000028937, ENSMUSG00000029482, ENSMUSG00000031987, ENSMUSG00000033540, ENSMUSG00000037071, ENSMUSG00000045038, ENSMUSG00000049152, ENSMUSG00000052392, ENSMUSG00000090124, ENSMUSG00000090165, ENSMUSG00000090175	Cd36, As3mt, Pdk1, Acot3, Cryl1, C3, Fasn, Acot7, Aacs, Egln1, Idua, Scd1, Prkce, Ugt3a2, Acot4, Ugt1a7c, Ugt1a10, Ugt1a9	GO_BiologicalProcess
GO:0019216	regulation of lipid metabolic process	238	10	2.55	0.00699	ENSMUSG00000003555, ENSMUSG00000003585, ENSMUSG00000004207, ENSMUSG00000006494, ENSMUSG00000021775, ENSMUSG00000024164, ENSMUSG00000026626, ENSMUSG00000036585, ENSMUSG00000037071, ENSMUSG00000045038	Cyp17a1, Sec14l2, Psap, Pdk1, Nr1d2, C3, Ppp2r5a, Fgf1, Scd1, Prkce	GO_BiologicalProcess
GO:0050790	regulation of catalytic activity	1601	28	17.16	0.00703	ENSMUSG00000003585, ENSMUSG00000004085, ENSMUSG00000015357, ENSMUSG00000020227, ENSMUSG00000020431, ENSMUSG00000020941, ENSMUSG00000021670, ENSMUSG00000021754, ENSMUSG00000022871, ENSMUSG00000023800, ENSMUSG00000024039, ENSMUSG00000025880, ENSMUSG00000026317, ENSMUSG00000026626, ENSMUSG00000027460, ENSMUSG00000027523, ENSMUSG00000029333, ENSMUSG00000030849, ENSMUSG00000031451, ENSMUSG00000031987,…	Sec14l2, Zak, Clpx, Irak3, Adcy1, Map3k14, Hmgcr, Map3k1, Fetub, Tiam2, Cbs, Smad7, Cln8, Ppp2r5a, Angpt4, Gnas, Rasgef1b, Fgfr2, Gas6, Egln1, Ppargc1b, Tmem132d, Prkce, Ppp1r3b, Gng7, Ntrk2, Ugt1a10, Ugt1a9	GO_BiologicalProcess
GO:0010935	regulation of macrophage cytokine production	12	2	0.13	0.00703	ENSMUSG00000002944, ENSMUSG00000020227	Cd36, Irak3	GO_BiologicalProcess
GO:0010664	negative regulation of striated muscle cell apoptotic process	12	2	0.13	0.00703	ENSMUSG00000021670, ENSMUSG00000030847	Hmgcr, Bag3	GO_BiologicalProcess
GO:0055057	neuroblast division	12	2	0.13	0.00703	ENSMUSG00000022129, ENSMUSG00000030849	Dct, Fgfr2	GO_BiologicalProcess
GO:0007015	actin filament organization	263	8	2.82	0.00763	ENSMUSG00000021754, ENSMUSG00000023022, ENSMUSG00000028943, ENSMUSG00000029516, ENSMUSG00000033871, ENSMUSG00000045038, ENSMUSG00000070047, ENSMUSG00000075705	Map3k1, Lima1, Espn, Cit, Ppargc1b, Prkce, Fat1, Msrb1	GO_BiologicalProcess
GO:0019748	secondary metabolic process	38	3	0.41	0.00777	ENSMUSG00000003559, ENSMUSG00000022129, ENSMUSG00000090124	As3mt, Dct, Ugt1a7c	GO_BiologicalProcess
GO:0060736	prostate gland growth	13	2	0.14	0.00825	ENSMUSG00000004207, ENSMUSG00000030849	Psap, Fgfr2	GO_BiologicalProcess
GO:0007596	blood coagulation	163	6	1.75	0.00835	ENSMUSG00000002944, ENSMUSG00000024164, ENSMUSG00000024899, ENSMUSG00000027523, ENSMUSG00000031444, ENSMUSG00000031451	Cd36, C3, Papss2, Gnas, F10, Gas6	GO_BiologicalProcess
GO:0048644	muscle organ morphogenesis	76	4	0.81	0.00902	ENSMUSG00000019947, ENSMUSG00000025880, ENSMUSG00000030849, ENSMUSG00000031987	Arid5b, Smad7, Fgfr2, Egln1	GO_BiologicalProcess
GO:0031346	positive regulation of cell projection organization	217	7	2.33	0.00907	ENSMUSG00000018411, ENSMUSG00000025716, ENSMUSG00000028943, ENSMUSG00000031561, ENSMUSG00000039145, ENSMUSG00000042589, ENSMUSG00000055254	Mapt, Myo3a, Espn, Tenm3, Camk1d, Cux2, Ntrk2	GO_BiologicalProcess
GO:0060742	epithelial cell differentiation involved in prostate gland development	14	2	0.15	0.00956	ENSMUSG00000004207, ENSMUSG00000030849	Psap, Fgfr2	GO_BiologicalProcess
GO:0006198	cAMP catabolic process	14	2	0.15	0.00956	ENSMUSG00000031842, ENSMUSG00000031987	Pde4c, Egln1	GO_BiologicalProcess
GO:0045540	regulation of cholesterol biosynthetic process	14	2	0.15	0.00956	ENSMUSG00000003585, ENSMUSG00000036585	Sec14l2, Fgf1	GO_BiologicalProcess
GO:0045663	positive regulation of myoblast differentiation	14	2	0.15	0.00956	ENSMUSG00000038872, ENSMUSG00000055027	Zfhx3, Smyd1	GO_BiologicalProcess
GO:0030514	negative regulation of BMP signaling pathway	41	3	0.44	0.00959	ENSMUSG00000025880, ENSMUSG00000036867, ENSMUSG00000037573	Smad7, Smad6, Tob1	GO_BiologicalProcess
GO:0007628	adult walking behavior	41	3	0.44	0.00959	ENSMUSG00000018411, ENSMUSG00000024413, ENSMUSG00000026317	Mapt, Npc1, Cln8	GO_BiologicalProcess
GO:0032870	cellular response to hormone stimulus	332	9	3.56	0.00982	ENSMUSG00000000120, ENSMUSG00000021775, ENSMUSG00000024413, ENSMUSG00000027523, ENSMUSG00000044254, ENSMUSG00000049152, ENSMUSG00000090124, ENSMUSG00000090165, ENSMUSG00000090175	Ngfr, Nr1d2, Npc1, Gnas, Pcsk9, Ugt3a2, Ugt1a7c, Ugt1a10, Ugt1a9	GO_BiologicalProcess
GO:0030799	regulation of cyclic nucleotide metabolic process	121	5	1.3	0.00984	ENSMUSG00000020431, ENSMUSG00000024039, ENSMUSG00000027523, ENSMUSG00000031987, ENSMUSG00000048240	Adcy1, Cbs, Gnas, Egln1, Gng7	GO_BiologicalProcess
GO:0043433	negative regulation of sequence-specific DNA binding transcription factor activity	123	5	1.32	0.01051	ENSMUSG00000020227, ENSMUSG00000025880, ENSMUSG00000031451, ENSMUSG00000031987, ENSMUSG00000051355	Irak3, Smad7, Gas6, Egln1, Commd1	GO_BiologicalProcess
GO:0052695	cellular glucuronidation	21	5	0.23	0.01053	ENSMUSG00000045038, ENSMUSG00000049152, ENSMUSG00000090124, ENSMUSG00000090165, ENSMUSG00000090175	Prkce, Ugt3a2, Ugt1a7c, Ugt1a10, Ugt1a9	GO_BiologicalProcess
GO:0010934	macrophage cytokine production	13	3	0.14	0.01062	ENSMUSG00000002944, ENSMUSG00000020227, ENSMUSG00000031451	Cd36, Irak3, Gas6	GO_BiologicalProcess
GO:0090288	negative regulation of cellular response to growth factor stimulus	80	4	0.86	0.01076	ENSMUSG00000000120, ENSMUSG00000025880, ENSMUSG00000036867, ENSMUSG00000092035	Ngfr, Smad7, Smad6, Peg10	GO_BiologicalProcess
GO:0006464	cellular protein modification process	2547	41	27.29	0.01091	ENSMUSG00000002944, ENSMUSG00000004085, ENSMUSG00000005362, ENSMUSG00000006494, ENSMUSG00000020167, ENSMUSG00000020227, ENSMUSG00000020941, ENSMUSG00000021670, ENSMUSG00000021754, ENSMUSG00000021846, ENSMUSG00000022747, ENSMUSG00000024039, ENSMUSG00000024164, ENSMUSG00000024219, ENSMUSG00000024413, ENSMUSG00000025138, ENSMUSG00000025716, ENSMUSG00000025880, ENSMUSG00000026626, ENSMUSG00000027460,…	Cd36, Zak, Crbn, Pdk1, Tcf3, Irak3, Map3k14, Hmgcr, Map3k1, Peli2, St3gal6, Cbs, C3, Anks1, Npc1, Sirt7, Myo3a, Smad7, Ppp2r5a, Angpt4, Gnas, Nceh1, Cit, Fgfr2, Gas6, Egln1, Kdm4a, Art3, Ror1, Fgf1, Smad6, Rnf144b, Camk1d, Hlcs, Prkce, Pdp2, Commd1, Ndst1, Ntrk2, Ctcfl, Galnt2	GO_BiologicalProcess
GO:0036211	protein modification process	2547	41	27.29	0.01091	ENSMUSG00000002944, ENSMUSG00000004085, ENSMUSG00000005362, ENSMUSG00000006494, ENSMUSG00000020167, ENSMUSG00000020227, ENSMUSG00000020941, ENSMUSG00000021670, ENSMUSG00000021754, ENSMUSG00000021846, ENSMUSG00000022747, ENSMUSG00000024039, ENSMUSG00000024164, ENSMUSG00000024219, ENSMUSG00000024413, ENSMUSG00000025138, ENSMUSG00000025716, ENSMUSG00000025880, ENSMUSG00000026626, ENSMUSG00000027460,…	Cd36, Zak, Crbn, Pdk1, Tcf3, Irak3, Map3k14, Hmgcr, Map3k1, Peli2, St3gal6, Cbs, C3, Anks1, Npc1, Sirt7, Myo3a, Smad7, Ppp2r5a, Angpt4, Gnas, Nceh1, Cit, Fgfr2, Gas6, Egln1, Kdm4a, Art3, Ror1, Fgf1, Smad6, Rnf144b, Camk1d, Hlcs, Prkce, Pdp2, Commd1, Ndst1, Ntrk2, Ctcfl, Galnt2	GO_BiologicalProcess
GO:0050890	cognition	225	7	2.41	0.01093	ENSMUSG00000020431, ENSMUSG00000021670, ENSMUSG00000022946, ENSMUSG00000026317, ENSMUSG00000027523, ENSMUSG00000042589, ENSMUSG00000055254	Adcy1, Hmgcr, Dopey2, Cln8, Gnas, Cux2, Ntrk2	GO_BiologicalProcess
GO:0048701	embryonic cranial skeleton morphogenesis	43	3	0.46	0.01093	ENSMUSG00000027523, ENSMUSG00000030849, ENSMUSG00000054008	Gnas, Fgfr2, Ndst1	GO_BiologicalProcess
GO:0051560	mitochondrial calcium ion homeostasis	15	2	0.16	0.01095	ENSMUSG00000021371, ENSMUSG00000045038	Mcur1, Prkce	GO_BiologicalProcess
GO:0034383	low-density lipoprotein particle clearance	15	2	0.16	0.01095	ENSMUSG00000002944, ENSMUSG00000044254	Cd36, Pcsk9	GO_BiologicalProcess
GO:0044273	sulfur compound catabolic process	15	2	0.16	0.01095	ENSMUSG00000028937, ENSMUSG00000033540	Acot7, Idua	GO_BiologicalProcess
GO:0015721	bile acid and bile salt transport	15	2	0.16	0.01095	ENSMUSG00000020865, ENSMUSG00000032204	Abcc3, Aqp9	GO_BiologicalProcess
GO:0055070	copper ion homeostasis	15	2	0.16	0.01095	ENSMUSG00000025193, ENSMUSG00000051355	Cutc, Commd1	GO_BiologicalProcess
GO:0060979	vasculogenesis involved in coronary vascular morphogenesis	15	2	0.16	0.01095	ENSMUSG00000030849, ENSMUSG00000036585	Fgfr2, Fgf1	GO_BiologicalProcess
GO:0045595	regulation of cell differentiation	1312	25	14.06	0.01119	ENSMUSG00000000120, ENSMUSG00000002944, ENSMUSG00000018411, ENSMUSG00000020167, ENSMUSG00000021775, ENSMUSG00000022129, ENSMUSG00000023031, ENSMUSG00000027210, ENSMUSG00000027523, ENSMUSG00000029516, ENSMUSG00000030849, ENSMUSG00000031451, ENSMUSG00000031561, ENSMUSG00000033871, ENSMUSG00000037573, ENSMUSG00000038872, ENSMUSG00000039145, ENSMUSG00000040761, ENSMUSG00000041540, ENSMUSG00000042589,…	Ngfr, Cd36, Mapt, Tcf3, Nr1d2, Dct, Cela1, Meis2, Gnas, Cit, Fgfr2, Gas6, Tenm3, Ppargc1b, Tob1, Zfhx3, Camk1d, Spen, Sox5, Cux2, Tcf4, Smyd1, Ntrk2, Tcf7l1, Zbtb16	GO_BiologicalProcess
GO:0043066	negative regulation of apoptotic process	611	15	6.55	0.01199	ENSMUSG00000000120, ENSMUSG00000021670, ENSMUSG00000024039, ENSMUSG00000026317, ENSMUSG00000027460, ENSMUSG00000029455, ENSMUSG00000030847, ENSMUSG00000030849, ENSMUSG00000031431, ENSMUSG00000031451, ENSMUSG00000036867, ENSMUSG00000039145, ENSMUSG00000045038, ENSMUSG00000055254, ENSMUSG00000075256	Ngfr, Hmgcr, Cbs, Cln8, Angpt4, Aldh2, Bag3, Fgfr2, Tsc22d3, Gas6, Smad6, Camk1d, Prkce, Ntrk2, Cerkl	GO_BiologicalProcess
GO:0043412	macromolecule modification	2644	42	28.33	0.01204	ENSMUSG00000002944, ENSMUSG00000004085, ENSMUSG00000005362, ENSMUSG00000006494, ENSMUSG00000020167, ENSMUSG00000020227, ENSMUSG00000020941, ENSMUSG00000021670, ENSMUSG00000021754, ENSMUSG00000021846, ENSMUSG00000022747, ENSMUSG00000024039, ENSMUSG00000024164, ENSMUSG00000024219, ENSMUSG00000024413, ENSMUSG00000025138, ENSMUSG00000025716, ENSMUSG00000025880, ENSMUSG00000026626, ENSMUSG00000027460,…	Cd36, Zak, Crbn, Pdk1, Tcf3, Irak3, Map3k14, Hmgcr, Map3k1, Peli2, St3gal6, Cbs, C3, Anks1, Npc1, Sirt7, Myo3a, Smad7, Ppp2r5a, Angpt4, Gnas, Nceh1, Cit, Fgfr2, Gas6, Egln1, Kdm4a, Art3, Ror1, Fgf1, Smad6, Rnf144b, Camk1d, Hlcs, Prkce, Pdp2, Commd1, Ndst1, Ntrk2, Fto, Ctcfl, Galnt2	GO_BiologicalProcess
GO:0015936	coenzyme A metabolic process	16	2	0.17	0.01243	ENSMUSG00000021670, ENSMUSG00000028937	Hmgcr, Acot7	GO_BiologicalProcess
GO:0044267	cellular protein metabolic process	3223	49	34.54	0.01243	ENSMUSG00000002944, ENSMUSG00000004085, ENSMUSG00000005362, ENSMUSG00000006494, ENSMUSG00000015357, ENSMUSG00000020167, ENSMUSG00000020227, ENSMUSG00000020941, ENSMUSG00000021670, ENSMUSG00000021754, ENSMUSG00000021846, ENSMUSG00000022241, ENSMUSG00000022312, ENSMUSG00000022747, ENSMUSG00000024039, ENSMUSG00000024164, ENSMUSG00000024219, ENSMUSG00000024413, ENSMUSG00000025138, ENSMUSG00000025716,…	Cd36, Zak, Crbn, Pdk1, Clpx, Tcf3, Irak3, Map3k14, Hmgcr, Map3k1, Peli2, Tars, Eif3h, St3gal6, Cbs, C3, Anks1, Npc1, Sirt7, Myo3a, Smad7, Cln8, Ppp2r5a, Angpt4, Gnas, Nceh1, Cit, Fgfr2, Gas6, Egln1, Kdm4a, Art3, Ror1, Fgf1, Smad6, Tob1, Rnf144b, Camk1d, Hlcs, Pcsk9, Prkce, Pdp2, Commd1, Ctif, Ndst1, Ntrk2, Ctcfl, Msrb1, Galnt2	GO_BiologicalProcess
GO:0044711	single-organism biosynthetic process	1129	23	12.1	0.0131	ENSMUSG00000003555, ENSMUSG00000003585, ENSMUSG00000004270, ENSMUSG00000006494, ENSMUSG00000020431, ENSMUSG00000021273, ENSMUSG00000021670, ENSMUSG00000022129, ENSMUSG00000022707, ENSMUSG00000024039, ENSMUSG00000024164, ENSMUSG00000025137, ENSMUSG00000025153, ENSMUSG00000025190, ENSMUSG00000027523, ENSMUSG00000028937, ENSMUSG00000033871, ENSMUSG00000036585, ENSMUSG00000037071, ENSMUSG00000042751,…	Cyp17a1, Sec14l2, Lpcat3, Pdk1, Adcy1, Fdft1, Hmgcr, Dct, Gbe1, Cbs, C3, Pcyt2, Fasn, Got1, Gnas, Acot7, Ppargc1b, Fgf1, Scd1, Nmnat2, Ppp1r3b, Gng7, Ndst1	GO_BiologicalProcess
GO:0097006	regulation of plasma lipoprotein particle levels	46	3	0.49	0.01313	ENSMUSG00000002944, ENSMUSG00000004270, ENSMUSG00000044254	Cd36, Lpcat3, Pcsk9	GO_BiologicalProcess
GO:0060548	negative regulation of cell death	688	16	7.37	0.01355	ENSMUSG00000000120, ENSMUSG00000021670, ENSMUSG00000024039, ENSMUSG00000024413, ENSMUSG00000026317, ENSMUSG00000027460, ENSMUSG00000029455, ENSMUSG00000030847, ENSMUSG00000030849, ENSMUSG00000031431, ENSMUSG00000031451, ENSMUSG00000036867, ENSMUSG00000039145, ENSMUSG00000045038, ENSMUSG00000055254, ENSMUSG00000075256	Ngfr, Hmgcr, Cbs, Npc1, Cln8, Angpt4, Aldh2, Bag3, Fgfr2, Tsc22d3, Gas6, Smad6, Camk1d, Prkce, Ntrk2, Cerkl	GO_BiologicalProcess
GO:0045597	positive regulation of cell differentiation	623	15	6.68	0.01361	ENSMUSG00000002944, ENSMUSG00000018411, ENSMUSG00000020167, ENSMUSG00000022129, ENSMUSG00000027523, ENSMUSG00000031451, ENSMUSG00000033871, ENSMUSG00000038872, ENSMUSG00000040761, ENSMUSG00000041540, ENSMUSG00000042589, ENSMUSG00000053477, ENSMUSG00000055027, ENSMUSG00000055254, ENSMUSG00000066687	Cd36, Mapt, Tcf3, Dct, Gnas, Gas6, Ppargc1b, Zfhx3, Spen, Sox5, Cux2, Tcf4, Smyd1, Ntrk2, Zbtb16	GO_BiologicalProcess
GO:0032332	positive regulation of chondrocyte differentiation	17	2	0.18	0.01398	ENSMUSG00000041540, ENSMUSG00000066687	Sox5, Zbtb16	GO_BiologicalProcess
GO:0071260	cellular response to mechanical stimulus	17	2	0.18	0.01398	ENSMUSG00000021476, ENSMUSG00000030847	Habp4, Bag3	GO_BiologicalProcess
GO:0043069	negative regulation of programmed cell death	625	15	6.7	0.01428	ENSMUSG00000000120, ENSMUSG00000021670, ENSMUSG00000024039, ENSMUSG00000026317, ENSMUSG00000027460, ENSMUSG00000029455, ENSMUSG00000030847, ENSMUSG00000030849, ENSMUSG00000031431, ENSMUSG00000031451, ENSMUSG00000036867, ENSMUSG00000039145, ENSMUSG00000045038, ENSMUSG00000055254, ENSMUSG00000075256	Ngfr, Hmgcr, Cbs, Cln8, Angpt4, Aldh2, Bag3, Fgfr2, Tsc22d3, Gas6, Smad6, Camk1d, Prkce, Ntrk2, Cerkl	GO_BiologicalProcess
GO:0048641	regulation of skeletal muscle tissue development	62	5	0.66	0.0144	ENSMUSG00000021670, ENSMUSG00000021775, ENSMUSG00000031431, ENSMUSG00000038872, ENSMUSG00000055027	Hmgcr, Nr1d2, Tsc22d3, Zfhx3, Smyd1	GO_BiologicalProcess
GO:0030512	negative regulation of transforming growth factor beta receptor signaling pathway	48	3	0.51	0.01473	ENSMUSG00000025880, ENSMUSG00000036867, ENSMUSG00000092035	Smad7, Smad6, Peg10	GO_BiologicalProcess
GO:0032984	macromolecular complex disassembly	134	5	1.44	0.0148	ENSMUSG00000020227, ENSMUSG00000021288, ENSMUSG00000023022, ENSMUSG00000033237, ENSMUSG00000035299	Irak3, Klc1, Lima1, Arid2, Mid1	GO_BiologicalProcess
GO:0030595	leukocyte chemotaxis	134	5	1.44	0.0148	ENSMUSG00000031451, ENSMUSG00000039115, ENSMUSG00000039145, ENSMUSG00000045636, ENSMUSG00000052336	Gas6, Itga9, Camk1d, Mtus1, Cx3cr1	GO_BiologicalProcess
GO:0046942	carboxylic acid transport	239	7	2.56	0.01481	ENSMUSG00000002944, ENSMUSG00000020865, ENSMUSG00000022464, ENSMUSG00000026317, ENSMUSG00000032204, ENSMUSG00000046959, ENSMUSG00000055254	Cd36, Abcc3, Slc38a4, Cln8, Aqp9, Slc26a1, Ntrk2	GO_BiologicalProcess
GO:0015849	organic acid transport	241	7	2.58	0.01544	ENSMUSG00000002944, ENSMUSG00000020865, ENSMUSG00000022464, ENSMUSG00000026317, ENSMUSG00000032204, ENSMUSG00000046959, ENSMUSG00000055254	Cd36, Abcc3, Slc38a4, Cln8, Aqp9, Slc26a1, Ntrk2	GO_BiologicalProcess
GO:0060711	labyrinthine layer development	49	3	0.53	0.01557	ENSMUSG00000023443, ENSMUSG00000030849, ENSMUSG00000031987	Esx1, Fgfr2, Egln1	GO_BiologicalProcess
GO:0034032	purine nucleoside bisphosphate metabolic process	18	2	0.19	0.01562	ENSMUSG00000021670, ENSMUSG00000028937	Hmgcr, Acot7	GO_BiologicalProcess
GO:0033865	nucleoside bisphosphate metabolic process	18	2	0.19	0.01562	ENSMUSG00000021670, ENSMUSG00000028937	Hmgcr, Acot7	GO_BiologicalProcess
GO:0033875	ribonucleoside bisphosphate metabolic process	18	2	0.19	0.01562	ENSMUSG00000021670, ENSMUSG00000028937	Hmgcr, Acot7	GO_BiologicalProcess
GO:0009894	regulation of catabolic process	751	15	8.05	0.01566	ENSMUSG00000018411, ENSMUSG00000020227, ENSMUSG00000023800, ENSMUSG00000024219, ENSMUSG00000024413, ENSMUSG00000025880, ENSMUSG00000027523, ENSMUSG00000029333, ENSMUSG00000031987, ENSMUSG00000037573, ENSMUSG00000044254, ENSMUSG00000045038, ENSMUSG00000046794, ENSMUSG00000051355, ENSMUSG00000055254	Mapt, Irak3, Tiam2, Anks1, Npc1, Smad7, Gnas, Rasgef1b, Egln1, Tob1, Pcsk9, Prkce, Ppp1r3b, Commd1, Ntrk2	GO_BiologicalProcess
GO:0055088	lipid homeostasis	90	4	0.96	0.01601	ENSMUSG00000021775, ENSMUSG00000024413, ENSMUSG00000025190, ENSMUSG00000044254	Nr1d2, Npc1, Got1, Pcsk9	GO_BiologicalProcess
GO:0010604	positive regulation of macromolecule metabolic process	2030	32	21.75	0.01705	ENSMUSG00000002944, ENSMUSG00000004085, ENSMUSG00000004637, ENSMUSG00000020167, ENSMUSG00000020941, ENSMUSG00000021754, ENSMUSG00000021775, ENSMUSG00000021846, ENSMUSG00000023031, ENSMUSG00000024164, ENSMUSG00000025138, ENSMUSG00000025880, ENSMUSG00000026626, ENSMUSG00000027210, ENSMUSG00000027460, ENSMUSG00000027523, ENSMUSG00000030849, ENSMUSG00000031451, ENSMUSG00000033237, ENSMUSG00000033871,…	Cd36, Zak, Wwox, Tcf3, Map3k14, Map3k1, Nr1d2, Peli2, Cela1, C3, Sirt7, Smad7, Ppp2r5a, Meis2, Angpt4, Gnas, Fgfr2, Gas6, Arid2, Ppargc1b, Fgf1, Tob1, Spen, Sox5, Cux2, Pcsk9, Commd1, Tcf4, Ntrk2, Tcf7l1, Zbtb16, Ctcfl	GO_BiologicalProcess
GO:2000026	regulation of multicellular organismal development	1419	32	15.21	0.01712	ENSMUSG00000000120, ENSMUSG00000002944, ENSMUSG00000018411, ENSMUSG00000020167, ENSMUSG00000020227, ENSMUSG00000021670, ENSMUSG00000021775, ENSMUSG00000022129, ENSMUSG00000024164, ENSMUSG00000027210, ENSMUSG00000027460, ENSMUSG00000027523, ENSMUSG00000029516, ENSMUSG00000029636, ENSMUSG00000030849, ENSMUSG00000031431, ENSMUSG00000031451, ENSMUSG00000031503, ENSMUSG00000031561, ENSMUSG00000031987,…	Ngfr, Cd36, Mapt, Tcf3, Irak3, Hmgcr, Nr1d2, Dct, C3, Meis2, Angpt4, Gnas, Cit, Wasf3, Fgfr2, Tsc22d3, Gas6, Col4a2, Tenm3, Egln1, Ppargc1b, Fgf1, Zfhx3, Camk1d, Spen, Sox5, Cux2, Cx3cr1, Tcf4, Smyd1, Ntrk2, Zbtb16	GO_BiologicalProcess
GO:0032387	negative regulation of intracellular transport	92	4	0.99	0.01723	ENSMUSG00000002944, ENSMUSG00000018411, ENSMUSG00000031451, ENSMUSG00000045038	Cd36, Mapt, Gas6, Prkce	GO_BiologicalProcess
GO:0044126	regulation of growth of symbiont in host	19	2	0.2	0.01734	ENSMUSG00000002944, ENSMUSG00000037071	Cd36, Scd1	GO_BiologicalProcess
GO:0044144	modulation of growth of symbiont involved in interaction with host	19	2	0.2	0.01734	ENSMUSG00000002944, ENSMUSG00000037071	Cd36, Scd1	GO_BiologicalProcess
GO:0044146	negative regulation of growth of symbiont involved in interaction with host	19	2	0.2	0.01734	ENSMUSG00000002944, ENSMUSG00000037071	Cd36, Scd1	GO_BiologicalProcess
GO:0044130	negative regulation of growth of symbiont in host	19	2	0.2	0.01734	ENSMUSG00000002944, ENSMUSG00000037071	Cd36, Scd1	GO_BiologicalProcess
GO:0010884	positive regulation of lipid storage	19	2	0.2	0.01734	ENSMUSG00000002944, ENSMUSG00000024164	Cd36, C3	GO_BiologicalProcess
GO:0006915	apoptotic process	1518	27	16.27	0.01759	ENSMUSG00000000120, ENSMUSG00000004085, ENSMUSG00000004637, ENSMUSG00000006494, ENSMUSG00000018411, ENSMUSG00000020227, ENSMUSG00000021670, ENSMUSG00000021754, ENSMUSG00000024039, ENSMUSG00000026317, ENSMUSG00000027460, ENSMUSG00000029455, ENSMUSG00000030847, ENSMUSG00000030849, ENSMUSG00000031431, ENSMUSG00000031451, ENSMUSG00000036867, ENSMUSG00000038068, ENSMUSG00000039145, ENSMUSG00000041112,…	Ngfr, Zak, Wwox, Pdk1, Mapt, Irak3, Hmgcr, Map3k1, Cbs, Cln8, Angpt4, Aldh2, Bag3, Fgfr2, Tsc22d3, Gas6, Smad6, Rnf144b, Camk1d, Elmo1, Pcsk9, Prkce, Cx3cr1, Ntrk2, Zbtb16, Cerkl, Peg10	GO_BiologicalProcess
GO:0050767	regulation of neurogenesis	559	12	5.99	0.01778	ENSMUSG00000000120, ENSMUSG00000018411, ENSMUSG00000020167, ENSMUSG00000022129, ENSMUSG00000029516, ENSMUSG00000031561, ENSMUSG00000039145, ENSMUSG00000040761, ENSMUSG00000041540, ENSMUSG00000042589, ENSMUSG00000053477, ENSMUSG00000055254	Ngfr, Mapt, Tcf3, Dct, Cit, Tenm3, Camk1d, Spen, Sox5, Cux2, Tcf4, Ntrk2	GO_BiologicalProcess
GO:0051090	regulation of sequence-specific DNA binding transcription factor activity	307	8	3.29	0.01801	ENSMUSG00000019947, ENSMUSG00000020167, ENSMUSG00000020227, ENSMUSG00000025880, ENSMUSG00000031451, ENSMUSG00000031987, ENSMUSG00000039145, ENSMUSG00000051355	Arid5b, Tcf3, Irak3, Smad7, Gas6, Egln1, Camk1d, Commd1	GO_BiologicalProcess
GO:0014070	response to organic cyclic compound	497	11	5.33	0.01864	ENSMUSG00000001670, ENSMUSG00000020227, ENSMUSG00000021775, ENSMUSG00000024039, ENSMUSG00000024413, ENSMUSG00000027523, ENSMUSG00000029482, ENSMUSG00000038776, ENSMUSG00000040820, ENSMUSG00000045038, ENSMUSG00000049152	Tat, Irak3, Nr1d2, Cbs, Npc1, Gnas, Aacs, Ephx1, Hlcs, Prkce, Ugt3a2	GO_BiologicalProcess
GO:0070542	response to fatty acid	20	2	0.21	0.01913	ENSMUSG00000027523, ENSMUSG00000029482	Gnas, Aacs	GO_BiologicalProcess
GO:0009065	glutamine family amino acid catabolic process	20	2	0.21	0.01913	ENSMUSG00000003526, ENSMUSG00000025190	Prodh, Got1	GO_BiologicalProcess
GO:0007417	central nervous system development	634	13	6.79	0.01954	ENSMUSG00000000120, ENSMUSG00000010025, ENSMUSG00000022129, ENSMUSG00000024039, ENSMUSG00000026317, ENSMUSG00000029636, ENSMUSG00000030849, ENSMUSG00000041540, ENSMUSG00000052336, ENSMUSG00000054008, ENSMUSG00000055254, ENSMUSG00000055799, ENSMUSG00000066687	Ngfr, Aldh3a2, Dct, Cbs, Cln8, Wasf3, Fgfr2, Sox5, Cx3cr1, Ndst1, Ntrk2, Tcf7l1, Zbtb16	GO_BiologicalProcess
GO:0051129	negative regulation of cellular component organization	440	10	4.72	0.02069	ENSMUSG00000000120, ENSMUSG00000005362, ENSMUSG00000020227, ENSMUSG00000023022, ENSMUSG00000026626, ENSMUSG00000028943, ENSMUSG00000029516, ENSMUSG00000030849, ENSMUSG00000035299, ENSMUSG00000036867	Ngfr, Crbn, Irak3, Lima1, Ppp2r5a, Espn, Cit, Fgfr2, Mid1, Smad6	GO_BiologicalProcess
GO:0019585	glucuronate metabolic process	22	5	0.24	0.02095	ENSMUSG00000045038, ENSMUSG00000049152, ENSMUSG00000090124, ENSMUSG00000090165, ENSMUSG00000090175	Prkce, Ugt3a2, Ugt1a7c, Ugt1a10, Ugt1a9	GO_BiologicalProcess
GO:0006063	uronic acid metabolic process	22	5	0.24	0.02095	ENSMUSG00000045038, ENSMUSG00000049152, ENSMUSG00000090124, ENSMUSG00000090165, ENSMUSG00000090175	Prkce, Ugt3a2, Ugt1a7c, Ugt1a10, Ugt1a9	GO_BiologicalProcess
GO:1902932	positive regulation of alcohol biosynthetic process	21	2	0.23	0.021	ENSMUSG00000003585, ENSMUSG00000036585	Sec14l2, Fgf1	GO_BiologicalProcess
GO:0060713	labyrinthine layer morphogenesis	21	2	0.23	0.021	ENSMUSG00000023443, ENSMUSG00000030849	Esx1, Fgfr2	GO_BiologicalProcess
GO:0060602	branch elongation of an epithelium	21	2	0.23	0.021	ENSMUSG00000030849, ENSMUSG00000036585	Fgfr2, Fgf1	GO_BiologicalProcess
GO:0051968	positive regulation of synaptic transmission, glutamatergic	21	2	0.23	0.021	ENSMUSG00000000120, ENSMUSG00000055254	Ngfr, Ntrk2	GO_BiologicalProcess
GO:0051491	positive regulation of filopodium assembly	21	2	0.23	0.021	ENSMUSG00000025716, ENSMUSG00000028943	Myo3a, Espn	GO_BiologicalProcess
GO:0090066	regulation of anatomical structure size	378	9	4.05	0.02112	ENSMUSG00000018411, ENSMUSG00000021670, ENSMUSG00000021754, ENSMUSG00000023022, ENSMUSG00000024039, ENSMUSG00000026317, ENSMUSG00000029516, ENSMUSG00000036867, ENSMUSG00000045038	Mapt, Hmgcr, Map3k1, Lima1, Cbs, Cln8, Cit, Smad6, Prkce	GO_BiologicalProcess
GO:0071456	cellular response to hypoxia	55	3	0.59	0.02117	ENSMUSG00000006494, ENSMUSG00000024039, ENSMUSG00000045038	Pdk1, Cbs, Prkce	GO_BiologicalProcess
GO:0008154	actin polymerization or depolymerization	147	5	1.58	0.0212	ENSMUSG00000021754, ENSMUSG00000023022, ENSMUSG00000029516, ENSMUSG00000045038, ENSMUSG00000075705	Map3k1, Lima1, Cit, Prkce, Msrb1	GO_BiologicalProcess
GO:0012501	programmed cell death	1546	27	16.57	0.02154	ENSMUSG00000000120, ENSMUSG00000004085, ENSMUSG00000004637, ENSMUSG00000006494, ENSMUSG00000018411, ENSMUSG00000020227, ENSMUSG00000021670, ENSMUSG00000021754, ENSMUSG00000024039, ENSMUSG00000026317, ENSMUSG00000027460, ENSMUSG00000029455, ENSMUSG00000030847, ENSMUSG00000030849, ENSMUSG00000031431, ENSMUSG00000031451, ENSMUSG00000036867, ENSMUSG00000038068, ENSMUSG00000039145, ENSMUSG00000041112,…	Ngfr, Zak, Wwox, Pdk1, Mapt, Irak3, Hmgcr, Map3k1, Cbs, Cln8, Angpt4, Aldh2, Bag3, Fgfr2, Tsc22d3, Gas6, Smad6, Rnf144b, Camk1d, Elmo1, Pcsk9, Prkce, Cx3cr1, Ntrk2, Zbtb16, Cerkl, Peg10	GO_BiologicalProcess
GO:0030814	regulation of cAMP metabolic process	99	4	1.06	0.02191	ENSMUSG00000020431, ENSMUSG00000027523, ENSMUSG00000031987, ENSMUSG00000048240	Adcy1, Gnas, Egln1, Gng7	GO_BiologicalProcess
GO:0015711	organic anion transport	320	8	3.43	0.02243	ENSMUSG00000002944, ENSMUSG00000020865, ENSMUSG00000022464, ENSMUSG00000026317, ENSMUSG00000031441, ENSMUSG00000032204, ENSMUSG00000046959, ENSMUSG00000055254	Cd36, Abcc3, Slc38a4, Cln8, Atp11a, Aqp9, Slc26a1, Ntrk2	GO_BiologicalProcess
GO:0050773	regulation of dendrite development	100	4	1.07	0.02264	ENSMUSG00000029516, ENSMUSG00000039145, ENSMUSG00000042589, ENSMUSG00000055254	Cit, Camk1d, Cux2, Ntrk2	GO_BiologicalProcess
GO:0006911	phagocytosis, engulfment	22	2	0.24	0.02294	ENSMUSG00000002944, ENSMUSG00000041112	Cd36, Elmo1	GO_BiologicalProcess
GO:0001779	natural killer cell differentiation	22	2	0.24	0.02294	ENSMUSG00000020167, ENSMUSG00000031451	Tcf3, Gas6	GO_BiologicalProcess
GO:0006536	glutamate metabolic process	22	2	0.24	0.02294	ENSMUSG00000001670, ENSMUSG00000025190	Tat, Got1	GO_BiologicalProcess
GO:0036294	cellular response to decreased oxygen levels	57	3	0.61	0.02325	ENSMUSG00000006494, ENSMUSG00000024039, ENSMUSG00000045038	Pdk1, Cbs, Prkce	GO_BiologicalProcess
GO:0090287	regulation of cellular response to growth factor stimulus	151	5	1.62	0.02348	ENSMUSG00000000120, ENSMUSG00000025880, ENSMUSG00000030849, ENSMUSG00000036867, ENSMUSG00000092035	Ngfr, Smad7, Fgfr2, Smad6, Peg10	GO_BiologicalProcess
GO:0034599	cellular response to oxidative stress	151	5	1.62	0.02348	ENSMUSG00000000120, ENSMUSG00000002944, ENSMUSG00000006494, ENSMUSG00000018411, ENSMUSG00000033871	Ngfr, Cd36, Pdk1, Mapt, Ppargc1b	GO_BiologicalProcess
GO:0008219	cell death	1637	28	17.54	0.0236	ENSMUSG00000000120, ENSMUSG00000004085, ENSMUSG00000004637, ENSMUSG00000006494, ENSMUSG00000018411, ENSMUSG00000020227, ENSMUSG00000021670, ENSMUSG00000021754, ENSMUSG00000024039, ENSMUSG00000024413, ENSMUSG00000026317, ENSMUSG00000027460, ENSMUSG00000029455, ENSMUSG00000030847, ENSMUSG00000030849, ENSMUSG00000031431, ENSMUSG00000031451, ENSMUSG00000036867, ENSMUSG00000038068, ENSMUSG00000039145,…	Ngfr, Zak, Wwox, Pdk1, Mapt, Irak3, Hmgcr, Map3k1, Cbs, Npc1, Cln8, Angpt4, Aldh2, Bag3, Fgfr2, Tsc22d3, Gas6, Smad6, Rnf144b, Camk1d, Elmo1, Pcsk9, Prkce, Cx3cr1, Ntrk2, Zbtb16, Cerkl, Peg10	GO_BiologicalProcess
GO:0045664	regulation of neuron differentiation	451	10	4.83	0.02403	ENSMUSG00000000120, ENSMUSG00000018411, ENSMUSG00000020167, ENSMUSG00000029516, ENSMUSG00000031561, ENSMUSG00000039145, ENSMUSG00000041540, ENSMUSG00000042589, ENSMUSG00000053477, ENSMUSG00000055254	Ngfr, Mapt, Tcf3, Cit, Tenm3, Camk1d, Sox5, Cux2, Tcf4, Ntrk2	GO_BiologicalProcess
GO:0016202	regulation of striated muscle tissue development	117	6	1.25	0.02424	ENSMUSG00000021670, ENSMUSG00000021775, ENSMUSG00000030849, ENSMUSG00000031431, ENSMUSG00000038872, ENSMUSG00000055027	Hmgcr, Nr1d2, Fgfr2, Tsc22d3, Zfhx3, Smyd1	GO_BiologicalProcess
GO:0016265	death	1642	28	17.6	0.02441	ENSMUSG00000000120, ENSMUSG00000004085, ENSMUSG00000004637, ENSMUSG00000006494, ENSMUSG00000018411, ENSMUSG00000020227, ENSMUSG00000021670, ENSMUSG00000021754, ENSMUSG00000024039, ENSMUSG00000024413, ENSMUSG00000026317, ENSMUSG00000027460, ENSMUSG00000029455, ENSMUSG00000030847, ENSMUSG00000030849, ENSMUSG00000031431, ENSMUSG00000031451, ENSMUSG00000036867, ENSMUSG00000038068, ENSMUSG00000039145,…	Ngfr, Zak, Wwox, Pdk1, Mapt, Irak3, Hmgcr, Map3k1, Cbs, Npc1, Cln8, Angpt4, Aldh2, Bag3, Fgfr2, Tsc22d3, Gas6, Smad6, Rnf144b, Camk1d, Elmo1, Pcsk9, Prkce, Cx3cr1, Ntrk2, Zbtb16, Cerkl, Peg10	GO_BiologicalProcess
GO:0048246	macrophage chemotaxis	23	2	0.25	0.02495	ENSMUSG00000045636, ENSMUSG00000052336	Mtus1, Cx3cr1	GO_BiologicalProcess
GO:0044110	growth involved in symbiotic interaction	23	2	0.25	0.02495	ENSMUSG00000002944, ENSMUSG00000037071	Cd36, Scd1	GO_BiologicalProcess
GO:0044116	growth of symbiont involved in interaction with host	23	2	0.25	0.02495	ENSMUSG00000002944, ENSMUSG00000037071	Cd36, Scd1	GO_BiologicalProcess
GO:0044117	growth of symbiont in host	23	2	0.25	0.02495	ENSMUSG00000002944, ENSMUSG00000037071	Cd36, Scd1	GO_BiologicalProcess
GO:0032715	negative regulation of interleukin-6 production	23	2	0.25	0.02495	ENSMUSG00000020227, ENSMUSG00000031451	Irak3, Gas6	GO_BiologicalProcess
GO:0006855	drug transmembrane transport	23	2	0.25	0.02495	ENSMUSG00000020865, ENSMUSG00000032849	Abcc3, Abcc4	GO_BiologicalProcess
GO:0033993	response to lipid	454	10	4.87	0.02501	ENSMUSG00000001670, ENSMUSG00000002944, ENSMUSG00000020167, ENSMUSG00000020227, ENSMUSG00000021775, ENSMUSG00000024413, ENSMUSG00000027523, ENSMUSG00000029482, ENSMUSG00000045038, ENSMUSG00000049152	Tat, Cd36, Tcf3, Irak3, Nr1d2, Npc1, Gnas, Aacs, Prkce, Ugt3a2	GO_BiologicalProcess
GO:0006835	dicarboxylic acid transport	59	3	0.63	0.02543	ENSMUSG00000026317, ENSMUSG00000046959, ENSMUSG00000055254	Cln8, Slc26a1, Ntrk2	GO_BiologicalProcess
GO:0009064	glutamine family amino acid metabolic process	59	3	0.63	0.02543	ENSMUSG00000001670, ENSMUSG00000003526, ENSMUSG00000025190	Tat, Prodh, Got1	GO_BiologicalProcess
GO:0032844	regulation of homeostatic process	328	8	3.51	0.0255	ENSMUSG00000000120, ENSMUSG00000021670, ENSMUSG00000021775, ENSMUSG00000025880, ENSMUSG00000027523, ENSMUSG00000031431, ENSMUSG00000033871, ENSMUSG00000045038	Ngfr, Hmgcr, Nr1d2, Smad7, Gnas, Tsc22d3, Ppargc1b, Prkce	GO_BiologicalProcess
GO:0048634	regulation of muscle organ development	119	6	1.28	0.02579	ENSMUSG00000021670, ENSMUSG00000021775, ENSMUSG00000030849, ENSMUSG00000031431, ENSMUSG00000038872, ENSMUSG00000055027	Hmgcr, Nr1d2, Fgfr2, Tsc22d3, Zfhx3, Smyd1	GO_BiologicalProcess
GO:1901861	regulation of muscle tissue development	119	6	1.28	0.02579	ENSMUSG00000021670, ENSMUSG00000021775, ENSMUSG00000030849, ENSMUSG00000031431, ENSMUSG00000038872, ENSMUSG00000055027	Hmgcr, Nr1d2, Fgfr2, Tsc22d3, Zfhx3, Smyd1	GO_BiologicalProcess
GO:0019538	protein metabolic process	4136	58	44.32	0.02595	ENSMUSG00000002944, ENSMUSG00000004085, ENSMUSG00000005362, ENSMUSG00000006494, ENSMUSG00000015357, ENSMUSG00000016239, ENSMUSG00000020167, ENSMUSG00000020227, ENSMUSG00000020941, ENSMUSG00000021670, ENSMUSG00000021710, ENSMUSG00000021754, ENSMUSG00000021846, ENSMUSG00000022241, ENSMUSG00000022312, ENSMUSG00000022747, ENSMUSG00000022871, ENSMUSG00000023031, ENSMUSG00000024039, ENSMUSG00000024164,…	Cd36, Zak, Crbn, Pdk1, Clpx, Lonrf3, Tcf3, Irak3, Map3k14, Hmgcr, Nln, Map3k1, Peli2, Tars, Eif3h, St3gal6, Fetub, Cela1, Cbs, C3, Anks1, Npc1, Tll2, Sirt7, Myo3a, Smad7, Cln8, Ppp2r5a, Angpt4, Gnas, Nceh1, Cit, Fgfr2, Otud5, F10, Gas6, Tenm3, Egln1, Kdm4a, Idua, Art3, Ror1, Fgf1, Smad6, Tob1, Rnf144b, Camk1d, Hlcs, Pcsk9, Prkce, Pdp2, Commd1, Ctif, Ndst1, Ntrk2, Ctcfl, Msrb1, Galnt2	GO_BiologicalProcess
GO:0045672	positive regulation of osteoclast differentiation	24	2	0.26	0.02702	ENSMUSG00000027523, ENSMUSG00000033871	Gnas, Ppargc1b	GO_BiologicalProcess
GO:0060343	trabecula formation	24	2	0.26	0.02702	ENSMUSG00000031987, ENSMUSG00000033871	Egln1, Ppargc1b	GO_BiologicalProcess
GO:0031329	regulation of cellular catabolic process	664	13	7.12	0.02718	ENSMUSG00000018411, ENSMUSG00000023800, ENSMUSG00000024219, ENSMUSG00000024413, ENSMUSG00000025880, ENSMUSG00000027523, ENSMUSG00000029333, ENSMUSG00000031987, ENSMUSG00000037573, ENSMUSG00000044254, ENSMUSG00000046794, ENSMUSG00000051355, ENSMUSG00000055254	Mapt, Tiam2, Anks1, Npc1, Smad7, Gnas, Rasgef1b, Egln1, Tob1, Pcsk9, Ppp1r3b, Commd1, Ntrk2	GO_BiologicalProcess
GO:0018108	peptidyl-tyrosine phosphorylation	271	7	2.9	0.02722	ENSMUSG00000002944, ENSMUSG00000027460, ENSMUSG00000030849, ENSMUSG00000031451, ENSMUSG00000035305, ENSMUSG00000045038, ENSMUSG00000055254	Cd36, Angpt4, Fgfr2, Gas6, Ror1, Prkce, Ntrk2	GO_BiologicalProcess
GO:0034637	cellular carbohydrate biosynthetic process	61	3	0.65	0.02772	ENSMUSG00000022707, ENSMUSG00000025190, ENSMUSG00000046794	Gbe1, Got1, Ppp1r3b	GO_BiologicalProcess
GO:0000271	polysaccharide biosynthetic process	61	3	0.65	0.02772	ENSMUSG00000022707, ENSMUSG00000046794, ENSMUSG00000054008	Gbe1, Ppp1r3b, Ndst1	GO_BiologicalProcess
GO:0044728	DNA methylation or demethylation	61	3	0.65	0.02772	ENSMUSG00000027523, ENSMUSG00000055932, ENSMUSG00000070495	Gnas, Fto, Ctcfl	GO_BiologicalProcess
GO:0055008	cardiac muscle tissue morphogenesis	61	3	0.65	0.02772	ENSMUSG00000025880, ENSMUSG00000030849, ENSMUSG00000031987	Smad7, Fgfr2, Egln1	GO_BiologicalProcess
GO:0018212	peptidyl-tyrosine modification	273	7	2.93	0.02817	ENSMUSG00000002944, ENSMUSG00000027460, ENSMUSG00000030849, ENSMUSG00000031451, ENSMUSG00000035305, ENSMUSG00000045038, ENSMUSG00000055254	Cd36, Angpt4, Fgfr2, Gas6, Ror1, Prkce, Ntrk2	GO_BiologicalProcess
GO:0032872	regulation of stress-activated MAPK cascade	159	5	1.7	0.02851	ENSMUSG00000004085, ENSMUSG00000021670, ENSMUSG00000021754, ENSMUSG00000024039, ENSMUSG00000035299	Zak, Hmgcr, Map3k1, Cbs, Mid1	GO_BiologicalProcess
GO:0005975	carbohydrate metabolic process	630	16	6.75	0.02855	ENSMUSG00000006494, ENSMUSG00000022707, ENSMUSG00000022747, ENSMUSG00000024413, ENSMUSG00000025190, ENSMUSG00000028479, ENSMUSG00000033540, ENSMUSG00000034842, ENSMUSG00000045038, ENSMUSG00000046794, ENSMUSG00000049152, ENSMUSG00000054008, ENSMUSG00000090124, ENSMUSG00000090165, ENSMUSG00000090175, ENSMUSG00000092329	Pdk1, Gbe1, St3gal6, Npc1, Got1, Gne, Idua, Art3, Prkce, Ppp1r3b, Ugt3a2, Ndst1, Ugt1a7c, Ugt1a10, Ugt1a9, Galnt2	GO_BiologicalProcess
GO:0043405	regulation of MAP kinase activity	215	6	2.3	0.02865	ENSMUSG00000004085, ENSMUSG00000020227, ENSMUSG00000020941, ENSMUSG00000021670, ENSMUSG00000021754, ENSMUSG00000024039	Zak, Irak3, Map3k14, Hmgcr, Map3k1, Cbs	GO_BiologicalProcess
GO:0006695	cholesterol biosynthetic process	39	4	0.42	0.02872	ENSMUSG00000003585, ENSMUSG00000021273, ENSMUSG00000021670, ENSMUSG00000036585	Sec14l2, Fdft1, Hmgcr, Fgf1	GO_BiologicalProcess
GO:0007257	activation of JUN kinase activity	25	2	0.27	0.02917	ENSMUSG00000004085, ENSMUSG00000021754	Zak, Map3k1	GO_BiologicalProcess
GO:0000038	very long-chain fatty acid metabolic process	25	2	0.27	0.02917	ENSMUSG00000021228, ENSMUSG00000052392	Acot3, Acot4	GO_BiologicalProcess
GO:0060669	embryonic placenta morphogenesis	25	2	0.27	0.02917	ENSMUSG00000023443, ENSMUSG00000030849	Esx1, Fgfr2	GO_BiologicalProcess
GO:0008299	isoprenoid biosynthetic process	25	2	0.27	0.02917	ENSMUSG00000021273, ENSMUSG00000021670	Fdft1, Hmgcr	GO_BiologicalProcess
GO:0070302	regulation of stress-activated protein kinase signaling cascade	160	5	1.71	0.02918	ENSMUSG00000004085, ENSMUSG00000021670, ENSMUSG00000021754, ENSMUSG00000024039, ENSMUSG00000035299	Zak, Hmgcr, Map3k1, Cbs, Mid1	GO_BiologicalProcess
GO:0031399	regulation of protein modification process	1055	20	11.31	0.02989	ENSMUSG00000002944, ENSMUSG00000004085, ENSMUSG00000020227, ENSMUSG00000020941, ENSMUSG00000021670, ENSMUSG00000021754, ENSMUSG00000021846, ENSMUSG00000024039, ENSMUSG00000024164, ENSMUSG00000024219, ENSMUSG00000025880, ENSMUSG00000026626, ENSMUSG00000027460, ENSMUSG00000027523, ENSMUSG00000031451, ENSMUSG00000036585, ENSMUSG00000036867, ENSMUSG00000045038, ENSMUSG00000051355, ENSMUSG00000070495	Cd36, Zak, Irak3, Map3k14, Hmgcr, Map3k1, Peli2, Cbs, C3, Anks1, Smad7, Ppp2r5a, Angpt4, Gnas, Gas6, Fgf1, Smad6, Prkce, Commd1, Ctcfl	GO_BiologicalProcess
GO:0071453	cellular response to oxygen levels	63	3	0.68	0.03012	ENSMUSG00000006494, ENSMUSG00000024039, ENSMUSG00000045038	Pdk1, Cbs, Prkce	GO_BiologicalProcess
GO:0048661	positive regulation of smooth muscle cell proliferation	63	3	0.68	0.03012	ENSMUSG00000021670, ENSMUSG00000030849, ENSMUSG00000032849	Hmgcr, Fgfr2, Abcc4	GO_BiologicalProcess
GO:0043242	negative regulation of protein complex disassembly	63	3	0.68	0.03012	ENSMUSG00000020227, ENSMUSG00000023022, ENSMUSG00000035299	Irak3, Lima1, Mid1	GO_BiologicalProcess
GO:0007610	behavior	653	15	7	0.03029	ENSMUSG00000018411, ENSMUSG00000020431, ENSMUSG00000021670, ENSMUSG00000024413, ENSMUSG00000026317, ENSMUSG00000028943, ENSMUSG00000031451, ENSMUSG00000039145, ENSMUSG00000042589, ENSMUSG00000045038, ENSMUSG00000045636, ENSMUSG00000048240, ENSMUSG00000055254, ENSMUSG00000063428, ENSMUSG00000075324	Mapt, Adcy1, Hmgcr, Npc1, Cln8, Espn, Gas6, Camk1d, Cux2, Prkce, Mtus1, Gng7, Ntrk2, Ddo, Fign	GO_BiologicalProcess
GO:0001503	ossification	340	8	3.64	0.03065	ENSMUSG00000004637, ENSMUSG00000024039, ENSMUSG00000025153, ENSMUSG00000027523, ENSMUSG00000030849, ENSMUSG00000033871, ENSMUSG00000037573, ENSMUSG00000066687	Wwox, Cbs, Fasn, Gnas, Fgfr2, Ppargc1b, Tob1, Zbtb16	GO_BiologicalProcess
GO:0051896	regulation of protein kinase B signaling	110	4	1.18	0.03073	ENSMUSG00000000120, ENSMUSG00000031444, ENSMUSG00000031451, ENSMUSG00000055254	Ngfr, F10, Gas6, Ntrk2	GO_BiologicalProcess
GO:0045766	positive regulation of angiogenesis	110	4	1.18	0.03073	ENSMUSG00000024164, ENSMUSG00000027460, ENSMUSG00000036585, ENSMUSG00000052336	C3, Angpt4, Fgf1, Cx3cr1	GO_BiologicalProcess
GO:0043506	regulation of JUN kinase activity	64	3	0.69	0.03136	ENSMUSG00000004085, ENSMUSG00000021754, ENSMUSG00000024039	Zak, Map3k1, Cbs	GO_BiologicalProcess
GO:0001958	endochondral ossification	26	2	0.28	0.03138	ENSMUSG00000024039, ENSMUSG00000027523	Cbs, Gnas	GO_BiologicalProcess
GO:0036075	replacement ossification	26	2	0.28	0.03138	ENSMUSG00000024039, ENSMUSG00000027523	Cbs, Gnas	GO_BiologicalProcess
GO:0034381	plasma lipoprotein particle clearance	26	2	0.28	0.03138	ENSMUSG00000002944, ENSMUSG00000044254	Cd36, Pcsk9	GO_BiologicalProcess
GO:0006084	acetyl-CoA metabolic process	26	2	0.28	0.03138	ENSMUSG00000006494, ENSMUSG00000025153	Pdk1, Fasn	GO_BiologicalProcess
GO:0097529	myeloid leukocyte migration	111	4	1.19	0.03162	ENSMUSG00000039115, ENSMUSG00000039145, ENSMUSG00000045636, ENSMUSG00000052336	Itga9, Camk1d, Mtus1, Cx3cr1	GO_BiologicalProcess
GO:0006468	protein phosphorylation	1294	23	13.87	0.0325	ENSMUSG00000002944, ENSMUSG00000004085, ENSMUSG00000006494, ENSMUSG00000020227, ENSMUSG00000020941, ENSMUSG00000021670, ENSMUSG00000021754, ENSMUSG00000021846, ENSMUSG00000024039, ENSMUSG00000024164, ENSMUSG00000025716, ENSMUSG00000025880, ENSMUSG00000027460, ENSMUSG00000027523, ENSMUSG00000029516, ENSMUSG00000030849, ENSMUSG00000031451, ENSMUSG00000035305, ENSMUSG00000036585, ENSMUSG00000036867,…	Cd36, Zak, Pdk1, Irak3, Map3k14, Hmgcr, Map3k1, Peli2, Cbs, C3, Myo3a, Smad7, Angpt4, Gnas, Cit, Fgfr2, Gas6, Ror1, Fgf1, Smad6, Camk1d, Prkce, Ntrk2	GO_BiologicalProcess
GO:0009791	post-embryonic development	112	4	1.2	0.03252	ENSMUSG00000019947, ENSMUSG00000023031, ENSMUSG00000027523, ENSMUSG00000030849	Arid5b, Cela1, Gnas, Fgfr2	GO_BiologicalProcess
GO:0050769	positive regulation of neurogenesis	166	5	1.78	0.03343	ENSMUSG00000018411, ENSMUSG00000022129, ENSMUSG00000040761, ENSMUSG00000042589, ENSMUSG00000055254	Mapt, Dct, Spen, Cux2, Ntrk2	GO_BiologicalProcess
GO:0040036	regulation of fibroblast growth factor receptor signaling pathway	27	2	0.29	0.03366	ENSMUSG00000000120, ENSMUSG00000030849	Ngfr, Fgfr2	GO_BiologicalProcess
GO:0060612	adipose tissue development	27	2	0.29	0.03366	ENSMUSG00000019947, ENSMUSG00000055932	Arid5b, Fto	GO_BiologicalProcess
GO:0007616	long-term memory	27	2	0.29	0.03366	ENSMUSG00000020431, ENSMUSG00000055254	Adcy1, Ntrk2	GO_BiologicalProcess
GO:0009895	negative regulation of catabolic process	114	4	1.22	0.03438	ENSMUSG00000020227, ENSMUSG00000024413, ENSMUSG00000031987, ENSMUSG00000037573	Irak3, Npc1, Egln1, Tob1	GO_BiologicalProcess
GO:0007167	enzyme linked receptor protein signaling pathway	672	18	7.2	0.03565	ENSMUSG00000000120, ENSMUSG00000019947, ENSMUSG00000021754, ENSMUSG00000024219, ENSMUSG00000025880, ENSMUSG00000026417, ENSMUSG00000027460, ENSMUSG00000027698, ENSMUSG00000030849, ENSMUSG00000031451, ENSMUSG00000035305, ENSMUSG00000036585, ENSMUSG00000036867, ENSMUSG00000037573, ENSMUSG00000048240, ENSMUSG00000054008, ENSMUSG00000055254, ENSMUSG00000092035	Ngfr, Arid5b, Map3k1, Anks1, Smad7, Pigr, Angpt4, Nceh1, Fgfr2, Gas6, Ror1, Fgf1, Smad6, Tob1, Gng7, Ndst1, Ntrk2, Peg10	GO_BiologicalProcess
GO:0051489	regulation of filopodium assembly	28	2	0.3	0.036	ENSMUSG00000025716, ENSMUSG00000028943	Myo3a, Espn	GO_BiologicalProcess
GO:0042180	cellular ketone metabolic process	170	5	1.82	0.03646	ENSMUSG00000003555, ENSMUSG00000006494, ENSMUSG00000021670, ENSMUSG00000040213, ENSMUSG00000045038	Cyp17a1, Pdk1, Hmgcr, Ccbl2, Prkce	GO_BiologicalProcess
GO:0031401	positive regulation of protein modification process	693	13	7.43	0.03647	ENSMUSG00000002944, ENSMUSG00000004085, ENSMUSG00000020941, ENSMUSG00000021754, ENSMUSG00000021846, ENSMUSG00000024164, ENSMUSG00000025880, ENSMUSG00000026626, ENSMUSG00000027460, ENSMUSG00000027523, ENSMUSG00000031451, ENSMUSG00000036585, ENSMUSG00000051355	Cd36, Zak, Map3k14, Map3k1, Peli2, C3, Smad7, Ppp2r5a, Angpt4, Gnas, Gas6, Fgf1, Commd1	GO_BiologicalProcess
GO:0002688	regulation of leukocyte chemotaxis	68	3	0.73	0.03658	ENSMUSG00000031451, ENSMUSG00000039145, ENSMUSG00000045636	Gas6, Camk1d, Mtus1	GO_BiologicalProcess
GO:0060415	muscle tissue morphogenesis	68	3	0.73	0.03658	ENSMUSG00000025880, ENSMUSG00000030849, ENSMUSG00000031987	Smad7, Fgfr2, Egln1	GO_BiologicalProcess
GO:0060284	regulation of cell development	714	15	7.65	0.03682	ENSMUSG00000000120, ENSMUSG00000018411, ENSMUSG00000020167, ENSMUSG00000022129, ENSMUSG00000029516, ENSMUSG00000031561, ENSMUSG00000038872, ENSMUSG00000039145, ENSMUSG00000040761, ENSMUSG00000041540, ENSMUSG00000042589, ENSMUSG00000053477, ENSMUSG00000055027, ENSMUSG00000055254, ENSMUSG00000055799	Ngfr, Mapt, Tcf3, Dct, Cit, Tenm3, Zfhx3, Camk1d, Spen, Sox5, Cux2, Tcf4, Smyd1, Ntrk2, Tcf7l1	GO_BiologicalProcess
GO:0070374	positive regulation of ERK1 and ERK2 cascade	117	4	1.25	0.03727	ENSMUSG00000021670, ENSMUSG00000024164, ENSMUSG00000030849, ENSMUSG00000031451	Hmgcr, C3, Fgfr2, Gas6	GO_BiologicalProcess
GO:0007584	response to nutrient	49	5	0.53	0.03751	ENSMUSG00000018411, ENSMUSG00000024039, ENSMUSG00000029482, ENSMUSG00000031451, ENSMUSG00000040820	Mapt, Cbs, Aacs, Gas6, Hlcs	GO_BiologicalProcess
GO:0006304	DNA modification	69	3	0.74	0.03795	ENSMUSG00000027523, ENSMUSG00000055932, ENSMUSG00000070495	Gnas, Fto, Ctcfl	GO_BiologicalProcess
GO:0031330	negative regulation of cellular catabolic process	69	3	0.74	0.03795	ENSMUSG00000024413, ENSMUSG00000031987, ENSMUSG00000037573	Npc1, Egln1, Tob1	GO_BiologicalProcess
GO:0006720	isoprenoid metabolic process	69	3	0.74	0.03795	ENSMUSG00000010025, ENSMUSG00000021273, ENSMUSG00000021670	Aldh3a2, Fdft1, Hmgcr	GO_BiologicalProcess
GO:0005737	cytoplasm	9159	136	96.14	0.0001	ENSMUSG00000000120, ENSMUSG00000001670, ENSMUSG00000002944, ENSMUSG00000003526, ENSMUSG00000003555, ENSMUSG00000003559, ENSMUSG00000003585, ENSMUSG00000004085, ENSMUSG00000004207, ENSMUSG00000004270, ENSMUSG00000004637, ENSMUSG00000005362, ENSMUSG00000006494, ENSMUSG00000010025, ENSMUSG00000015357, ENSMUSG00000018411, ENSMUSG00000020167, ENSMUSG00000020227, ENSMUSG00000020941, ENSMUSG00000021228,…	Ngfr, Tat, Cd36, Prodh, Cyp17a1, As3mt, Sec14l2, Zak, Psap, Lpcat3, Wwox, Crbn, Pdk1, Aldh3a2, Clpx, Mapt, Tcf3, Irak3, Map3k14, Acot3, Fdft1, Klc1, Mcur1, Habp4, Hmgcr, Nln, Map3k1, Peli2, Arhgef3, Cryl1, Slc39a14, Dct, Tars, Eif3h, St3gal6, Lima1, Tiam2, Cbs, Anks1, Npc1, Slc25a45, Sirt7, Fasn, Got1, Cutc, Dnmbp, Myo3a, Smad7, Cln8, Pigr, Ppp2r5a, Mcm10, Gnas, Nceh1, Gne, Acot7, Espn, Sorcs2, R…	GO_CellularComponent
GO:0043229	intracellular organelle	10373	143	108.88	0.00038	ENSMUSG00000000120, ENSMUSG00000001670, ENSMUSG00000002944, ENSMUSG00000003526, ENSMUSG00000003555, ENSMUSG00000003559, ENSMUSG00000003585, ENSMUSG00000004085, ENSMUSG00000004207, ENSMUSG00000004270, ENSMUSG00000004637, ENSMUSG00000005362, ENSMUSG00000006494, ENSMUSG00000010025, ENSMUSG00000015357, ENSMUSG00000018411, ENSMUSG00000019947, ENSMUSG00000020167, ENSMUSG00000020227, ENSMUSG00000020431,…	Ngfr, Tat, Cd36, Prodh, Cyp17a1, As3mt, Sec14l2, Zak, Psap, Lpcat3, Wwox, Crbn, Pdk1, Aldh3a2, Clpx, Mapt, Arid5b, Tcf3, Irak3, Adcy1, Acot3, Fdft1, Klc1, Mcur1, Habp4, Hmgcr, Iqgap2, Nln, Map3k1, Nr1d2, Slc39a14, Dct, Tars, Eif3h, St3gal6, Lima1, Esx1, Cbs, Anks1, Npc1, Slc25a45, Sirt7, Fasn, Got1, Cutc, Dnmbp, Myo3a, Smad7, Cln8, Pigr, Ppp2r5a, Mcm10, Meis2, Gnas, Nceh1, Zbtb8a, Acot7, Espn, So…	GO_CellularComponent
GO:0005794	Golgi apparatus	1143	23	12	0.00214	ENSMUSG00000000120, ENSMUSG00000002944, ENSMUSG00000004637, ENSMUSG00000022094, ENSMUSG00000022747, ENSMUSG00000024413, ENSMUSG00000025153, ENSMUSG00000025195, ENSMUSG00000027523, ENSMUSG00000029093, ENSMUSG00000029516, ENSMUSG00000030849, ENSMUSG00000035765, ENSMUSG00000042751, ENSMUSG00000044254, ENSMUSG00000045038, ENSMUSG00000045636, ENSMUSG00000047921, ENSMUSG00000054008, ENSMUSG00000063801,…	Ngfr, Cd36, Wwox, Slc39a14, St3gal6, Npc1, Fasn, Dnmbp, Gnas, Sorcs2, Cit, Fgfr2, Dym, Nmnat2, Pcsk9, Prkce, Mtus1, Trappc9, Ndst1, Ap3s2, Arfip1, Cerkl, Galnt2	GO_CellularComponent
GO:0070062	extracellular vesicular exosome	2547	41	26.73	0.00336	ENSMUSG00000003585, ENSMUSG00000004207, ENSMUSG00000010025, ENSMUSG00000020431, ENSMUSG00000021676, ENSMUSG00000021947, ENSMUSG00000022241, ENSMUSG00000022312, ENSMUSG00000022347, ENSMUSG00000022707, ENSMUSG00000022747, ENSMUSG00000022871, ENSMUSG00000022946, ENSMUSG00000023176, ENSMUSG00000023800, ENSMUSG00000024164, ENSMUSG00000024413, ENSMUSG00000025153, ENSMUSG00000025190, ENSMUSG00000026417,…	Sec14l2, Psap, Aldh3a2, Adcy1, Iqgap2, Cryl1, Tars, Eif3h, A1bg, Gbe1, St3gal6, Fetub, Dopey2, Cpn2, Tiam2, C3, Npc1, Fasn, Got1, Pigr, Gnas, Acot7, Aldh2, Wasf3, Gas6, Col4a2, Oaf, Idua, Art3, Rusc2, Creg1, Spen, Arl15, Cux2, Akr1e1, Gng7, Commd1, Fat1, Ugt1a10, Ugt1a9, Galnt2	GO_CellularComponent
GO:0043227	membrane-bounded organelle	10445	146	109.64	0.00453	ENSMUSG00000000120, ENSMUSG00000001670, ENSMUSG00000002944, ENSMUSG00000003526, ENSMUSG00000003555, ENSMUSG00000003559, ENSMUSG00000003585, ENSMUSG00000004085, ENSMUSG00000004207, ENSMUSG00000004270, ENSMUSG00000004637, ENSMUSG00000005362, ENSMUSG00000006494, ENSMUSG00000010025, ENSMUSG00000015357, ENSMUSG00000018411, ENSMUSG00000019947, ENSMUSG00000020167, ENSMUSG00000020227, ENSMUSG00000020431,…	Ngfr, Tat, Cd36, Prodh, Cyp17a1, As3mt, Sec14l2, Zak, Psap, Lpcat3, Wwox, Crbn, Pdk1, Aldh3a2, Clpx, Mapt, Arid5b, Tcf3, Irak3, Adcy1, Acot3, Fdft1, Klc1, Mcur1, Habp4, Hmgcr, Iqgap2, Nln, Nr1d2, Cryl1, Slc39a14, Dct, Tars, Eif3h, A1bg, Gbe1, St3gal6, Fetub, Dopey2, Cpn2, Esx1, Tiam2, Cbs, C3, Anks1, Npc1, Slc25a45, Sirt7, Fasn, Got1, Cutc, Dnmbp, Smad7, Cln8, Pigr, Ppp2r5a, Mcm10, Meis2, Gnas, N…	GO_CellularComponent
GO:0005667	transcription factor complex	315	9	3.31	0.00623	ENSMUSG00000020167, ENSMUSG00000025880, ENSMUSG00000033237, ENSMUSG00000036867, ENSMUSG00000038872, ENSMUSG00000040713, ENSMUSG00000041540, ENSMUSG00000053477, ENSMUSG00000055799	Tcf3, Smad7, Arid2, Smad6, Zfhx3, Creg1, Sox5, Tcf4, Tcf7l1	GO_CellularComponent
GO:0005739	mitochondrion	1634	28	17.15	0.00698	ENSMUSG00000001670, ENSMUSG00000002944, ENSMUSG00000003526, ENSMUSG00000003555, ENSMUSG00000003559, ENSMUSG00000004207, ENSMUSG00000004637, ENSMUSG00000006494, ENSMUSG00000010025, ENSMUSG00000015357, ENSMUSG00000021371, ENSMUSG00000021710, ENSMUSG00000024818, ENSMUSG00000025153, ENSMUSG00000026317, ENSMUSG00000029455, ENSMUSG00000029695, ENSMUSG00000032536, ENSMUSG00000033871, ENSMUSG00000036368,…	Tat, Cd36, Prodh, Cyp17a1, As3mt, Psap, Wwox, Pdk1, Aldh3a2, Clpx, Mcur1, Nln, Slc25a45, Fasn, Cln8, Aldh2, Aass, Trak1, Ppargc1b, Rmdn2, Rnf144b, Zfhx3, Ccbl2, Hlcs, Prkce, Mtus1, Pdp2, Slc25a44	GO_CellularComponent
GO:0005783	endoplasmic reticulum	1340	24	14.07	0.00737	ENSMUSG00000000120, ENSMUSG00000002944, ENSMUSG00000003555, ENSMUSG00000004270, ENSMUSG00000010025, ENSMUSG00000021273, ENSMUSG00000021670, ENSMUSG00000022094, ENSMUSG00000024413, ENSMUSG00000026317, ENSMUSG00000027698, ENSMUSG00000029822, ENSMUSG00000031441, ENSMUSG00000037071, ENSMUSG00000038776, ENSMUSG00000044254, ENSMUSG00000045038, ENSMUSG00000047921, ENSMUSG00000055254, ENSMUSG00000075256,…	Ngfr, Cd36, Cyp17a1, Lpcat3, Aldh3a2, Fdft1, Hmgcr, Slc39a14, Npc1, Cln8, Nceh1, Osbpl3, Atp11a, Scd1, Ephx1, Pcsk9, Prkce, Trappc9, Ntrk2, Cerkl, Ugt1a7c, Ugt1a10, Ugt1a9, Tmem189	GO_CellularComponent
GO:0005829	cytosol	1352	24	14.19	0.00819	ENSMUSG00000003559, ENSMUSG00000003585, ENSMUSG00000004637, ENSMUSG00000010025, ENSMUSG00000021228, ENSMUSG00000021288, ENSMUSG00000021846, ENSMUSG00000022129, ENSMUSG00000024039, ENSMUSG00000025190, ENSMUSG00000027523, ENSMUSG00000028479, ENSMUSG00000028937, ENSMUSG00000029482, ENSMUSG00000029822, ENSMUSG00000030847, ENSMUSG00000031987, ENSMUSG00000036585, ENSMUSG00000040820, ENSMUSG00000045038,…	As3mt, Sec14l2, Wwox, Aldh3a2, Acot3, Klc1, Peli2, Dct, Cbs, Got1, Gnas, Gne, Acot7, Aacs, Osbpl3, Bag3, Egln1, Fgf1, Hlcs, Prkce, Ntrk2, Zbtb16, Sult2a3, Arfip1	GO_CellularComponent
GO:0043231	intracellular membrane-bounded organelle	9298	126	97.6	0.01078	ENSMUSG00000000120, ENSMUSG00000001670, ENSMUSG00000002944, ENSMUSG00000003526, ENSMUSG00000003555, ENSMUSG00000003559, ENSMUSG00000003585, ENSMUSG00000004085, ENSMUSG00000004207, ENSMUSG00000004270, ENSMUSG00000004637, ENSMUSG00000005362, ENSMUSG00000006494, ENSMUSG00000010025, ENSMUSG00000015357, ENSMUSG00000018411, ENSMUSG00000019947, ENSMUSG00000020167, ENSMUSG00000020227, ENSMUSG00000020431,…	Ngfr, Tat, Cd36, Prodh, Cyp17a1, As3mt, Sec14l2, Zak, Psap, Lpcat3, Wwox, Crbn, Pdk1, Aldh3a2, Clpx, Mapt, Arid5b, Tcf3, Irak3, Adcy1, Acot3, Fdft1, Mcur1, Habp4, Hmgcr, Nln, Nr1d2, Slc39a14, Dct, Eif3h, St3gal6, Esx1, Cbs, Anks1, Npc1, Slc25a45, Sirt7, Fasn, Got1, Cutc, Dnmbp, Smad7, Cln8, Pigr, Ppp2r5a, Mcm10, Meis2, Gnas, Nceh1, Zbtb8a, Acot7, Sorcs2, Rasgef1b, Aldh2, Cit, Aass, Osbpl3, Fgfr2,…	GO_CellularComponent
GO:0005874	microtubule	346	9	3.63	0.01113	ENSMUSG00000018411, ENSMUSG00000021288, ENSMUSG00000021676, ENSMUSG00000035299, ENSMUSG00000036368, ENSMUSG00000041298, ENSMUSG00000074254, ENSMUSG00000074802, ENSMUSG00000075324	Mapt, Klc1, Iqgap2, Mid1, Rmdn2, 5930430L01Rik, Cyp2a4, Gas2l3, Fign	GO_CellularComponent
GO:0042579	microbody	135	5	1.42	0.01405	ENSMUSG00000010025, ENSMUSG00000021228, ENSMUSG00000021670, ENSMUSG00000052392, ENSMUSG00000063428	Aldh3a2, Acot3, Hmgcr, Acot4, Ddo	GO_CellularComponent
GO:0005777	peroxisome	135	5	1.42	0.01405	ENSMUSG00000010025, ENSMUSG00000021228, ENSMUSG00000021670, ENSMUSG00000052392, ENSMUSG00000063428	Aldh3a2, Acot3, Hmgcr, Acot4, Ddo	GO_CellularComponent
GO:0032809	neuronal cell body membrane	18	2	0.19	0.01502	ENSMUSG00000000120, ENSMUSG00000052336	Ngfr, Cx3cr1	GO_CellularComponent
GO:0097481	neuronal postsynaptic density	18	2	0.19	0.01502	ENSMUSG00000000120, ENSMUSG00000055254	Ngfr, Ntrk2	GO_CellularComponent
GO:0098589	membrane region	906	17	9.51	0.01516	ENSMUSG00000000120, ENSMUSG00000002944, ENSMUSG00000010025, ENSMUSG00000020865, ENSMUSG00000021670, ENSMUSG00000023942, ENSMUSG00000024413, ENSMUSG00000027523, ENSMUSG00000032068, ENSMUSG00000032204, ENSMUSG00000032531, ENSMUSG00000032849, ENSMUSG00000037071, ENSMUSG00000039115, ENSMUSG00000090124, ENSMUSG00000090165, ENSMUSG00000090175	Ngfr, Cd36, Aldh3a2, Abcc3, Hmgcr, Slc29a1, Npc1, Gnas, Plet1, Aqp9, Amotl2, Abcc4, Scd1, Itga9, Ugt1a7c, Ugt1a10, Ugt1a9	GO_CellularComponent
GO:0044298	cell body membrane	19	2	0.2	0.01668	ENSMUSG00000000120, ENSMUSG00000052336	Ngfr, Cx3cr1	GO_CellularComponent
GO:0031941	filamentous actin	26	2	0.27	0.03021	ENSMUSG00000025716, ENSMUSG00000028943	Myo3a, Espn	GO_CellularComponent
GO:0005791	rough endoplasmic reticulum	67	3	0.7	0.03345	ENSMUSG00000000120, ENSMUSG00000044254, ENSMUSG00000055254	Ngfr, Pcsk9, Ntrk2	GO_CellularComponent
GO:0060076	excitatory synapse	29	2	0.3	0.03698	ENSMUSG00000030849, ENSMUSG00000055254	Fgfr2, Ntrk2	GO_CellularComponent
GO:0016323	basolateral plasma membrane	175	5	1.84	0.03758	ENSMUSG00000020865, ENSMUSG00000023942, ENSMUSG00000032204, ENSMUSG00000032849, ENSMUSG00000039115	Abcc3, Slc29a1, Aqp9, Abcc4, Itga9	GO_CellularComponent
GO:0044431	Golgi apparatus part	366	8	3.84	0.03992	ENSMUSG00000022747, ENSMUSG00000027523, ENSMUSG00000029516, ENSMUSG00000042751, ENSMUSG00000045038, ENSMUSG00000063801, ENSMUSG00000074513, ENSMUSG00000092329	St3gal6, Gnas, Cit, Nmnat2, Prkce, Ap3s2, Arfip1, Galnt2	GO_CellularComponent
GO:0030546	receptor activator activity	21	4	0.22	6.5e-05	ENSMUSG00000027460, ENSMUSG00000031451, ENSMUSG00000033871, ENSMUSG00000045038	Angpt4, Gas6, Ppargc1b, Prkce	GO_MolecularFunction
GO:0042803	protein homodimerization activity	687	18	7.32	0.00042	ENSMUSG00000006494, ENSMUSG00000020167, ENSMUSG00000020227, ENSMUSG00000021670, ENSMUSG00000021947, ENSMUSG00000024039, ENSMUSG00000025153, ENSMUSG00000028937, ENSMUSG00000030849, ENSMUSG00000031561, ENSMUSG00000035299, ENSMUSG00000040213, ENSMUSG00000040820, ENSMUSG00000051355, ENSMUSG00000055254, ENSMUSG00000066687, ENSMUSG00000090165, ENSMUSG00000090175	Pdk1, Tcf3, Irak3, Hmgcr, Cryl1, Cbs, Fasn, Acot7, Fgfr2, Tenm3, Mid1, Ccbl2, Hlcs, Commd1, Ntrk2, Zbtb16, Ugt1a10, Ugt1a9	GO_MolecularFunction
GO:0016290	palmitoyl-CoA hydrolase activity	15	3	0.16	0.00049	ENSMUSG00000021228, ENSMUSG00000028937, ENSMUSG00000052392	Acot3, Acot7, Acot4	GO_MolecularFunction
GO:0017124	SH3 domain binding	110	6	1.17	0.00116	ENSMUSG00000018411, ENSMUSG00000028943, ENSMUSG00000029516, ENSMUSG00000032372, ENSMUSG00000041112, ENSMUSG00000045038	Mapt, Espn, Cit, Plscr2, Elmo1, Prkce	GO_MolecularFunction
GO:0046872	metal ion binding	3589	56	38.22	0.00151	ENSMUSG00000003555, ENSMUSG00000004085, ENSMUSG00000015357, ENSMUSG00000016239, ENSMUSG00000019990, ENSMUSG00000020227, ENSMUSG00000020431, ENSMUSG00000021710, ENSMUSG00000021754, ENSMUSG00000021775, ENSMUSG00000022129, ENSMUSG00000023022, ENSMUSG00000023031, ENSMUSG00000024039, ENSMUSG00000025013, ENSMUSG00000025138, ENSMUSG00000025153, ENSMUSG00000025193, ENSMUSG00000025880, ENSMUSG00000026669,…	Cyp17a1, Zak, Clpx, Lonrf3, Pde7b, Irak3, Adcy1, Nln, Map3k1, Nr1d2, Dct, Lima1, Cela1, Cbs, Tll2, Sirt7, Fasn, Cutc, Smad7, Mcm10, Gnas, Gne, Zbtb8a, Cit, Atp11a, F10, Gas6, Pde4c, Egln1, Plscr2, Fam96a, Kdm4a, Mid1, Smad6, Scd1, Zc3h7a, Rnf144b, Zfhx3, Zfp704, Zrsr1, Zfp444, Prkce, Pdp2, Pcdh19, Commd1, Smyd1, Fto, Zfp809, Zcchc14, Cyp2j11, Adamtsl1, Zbtb16, Ctcfl, Msrb1, Peg10, Galnt2	GO_MolecularFunction
GO:0008483	transaminase activity	23	3	0.24	0.0018	ENSMUSG00000001670, ENSMUSG00000025190, ENSMUSG00000040213	Tat, Got1, Ccbl2	GO_MolecularFunction
GO:0071813	lipoprotein particle binding	24	3	0.26	0.00204	ENSMUSG00000002944, ENSMUSG00000018411, ENSMUSG00000044254	Cd36, Mapt, Pcsk9	GO_MolecularFunction
GO:0031406	carboxylic acid binding	206	10	2.19	0.00219	ENSMUSG00000001670, ENSMUSG00000002944, ENSMUSG00000003526, ENSMUSG00000024039, ENSMUSG00000025190, ENSMUSG00000031451, ENSMUSG00000031987, ENSMUSG00000040820, ENSMUSG00000090165, ENSMUSG00000090175	Tat, Cd36, Prodh, Cbs, Got1, Gas6, Egln1, Hlcs, Ugt1a10, Ugt1a9	GO_MolecularFunction
GO:0030170	pyridoxal phosphate binding	52	4	0.55	0.00227	ENSMUSG00000001670, ENSMUSG00000024039, ENSMUSG00000025190, ENSMUSG00000040213	Tat, Cbs, Got1, Ccbl2	GO_MolecularFunction
GO:0003824	catalytic activity	5253	93	55.94	0.00275	ENSMUSG00000001670, ENSMUSG00000003526, ENSMUSG00000003555, ENSMUSG00000003559, ENSMUSG00000003585, ENSMUSG00000004085, ENSMUSG00000004270, ENSMUSG00000004637, ENSMUSG00000005362, ENSMUSG00000006494, ENSMUSG00000010025, ENSMUSG00000015357, ENSMUSG00000016239, ENSMUSG00000019990, ENSMUSG00000020227, ENSMUSG00000020431, ENSMUSG00000020865, ENSMUSG00000020941, ENSMUSG00000021228, ENSMUSG00000021273,…	Tat, Prodh, Cyp17a1, As3mt, Sec14l2, Zak, Lpcat3, Wwox, Crbn, Pdk1, Aldh3a2, Clpx, Lonrf3, Pde7b, Irak3, Adcy1, Abcc3, Map3k14, Acot3, Fdft1, Klc1, Hmgcr, Nln, Map3k1, Peli2, Cryl1, Dct, Tars, Gbe1, St3gal6, Setd4, Cela1, Cbs, Papss2, Tll2, Pcyt2, Sirt7, Fasn, Got1, Cwf19l1, Myo3a, Gnas, Nceh1, Gne, Acot7, Aldh2, Aacs, Cit, Aass, Fgfr2, Otud5, Atp11a, F10, Cdyl2, Pde4c, Egln1, Kdm4a, Idua, Art3, …	GO_MolecularFunction
GO:0016829	lyase activity	180	7	1.92	0.00322	ENSMUSG00000003555, ENSMUSG00000020431, ENSMUSG00000024039, ENSMUSG00000025138, ENSMUSG00000025153, ENSMUSG00000025190, ENSMUSG00000040213	Cyp17a1, Adcy1, Cbs, Sirt7, Fasn, Got1, Ccbl2	GO_MolecularFunction
GO:0016491	oxidoreductase activity	742	21	7.9	0.00335	ENSMUSG00000003526, ENSMUSG00000003555, ENSMUSG00000004637, ENSMUSG00000010025, ENSMUSG00000021273, ENSMUSG00000021670, ENSMUSG00000021947, ENSMUSG00000022129, ENSMUSG00000025153, ENSMUSG00000029455, ENSMUSG00000029695, ENSMUSG00000031987, ENSMUSG00000033326, ENSMUSG00000037071, ENSMUSG00000040713, ENSMUSG00000045410, ENSMUSG00000055932, ENSMUSG00000063428, ENSMUSG00000066097, ENSMUSG00000074254,…	Prodh, Cyp17a1, Wwox, Aldh3a2, Fdft1, Hmgcr, Cryl1, Dct, Fasn, Aldh2, Aass, Egln1, Kdm4a, Scd1, Creg1, Akr1e1, Fto, Ddo, Cyp2j11, Cyp2a4, Msrb1	GO_MolecularFunction
GO:0043425	bHLH transcription factor binding	29	3	0.31	0.00355	ENSMUSG00000020167, ENSMUSG00000031431, ENSMUSG00000053477	Tcf3, Tsc22d3, Tcf4	GO_MolecularFunction
GO:0005524	ATP binding	1408	26	14.99	0.00432	ENSMUSG00000004085, ENSMUSG00000006494, ENSMUSG00000015357, ENSMUSG00000020227, ENSMUSG00000020431, ENSMUSG00000020865, ENSMUSG00000020941, ENSMUSG00000021754, ENSMUSG00000022241, ENSMUSG00000024899, ENSMUSG00000025716, ENSMUSG00000028479, ENSMUSG00000029482, ENSMUSG00000029516, ENSMUSG00000030849, ENSMUSG00000031441, ENSMUSG00000032849, ENSMUSG00000035305, ENSMUSG00000039145, ENSMUSG00000040614,…	Zak, Pdk1, Clpx, Irak3, Adcy1, Abcc3, Map3k14, Map3k1, Tars, Papss2, Myo3a, Gne, Aacs, Cit, Fgfr2, Atp11a, Abcc4, Ror1, Camk1d, Nlrp9c, Hlcs, 5930430L01Rik, Nmnat2, Prkce, Ntrk2, Fign	GO_MolecularFunction
GO:0052689	carboxylic ester hydrolase activity	144	6	1.53	0.00449	ENSMUSG00000021228, ENSMUSG00000025138, ENSMUSG00000027698, ENSMUSG00000028937, ENSMUSG00000043286, ENSMUSG00000052392	Acot3, Sirt7, Nceh1, Acot7, Pnpla1, Acot4	GO_MolecularFunction
GO:0004709	MAP kinase kinase kinase activity	32	3	0.34	0.0047	ENSMUSG00000004085, ENSMUSG00000020941, ENSMUSG00000021754	Zak, Map3k14, Map3k1	GO_MolecularFunction
GO:0016614	oxidoreductase activity, acting on CH-OH group of donors	147	6	1.57	0.00496	ENSMUSG00000004637, ENSMUSG00000010025, ENSMUSG00000021670, ENSMUSG00000021947, ENSMUSG00000025153, ENSMUSG00000045410	Wwox, Aldh3a2, Hmgcr, Cryl1, Fasn, Akr1e1	GO_MolecularFunction
GO:0030296	protein tyrosine kinase activator activity	11	2	0.12	0.00583	ENSMUSG00000027460, ENSMUSG00000031451	Angpt4, Gas6	GO_MolecularFunction
GO:0070411	I-SMAD binding	11	2	0.12	0.00583	ENSMUSG00000025880, ENSMUSG00000036867	Smad7, Smad6	GO_MolecularFunction
GO:0070402	NADPH binding	11	2	0.12	0.00583	ENSMUSG00000021670, ENSMUSG00000025153	Hmgcr, Fasn	GO_MolecularFunction
GO:0005504	fatty acid binding	36	3	0.38	0.00656	ENSMUSG00000002944, ENSMUSG00000090165, ENSMUSG00000090175	Cd36, Ugt1a10, Ugt1a9	GO_MolecularFunction
GO:0004029	aldehyde dehydrogenase (NAD) activity	12	2	0.13	0.00694	ENSMUSG00000010025, ENSMUSG00000029455	Aldh3a2, Aldh2	GO_MolecularFunction
GO:0015020	glucuronosyltransferase activity	74	4	0.79	0.00805	ENSMUSG00000049152, ENSMUSG00000090124, ENSMUSG00000090165, ENSMUSG00000090175	Ugt3a2, Ugt1a7c, Ugt1a10, Ugt1a9	GO_MolecularFunction
GO:0070403	NAD+ binding	13	2	0.14	0.00815	ENSMUSG00000021947, ENSMUSG00000025138	Cryl1, Sirt7	GO_MolecularFunction
GO:0005496	steroid binding	76	4	0.81	0.00883	ENSMUSG00000024413, ENSMUSG00000029822, ENSMUSG00000090165, ENSMUSG00000090175	Npc1, Osbpl3, Ugt1a10, Ugt1a9	GO_MolecularFunction
GO:0030971	receptor tyrosine kinase binding	42	3	0.45	0.01007	ENSMUSG00000027460, ENSMUSG00000031451, ENSMUSG00000037573	Angpt4, Gas6, Tob1	GO_MolecularFunction
GO:0042623	ATPase activity, coupled	223	7	2.37	0.0101	ENSMUSG00000005362, ENSMUSG00000015357, ENSMUSG00000016239, ENSMUSG00000020865, ENSMUSG00000025716, ENSMUSG00000031441, ENSMUSG00000041298	Crbn, Clpx, Lonrf3, Abcc3, Myo3a, Atp11a, 5930430L01Rik	GO_MolecularFunction
GO:0034185	apolipoprotein binding	15	2	0.16	0.01082	ENSMUSG00000018411, ENSMUSG00000044254	Mapt, Pcsk9	GO_MolecularFunction
GO:0008144	drug binding	125	5	1.33	0.01094	ENSMUSG00000025153, ENSMUSG00000031842, ENSMUSG00000074375, ENSMUSG00000090165, ENSMUSG00000090175	Fasn, Pde4c, Sult2a3, Ugt1a10, Ugt1a9	GO_MolecularFunction
GO:0031625	ubiquitin protein ligase binding	175	6	1.86	0.01126	ENSMUSG00000000120, ENSMUSG00000024039, ENSMUSG00000025880, ENSMUSG00000033326, ENSMUSG00000035299, ENSMUSG00000036867	Ngfr, Cbs, Smad7, Kdm4a, Mid1, Smad6	GO_MolecularFunction
GO:0044389	small conjugating protein ligase binding	175	6	1.86	0.01126	ENSMUSG00000000120, ENSMUSG00000024039, ENSMUSG00000025880, ENSMUSG00000033326, ENSMUSG00000035299, ENSMUSG00000036867	Ngfr, Cbs, Smad7, Kdm4a, Mid1, Smad6	GO_MolecularFunction
GO:0031543	peptidyl-proline dioxygenase activity	44	3	0.47	0.01144	ENSMUSG00000031987, ENSMUSG00000033326, ENSMUSG00000055932	Egln1, Kdm4a, Fto	GO_MolecularFunction
GO:0044212	transcription regulatory region DNA binding	534	12	5.69	0.01227	ENSMUSG00000019947, ENSMUSG00000020167, ENSMUSG00000021775, ENSMUSG00000025880, ENSMUSG00000027210, ENSMUSG00000036867, ENSMUSG00000038872, ENSMUSG00000041540, ENSMUSG00000042589, ENSMUSG00000053477, ENSMUSG00000055799, ENSMUSG00000070495	Arid5b, Tcf3, Nr1d2, Smad7, Meis2, Smad6, Zfhx3, Sox5, Cux2, Tcf4, Tcf7l1, Ctcfl	GO_MolecularFunction
GO:0030169	low-density lipoprotein particle binding	16	2	0.17	0.01228	ENSMUSG00000002944, ENSMUSG00000044254	Cd36, Pcsk9	GO_MolecularFunction
GO:0048037	cofactor binding	262	14	2.79	0.01272	ENSMUSG00000001670, ENSMUSG00000003526, ENSMUSG00000021670, ENSMUSG00000021947, ENSMUSG00000024039, ENSMUSG00000024164, ENSMUSG00000025138, ENSMUSG00000025153, ENSMUSG00000025190, ENSMUSG00000028937, ENSMUSG00000029455, ENSMUSG00000040213, ENSMUSG00000040713, ENSMUSG00000063428	Tat, Prodh, Hmgcr, Cryl1, Cbs, C3, Sirt7, Fasn, Got1, Acot7, Aldh2, Ccbl2, Creg1, Ddo	GO_MolecularFunction
GO:0016616	oxidoreductase activity, acting on the CH-OH group of donors, NAD or NADP as acceptor	131	5	1.39	0.01319	ENSMUSG00000004637, ENSMUSG00000021670, ENSMUSG00000021947, ENSMUSG00000025153, ENSMUSG00000045410	Wwox, Hmgcr, Cryl1, Fasn, Akr1e1	GO_MolecularFunction
GO:0001067	regulatory region nucleic acid binding	541	12	5.76	0.01347	ENSMUSG00000019947, ENSMUSG00000020167, ENSMUSG00000021775, ENSMUSG00000025880, ENSMUSG00000027210, ENSMUSG00000036867, ENSMUSG00000038872, ENSMUSG00000041540, ENSMUSG00000042589, ENSMUSG00000053477, ENSMUSG00000055799, ENSMUSG00000070495	Arid5b, Tcf3, Nr1d2, Smad7, Meis2, Smad6, Zfhx3, Sox5, Cux2, Tcf4, Tcf7l1, Ctcfl	GO_MolecularFunction
GO:0000975	regulatory region DNA binding	541	12	5.76	0.01347	ENSMUSG00000019947, ENSMUSG00000020167, ENSMUSG00000021775, ENSMUSG00000025880, ENSMUSG00000027210, ENSMUSG00000036867, ENSMUSG00000038872, ENSMUSG00000041540, ENSMUSG00000042589, ENSMUSG00000053477, ENSMUSG00000055799, ENSMUSG00000070495	Arid5b, Tcf3, Nr1d2, Smad7, Meis2, Smad6, Zfhx3, Sox5, Cux2, Tcf4, Tcf7l1, Ctcfl	GO_MolecularFunction
GO:0003785	actin monomer binding	17	2	0.18	0.01382	ENSMUSG00000023022, ENSMUSG00000045038	Lima1, Prkce	GO_MolecularFunction
GO:0003712	transcription cofactor activity	360	9	3.83	0.01535	ENSMUSG00000004637, ENSMUSG00000019947, ENSMUSG00000020167, ENSMUSG00000027210, ENSMUSG00000033871, ENSMUSG00000037573, ENSMUSG00000040761, ENSMUSG00000053477, ENSMUSG00000055027	Wwox, Arid5b, Tcf3, Meis2, Ppargc1b, Tob1, Spen, Tcf4, Smyd1	GO_MolecularFunction
GO:0016705	oxidoreductase activity, acting on paired donors, with incorporation or reduction of molecular oxygen	191	6	2.03	0.0167	ENSMUSG00000003555, ENSMUSG00000031987, ENSMUSG00000033326, ENSMUSG00000037071, ENSMUSG00000055932, ENSMUSG00000074254	Cyp17a1, Egln1, Kdm4a, Scd1, Fto, Cyp2a4	GO_MolecularFunction
GO:0004115	3',5'-cyclic-AMP phosphodiesterase activity	19	2	0.2	0.01713	ENSMUSG00000019990, ENSMUSG00000031842	Pde7b, Pde4c	GO_MolecularFunction
GO:0019899	enzyme binding	1448	24	15.42	0.02067	ENSMUSG00000000120, ENSMUSG00000004637, ENSMUSG00000018411, ENSMUSG00000020167, ENSMUSG00000021670, ENSMUSG00000021754, ENSMUSG00000024039, ENSMUSG00000025880, ENSMUSG00000026626, ENSMUSG00000029516, ENSMUSG00000031987, ENSMUSG00000033326, ENSMUSG00000035299, ENSMUSG00000035765, ENSMUSG00000035969, ENSMUSG00000036867, ENSMUSG00000038776, ENSMUSG00000038872, ENSMUSG00000040820, ENSMUSG00000045038,…	Ngfr, Wwox, Mapt, Tcf3, Hmgcr, Map3k1, Cbs, Smad7, Ppp2r5a, Cit, Egln1, Kdm4a, Mid1, Dym, Rusc2, Smad6, Ephx1, Zfhx3, Hlcs, Prkce, Ppp1r3b, Cyp2a4, Ugt1a10, Ugt1a9	GO_MolecularFunction
GO:0015238	drug transmembrane transporter activity	21	2	0.22	0.02075	ENSMUSG00000020865, ENSMUSG00000032849	Abcc3, Abcc4	GO_MolecularFunction
GO:1901681	sulfur compound binding	203	6	2.16	0.02181	ENSMUSG00000028937, ENSMUSG00000030849, ENSMUSG00000036585, ENSMUSG00000040820, ENSMUSG00000058897, ENSMUSG00000074375	Acot7, Fgfr2, Fgf1, Hlcs, Col25a1, Sult2a3	GO_MolecularFunction
GO:0005160	transforming growth factor beta receptor binding	22	2	0.23	0.02267	ENSMUSG00000025880, ENSMUSG00000036867	Smad7, Smad6	GO_MolecularFunction
GO:0004708	MAP kinase kinase activity	22	2	0.23	0.02267	ENSMUSG00000020941, ENSMUSG00000021754	Map3k14, Map3k1	GO_MolecularFunction
GO:0004714	transmembrane receptor protein tyrosine kinase activity	58	3	0.62	0.02393	ENSMUSG00000030849, ENSMUSG00000035305, ENSMUSG00000055254	Fgfr2, Ror1, Ntrk2	GO_MolecularFunction
GO:0046914	transition metal ion binding	1242	21	13.23	0.02447	ENSMUSG00000003555, ENSMUSG00000016239, ENSMUSG00000021754, ENSMUSG00000021775, ENSMUSG00000023022, ENSMUSG00000025013, ENSMUSG00000025153, ENSMUSG00000025193, ENSMUSG00000031987, ENSMUSG00000033326, ENSMUSG00000035299, ENSMUSG00000037071, ENSMUSG00000038068, ENSMUSG00000038872, ENSMUSG00000051355, ENSMUSG00000055932, ENSMUSG00000061410, ENSMUSG00000066113, ENSMUSG00000075705, ENSMUSG00000092035,…	Cyp17a1, Lonrf3, Map3k1, Nr1d2, Lima1, Tll2, Fasn, Cutc, Egln1, Kdm4a, Mid1, Scd1, Rnf144b, Zfhx3, Commd1, Fto, Zcchc14, Adamtsl1, Msrb1, Peg10, Galnt2	GO_MolecularFunction
GO:0016836	hydro-lyase activity	59	3	0.63	0.02502	ENSMUSG00000024039, ENSMUSG00000025138, ENSMUSG00000025153	Cbs, Sirt7, Fasn	GO_MolecularFunction
GO:0000989	transcription factor binding transcription factor activity	397	9	4.23	0.02685	ENSMUSG00000004637, ENSMUSG00000019947, ENSMUSG00000020167, ENSMUSG00000027210, ENSMUSG00000033871, ENSMUSG00000037573, ENSMUSG00000040761, ENSMUSG00000053477, ENSMUSG00000055027	Wwox, Arid5b, Tcf3, Meis2, Ppargc1b, Tob1, Spen, Tcf4, Smyd1	GO_MolecularFunction
GO:0016706	oxidoreductase activity, acting on paired donors, with incorporation or reduction of molecular oxygen, 2-oxoglutarate as one donor, and incorporation of one atom each of oxygen into both donors	61	3	0.65	0.02728	ENSMUSG00000031987, ENSMUSG00000033326, ENSMUSG00000055932	Egln1, Kdm4a, Fto	GO_MolecularFunction
GO:0000988	protein binding transcription factor activity	400	9	4.26	0.02799	ENSMUSG00000004637, ENSMUSG00000019947, ENSMUSG00000020167, ENSMUSG00000027210, ENSMUSG00000033871, ENSMUSG00000037573, ENSMUSG00000040761, ENSMUSG00000053477, ENSMUSG00000055027	Wwox, Arid5b, Tcf3, Meis2, Ppargc1b, Tob1, Spen, Tcf4, Smyd1	GO_MolecularFunction
GO:0016740	transferase activity	2014	38	21.45	0.02839	ENSMUSG00000001670, ENSMUSG00000003559, ENSMUSG00000003585, ENSMUSG00000004085, ENSMUSG00000004270, ENSMUSG00000006494, ENSMUSG00000020227, ENSMUSG00000020941, ENSMUSG00000021273, ENSMUSG00000021754, ENSMUSG00000022707, ENSMUSG00000022747, ENSMUSG00000022948, ENSMUSG00000024899, ENSMUSG00000025137, ENSMUSG00000025153, ENSMUSG00000025190, ENSMUSG00000025716, ENSMUSG00000028479, ENSMUSG00000029516,…	Tat, As3mt, Sec14l2, Zak, Lpcat3, Pdk1, Irak3, Map3k14, Fdft1, Map3k1, Gbe1, St3gal6, Setd4, Papss2, Pcyt2, Fasn, Got1, Myo3a, Gne, Cit, Fgfr2, Art3, Ror1, Rnf144b, Camk1d, Ccbl2, Nmnat2, Prkce, Ugt3a2, Ndst1, Smyd1, Ntrk2, Sult2a3, Cerkl, Ugt1a7c, Ugt1a10, Ugt1a9, Galnt2	GO_MolecularFunction
GO:0001076	RNA polymerase II transcription factor binding transcription factor activity	108	4	1.15	0.02841	ENSMUSG00000004637, ENSMUSG00000033871, ENSMUSG00000040761, ENSMUSG00000053477	Wwox, Ppargc1b, Spen, Tcf4	GO_MolecularFunction
GO:0047376	all-trans-retinyl-palmitate hydrolase, all-trans-retinol forming activity	25	2	0.27	0.02883	ENSMUSG00000027698, ENSMUSG00000043286	Nceh1, Pnpla1	GO_MolecularFunction
GO:0034892	endosulfan lactone lactonase activity	25	2	0.27	0.02883	ENSMUSG00000027698, ENSMUSG00000043286	Nceh1, Pnpla1	GO_MolecularFunction
GO:0035460	L-ascorbate 6-phosphate lactonase activity	25	2	0.27	0.02883	ENSMUSG00000027698, ENSMUSG00000043286	Nceh1, Pnpla1	GO_MolecularFunction
GO:0017080	sodium channel regulator activity	25	2	0.27	0.02883	ENSMUSG00000044254, ENSMUSG00000051355	Pcsk9, Commd1	GO_MolecularFunction
GO:0090484	drug transporter activity	25	2	0.27	0.02883	ENSMUSG00000020865, ENSMUSG00000032849	Abcc3, Abcc4	GO_MolecularFunction
GO:0008200	ion channel inhibitor activity	25	2	0.27	0.02883	ENSMUSG00000044254, ENSMUSG00000051355	Pcsk9, Commd1	GO_MolecularFunction
GO:0010296	prenylcysteine methylesterase activity	25	2	0.27	0.02883	ENSMUSG00000027698, ENSMUSG00000043286	Nceh1, Pnpla1	GO_MolecularFunction
GO:0018731	1-oxa-2-oxocycloheptane lactonase activity	25	2	0.27	0.02883	ENSMUSG00000027698, ENSMUSG00000043286	Nceh1, Pnpla1	GO_MolecularFunction
GO:0018732	sulfolactone hydrolase activity	25	2	0.27	0.02883	ENSMUSG00000027698, ENSMUSG00000043286	Nceh1, Pnpla1	GO_MolecularFunction
GO:0018734	butyrolactone hydrolase activity	25	2	0.27	0.02883	ENSMUSG00000027698, ENSMUSG00000043286	Nceh1, Pnpla1	GO_MolecularFunction
GO:0052767	mannosyl-oligosaccharide 1,6-alpha-mannosidase activity	25	2	0.27	0.02883	ENSMUSG00000027698, ENSMUSG00000043286	Nceh1, Pnpla1	GO_MolecularFunction
GO:0052768	mannosyl-oligosaccharide 1,3-alpha-mannosidase activity	25	2	0.27	0.02883	ENSMUSG00000027698, ENSMUSG00000043286	Nceh1, Pnpla1	GO_MolecularFunction
GO:0080030	methyl indole-3-acetate esterase activity	25	2	0.27	0.02883	ENSMUSG00000027698, ENSMUSG00000043286	Nceh1, Pnpla1	GO_MolecularFunction
GO:0080031	methyl salicylate esterase activity	25	2	0.27	0.02883	ENSMUSG00000027698, ENSMUSG00000043286	Nceh1, Pnpla1	GO_MolecularFunction
GO:0080032	methyl jasmonate esterase activity	25	2	0.27	0.02883	ENSMUSG00000027698, ENSMUSG00000043286	Nceh1, Pnpla1	GO_MolecularFunction
GO:0043905	Ser-tRNA(Thr) hydrolase activity	25	2	0.27	0.02883	ENSMUSG00000027698, ENSMUSG00000043286	Nceh1, Pnpla1	GO_MolecularFunction
GO:0043906	Ala-tRNA(Pro) hydrolase activity	25	2	0.27	0.02883	ENSMUSG00000027698, ENSMUSG00000043286	Nceh1, Pnpla1	GO_MolecularFunction
GO:0043907	Cys-tRNA(Pro) hydrolase activity	25	2	0.27	0.02883	ENSMUSG00000027698, ENSMUSG00000043286	Nceh1, Pnpla1	GO_MolecularFunction
GO:0043908	Ser(Gly)-tRNA(Ala) hydrolase activity	25	2	0.27	0.02883	ENSMUSG00000027698, ENSMUSG00000043286	Nceh1, Pnpla1	GO_MolecularFunction
GO:0005088	Ras guanyl-nucleotide exchange factor activity	109	4	1.16	0.02926	ENSMUSG00000021895, ENSMUSG00000023800, ENSMUSG00000025195, ENSMUSG00000029333	Arhgef3, Tiam2, Dnmbp, Rasgef1b	GO_MolecularFunction
GO:0051723	protein methylesterase activity	26	2	0.28	0.03102	ENSMUSG00000027698, ENSMUSG00000043286	Nceh1, Pnpla1	GO_MolecularFunction
GO:0015932	nucleobase-containing compound transmembrane transporter activity	26	2	0.28	0.03102	ENSMUSG00000023942, ENSMUSG00000032204	Slc29a1, Aqp9	GO_MolecularFunction
GO:0018733	3,4-dihydrocoumarin hydrolase activity	26	2	0.28	0.03102	ENSMUSG00000027698, ENSMUSG00000043286	Nceh1, Pnpla1	GO_MolecularFunction
GO:0005089	Rho guanyl-nucleotide exchange factor activity	65	3	0.69	0.03211	ENSMUSG00000021895, ENSMUSG00000023800, ENSMUSG00000025195	Arhgef3, Tiam2, Dnmbp	GO_MolecularFunction
GO:0016645	oxidoreductase activity, acting on the CH-NH group of donors	27	2	0.29	0.03327	ENSMUSG00000003526, ENSMUSG00000029695	Prodh, Aass	GO_MolecularFunction
GO:0050253	retinyl-palmitate esterase activity	27	2	0.29	0.03327	ENSMUSG00000027698, ENSMUSG00000043286	Nceh1, Pnpla1	GO_MolecularFunction
GO:0016248	channel inhibitor activity	27	2	0.29	0.03327	ENSMUSG00000044254, ENSMUSG00000051355	Pcsk9, Commd1	GO_MolecularFunction
GO:0015631	tubulin binding	225	6	2.4	0.03374	ENSMUSG00000018411, ENSMUSG00000021288, ENSMUSG00000027523, ENSMUSG00000035299, ENSMUSG00000041298, ENSMUSG00000074802	Mapt, Klc1, Gnas, Mid1, 5930430L01Rik, Gas2l3	GO_MolecularFunction
GO:0043167	ion binding	5462	93	58.16	0.03395	ENSMUSG00000001670, ENSMUSG00000002944, ENSMUSG00000003526, ENSMUSG00000003555, ENSMUSG00000004085, ENSMUSG00000006494, ENSMUSG00000015357, ENSMUSG00000016239, ENSMUSG00000019990, ENSMUSG00000020227, ENSMUSG00000020431, ENSMUSG00000020865, ENSMUSG00000020941, ENSMUSG00000021670, ENSMUSG00000021676, ENSMUSG00000021710, ENSMUSG00000021754, ENSMUSG00000021775, ENSMUSG00000021947, ENSMUSG00000022129,…	Tat, Cd36, Prodh, Cyp17a1, Zak, Pdk1, Clpx, Lonrf3, Pde7b, Irak3, Adcy1, Abcc3, Map3k14, Hmgcr, Iqgap2, Nln, Map3k1, Nr1d2, Cryl1, Dct, Tars, Gbe1, Lima1, Cela1, Cbs, Papss2, Tll2, Sirt7, Fasn, Got1, Cutc, Myo3a, Smad7, Mcm10, Gnas, Nceh1, Gne, Zbtb8a, Acot7, Aldh2, Aacs, Cit, Fgfr2, Atp11a, F10, Gas6, Pde4c, Egln1, Plscr2, Fam96a, Abcc4, Kdm4a, Mid1, Ror1, Arhgap26, Fgf1, Smad6, Scd1, Zc3h7a, Rn…	GO_MolecularFunction
GO:0019838	growth factor binding	115	4	1.22	0.03464	ENSMUSG00000000120, ENSMUSG00000002944, ENSMUSG00000030849, ENSMUSG00000055254	Ngfr, Cd36, Fgfr2, Ntrk2	GO_MolecularFunction
GO:0001540	beta-amyloid binding	28	2	0.3	0.03558	ENSMUSG00000000120, ENSMUSG00000058897	Ngfr, Col25a1	GO_MolecularFunction
GO:0015485	cholesterol binding	28	2	0.3	0.03558	ENSMUSG00000024413, ENSMUSG00000029822	Npc1, Osbpl3	GO_MolecularFunction
GO:0004027	alcohol sulfotransferase activity	28	2	0.3	0.03558	ENSMUSG00000054008, ENSMUSG00000074375	Ndst1, Sult2a3	GO_MolecularFunction
GO:0004553	hydrolase activity, hydrolyzing O-glycosyl compounds	171	5	1.82	0.0364	ENSMUSG00000022707, ENSMUSG00000027698, ENSMUSG00000028479, ENSMUSG00000033540, ENSMUSG00000043286	Gbe1, Nceh1, Gne, Idua, Pnpla1	GO_MolecularFunction
GO:0016597	amino acid binding	118	4	1.26	0.03753	ENSMUSG00000001670, ENSMUSG00000003526, ENSMUSG00000024039, ENSMUSG00000031451	Tat, Prodh, Cbs, Gas6	GO_MolecularFunction
GO:0008289	lipid binding	539	14	5.74	0.03846	ENSMUSG00000002944, ENSMUSG00000003585, ENSMUSG00000019368, ENSMUSG00000021676, ENSMUSG00000021754, ENSMUSG00000024164, ENSMUSG00000024413, ENSMUSG00000029822, ENSMUSG00000031444, ENSMUSG00000031451, ENSMUSG00000036452, ENSMUSG00000061410, ENSMUSG00000090165, ENSMUSG00000090175	Cd36, Sec14l2, Sec14l4, Iqgap2, Map3k1, C3, Npc1, Osbpl3, F10, Gas6, Arhgap26, Zcchc14, Ugt1a10, Ugt1a9	GO_MolecularFunction
GO:0070888	E-box binding	30	2	0.32	0.04039	ENSMUSG00000020167, ENSMUSG00000053477	Tcf3, Tcf4	GO_MolecularFunction
GO:0032451	demethylase activity	30	2	0.32	0.04039	ENSMUSG00000033326, ENSMUSG00000055932	Kdm4a, Fto	GO_MolecularFunction
GO:0051721	protein phosphatase 2A binding	30	2	0.32	0.04039	ENSMUSG00000018411, ENSMUSG00000021670	Mapt, Hmgcr	GO_MolecularFunction
GO:0046875	ephrin receptor binding	31	2	0.33	0.04288	ENSMUSG00000024219, ENSMUSG00000055254	Anks1, Ntrk2	GO_MolecularFunction
GO:0070566	adenylyltransferase activity	31	2	0.33	0.04288	ENSMUSG00000024899, ENSMUSG00000042751	Papss2, Nmnat2	GO_MolecularFunction
GO:0032934	sterol binding	31	2	0.33	0.04288	ENSMUSG00000024413, ENSMUSG00000029822	Npc1, Osbpl3	GO_MolecularFunction
GO:0004114	3',5'-cyclic-nucleotide phosphodiesterase activity	31	2	0.33	0.04288	ENSMUSG00000019990, ENSMUSG00000031842	Pde7b, Pde4c	GO_MolecularFunction
GO:0004112	cyclic-nucleotide phosphodiesterase activity	32	2	0.34	0.04542	ENSMUSG00000019990, ENSMUSG00000031842	Pde7b, Pde4c	GO_MolecularFunction
GO:0043168	anion binding	2463	53	26.23	0.04644	ENSMUSG00000001670, ENSMUSG00000002944, ENSMUSG00000003526, ENSMUSG00000004085, ENSMUSG00000006494, ENSMUSG00000015357, ENSMUSG00000020227, ENSMUSG00000020431, ENSMUSG00000020865, ENSMUSG00000020941, ENSMUSG00000021670, ENSMUSG00000021676, ENSMUSG00000021754, ENSMUSG00000021947, ENSMUSG00000022241, ENSMUSG00000024039, ENSMUSG00000024899, ENSMUSG00000025138, ENSMUSG00000025153, ENSMUSG00000025190,…	Tat, Cd36, Prodh, Zak, Pdk1, Clpx, Irak3, Adcy1, Abcc3, Map3k14, Hmgcr, Iqgap2, Map3k1, Cryl1, Tars, Cbs, Papss2, Sirt7, Fasn, Got1, Myo3a, Gnas, Nceh1, Gne, Acot7, Aldh2, Aacs, Cit, Fgfr2, Atp11a, F10, Gas6, Egln1, Abcc4, Ror1, Arhgap26, Fgf1, Camk1d, Ccbl2, Nlrp9c, Creg1, Hlcs, 5930430L01Rik, Arl15, Nmnat2, Prkce, Ntrk2, Col25a1, Zcchc14, Sult2a3, Fign, Ugt1a10, Ugt1a9	GO_MolecularFunction
GO:0052634	C-19 gibberellin 2-beta-dioxygenase activity	33	2	0.35	0.04802	ENSMUSG00000033326, ENSMUSG00000055932	Kdm4a, Fto	GO_MolecularFunction
GO:0052635	C-20 gibberellin 2-beta-dioxygenase activity	33	2	0.35	0.04802	ENSMUSG00000033326, ENSMUSG00000055932	Kdm4a, Fto	GO_MolecularFunction
GO:0000907	sulfonate dioxygenase activity	33	2	0.35	0.04802	ENSMUSG00000033326, ENSMUSG00000055932	Kdm4a, Fto	GO_MolecularFunction
GO:0045543	gibberellin 2-beta-dioxygenase activity	33	2	0.35	0.04802	ENSMUSG00000033326, ENSMUSG00000055932	Kdm4a, Fto	GO_MolecularFunction
GO:0034792	hypophosphite dioxygenase activity	33	2	0.35	0.04802	ENSMUSG00000033326, ENSMUSG00000055932	Kdm4a, Fto	GO_MolecularFunction
GO:0018602	2,4-dichlorophenoxyacetate alpha-ketoglutarate dioxygenase activity	33	2	0.35	0.04802	ENSMUSG00000033326, ENSMUSG00000055932	Kdm4a, Fto	GO_MolecularFunction
GO:0016835	carbon-oxygen lyase activity	77	3	0.82	0.04906	ENSMUSG00000024039, ENSMUSG00000025138, ENSMUSG00000025153	Cbs, Sirt7, Fasn	GO_MolecularFunction
