# Supplementary material for: Dietary restriction protects from age-associated DNA methylation and induces epigenetic reprogramming of lipid metabolism
Source: Genome Biol. 2017 Mar 28;18:56. doi: 10.1186/s13059-017-1187-1 (PMC5370449; doi:10.1186/s13059-017-1187-1)
Supplement: Supplementary file 7 — Functional enrichment for genes associated with DR-ameliorated, age-related hypermethylation. (XLSX 57 kb) [file 13059_2017_1187_MOESM7_ESM.xlsx]

## Sheet: Age-related hypermethylation
Additional file 7 Table S6. Functional enrichment for genes associated with DR-ameliorated, age-related hypermethylation
Functional enrichment for genes associated with DR-ameliorated age-related hypermethylation
GO.ID	GOTerm	Annotated genes	Significant genes	Enrichment	PValue	Ensembl ID	Gene Symbol	Ontology.Source
GO:0031667	response to nutrient levels	198	3	0.3	0.0031	ENSMUSG00000017978, ENSMUSG00000042010, ENSMUSG00000073802	Cadps2, Acacb, Cdkn2b	GO_BiologicalProcess
GO:0006633	fatty acid biosynthetic process	113	2	0.17	0.0125	ENSMUSG00000021364, ENSMUSG00000042010	Elovl2, Acacb	GO_BiologicalProcess
GO:0031669	cellular response to nutrient levels	123	2	0.19	0.0147	ENSMUSG00000017978, ENSMUSG00000073802	Cadps2, Cdkn2b	GO_BiologicalProcess
GO:0060253	negative regulation of glial cell proliferation	10	1	0.02	0.0151	ENSMUSG00000073802	Cdkn2b	GO_BiologicalProcess
GO:0042761	very long-chain fatty acid biosynthetic process	11	1	0.02	0.0165	ENSMUSG00000021364	Elovl2	GO_BiologicalProcess
GO:0090114	COPII-coated vesicle budding	11	1	0.02	0.0165	ENSMUSG00000054455	Vapb	GO_BiologicalProcess
GO:0030497	fatty acid elongation	12	1	0.02	0.018	ENSMUSG00000021364	Elovl2	GO_BiologicalProcess
GO:0031668	cellular response to extracellular stimulus	141	2	0.21	0.019	ENSMUSG00000017978, ENSMUSG00000073802	Cadps2, Cdkn2b	GO_BiologicalProcess
GO:0042180	cellular ketone metabolic process	142	2	0.22	0.0192	ENSMUSG00000042010, ENSMUSG00000054932	Acacb, Afp	GO_BiologicalProcess
GO:0016082	synaptic vesicle priming	13	1	0.02	0.0195	ENSMUSG00000017978	Cadps2	GO_BiologicalProcess
GO:0007350	blastoderm segmentation	13	1	0.02	0.0195	ENSMUSG00000055799	Tcf7l1	GO_BiologicalProcess
GO:0072330	monocarboxylic acid biosynthetic process	144	2	0.22	0.0197	ENSMUSG00000021364, ENSMUSG00000042010	Elovl2, Acacb	GO_BiologicalProcess
GO:0040015	negative regulation of multicellular organism growth	14	1	0.02	0.021	ENSMUSG00000062115	Rai1	GO_BiologicalProcess
GO:0030728	ovulation	16	1	0.02	0.024	ENSMUSG00000054932	Afp	GO_BiologicalProcess
GO:0032069	regulation of nuclease activity	16	1	0.02	0.024	ENSMUSG00000054455	Vapb	GO_BiologicalProcess
GO:0071496	cellular response to external stimulus	160	2	0.24	0.024	ENSMUSG00000017978, ENSMUSG00000073802	Cadps2, Cdkn2b	GO_BiologicalProcess
GO:0031998	regulation of fatty acid beta-oxidation	17	1	0.03	0.0255	ENSMUSG00000042010	Acacb	GO_BiologicalProcess
GO:0008207	C21-steroid hormone metabolic process	17	1	0.03	0.0255	ENSMUSG00000054932	Afp	GO_BiologicalProcess
GO:0045922	negative regulation of fatty acid metabolic process	18	1	0.03	0.0269	ENSMUSG00000042010	Acacb	GO_BiologicalProcess
GO:0071616	acyl-CoA biosynthetic process	18	1	0.03	0.0269	ENSMUSG00000042010	Acacb	GO_BiologicalProcess
GO:0050995	negative regulation of lipid catabolic process	18	1	0.03	0.0269	ENSMUSG00000042010	Acacb	GO_BiologicalProcess
GO:0010884	positive regulation of lipid storage	18	1	0.03	0.0269	ENSMUSG00000042010	Acacb	GO_BiologicalProcess
GO:0035384	thioester biosynthetic process	18	1	0.03	0.0269	ENSMUSG00000042010	Acacb	GO_BiologicalProcess
GO:2000036	regulation of stem cell population maintenance	19	1	0.03	0.0284	ENSMUSG00000055799	Tcf7l1	GO_BiologicalProcess
GO:0031670	cellular response to nutrient	19	1	0.03	0.0284	ENSMUSG00000073802	Cdkn2b	GO_BiologicalProcess
GO:0030511	positive regulation of transforming growth factor beta receptor signaling pathway	22	1	0.03	0.0328	ENSMUSG00000073802	Cdkn2b	GO_BiologicalProcess
GO:1903846	positive regulation of cellular response to transforming growth factor beta stimulus	22	1	0.03	0.0328	ENSMUSG00000073802	Cdkn2b	GO_BiologicalProcess
GO:0060251	regulation of glial cell proliferation	23	1	0.03	0.0343	ENSMUSG00000073802	Cdkn2b	GO_BiologicalProcess
GO:0019048	modulation by virus of host morphology or physiology	23	1	0.03	0.0343	ENSMUSG00000054455	Vapb	GO_BiologicalProcess
GO:0046394	carboxylic acid biosynthetic process	195	2	0.3	0.0346	ENSMUSG00000021364, ENSMUSG00000042010	Elovl2, Acacb	GO_BiologicalProcess
GO:0014014	negative regulation of gliogenesis	25	1	0.04	0.0372	ENSMUSG00000073802	Cdkn2b	GO_BiologicalProcess
GO:0000578	embryonic axis specification	25	1	0.04	0.0372	ENSMUSG00000055799	Tcf7l1	GO_BiologicalProcess
GO:0016053	organic acid biosynthetic process	207	2	0.31	0.0386	ENSMUSG00000021364, ENSMUSG00000042010	Elovl2, Acacb	GO_BiologicalProcess
GO:0097009	energy homeostasis	26	1	0.04	0.0387	ENSMUSG00000042010	Acacb	GO_BiologicalProcess
GO:0048511	rhythmic process	215	2	0.33	0.0414	ENSMUSG00000054932, ENSMUSG00000062115	Afp, Rai1	GO_BiologicalProcess
GO:0000038	very long-chain fatty acid metabolic process	28	1	0.04	0.0416	ENSMUSG00000021364	Elovl2	GO_BiologicalProcess
GO:0045070	positive regulation of viral genome replication	28	1	0.04	0.0416	ENSMUSG00000054455	Vapb	GO_BiologicalProcess
GO:0006084	acetyl-CoA metabolic process	28	1	0.04	0.0416	ENSMUSG00000042010	Acacb	GO_BiologicalProcess
GO:0044003	modification by symbiont of host morphology or physiology	29	1	0.04	0.0431	ENSMUSG00000054455	Vapb	GO_BiologicalProcess
GO:0046320	regulation of fatty acid oxidation	30	1	0.05	0.0445	ENSMUSG00000042010	Acacb	GO_BiologicalProcess
GO:0014009	glial cell proliferation	31	1	0.05	0.046	ENSMUSG00000073802	Cdkn2b	GO_BiologicalProcess
GO:0007178	transmembrane receptor protein serine/threonine kinase signaling pathway	231	2	0.35	0.0471	ENSMUSG00000054932, ENSMUSG00000073802	Afp, Cdkn2b	GO_BiologicalProcess
GO:1901998	toxin transport	32	1	0.05	0.0474	ENSMUSG00000029338	Antxr2	GO_BiologicalProcess
