# Supplementary material for: Dietary restriction protects from age-associated DNA methylation and induces epigenetic reprogramming of lipid metabolism
Source: Genome Biol. 2017 Mar 28;18:56. doi: 10.1186/s13059-017-1187-1 (PMC5370449; doi:10.1186/s13059-017-1187-1)
Supplement: Supplementary file 8 — Functional enrichment for genes associated with DR-ameliorated, age-related hypomethylation. (XLSX 38 kb) [file 13059_2017_1187_MOESM8_ESM.xlsx]

## Sheet: Age-related hypomethylation
Additional file 8 Table S7. Functional enrichment for genes associated with DR-ameliorated, age-related hypomethylation
Functional enrichment for genes associated with DR-ameliorated age-related hypomethylation
GO.ID	GOTerm	Annotated genes	Significant genes	Enrichment	PValue	Ensembl ID	Gene Symbol	Ontology.Source
GO:0055057	neuroblast division	11	2	0.05	0.0013	ENSMUSG00000022129, ENSMUSG00000041540	Dct, Sox5	GO_BiologicalProcess
GO:0050890	cognition	171	5	0.84	0.0015	ENSMUSG00000020431, ENSMUSG00000022946, ENSMUSG00000027210, ENSMUSG00000027523, ENSMUSG00000042589	Adcy1, Dopey2, Meis2, Gnas, Cux2	GO_BiologicalProcess
GO:0033273	response to vitamin	21	2	0.1	0.0047	ENSMUSG00000031451, ENSMUSG00000040820	Gas6, Hlcs	GO_BiologicalProcess
GO:0098801	regulation of renal system process	22	2	0.11	0.0052	ENSMUSG00000027523, ENSMUSG00000031451	Gnas, Gas6	GO_BiologicalProcess
GO:0045761	regulation of adenylate cyclase activity	23	2	0.11	0.0057	ENSMUSG00000020431, ENSMUSG00000048240	Adcy1, Gng7	GO_BiologicalProcess
GO:0045892	negative regulation of transcription, DNA-templated	834	10	4.11	0.0072	ENSMUSG00000021775, ENSMUSG00000025880, ENSMUSG00000031431, ENSMUSG00000031451, ENSMUSG00000033326, ENSMUSG00000041540, ENSMUSG00000042589, ENSMUSG00000053477, ENSMUSG00000055027, ENSMUSG00000055799	Nr1d2, Smad7, Tsc22d3, Gas6, Kdm4a, Sox5, Cux2, Tcf4, Smyd1, Tcf7l1	GO_BiologicalProcess
GO:0007189	adenylate cyclase-activating G-protein coupled receptor signaling pathway	31	2	0.15	0.0101	ENSMUSG00000020431, ENSMUSG00000027523	Adcy1, Gnas	GO_BiologicalProcess
GO:0030819	positive regulation of cAMP biosynthetic process	31	2	0.15	0.0101	ENSMUSG00000020431, ENSMUSG00000027523	Adcy1, Gnas	GO_BiologicalProcess
GO:0050896	response to stimulus	5154	36	25.38	0.0109	ENSMUSG00000003559, ENSMUSG00000004085, ENSMUSG00000004637, ENSMUSG00000006494, ENSMUSG00000010025, ENSMUSG00000020431, ENSMUSG00000021775, ENSMUSG00000021895, ENSMUSG00000023800, ENSMUSG00000023942, ENSMUSG00000024219, ENSMUSG00000025880, ENSMUSG00000027210, ENSMUSG00000027523, ENSMUSG00000029482, ENSMUSG00000030847, ENSMUSG00000031431, ENSMUSG00000031451, ENSMUSG00000032068, ENSMUSG00000032531,…	As3mt, Zak, Wwox, Pdk1, Aldh3a2, Adcy1, Nr1d2, Arhgef3, Tiam2, Slc29a1, Anks1, Smad7, Meis2, Gnas, Aacs, Bag3, Tsc22d3, Gas6, Plet1, Amotl2, Abcc4, Kdm4a, Nfkbiz, Tbkbp1, Ephx1, Itga9, Hlcs, Sox5, Cux2, Mtus1, Gng7, Tcf4, Tcf7l1, Fto, Zfp809, Cyp2a4	GO_BiologicalProcess
GO:0042493	response to drug	178	4	0.88	0.0114	ENSMUSG00000027523, ENSMUSG00000029482, ENSMUSG00000031451, ENSMUSG00000032849	Gnas, Aacs, Gas6, Abcc4	GO_BiologicalProcess
GO:0048641	regulation of skeletal muscle tissue development	33	2	0.16	0.0114	ENSMUSG00000021775, ENSMUSG00000031431	Nr1d2, Tsc22d3	GO_BiologicalProcess
GO:0008088	axo-dendritic transport	33	2	0.16	0.0114	ENSMUSG00000021288, ENSMUSG00000063801	Klc1, Ap3s2	GO_BiologicalProcess
GO:0030816	positive regulation of cAMP metabolic process	34	2	0.17	0.0121	ENSMUSG00000020431, ENSMUSG00000027523	Adcy1, Gnas	GO_BiologicalProcess
GO:0045595	regulation of cell differentiation	1223	12	6.02	0.0152	ENSMUSG00000021775, ENSMUSG00000022129, ENSMUSG00000025880, ENSMUSG00000027210, ENSMUSG00000027523, ENSMUSG00000031451, ENSMUSG00000033326, ENSMUSG00000041540, ENSMUSG00000042589, ENSMUSG00000053477, ENSMUSG00000055027, ENSMUSG00000055932	Nr1d2, Dct, Smad7, Meis2, Gnas, Gas6, Kdm4a, Sox5, Cux2, Tcf4, Smyd1, Fto	GO_BiologicalProcess
GO:0009888	tissue development	1225	12	6.03	0.0153	ENSMUSG00000010025, ENSMUSG00000021775, ENSMUSG00000025880, ENSMUSG00000027523, ENSMUSG00000031431, ENSMUSG00000031451, ENSMUSG00000032068, ENSMUSG00000041540, ENSMUSG00000046761, ENSMUSG00000055027, ENSMUSG00000055799, ENSMUSG00000055932	Aldh3a2, Nr1d2, Smad7, Gnas, Tsc22d3, Gas6, Plet1, Sox5, Fam83h, Smyd1, Tcf7l1, Fto	GO_BiologicalProcess
GO:0030804	positive regulation of cyclic nucleotide biosynthetic process	39	2	0.19	0.0157	ENSMUSG00000020431, ENSMUSG00000027523	Adcy1, Gnas	GO_BiologicalProcess
GO:0035107	appendage morphogenesis	108	3	0.53	0.0161	ENSMUSG00000004085, ENSMUSG00000027523, ENSMUSG00000033540	Zak, Gnas, Idua	GO_BiologicalProcess
GO:0035108	limb morphogenesis	108	3	0.53	0.0161	ENSMUSG00000004085, ENSMUSG00000027523, ENSMUSG00000033540	Zak, Gnas, Idua	GO_BiologicalProcess
GO:0019748	secondary metabolic process	40	2	0.2	0.0165	ENSMUSG00000003559, ENSMUSG00000022129	As3mt, Dct	GO_BiologicalProcess
GO:0070988	demethylation	41	2	0.2	0.0173	ENSMUSG00000033326, ENSMUSG00000055932	Kdm4a, Fto	GO_BiologicalProcess
GO:0060079	excitatory postsynaptic potential	42	2	0.21	0.0181	ENSMUSG00000023942, ENSMUSG00000042589	Slc29a1, Cux2	GO_BiologicalProcess
GO:0030801	positive regulation of cyclic nucleotide metabolic process	43	2	0.21	0.0189	ENSMUSG00000020431, ENSMUSG00000027523	Adcy1, Gnas	GO_BiologicalProcess
GO:2000107	negative regulation of leukocyte apoptotic process	43	2	0.21	0.0189	ENSMUSG00000031431, ENSMUSG00000031451	Tsc22d3, Gas6	GO_BiologicalProcess
GO:0007519	skeletal muscle tissue development	116	3	0.57	0.0195	ENSMUSG00000021775, ENSMUSG00000031431, ENSMUSG00000055027	Nr1d2, Tsc22d3, Smyd1	GO_BiologicalProcess
GO:0044710	single-organism metabolic process	2856	23	14.06	0.0198	ENSMUSG00000003526, ENSMUSG00000003555, ENSMUSG00000003559, ENSMUSG00000004085, ENSMUSG00000004637, ENSMUSG00000006494, ENSMUSG00000010025, ENSMUSG00000020431, ENSMUSG00000021775, ENSMUSG00000022129, ENSMUSG00000022241, ENSMUSG00000022707, ENSMUSG00000022747, ENSMUSG00000027523, ENSMUSG00000029482, ENSMUSG00000031451, ENSMUSG00000033326, ENSMUSG00000038776, ENSMUSG00000048240, ENSMUSG00000052392,…	Prodh, Cyp17a1, As3mt, Zak, Wwox, Pdk1, Aldh3a2, Adcy1, Nr1d2, Dct, Tars, Gbe1, St3gal6, Gnas, Aacs, Gas6, Kdm4a, Ephx1, Gng7, Acot4, Fto, Cyp2a4, Galnt2	GO_BiologicalProcess
GO:0018209	peptidyl-serine modification	212	4	1.04	0.0204	ENSMUSG00000006494, ENSMUSG00000025880, ENSMUSG00000031451, ENSMUSG00000092329	Pdk1, Smad7, Gas6, Galnt2	GO_BiologicalProcess
GO:0030810	positive regulation of nucleotide biosynthetic process	45	2	0.22	0.0206	ENSMUSG00000020431, ENSMUSG00000027523	Adcy1, Gnas	GO_BiologicalProcess
GO:1900373	positive regulation of purine nucleotide biosynthetic process	45	2	0.22	0.0206	ENSMUSG00000020431, ENSMUSG00000027523	Adcy1, Gnas	GO_BiologicalProcess
GO:0044763	single-organism cellular process	7769	48	38.25	0.0211	ENSMUSG00000003526, ENSMUSG00000003555, ENSMUSG00000003559, ENSMUSG00000004085, ENSMUSG00000004637, ENSMUSG00000006494, ENSMUSG00000010025, ENSMUSG00000020431, ENSMUSG00000021288, ENSMUSG00000021775, ENSMUSG00000021895, ENSMUSG00000022094, ENSMUSG00000022129, ENSMUSG00000022241, ENSMUSG00000022707, ENSMUSG00000022747, ENSMUSG00000023800, ENSMUSG00000023942, ENSMUSG00000024219, ENSMUSG00000025880,…	Prodh, Cyp17a1, As3mt, Zak, Wwox, Pdk1, Aldh3a2, Adcy1, Klc1, Nr1d2, Arhgef3, Slc39a14, Dct, Tars, Gbe1, St3gal6, Tiam2, Slc29a1, Anks1, Smad7, Miga2, Meis2, Gnas, Aacs, Bag3, Tsc22d3, Gas6, Plet1, Amotl2, Abcc4, Kdm4a, Idua, Itga9, Katnal1, Sox5, Cux2, Mtus1, Fam83h, Slc26a1, Gng7, Acot4, Tcf4, Smyd1, Tcf7l1, Fto, Ap3s2, Cyp2a4, Galnt2	GO_BiologicalProcess
GO:0045597	positive regulation of cell differentiation	703	8	3.46	0.0215	ENSMUSG00000022129, ENSMUSG00000027523, ENSMUSG00000031451, ENSMUSG00000033326, ENSMUSG00000041540, ENSMUSG00000042589, ENSMUSG00000053477, ENSMUSG00000055027	Dct, Gnas, Gas6, Kdm4a, Sox5, Cux2, Tcf4, Smyd1	GO_BiologicalProcess
GO:0001501	skeletal system development	324	5	1.6	0.0215	ENSMUSG00000004637, ENSMUSG00000026858, ENSMUSG00000027523, ENSMUSG00000033540, ENSMUSG00000041540	Wwox, Miga2, Gnas, Idua, Sox5	GO_BiologicalProcess
GO:0035914	skeletal muscle cell differentiation	46	2	0.23	0.0215	ENSMUSG00000021775, ENSMUSG00000055027	Nr1d2, Smyd1	GO_BiologicalProcess
GO:0060538	skeletal muscle organ development	121	3	0.6	0.0217	ENSMUSG00000021775, ENSMUSG00000031431, ENSMUSG00000055027	Nr1d2, Tsc22d3, Smyd1	GO_BiologicalProcess
GO:0048736	appendage development	122	3	0.6	0.0222	ENSMUSG00000004085, ENSMUSG00000027523, ENSMUSG00000033540	Zak, Gnas, Idua	GO_BiologicalProcess
GO:0060173	limb development	122	3	0.6	0.0222	ENSMUSG00000004085, ENSMUSG00000027523, ENSMUSG00000033540	Zak, Gnas, Idua	GO_BiologicalProcess
GO:0060078	regulation of postsynaptic membrane potential	47	2	0.23	0.0224	ENSMUSG00000023942, ENSMUSG00000042589	Slc29a1, Cux2	GO_BiologicalProcess
GO:0099565	chemical synaptic transmission, postsynaptic	47	2	0.23	0.0224	ENSMUSG00000023942, ENSMUSG00000042589	Slc29a1, Cux2	GO_BiologicalProcess
GO:1905114	cell surface receptor signaling pathway involved in cell-cell signaling	333	5	1.64	0.0239	ENSMUSG00000004637, ENSMUSG00000023942, ENSMUSG00000032531, ENSMUSG00000042589, ENSMUSG00000055799	Wwox, Slc29a1, Amotl2, Cux2, Tcf7l1	GO_BiologicalProcess
GO:1901655	cellular response to ketone	49	2	0.24	0.0242	ENSMUSG00000027523, ENSMUSG00000031451	Gnas, Gas6	GO_BiologicalProcess
GO:0044281	small molecule metabolic process	1374	14	6.77	0.0248	ENSMUSG00000003526, ENSMUSG00000003555, ENSMUSG00000003559, ENSMUSG00000006494, ENSMUSG00000010025, ENSMUSG00000020431, ENSMUSG00000022129, ENSMUSG00000022241, ENSMUSG00000027523, ENSMUSG00000029482, ENSMUSG00000038776, ENSMUSG00000048240, ENSMUSG00000052392, ENSMUSG00000074254	Prodh, Cyp17a1, As3mt, Pdk1, Aldh3a2, Adcy1, Dct, Tars, Gnas, Aacs, Ephx1, Gng7, Acot4, Cyp2a4	GO_BiologicalProcess
GO:0042391	regulation of membrane potential	226	4	1.11	0.0251	ENSMUSG00000023942, ENSMUSG00000025880, ENSMUSG00000042589, ENSMUSG00000046959	Slc29a1, Smad7, Cux2, Slc26a1	GO_BiologicalProcess
GO:0006082	organic acid metabolic process	726	8	3.57	0.0255	ENSMUSG00000003526, ENSMUSG00000003559, ENSMUSG00000006494, ENSMUSG00000022129, ENSMUSG00000022241, ENSMUSG00000029482, ENSMUSG00000052392, ENSMUSG00000074254	Prodh, As3mt, Pdk1, Dct, Tars, Aacs, Acot4, Cyp2a4	GO_BiologicalProcess
GO:0030595	leukocyte chemotaxis	129	3	0.64	0.0257	ENSMUSG00000031451, ENSMUSG00000039115, ENSMUSG00000045636	Gas6, Itga9, Mtus1	GO_BiologicalProcess
GO:0048878	chemical homeostasis	742	8	3.65	0.0285	ENSMUSG00000021775, ENSMUSG00000022094, ENSMUSG00000025880, ENSMUSG00000027523, ENSMUSG00000029482, ENSMUSG00000031451, ENSMUSG00000033540, ENSMUSG00000046959	Nr1d2, Slc39a14, Smad7, Gnas, Aacs, Gas6, Idua, Slc26a1	GO_BiologicalProcess
GO:0044728	DNA methylation or demethylation	55	2	0.27	0.03	ENSMUSG00000027523, ENSMUSG00000055932	Gnas, Fto	GO_BiologicalProcess
GO:0031397	negative regulation of protein ubiquitination	55	2	0.27	0.03	ENSMUSG00000024219, ENSMUSG00000025880	Anks1, Smad7	GO_BiologicalProcess
GO:0007188	adenylate cyclase-modulating G-protein coupled receptor signaling pathway	57	2	0.28	0.032	ENSMUSG00000020431, ENSMUSG00000027523	Adcy1, Gnas	GO_BiologicalProcess
GO:0055085	transmembrane transport	620	7	3.05	0.0322	ENSMUSG00000005362, ENSMUSG00000022094, ENSMUSG00000022464, ENSMUSG00000031451, ENSMUSG00000032849, ENSMUSG00000046959, ENSMUSG00000050144	Crbn, Slc39a14, Slc38a4, Gas6, Abcc4, Slc26a1, Slc25a44	GO_BiologicalProcess
GO:0048705	skeletal system morphogenesis	144	3	0.71	0.034	ENSMUSG00000004637, ENSMUSG00000027523, ENSMUSG00000033540	Wwox, Gnas, Idua	GO_BiologicalProcess
GO:0055114	oxidation-reduction process	768	8	3.78	0.0341	ENSMUSG00000003526, ENSMUSG00000003555, ENSMUSG00000004637, ENSMUSG00000010025, ENSMUSG00000022707, ENSMUSG00000027523, ENSMUSG00000033326, ENSMUSG00000055932	Prodh, Cyp17a1, Wwox, Aldh3a2, Gbe1, Gnas, Kdm4a, Fto	GO_BiologicalProcess
GO:0007187	G-protein coupled receptor signaling pathway, coupled to cyclic nucleotide second messenger	59	2	0.29	0.0341	ENSMUSG00000020431, ENSMUSG00000027523	Adcy1, Gnas	GO_BiologicalProcess
GO:0044699	single-organism process	8664	51	42.66	0.0361	ENSMUSG00000003526, ENSMUSG00000003555, ENSMUSG00000003559, ENSMUSG00000004085, ENSMUSG00000004637, ENSMUSG00000006494, ENSMUSG00000010025, ENSMUSG00000020431, ENSMUSG00000021288, ENSMUSG00000021775, ENSMUSG00000021895, ENSMUSG00000022094, ENSMUSG00000022129, ENSMUSG00000022241, ENSMUSG00000022464, ENSMUSG00000022707, ENSMUSG00000022747, ENSMUSG00000023800, ENSMUSG00000023942, ENSMUSG00000024219,…	Prodh, Cyp17a1, As3mt, Zak, Wwox, Pdk1, Aldh3a2, Adcy1, Klc1, Nr1d2, Arhgef3, Slc39a14, Dct, Tars, Slc38a4, Gbe1, St3gal6, Tiam2, Slc29a1, Anks1, Smad7, Miga2, Meis2, Gnas, Aacs, Bag3, Tsc22d3, Gas6, Plet1, Amotl2, Abcc4, Kdm4a, Idua, Ephx1, Itga9, Hlcs, Katnal1, Sox5, Cux2, Mtus1, Fam83h, Slc26a1, Gng7, Acot4, Tcf4, Smyd1, Tcf7l1, Fto, Ap3s2, Cyp2a4, Galnt2	GO_BiologicalProcess
GO:0097192	extrinsic apoptotic signaling pathway in absence of ligand	61	2	0.3	0.0363	ENSMUSG00000004637, ENSMUSG00000030847	Wwox, Bag3	GO_BiologicalProcess
GO:0038034	signal transduction in absence of ligand	61	2	0.3	0.0363	ENSMUSG00000004637, ENSMUSG00000030847	Wwox, Bag3	GO_BiologicalProcess
GO:0071560	cellular response to transforming growth factor beta stimulus	148	3	0.73	0.0364	ENSMUSG00000004637, ENSMUSG00000025880, ENSMUSG00000041540	Wwox, Smad7, Sox5	GO_BiologicalProcess
GO:0071559	response to transforming growth factor beta	149	3	0.73	0.037	ENSMUSG00000004637, ENSMUSG00000025880, ENSMUSG00000041540	Wwox, Smad7, Sox5	GO_BiologicalProcess
GO:1903321	negative regulation of protein modification by small protein conjugation or removal	62	2	0.31	0.0374	ENSMUSG00000024219, ENSMUSG00000025880	Anks1, Smad7	GO_BiologicalProcess
GO:0006637	acyl-CoA metabolic process	62	2	0.31	0.0374	ENSMUSG00000006494, ENSMUSG00000052392	Pdk1, Acot4	GO_BiologicalProcess
GO:0035383	thioester metabolic process	62	2	0.31	0.0374	ENSMUSG00000006494, ENSMUSG00000052392	Pdk1, Acot4	GO_BiologicalProcess
GO:0007611	learning or memory	150	3	0.74	0.0377	ENSMUSG00000020431, ENSMUSG00000027210, ENSMUSG00000042589	Adcy1, Meis2, Cux2	GO_BiologicalProcess
GO:1900544	positive regulation of purine nucleotide metabolic process	63	2	0.31	0.0385	ENSMUSG00000020431, ENSMUSG00000027523	Adcy1, Gnas	GO_BiologicalProcess
GO:0045981	positive regulation of nucleotide metabolic process	63	2	0.31	0.0385	ENSMUSG00000020431, ENSMUSG00000027523	Adcy1, Gnas	GO_BiologicalProcess
GO:0006304	DNA modification	63	2	0.31	0.0385	ENSMUSG00000027523, ENSMUSG00000055932	Gnas, Fto	GO_BiologicalProcess
GO:0014070	response to organic cyclic compound	509	6	2.51	0.0388	ENSMUSG00000021775, ENSMUSG00000027523, ENSMUSG00000029482, ENSMUSG00000038776, ENSMUSG00000040820, ENSMUSG00000074254	Nr1d2, Gnas, Aacs, Ephx1, Hlcs, Cyp2a4	GO_BiologicalProcess
GO:0007517	muscle organ development	265	4	1.3	0.0414	ENSMUSG00000021775, ENSMUSG00000025880, ENSMUSG00000031431, ENSMUSG00000055027	Nr1d2, Smad7, Tsc22d3, Smyd1	GO_BiologicalProcess
GO:0071363	cellular response to growth factor stimulus	387	5	1.91	0.0416	ENSMUSG00000004637, ENSMUSG00000025880, ENSMUSG00000031451, ENSMUSG00000041540, ENSMUSG00000053477	Wwox, Smad7, Gas6, Sox5, Tcf4	GO_BiologicalProcess
GO:0032259	methylation	267	4	1.31	0.0424	ENSMUSG00000003559, ENSMUSG00000027523, ENSMUSG00000033326, ENSMUSG00000055027	As3mt, Gnas, Kdm4a, Smyd1	GO_BiologicalProcess
GO:0007613	memory	67	2	0.33	0.043	ENSMUSG00000020431, ENSMUSG00000042589	Adcy1, Cux2	GO_BiologicalProcess
GO:0006112	energy reserve metabolic process	67	2	0.33	0.043	ENSMUSG00000022707, ENSMUSG00000027523	Gbe1, Gnas	GO_BiologicalProcess
GO:0044708	single-organism behavior	269	4	1.32	0.0434	ENSMUSG00000020431, ENSMUSG00000027210, ENSMUSG00000042589, ENSMUSG00000048240	Adcy1, Meis2, Cux2, Gng7	GO_BiologicalProcess
GO:0050793	regulation of developmental process	1758	14	8.66	0.0446	ENSMUSG00000021775, ENSMUSG00000022129, ENSMUSG00000025880, ENSMUSG00000027210, ENSMUSG00000027523, ENSMUSG00000031431, ENSMUSG00000031451, ENSMUSG00000033326, ENSMUSG00000041540, ENSMUSG00000042589, ENSMUSG00000053477, ENSMUSG00000055027, ENSMUSG00000055799, ENSMUSG00000055932	Nr1d2, Dct, Smad7, Meis2, Gnas, Tsc22d3, Gas6, Kdm4a, Sox5, Cux2, Tcf4, Smyd1, Tcf7l1, Fto	GO_BiologicalProcess
GO:0070848	response to growth factor	396	5	1.95	0.0451	ENSMUSG00000004637, ENSMUSG00000025880, ENSMUSG00000031451, ENSMUSG00000041540, ENSMUSG00000053477	Wwox, Smad7, Gas6, Sox5, Tcf4	GO_BiologicalProcess
GO:1901654	response to ketone	69	2	0.34	0.0453	ENSMUSG00000027523, ENSMUSG00000031451	Gnas, Gas6	GO_BiologicalProcess
GO:0019216	regulation of lipid metabolic process	238	3	0.8	0.04548	ENSMUSG00000003555, ENSMUSG00000006494, ENSMUSG00000021775	Cyp17a1, Pdk1, Nr1d2	GO_BiologicalProcess
GO:0007166	cell surface receptor signaling pathway	1600	13	7.88	0.046	ENSMUSG00000004637, ENSMUSG00000006494, ENSMUSG00000023942, ENSMUSG00000024219, ENSMUSG00000025880, ENSMUSG00000030847, ENSMUSG00000031451, ENSMUSG00000032531, ENSMUSG00000039115, ENSMUSG00000042589, ENSMUSG00000048240, ENSMUSG00000053477, ENSMUSG00000055799	Wwox, Pdk1, Slc29a1, Anks1, Smad7, Bag3, Gas6, Amotl2, Itga9, Cux2, Gng7, Tcf4, Tcf7l1	GO_BiologicalProcess
GO:0009886	post-embryonic animal morphogenesis	10	1	0.05	0.0482	ENSMUSG00000027523	Gnas	GO_BiologicalProcess
GO:2001014	regulation of skeletal muscle cell differentiation	10	1	0.05	0.0482	ENSMUSG00000021775	Nr1d2	GO_BiologicalProcess
GO:0051573	negative regulation of histone H3-K9 methylation	10	1	0.05	0.0482	ENSMUSG00000033326	Kdm4a	GO_BiologicalProcess
GO:0032988	ribonucleoprotein complex disassembly	10	1	0.05	0.0482	ENSMUSG00000021288	Klc1	GO_BiologicalProcess
GO:0009404	toxin metabolic process	10	1	0.05	0.0482	ENSMUSG00000003559	As3mt	GO_BiologicalProcess
GO:0044065	regulation of respiratory system process	10	1	0.05	0.0482	ENSMUSG00000055932	Fto	GO_BiologicalProcess
GO:0006027	glycosaminoglycan catabolic process	10	1	0.05	0.0482	ENSMUSG00000033540	Idua	GO_BiologicalProcess
GO:0032310	prostaglandin secretion	10	1	0.05	0.0482	ENSMUSG00000032849	Abcc4	GO_BiologicalProcess
GO:0035457	cellular response to interferon-alpha	10	1	0.05	0.0482	ENSMUSG00000031451	Gas6	GO_BiologicalProcess
GO:0090335	regulation of brown fat cell differentiation	10	1	0.05	0.0482	ENSMUSG00000055932	Fto	GO_BiologicalProcess
GO:0002688	regulation of leukocyte chemotaxis	72	2	0.35	0.049	ENSMUSG00000031451, ENSMUSG00000045636	Gas6, Mtus1	GO_BiologicalProcess
GO:0061448	connective tissue development	168	3	0.83	0.0499	ENSMUSG00000027523, ENSMUSG00000041540, ENSMUSG00000055932	Gnas, Sox5, Fto	GO_BiologicalProcess
GO:0005834	heterotrimeric G-protein complex	24	2	0.12	0.0062	ENSMUSG00000027523, ENSMUSG00000048240	Gnas, Gng7	GO_CellularComponent
GO:0005667	transcription factor complex	268	5	1.32	0.0104	ENSMUSG00000004637, ENSMUSG00000025880, ENSMUSG00000041540, ENSMUSG00000053477, ENSMUSG00000055799	Wwox, Smad7, Sox5, Tcf4, Tcf7l1	GO_CellularComponent
GO:0005794	Golgi apparatus	1143	8	3.72	0.0316	ENSMUSG00000004637, ENSMUSG00000022094, ENSMUSG00000022747, ENSMUSG00000027523, ENSMUSG00000029093, ENSMUSG00000045636, ENSMUSG00000063801, ENSMUSG00000092329	Wwox, Slc39a14, St3gal6, Gnas, Sorcs2, Mtus1, Ap3s2, Galnt2	GO_CellularComponent
GO:0016323	basolateral plasma membrane	161	3	0.8	0.0453	ENSMUSG00000023942, ENSMUSG00000032849, ENSMUSG00000039115	Slc29a1, Abcc4, Itga9	GO_CellularComponent
GO:0035253	ciliary rootlet	10	1	0.05	0.0484	ENSMUSG00000021288	Klc1	GO_CellularComponent
