# Supplementary material for: Dietary restriction protects from age-associated DNA methylation and induces epigenetic reprogramming of lipid metabolism
Source: Genome Biol. 2017 Mar 28;18:56. doi: 10.1186/s13059-017-1187-1 (PMC5370449; doi:10.1186/s13059-017-1187-1)
Supplement: Supplementary file 9 — Bivalent CGIs undergoing age-related differential methylation. (XLSX 54 kb) [file 13059_2017_1187_MOESM9_ESM.xlsx]

## Sheet: BivalentCGIs_fullyAnnotated.txt
Additional file 9 Table S8. Bivalent CGIs undergoing age-related differential methylation
CGI	Chromosome	Start	End	Numer of overlapping age related DMRs	Numer of overlapping age related DMRs ameliorated by DR	Closest overlapping Gene	Ensembl.ID	Gene name	Average methylation of all overlapping bins under ALyoung	Average methylation of all overlapping bins under DRyoung	Average methylation of all overlapping bins under ALold	Average methylation of all overlapping bins under DRold	Average expression level of closes/overlapping gene [normalised counts]
1	1	93100069	93102333	1	NA	Kif1a	ENSMUSG00000014602	kinesin family member 1A [Source:MGI Symbol;Acc:MGI:108391]	49.6815	48.9473	55.3527	53.2908	14.2101
2	1	105355686	105357121	1	NA	Rnf152	ENSMUSG00000047496	ring finger protein 152 [Source:MGI Symbol;Acc:MGI:2443787]	30.5431	33.374	40.0161	39.3046	293.159
3	1	133422632	133424805	1	NA	Sox13	ENSMUSG00000070643	SRY-box containing gene 13 [Source:MGI Symbol;Acc:MGI:98361]	65.4772	64.1583	74.0744	73.7867	37.8021
4	1	165633829	165634951	1	NA	Mpzl1	ENSMUSG00000026566	myelin protein zero-like 1 [Source:MGI Symbol;Acc:MGI:1915731]	41.5179	41.6535	50.1171	42.5795	35.7959
5	1	184731418	184733339	1	NA	Hlx	ENSMUSG00000039377	H2.0-like homeobox [Source:MGI Symbol;Acc:MGI:96109]	4.17582	6.7252	9.79948	8.84271	9.79032
6	2	13009806	13011828	2	NA	C1ql3	ENSMUSG00000049630	C1q-like 3 [Source:MGI Symbol;Acc:MGI:2387350]	49.0799	51.6691	66.6884	70.7435	0.809797
7	2	91255626	91257659	1	NA	Pacsin3	ENSMUSG00000027257	protein kinase C and casein kinase substrate in neurons 3 [Source:MGI Symbol;Acc:MGI:1891410]	31.6279	32.7922	35.986	34.0689	1034.46
8	2	131171262	131172191	2	NA	Gm14232	ENSMUSG00000087405	predicted gene 14232 [Source:MGI Symbol;Acc:MGI:3701956]	52.0436	56.5567	64.4743	60.7897	0
9	2	132878840	132880203	1	NA	Lrrn4	ENSMUSG00000043110	leucine rich repeat neuronal 4 [Source:MGI Symbol;Acc:MGI:2445154]	42.2627	42.2226	52.0538	54.2003	13.6331
10	2	156420255	156422082	1	NA	Epb4.1l1	ENSMUSG00000027624	erythrocyte protein band 4.1-like 1 [Source:MGI Symbol;Acc:MGI:103010]	60.0926	60.4055	68.4403	67.379	105.114
11	2	168050016	168051010	1	1	null			40.5513	39.9053	44.6927	45.4421	NA
12	2	173585210	173587033	3	2	null			48.9333	49.2368	63.6179	60.4618	NA
13	2	181038430	181039924	1	NA	Chrna4	ENSMUSG00000027577	cholinergic receptor, nicotinic, alpha polypeptide 4 [Source:MGI Symbol;Acc:MGI:87888]	56.0474	58.6335	63.2305	64.5813	62.0152
14	3	89337470	89338321	1	NA	Efna4	ENSMUSG00000028040	ephrin A4 [Source:MGI Symbol;Acc:MGI:106643]	46.6813	49.7791	52.7771	47.7883	1.05028
15	4	31937439	31938073	1	NA	null			18.2917	28.1686	29.1349	26.3745	NA
16	5	110342118	110343233	1	NA	P2rx2	ENSMUSG00000029503	purinergic receptor P2X, ligand-gated ion channel, 2 [Source:MGI Symbol;Acc:MGI:2665170]	49.0083	48.1919	55.8182	49.2219	0
17	5	146584207	146585446	1	NA	Gpr12	ENSMUSG00000041468	G-protein coupled receptor 12 [Source:MGI Symbol;Acc:MGI:101909]	34.7867	41.1111	45.0727	45.3206	23.0756
18	6	72787708	72789831	2	2	Tcf7l1	ENSMUSG00000055799	transcription factor 7 like 1 (T cell specific, HMG box) [Source:MGI Symbol;Acc:MGI:1202876]	33.4973	34.757	46.2128	41.5589	18.1097
19	7	45642938	45643845	1	NA	Mamstr	ENSMUSG00000042918	MEF2 activating motif and SAP domain containing transcriptional regulator [Source:MGI Symbol;Acc:MGI:1921740]	45.9906	48.8115	52.1146	51.5374	0.676192
20	7	66108764	66110884	1	NA	Chsy1	ENSMUSG00000032640	chondroitin sulfate synthase 1 [Source:MGI Symbol;Acc:MGI:2681120]	41.5892	43.3983	47.9844	46.2662	187.108
21	7	67758464	67760165	1	NA	Synm	ENSMUSG00000030554	synemin, intermediate filament protein [Source:MGI Symbol;Acc:MGI:2661187]	40.2099	42.2296	47.9529	45.56	33.9869
22	7	105761709	105763150	1	NA	Dchs1	ENSMUSG00000036862	dachsous 1 (Drosophila) [Source:MGI Symbol;Acc:MGI:2685011]	57.9039	61.9324	66.2573	61.6126	222.945
23	7	140921523	140923516	1	NA	Nlrp6	ENSMUSG00000038745	NLR family, pyrin domain containing 6 [Source:MGI Symbol;Acc:MGI:2141990]	55.0322	57.5793	58.2752	64.4635	1522.57
24	7	141293461	141295031	2	2	Drd4	ENSMUSG00000025496	dopamine receptor D4 [Source:MGI Symbol;Acc:MGI:94926]	53.4977	49.0695	61.6331	56.0586	0
25	8	70083859	70085325	1	NA	Hapln4	ENSMUSG00000007594	hyaluronan and proteoglycan link protein 4 [Source:MGI Symbol;Acc:MGI:2679531]	46.833	51.9895	55.6664	56.3277	56.7795
26	8	71601694	71603382	1	NA	Fam129c	ENSMUSG00000043243	family with sequence similarity 129, member C [Source:MGI Symbol;Acc:MGI:3686743]	71.2893	69.3512	76.9726	81.0478	28.7118
27	8	104340158	104341501	1	NA	Cmtm3	ENSMUSG00000031875	CKLF-like MARVEL transmembrane domain containing 3 [Source:MGI Symbol;Acc:MGI:2447162]	49.72	51.4036	55.2348	52.4984	45.789
28	8	105276140	105276806	1	1	Nol3	ENSMUSG00000014776	nucleolar protein 3 (apoptosis repressor with CARD domain) [Source:MGI Symbol;Acc:MGI:1925938]	57.8676	50.7865	71.3224	60.2143	3.38153
29	8	105693591	105694810	1	NA	Rltpr	ENSMUSG00000050357	RGD motif, leucine rich repeats, tropomodulin domain and proline-rich containing [Source:MGI Symbol;Acc:MGI:2685431]	65.8158	70.4078	70.2794	69.7421	0.545453
30	8	122576132	122577343	1	NA	Gm20388	ENSMUSG00000092329	predicted gene 20388 [Source:MGI Symbol;Acc:MGI:5141853]	46.1493	48.8624	52.947	50.0163	1124.47
31	8	123514485	123515822	1	NA	Gm20388	ENSMUSG00000092329	predicted gene 20388 [Source:MGI Symbol;Acc:MGI:5141853]	39.6449	41.1651	48.2905	45.3564	1124.47
32	8	124947854	124949938	1	NA	Egln1	ENSMUSG00000031987	EGL nine homolog 1 (C. elegans) [Source:MGI Symbol;Acc:MGI:1932286]	12.6617	16.6632	17.5162	20.5241	535.468
33	9	55544866	55546853	3	NA	Isl2	ENSMUSG00000032318	insulin related protein 2 (islet 2) [Source:MGI Symbol;Acc:MGI:109156]	15.6477	16.1999	23.7029	23.9231	0.0920483
34	9	95404867	95408027	2	NA	Chst2	ENSMUSG00000033350	carbohydrate sulfotransferase 2 [Source:MGI Symbol;Acc:MGI:1891160]	41.7208	44.7587	49.3575	44.5706	125.812
35	9	107935422	107936823	1	NA	Camkv	ENSMUSG00000032936	CaM kinase-like vesicle-associated [Source:MGI Symbol;Acc:MGI:2384296]	68.748	73.0691	78.2996	74.5869	0
36	11	3288382	3291999	2	NA	Patz1	ENSMUSG00000020453	POZ (BTB) and AT hook containing zinc finger 1 [Source:MGI Symbol;Acc:MGI:1891832]	37.6219	39.9224	44.955	43.281	124.804
37	11	59963586	59965596	1	NA	Rasd1	ENSMUSG00000049892	RAS, dexamethasone-induced 1 [Source:MGI Symbol;Acc:MGI:1270848]	32.3429	35.1841	36.6801	37.8588	1.89761
38	11	60139132	60141048	2	2	Rai1	ENSMUSG00000062115	retinoic acid induced 1 [Source:MGI Symbol;Acc:MGI:103291]	64.8042	62.7399	78.6547	74.0367	109.656
39	11	60175239	60177657	2	NA	Rai1	ENSMUSG00000062115	retinoic acid induced 1 [Source:MGI Symbol;Acc:MGI:103291]	59.8383	69.5087	69.1138	65.9371	109.656
40	11	74521925	74523872	2	NA	Rap1gap2	ENSMUSG00000038807	RAP1 GTPase activating protein 2 [Source:MGI Symbol;Acc:MGI:3028623]	37.7251	45.5366	45.6527	43.3293	30.3308
41	11	79590380	79592110	1	1	Rab11fip4	ENSMUSG00000017639	RAB11 family interacting protein 4 (class II) [Source:MGI Symbol;Acc:MGI:2442920]	54.3138	60.2995	63.6213	57.9549	318.122
42	11	88717600	88719230	1	NA	Msi2	ENSMUSG00000069769	Musashi homolog 2 (Drosophila) [Source:MGI Symbol;Acc:MGI:1923876]	27.03	28.9358	34.3129	37.7981	460.267
43	11	119040277	119043472	1	NA	Cbx8	ENSMUSG00000025578	chromobox homolog 8 (Drosophila Pc class) [Source:MGI Symbol;Acc:MGI:1353589]	23.9032	29.6369	31.9498	33.5095	177.25
44	12	80756899	80760018	1	NA	Gm1568	ENSMUSG00000062961	predicted gene 1568 [Source:MGI Symbol;Acc:MGI:2686414]	37.3141	36.8707	44.4473	43.0475	0
45	12	86421350	86423412	1	1	Esrrb	ENSMUSG00000021255	estrogen related receptor, beta [Source:MGI Symbol;Acc:MGI:1346832]	18.1036	18.9859	23.6383	20.2052	9.07125
46	12	113185107	113186876	1	NA	Tmem121	ENSMUSG00000049036	transmembrane protein 121 [Source:MGI Symbol;Acc:MGI:1916445]	53.6372	55.0738	63.781	63.5883	0.0920483
47	13	51170652	51172033	2	NA	Nxnl2	ENSMUSG00000021396	nucleoredoxin-like 2 [Source:MGI Symbol;Acc:MGI:1922374]	45.7744	51.2936	55.8941	56.9621	0.283861
48	14	46386918	46389326	1	NA	Bmp4	ENSMUSG00000021835	bone morphogenetic protein 4 [Source:MGI Symbol;Acc:MGI:88180]	8.80415	9.8183	13.8602	12.0001	25.8172
49	14	54575265	54577846	1	NA	Jub	ENSMUSG00000022178	ajuba [Source:MGI Symbol;Acc:MGI:1341886]	28.1286	29.9948	35.9613	32.7323	89.4077
50	14	122462685	122465931	1	NA	Zic5	ENSMUSG00000041703	zinc finger protein of the cerebellum 5 [Source:MGI Symbol;Acc:MGI:1929518]	32.5717	34.8318	38.9573	37.27	0
51	15	86194623	86194975	1	1	null			72.7241	75.4744	82.4198	75.9879	NA
52	16	31428374	31430396	1	NA	Bdh1	ENSMUSG00000046598	3-hydroxybutyrate dehydrogenase, type 1 [Source:MGI Symbol;Acc:MGI:1919161]	61.5393	60.0319	65.4893	65.6773	4116.38
53	16	35659449	35660834	1	NA	Sema5b	ENSMUSG00000052133	sema domain, seven thrombospondin repeats (type 1 and type 1-like), transmembrane domain (TM) and short cytoplasmic domain, (semaphorin) 5B [Source:MGI Symbol;Acc:MGI:107555]	64.5075	67.1309	78.5722	73.5863	52.9246
54	17	26112830	26114142	1	NA	Tmem8	ENSMUSG00000024180	transmembrane protein 8 (five membrane-spanning domains) [Source:MGI Symbol;Acc:MGI:1926283]	38.6968	38.6155	47.3934	45.593	122.689
55	17	71309993	71311459	1	NA	Emilin2	ENSMUSG00000024053	elastin microfibril interfacer 2 [Source:MGI Symbol;Acc:MGI:2389136]	31.8325	34.0738	38.3622	35.5487	71.3636
56	17	74047160	74048045	1	NA	Srd5a2	ENSMUSG00000038541	steroid 5 alpha-reductase 2 [Source:MGI Symbol;Acc:MGI:2150380]	30.028	31.2121	43.1078	42.5834	21.4593
57	18	15061752	15065270	1	NA	Kctd1	ENSMUSG00000036225	potassium channel tetramerisation domain containing 1 [Source:MGI Symbol;Acc:MGI:1918269]	20.7506	17.4191	22.9933	23.2385	3.48287
58	18	35652032	35655664	1	NA	Gm1614	ENSMUSG00000073600	predicted gene 1614 [Source:MGI Symbol;Acc:MGI:2686460]	60.6712	63.6551	62.6528	60.1798	65.1755
59	18	74063485	74065664	1	NA	Mapk4	ENSMUSG00000024558	mitogen-activated protein kinase 4 [Source:MGI Symbol;Acc:MGI:2444559]	22.4534	24.1533	31.2221	31.1311	16.0453
60	18	79108618	79110608	1	1	Setbp1	ENSMUSG00000024548	SET binding protein 1 [Source:MGI Symbol;Acc:MGI:1933199]	14.8127	16.656	26.256	21.777	55.2916
61	19	5474219	5475556	1	NA	Efemp2	ENSMUSG00000024909	epidermal growth factor-containing fibulin-like extracellular matrix protein 2 [Source:MGI Symbol;Acc:MGI:1891209]	46.4978	51.9997	57.0562	52.8984	44.532
62	19	42430875	42432910	1	NA	Crtac1	ENSMUSG00000042401	cartilage acidic protein 1 [Source:MGI Symbol;Acc:MGI:1920082]	33.3178	36.8286	44.6666	40.1397	0.0671674
63	19	46760665	46763422	1	NA	Cnnm2	ENSMUSG00000064105	cyclin M2 [Source:MGI Symbol;Acc:MGI:2151054]	35.497	35.5398	44.4284	44.8262	164.195
64	X	104199504	104201626	1	NA	C77370	ENSMUSG00000046449	expressed sequence C77370 [Source:MGI Symbol;Acc:MGI:2148050]	52.6644	54.1014	57.0123	56.4331	1.88204
