# Supplementary material for: Dietary restriction protects from age-associated DNA methylation and induces epigenetic reprogramming of lipid metabolism
Source: Genome Biol. 2017 Mar 28;18:56. doi: 10.1186/s13059-017-1187-1 (PMC5370449; doi:10.1186/s13059-017-1187-1)
Supplement: Supplementary file 10 — Genes associated with Young-DR DMRs. (XLSX 387 kb) [file 13059_2017_1187_MOESM10_ESM.xlsx]

## Sheet: Young-DR DMRs
Additional file 10 Table S9. Genes associated with Young-DR DMRs
Chr	Start	End	Gene Symbol	Ensembl ID	Gene Name	Numer of overlapping Old-DR DMRs	Average methylation of all overlapping DMRs under Alyoung [%]	Average methylation of all overlapping DMRs under DRyoung [%]	Average methylation of all overlapping DMRs under ALold [%]	Average methylation of all overlapping DMRs under DRold [%]	Average methylation difference of overlapping DMRs (DRyoung - ALyoung) [%]	Average methylation difference of overlapping DMRs (DRold - ALold) [%]	Significant association with expression at old age	Total number of overlapping bins	Average methylation of all overlapping bins under ALyoung	Average methylation of all overlapping bins under DRyoung	Average methylation of all overlapping bins under ALold	Average methylation of all overlapping bins under DRold	Average expression level gene [normalised counts]	log2Fold expression change (ALold/ALyoung)	padj for expression change (ALold/ALyoung)	log2Fold expression change (DRold/DRyoung)	padj for expression change (DRold/DRyoung)	log2Fold expression change (DRyoung/ALyoung)	padj for expression change (DRyoung/ALyoung)	log2Fold expression change (DRold/ALold)	padj for expression change (DRold/ALold)
15	84167816	84189512	Pnpla3	ENSMUSG00000041653	patatin-like phospholipase domain containing 3 [Source:MGI Symbol;Acc:MGI:2151796]	4	72.6091	84.404	70.2059	85.0866	11.7949	14.8807	Yes	18	72.7324	79.0429	68.4396	80.8575	742.647	-0.00726627	0.994623	-0.280929	0.777471	-1.71083	2.45366e-05	-1.9845	6.67716e-07
3	88410498	88425139	Slc25a44	ENSMUSG00000050144	solute carrier family 25, member 44 [Source:MGI Symbol;Acc:MGI:2444391]	2	51.3927	64.7282	31.1878	47.6585	13.3354	16.4707	Yes	13	45.9758	49.7853	38.7203	49.6921	1725.13	-0.387952	0.0628078	-0.218603	0.513106	-0.89118	6.46566e-08	-0.721831	1.73102e-06
3	129532386	129638495	Elovl6	ENSMUSG00000041220	ELOVL family member 6, elongation of long chain fatty acids (yeast) [Source:MGI Symbol;Acc:MGI:2156528]	2	58.8554	69.9801	60.8545	67.7911	11.1247	6.93664	Yes	106	69.9661	73.8208	69.9156	76.6533	2249.5	-0.516397	0.307388	0.131465	0.894601	-1.45549	1.6108e-05	-0.807627	0.0167925
5	105699969	105832436	Lrrc8d	ENSMUSG00000046079	leucine rich repeat containing 8D [Source:MGI Symbol;Acc:MGI:1922368]	2	44.6249	30.6655	35.038	35.2538	-13.9595	0.215857	Yes	110	74.0061	74.8171	74.9786	76.1674	165.801	0.138118	0.668059	-0.0125731	0.98522	-0.498535	0.0130638	-0.649226	0.000144329
8	10986980	11008458	Irs2	ENSMUSG00000038894	insulin receptor substrate 2 [Source:MGI Symbol;Acc:MGI:109334]	2	34.4177	20.1814	37.403	20.7086	-14.2363	-16.6944	Yes	15	63.9503	61.7916	67.2111	62.9177	723.369	-0.00718895	0.98548	0.00841592	0.988298	1.32291	1.63832e-20	1.33851	2.24221e-25
12	80167542	80260371	Actn1	ENSMUSG00000015143	actinin, alpha 1 [Source:MGI Symbol;Acc:MGI:2137706]	2	60.6833	80.5994	74.3511	55.0377	19.9161	-19.3133	Yes	63	81.0597	82.9901	83.3201	82.7937	327.945	0.0901416	0.758646	0.100001	0.790721	0.3363	0.0457281	0.346159	0.0181527
17	28232754	28301469	Ppard	ENSMUSG00000002250	peroxisome proliferator activator receptor delta [Source:MGI Symbol;Acc:MGI:101884]	2	67.4689	81.7665	72.2064	74.2358	14.2976	2.02939	Yes	56	73.9938	75.8232	75.2588	76.819	40.1333	0.138963	0.828355	-0.26645	0.736786	-0.893474	0.00934131	-1.29889	2.23204e-05
19	47260174	47464411	Sh3pxd2a	ENSMUSG00000053617	SH3 and PX domains 2A [Source:MGI Symbol;Acc:MGI:1298393]	2	69.269	68.9848	69.0386	75.9072	-0.28419	6.86862	Yes	147	75.5615	75.7389	76.2982	78.1179	383.615	0.164601	0.616271	0.148547	0.759096	-1.09383	1.39716e-08	-1.10988	7.46113e-11
1	135818598	135833341	Lad1	ENSMUSG00000041782	ladinin [Source:MGI Symbol;Acc:MGI:109343]	1	86.5595	75.8164	87.6905	86.3577	-10.7431	-1.33276	Yes	13	73.0746	69.8874	74.4788	75.9967	28.6485	-0.277402	0.676627	0.0013932	0.999539	-1.71523	2.82332e-06	-1.43644	5.48614e-05
4	41495604	41503076	AI464131	ENSMUSG00000046312	expressed sequence AI464131 [Source:MGI Symbol;Acc:MGI:2140300]	1	65.4119	81.7571	71.7095	75.6492	16.3452	3.93964	Yes	10	59.8956	62.4859	60.229	65.2607	755.166	0.242615	0.201958	0.203963	0.468159	-0.802973	9.99377e-09	-0.841625	6.2161e-12
4	47208161	47313167	Col15a1	ENSMUSG00000028339	collagen, type XV, alpha 1 [Source:MGI Symbol;Acc:MGI:88449]	1	51.1337	63.5578	40.6849	56.3569	12.4241	15.672	Yes	71	79.3549	80.3108	79.8096	81.2751	126.937	0.0542135	0.954866	0.0488806	0.966514	-1.79804	7.43052e-07	-1.80337	1.60639e-07
4	49379840	49408151	Acnat2	ENSMUSG00000060317	acyl-coenzyme A amino acid N-acyltransferase 2 [Source:MGI Symbol;Acc:MGI:2444345]	1	54.3841	42.1004	49.3673	49.0539	-12.2837	-0.31344	Yes	13	71.4322	71.526	67.7971	72.6571	2561.26	-0.196819	0.560665	-0.556228	0.0579269	-0.234341	0.351975	-0.59375	0.00187043
4	129353628	129378116	Zbtb8a	ENSMUSG00000028807	zinc finger and BTB domain containing 8a [Source:MGI Symbol;Acc:MGI:1920930]	1	62.8512	72.9126	64.8839	78.4589	10.0614	13.575	Yes	25	78.3754	78.8605	77.8909	79.4894	58.1592	0.0399842	0.951053	-0.401377	0.458607	-0.502046	0.0978223	-0.943406	0.000226619
7	128523583	128546977	Bag3	ENSMUSG00000030847	BCL2-associated athanogene 3 [Source:MGI Symbol;Acc:MGI:1352493]	1	62.2186	74.122	44.6224	55.1118	11.9034	10.4894	Yes	20	71.1097	71.8241	63.8973	70.6942	238.856	0.0562052	0.901982	-0.334451	0.381219	-0.0337041	0.919399	-0.424361	0.0404519
9	63953076	64022059	Smad6	ENSMUSG00000036867	MAD homolog 6 (Drosophila) [Source:MGI Symbol;Acc:MGI:1336883]	1	66.0589	76.8063	67.6465	68.5649	10.7474	0.91844	Yes	52	70.717	72.5521	68.7609	70.3818	301.694	0.411129	0.0129622	-0.27084	0.289294	0.193073	0.276368	-0.488896	0.000246731
9	77917364	77984519	Elovl5	ENSMUSG00000032349	ELOVL family member 5, elongation of long chain fatty acids (yeast) [Source:MGI Symbol;Acc:MGI:1916051]	1	43.2118	57.3286	41.7221	55.1096	14.1167	13.3875	Yes	54	62.783	63.3904	61.5955	66.823	14457.3	-0.447959	0.106372	-0.345212	0.375365	-0.756805	0.000552749	-0.654058	0.00110025
11	84129672	84401651	Acaca	ENSMUSG00000020532	acetyl-Coenzyme A carboxylase alpha [Source:MGI Symbol;Acc:MGI:108451]	1	39.3182	51.3946	35.7341	43.0811	12.0764	7.34704	Yes	140	81.8244	83.4351	82.3412	84.676	5413.14	-0.293823	0.260126	0.276989	0.424936	-0.957119	1.39916e-07	-0.386307	0.0334178
12	104028769	104044443	Serpina12	ENSMUSG00000041567	serine (or cysteine) peptidase inhibitor, clade A (alpha-1 antiproteinase, antitrypsin), member 12 [Source:MGI Symbol;Acc:MGI:1915304]	1	48.0878	59.9811	51.1074	51.8401	11.8933	0.732696	Yes	13	75.0593	78.9759	76.2773	78.9606	880.032	-0.171638	0.776002	-1.52714	1.00474e-05	-1.78848	1.22391e-09	-3.14398	2.70789e-32
15	76001093	76014336	Fam83h	ENSMUSG00000046761	family with sequence similarity 83, member H [Source:MGI Symbol;Acc:MGI:2145900]	1	88.7444	76.8921	83.9706	76.069	-11.8524	-7.90159	Yes	12	72.9935	72.2536	70.4995	72.7713	411.499	0.221319	0.2666	-0.00383437	0.995208	-0.282843	0.0844101	-0.507996	0.000108664
8	119910841	124345722	Gm20388	ENSMUSG00000092329	predicted gene 20388 [Source:MGI Symbol;Acc:MGI:5141853]	24	56.8193	63.4362	60.0133	61.6894	6.61692	1.67605	NA	3075	75.5836	76.5614	77.0143	77.5752	1124.47	-0.00245407	0.994623	-0.469293	0.0240896	0.593733	0.000115592	0.126894	0.471845
2	174284320	174346744	Gnas	ENSMUSG00000027523	GNAS (guanine nucleotide binding protein, alpha stimulating) complex locus [Source:MGI Symbol;Acc:MGI:95777]	7	56.2585	45.9981	48.1964	52.1908	-10.2604	3.99446	NA	55	67.1575	66.5069	65.5673	66.5741	2445.71	-0.173436	0.28087	0.0788648	0.777443	0.0238998	0.894527	0.2762	0.0103768
X	12036740	12160355	Bcor	ENSMUSG00000040363	BCL6 interacting corepressor [Source:MGI Symbol;Acc:MGI:1918708]	6	38.6937	42.9483	44.6648	41.2642	4.25465	-3.4006	NA	97	53.4063	55.0219	55.3978	54.8153	180.922	0.368419	0.18906	0.0731237	0.904809	0.154525	0.580126	-0.140771	0.564686
7	130162451	133123350	Fgfr2	ENSMUSG00000030849	fibroblast growth factor receptor 2 [Source:MGI Symbol;Acc:MGI:95523]	5	60.9787	67.9721	64.0358	65.6056	6.99346	1.5698	NA	1804	76.9277	77.8569	78.4065	78.6908	1000.32	0.0277442	0.947995	-0.0617863	0.904277	0.039691	0.88486	-0.0498395	0.834613
11	8431652	8664535	Tns3	ENSMUSG00000020422	tensin 3 [Source:MGI Symbol;Acc:MGI:2443012]	5	62.6475	73.683	66.3712	68.1007	11.0354	1.72945	NA	150	81.3037	81.8551	82.6502	82.911	367.848	0.274947	0.204461	0.138773	0.690192	0.556331	0.000520118	0.420157	0.00393082
18	37674335	37841873	Pcdhga11	ENSMUSG00000023036	protocadherin gamma subfamily A, 11 [Source:MGI Symbol;Acc:MGI:1935228]	5	53.2352	45.487	51.8906	55.4397	-7.74813	3.5491	NA	155	49.4554	49.4402	51.8686	52.1671	221.343	0.669954	0.000292887	0.444152	0.0757764	0.620376	0.000573619	0.394574	0.0141123
19	44394451	44407709	Scd1	ENSMUSG00000037071	stearoyl-Coenzyme A desaturase 1 [Source:MGI Symbol;Acc:MGI:98239]	5	52.3277	65.4073	55.0854	71.3325	13.0796	16.2472	NA	15	40.0497	45.7207	37.8639	48.9233	186081	-0.293396	0.683814	1.02418	0.056997	-1.19846	0.00195155	0.119123	0.824046
2	164389393	164405160	Matn4	ENSMUSG00000016995	matrilin 4 [Source:MGI Symbol;Acc:MGI:1328314]	4	45.0587	58.6228	53.9466	55.1969	13.5642	1.25036	NA	18	53.7842	58.2678	57.8251	56.9993	0.264361	0.0401819	NA	-0.0120693	NA	-0.0340512	NA	-0.0863024	NA
3	29951299	30548008	Mecom	ENSMUSG00000027684	MDS1 and EVI1 complex locus [Source:MGI Symbol;Acc:MGI:95457]	4	48.083	54.2592	51.7597	49.7493	6.17617	-2.01042	NA	357	77.0031	78.0169	78.5094	78.6111	67.2395	-0.184915	0.719971	0.131775	0.862956	-0.0929265	0.823481	0.223763	0.492522
5	110879803	111289780	Ttc28	ENSMUSG00000033209	tetratricopeptide repeat domain 28 [Source:MGI Symbol;Acc:MGI:2140873]	4	63.6943	70.3404	63.5543	70.3285	6.64611	6.77422	NA	287	82.8829	83.1704	84.0773	84.3798	77.3938	0.754505	0.00682056	0.439193	0.2778	0.598163	0.024138	0.282851	0.259889
16	87698945	87733346	Bach1	ENSMUSG00000025612	BTB and CNC homology 1 [Source:MGI Symbol;Acc:MGI:894680]	4	59.0681	70.8636	64.522	65.9052	11.7955	1.3832	NA	38	73.0345	74.9216	73.6184	74.6241	1032.49	0.10719	0.659987	-0.223533	0.349456	1.18663	7.98917e-21	0.85591	1.90828e-13
1	129273302	130219278	Thsd7b	ENSMUSG00000042581	thrombospondin, type I, domain containing 7B [Source:MGI Symbol;Acc:MGI:2443925]	3	60.5915	72.3033	67.8441	69.8084	11.7118	1.96427	NA	297	72.4493	74.4161	74.0986	74.3541	0	NA	NA	NA	NA	NA	NA	NA	NA
2	66082766	66124994	Galnt3	ENSMUSG00000026994	No description	3	54.4185	68.6084	63.473	67.2873	14.1899	3.81431	NA	30	73.8451	77.2129	76.7202	77.1083	8.258	0.00987561	0.992783	0.0664977	0.956387	-0.450973	0.369007	-0.39435	0.434155
2	103453849	103485160	Cat	ENSMUSG00000027187	catalase [Source:MGI Symbol;Acc:MGI:88271]	3	40.1292	36.3822	36.7458	40.9966	-3.74703	4.25075	NA	29	51.3139	50.9471	50.7029	51.7698	25069.7	-0.236713	0.118599	0.145079	0.53645	-0.300355	0.0169004	0.081436	0.556151
2	151911210	151945337	Angpt4	ENSMUSG00000027460	angiopoietin 4 [Source:MGI Symbol;Acc:MGI:1336887]	3	71.9255	74.9818	75.3175	73.7128	3.05621	-1.60472	NA	20	76.282	76.5794	77.0061	78.7706	0.479909	-0.297242	NA	-0.0264287	NA	-0.268152	NA	0.00266081	NA
2	174281237	174295436	Nespas	ENSMUSG00000086537	neuroendocrine secretory protein antisense [Source:MGI Symbol;Acc:MGI:1861674]	3	48.5746	35.4513	48.615	53.9963	-13.1233	5.38126	NA	17	57.2129	55.0608	57.1252	58.4106	0	NA	NA	NA	NA	NA	NA	NA	NA
3	27416162	27710439	Fndc3b	ENSMUSG00000039286	fibronectin type III domain containing 3B [Source:MGI Symbol;Acc:MGI:1919257]	3	53.6304	59.3126	56.7773	57.7125	5.68211	0.93518	NA	229	81.552	82.2515	84.0265	84.346	562.209	0.354126	0.12154	-0.351662	0.229983	0.250332	0.234229	-0.455456	0.00647315
3	142701051	142744910	Ccbl2	ENSMUSG00000040213	cysteine conjugate-beta lyase 2 [Source:MGI Symbol;Acc:MGI:2677849]	3	61.8016	46.8426	47.0267	42.9837	-14.959	-4.04298	NA	40	65.6379	63.6358	65.0936	62.6722	9895.72	0.213639	0.56868	0.598441	0.0638485	0.654743	0.00503643	1.03954	1.79052e-07
4	137862237	137965229	Ece1	ENSMUSG00000057530	endothelin converting enzyme 1 [Source:MGI Symbol;Acc:MGI:1101357]	3	60.3464	46.0694	52.9993	50.4136	-14.2769	-2.5857	NA	63	68.895	67.7548	67.3882	68.6351	1618.83	0.0844723	0.741886	0.214748	0.390363	0.0671103	0.732246	0.197385	0.163375
4	150917322	151861876	Camta1	ENSMUSG00000014592	calmodulin binding transcription activator 1 [Source:MGI Symbol;Acc:MGI:2140230]	3	53.7028	67.3547	58.2935	59.0551	13.6519	0.76166	NA	704	76.6573	77.6814	78.1398	78.8328	30.9119	-0.0326229	0.972262	0.0108495	0.994054	0.337588	0.42507	0.38106	0.318587
5	113612354	113650426	Cmklr1	ENSMUSG00000042190	chemokine-like receptor 1 [Source:MGI Symbol;Acc:MGI:109603]	3	60.6111	72.8546	65.2916	69.9919	12.2435	4.70033	NA	28	68.4146	69.162	68.4513	70.3572	45.3327	0.563107	0.134674	0.395694	0.472423	0.15993	0.695375	-0.00748401	0.984526
5	127783491	128433077	Tmem132d	ENSMUSG00000034310	transmembrane protein 132D [Source:MGI Symbol;Acc:MGI:3044963]	3	67.2184	62.0594	60.4453	63.2879	-5.15895	2.84253	NA	361	75.2892	76.6375	76.6826	77.0263	0	NA	NA	NA	NA	NA	NA	NA	NA
7	99153663	99182713	Dgat2	ENSMUSG00000030747	diacylglycerol O-acyltransferase 2 [Source:MGI Symbol;Acc:MGI:1915050]	3	35.5727	24.0282	25.3204	28.0482	-11.5444	2.7278	NA	16	42.1057	37.1672	38.8731	39.7827	10526.6	-0.216686	0.425821	-0.147949	0.715477	-0.0330763	0.907662	0.0356608	0.888624
7	139103638	139213307	Stk32c	ENSMUSG00000015981	serine/threonine kinase 32C [Source:MGI Symbol;Acc:MGI:2385336]	3	57.3511	68.54	63.7225	66.6866	11.1889	2.96417	NA	58	70.2274	72.3239	72.6174	72.9103	3.9873	0.143576	0.870888	0.466698	NA	-0.00651506	0.992544	0.316606	0.520309
8	118283733	119324921	Cdh13	ENSMUSG00000031841	cadherin 13 [Source:MGI Symbol;Acc:MGI:99551]	3	64.4889	76.3613	71.3059	74.9396	11.8724	3.63364	NA	732	79.0664	80.4884	80.4969	80.871	35.4631	0.664799	0.120491	0.322421	0.632844	0.485524	0.202452	0.143147	0.725422
9	101922128	102354693	Ephb1	ENSMUSG00000032537	Eph receptor B1 [Source:MGI Symbol;Acc:MGI:1096337]	3	69.2717	74.0078	69.8275	70.821	4.73609	0.99346	NA	266	75.3722	76.6314	77.2169	77.4903	1.76687	0.0977877	NA	-0.183458	NA	0.218102	NA	-0.0631439	NA
10	77052178	77166548	Col18a1	ENSMUSG00000001435	collagen, type XVIII, alpha 1 [Source:MGI Symbol;Acc:MGI:88451]	3	51.7299	45.2987	47.9484	48.0047	-6.43124	0.056294	NA	68	71.9816	73.3812	73.2837	73.8131	30270.7	-0.0107827	0.972855	-0.058097	0.85774	0.183583	0.185924	0.136269	0.28805
11	60105013	60199197	Rai1	ENSMUSG00000062115	retinoic acid induced 1 [Source:MGI Symbol;Acc:MGI:103291]	3	48.6882	64.0482	60.6249	58.6863	15.3599	-1.93866	NA	44	71.587	73.3749	74.7408	75.4381	109.656	0.476438	0.0595112	0.0687403	0.909482	0.293204	0.234832	-0.114494	0.642604
11	79781979	79872394	9130204K15Rik	ENSMUSG00000086474	RIKEN cDNA 9130204K15 gene [Source:MGI Symbol;Acc:MGI:2441733]	3	50.7196	55.2587	50.7117	54.1086	4.53915	3.39688	NA	61	82.8879	83.4599	83.3118	84.5955	1.8864	-0.132324	NA	-0.0254469	NA	-0.496137	NA	-0.389261	NA
11	115440545	115448270	4933422H20Rik	ENSMUSG00000070332	RIKEN cDNA 4933422H20 gene [Source:MGI Symbol;Acc:MGI:3588186]	3	26.8258	48.1159	33.7074	23.9431	21.2901	-9.76435	NA	8	64.1107	73.0107	67.9445	63.2923	20.7761	0.125484	0.891149	-0.0559246	0.963922	0.5707	0.221371	0.389292	0.41547
11	115447961	115448060	Mir3968	ENSMUSG00000093096	microRNA 3968 [Source:MGI Symbol;Acc:MGI:4950407]	3	26.8258	48.1159	33.7074	23.9431	21.2901	-9.76435	NA	3	26.8258	48.1159	33.7074	23.9431	NA	NA	NA	NA	NA	NA	NA	NA	NA
16	11136592	11176393	Zc3h7a	ENSMUSG00000037965	zinc finger CCCH type containing 7 A [Source:MGI Symbol;Acc:MGI:2445044]	3	41.9419	30.6923	30.8334	29.0213	-11.2497	-1.81201	NA	29	67.6026	65.8792	66.7067	67.5321	1322.58	-0.191219	0.201042	-0.0313324	0.926999	-0.583829	8.79871e-08	-0.423942	2.3657e-05
16	11144125	11144181	mmu-mir-689-2	ENSMUSG00000076258	mmu-mir-689-2 [Source:miRBase;Acc:MI0004655]	3	41.9419	30.6923	30.8334	29.0213	-11.2497	-1.81201	NA	3	41.9419	30.6923	30.8334	29.0213	NA	NA	NA	NA	NA	NA	NA	NA	NA
16	34745210	35002420	Mylk	ENSMUSG00000022836	myosin, light polypeptide kinase [Source:MGI Symbol;Acc:MGI:894806]	3	65.722	80.3557	73.6945	74.7724	14.6336	1.07786	NA	165	81.7324	82.8166	82.8837	83.4	1345.16	-0.0490106	0.893406	-0.176094	0.62143	0.0682629	0.782393	-0.0588204	0.793896
16	55811375	55838899	Nfkbiz	ENSMUSG00000035356	nuclear factor of kappa light polypeptide gene enhancer in B cells inhibitor, zeta [Source:MGI Symbol;Acc:MGI:1931595]	3	62.3635	77.0257	37.0196	62.5701	14.6622	25.5505	NA	28	56.3555	57.6796	52.264	57.6687	210.961	0.599103	0.000291452	-0.136234	0.696814	0.629348	7.17338e-05	-0.105989	0.560786
16	94749266	94997696	Kcnj6	ENSMUSG00000043301	potassium inwardly-rectifying channel, subfamily J, member 6 [Source:MGI Symbol;Acc:MGI:104781]	3	70.3634	71.2654	75.4586	73.5719	0.901946	-1.88671	NA	175	74.2421	75.8377	76.0589	76.3226	0.106393	0.000473182	NA	0.0779256	NA	0.0102788	NA	0.0877312	NA
18	25477632	25753983	Celf4	ENSMUSG00000024268	CUGBP, Elav-like family member 4 [Source:MGI Symbol;Acc:MGI:1932407]	3	65.6663	76.8463	74.4926	69.2134	11.18	-5.27921	NA	172	64.9872	66.9818	67.6578	67.5242	5.7744	-0.370873	0.632295	0.730794	NA	-0.562565	0.223508	0.539101	0.261431
19	7056768	7198061	Macrod1	ENSMUSG00000036278	MACRO domain containing 1 [Source:MGI Symbol;Acc:MGI:2147583]	3	63.2756	67.3847	65.5424	62.3495	4.10908	-3.19295	NA	91	76.619	78.005	78.4928	78.8856	96.348	0.227981	0.603735	0.348781	0.466354	0.429702	0.139918	0.550502	0.0239124
19	25236975	25434496	Kank1	ENSMUSG00000032702	KN motif and ankyrin repeat domains 1 [Source:MGI Symbol;Acc:MGI:2147707]	3	67.896	63.5217	71.3961	71.312	-4.37425	-0.0841	NA	159	77.1368	77.7039	78.5806	78.941	1153.84	-0.0423264	0.888663	-0.197892	0.472976	-0.304412	0.051429	-0.459977	0.000411599
X	12134459	12160346	2900008C10Rik	ENSMUSG00000087271	RIKEN cDNA 2900008C10 gene [Source:MGI Symbol;Acc:MGI:1920187]	3	40.1524	42.934	42.2059	38.0193	2.78159	-4.18661	NA	22	39.8105	40.8732	41.3962	41.064	8.80346	-0.0529741	0.962844	0.11695	0.923338	-0.485652	0.321879	-0.315728	0.552309
1	11414105	11975901	A830018L16Rik	ENSMUSG00000057715	RIKEN cDNA A830018L16 gene [Source:MGI Symbol;Acc:MGI:2444149]	2	61.9273	73.1659	66.433	70.6746	11.2386	4.24169	NA	162	73.296	75.8364	75.1256	75.3822	0	NA	NA	NA	NA	NA	NA	NA	NA
1	33745484	33757794	Bag2	ENSMUSG00000042215	BCL2-associated athanogene 2 [Source:MGI Symbol;Acc:MGI:1891254]	2	54.2081	52.4921	48.7748	48.1292	-1.71597	-0.645606	NA	16	73.9147	74.9208	74.5051	74.4037	63.0148	-0.479921	0.156575	-0.245958	0.654489	0.00296439	0.994993	0.236927	0.42318
1	37026596	37076996	Vwa3b	ENSMUSG00000050122	von Willebrand factor A domain containing 3B [Source:MGI Symbol;Acc:MGI:1918103]	2	25.9326	39.4885	34.0879	34.4803	13.5559	0.39243	NA	35	80.3937	82.4447	81.2019	82.547	9.18137	-0.334466	0.680921	0.582222	0.450111	0.963843	0.0279663	1.88053	2.8509e-06
1	64029447	64122282	Klf7	ENSMUSG00000025959	Kruppel-like factor 7 (ubiquitous) [Source:MGI Symbol;Acc:MGI:1935151]	2	73.2708	74.6573	77.2672	70.9445	1.38642	-6.32267	NA	62	76.7207	78.4581	80.672	79.7262	109.078	0.548858	0.0310393	0.353469	0.35572	0.267479	0.313469	0.0720895	0.794503
1	78310346	78420286	Sgpp2	ENSMUSG00000032908	sphingosine-1-phosphate phosphotase 2 [Source:MGI Symbol;Acc:MGI:3589109]	2	73.7604	84.6681	79.3499	80.4972	10.9077	1.14731	NA	73	76.2217	77.2586	77.6344	78.4761	0.251264	-0.131705	NA	-0.011835	NA	-0.118925	NA	0.000944911	NA
1	84036296	84364180	Pid1	ENSMUSG00000045658	phosphotyrosine interaction domain containing 1 [Source:MGI Symbol;Acc:MGI:2138391]	2	58.9112	73.7173	60.2913	67.0998	14.8062	6.80848	NA	132	77.4617	79.0784	78.4852	79.6148	2089.85	-0.204009	0.207568	-0.116462	0.662749	-0.826779	5.41209e-13	-0.739231	7.7637e-13
1	131176410	131245258	Rassf5	ENSMUSG00000026430	Ras association (RalGDS/AF-6) domain family member 5 [Source:MGI Symbol;Acc:MGI:1926375]	2	54.5196	66.5002	61.649	64.8297	11.9806	3.18071	NA	50	74.5181	76.2221	75.393	76.796	95.7176	0.232409	0.515312	0.476702	0.212306	-0.496112	0.0521796	-0.25182	0.299336
1	151884524	152090320	1700025G04Rik	ENSMUSG00000032666	RIKEN cDNA 1700025G04 gene [Source:MGI Symbol;Acc:MGI:1916649]	2	60.7113	73.467	69.289	67.8582	12.7557	-1.43083	NA	172	83.021	83.6037	83.8574	83.9215	55.0083	0.147418	0.78824	0.193637	0.762537	0.428909	0.175857	0.475129	0.0837252
1	160978606	161003010	Serpinc1	ENSMUSG00000026715	serine (or cysteine) peptidase inhibitor, clade C (antithrombin), member 1 [Source:MGI Symbol;Acc:MGI:88095]	2	35.5112	23.6843	28.9087	26.377	-11.8269	-2.53173	NA	17	66.5115	64.6347	65.8181	65.5601	76940.8	-0.253338	0.161525	0.0248591	0.950115	-0.171704	0.300766	0.106493	0.49817
2	43748824	44395953	Arhgap15	ENSMUSG00000049744	Rho GTPase activating protein 15 [Source:MGI Symbol;Acc:MGI:1923367]	2	68.0168	68.4561	71.8237	69.1276	0.439214	-2.69611	NA	318	78.8746	79.9557	80.7864	81.0209	74.0165	0.408748	0.30922	1.06018	0.00260025	-0.475256	0.153174	0.176172	0.592923
2	71981240	72257474	Rapgef4	ENSMUSG00000049044	Rap guanine nucleotide exchange factor (GEF) 4 [Source:MGI Symbol;Acc:MGI:1917723]	2	44.404	30.821	41.6877	36.8684	-13.583	-4.81933	NA	209	81.0249	81.4762	82.7966	82.9711	1984.63	-0.426159	0.0534511	-0.610809	0.00734759	1.14791	1.72901e-11	0.963264	7.19239e-10
2	76703980	76982547	Ttn	ENSMUSG00000051747	titin [Source:MGI Symbol;Acc:MGI:98864]	2	64.085	75.5159	71.4655	74.4018	11.4309	2.93625	NA	289	84.9148	85.6916	86.0877	86.7897	57.9988	0.206042	0.818987	-0.0762701	0.949063	0.476145	0.34175	0.193833	0.735261
2	84330626	84425411	Calcrl	ENSMUSG00000059588	calcitonin receptor-like [Source:MGI Symbol;Acc:MGI:1926944]	2	60.1992	73.9081	62.6321	62.7097	13.7089	0.077565	NA	41	79.3295	81.6856	80.518	80.2421	1183.12	0.203015	0.280734	0.113538	0.707027	0.259966	0.08129	0.170489	0.224018
2	156420909	156543214	Epb4.1l1	ENSMUSG00000027624	erythrocyte protein band 4.1-like 1 [Source:MGI Symbol;Acc:MGI:103010]	2	69.2701	79.9698	77.4918	76.1423	10.6997	-1.34953	NA	76	79.1575	79.6957	81.3121	80.8769	105.114	0.148807	0.730124	0.35403	0.40129	0.163764	0.601912	0.368987	0.114872
2	162943472	162974522	L3mbtl1	ENSMUSG00000035576	l(3)mbt-like (Drosophila) [Source:MGI Symbol;Acc:MGI:2676663]	2	73.7018	60.8064	74.0848	77.9107	-12.8954	3.82591	NA	23	75.3825	74.1892	76.3922	76.0288	0.173417	-0.00532139	NA	-0.0106337	NA	-0.0502483	NA	-0.0555606	NA
2	179442431	179899373	Cdh4	ENSMUSG00000000305	cadherin 4 [Source:MGI Symbol;Acc:MGI:99218]	2	74.4492	75.0738	78.9915	78.9435	0.62466	-0.04801	NA	295	75.1224	76.2136	76.892	77.0308	13.6083	0.790303	0.165603	0.331909	0.705283	0.983201	0.0206249	0.524807	0.233044
3	84496093	85887516	Arfip1	ENSMUSG00000074513	ADP-ribosylation factor interacting protein 1 [Source:MGI Symbol;Acc:MGI:1277120]	2	71.1472	82.6573	78.0869	81.2635	11.5101	3.17659	NA	743	80.8916	81.8666	82.7021	83.0056	794.12	-0.228356	0.20885	-0.0143483	0.972748	-0.477993	0.000488088	-0.263985	0.046236
3	89520164	89667761	Kcnn3	ENSMUSG00000000794	potassium intermediate/small conductance calcium-activated channel, subfamily N, member 3 [Source:MGI Symbol;Acc:MGI:2153183]	2	65.3919	76.6336	72.8035	74.4502	11.2417	1.64667	NA	103	78.8755	80.6659	81.4209	81.1736	0	NA	NA	NA	NA	NA	NA	NA	NA
3	95676201	95687917	Adamtsl4	ENSMUSG00000015850	ADAMTS-like 4 [Source:MGI Symbol;Acc:MGI:2389008]	2	52.3033	64.6277	62.3209	59.6846	12.3244	-2.6363	NA	10	66.6326	73.5718	71.7203	70.2964	13.722	0.0594073	0.95571	0.292493	0.750668	0.868801	0.044983	1.10189	0.00567311
3	101377125	101463060	Igsf3	ENSMUSG00000042035	immunoglobulin superfamily, member 3 [Source:MGI Symbol;Acc:MGI:1926158]	2	66.9649	80.2219	71.9545	74.8658	13.257	2.91125	NA	67	75.4743	76.5753	77.0454	77.4794	45.1576	-0.0157	0.98276	-0.157043	0.848192	-0.0200939	0.967055	-0.161436	0.677883
3	121459529	121532344	Slc44a3	ENSMUSG00000039865	solute carrier family 44, member 3 [Source:MGI Symbol;Acc:MGI:2384860]	2	46.7047	47.1778	49.3684	47.3225	0.473028	-2.04586	NA	56	82.704	82.5159	83.6169	84.083	183.525	-0.300203	0.23329	0.00695089	0.99348	-0.175662	0.448985	0.131492	0.543406
4	47091909	47123070	Galnt12	ENSMUSG00000039774	No description	2	79.7821	61.7833	67.9618	66.0925	-17.9987	-1.86932	NA	26	78.5017	77.688	79.1526	79.2025	4.74424	-0.240411	0.779713	0.326189	NA	-0.12584	0.830067	0.44076	0.369076
4	58042442	58206859	Svep1	ENSMUSG00000028369	sushi, von Willebrand factor type A, EGF and pentraxin domain containing 1 [Source:MGI Symbol;Acc:MGI:1928849]	2	60.7732	71.4324	67.6647	67.5968	10.6593	-0.067876	NA	114	79.395	80.8145	81.4476	81.8843	23.3077	0.317325	0.641348	0.200345	0.836916	-0.0633626	0.915571	-0.180343	0.715323
4	103619359	104744844	Dab1	ENSMUSG00000028519	disabled homolog 1 (Drosophila) [Source:MGI Symbol;Acc:MGI:108554]	2	60.9842	73.2358	69.9765	67.2411	12.2516	-2.73543	NA	590	80.6247	82.1646	82.045	82.4115	3.02158	-0.0584565	NA	0.437157	NA	0.417393	NA	0.913007	NA
4	105157347	105232764	Ppap2b	ENSMUSG00000028517	phosphatidic acid phosphatase type 2B [Source:MGI Symbol;Acc:MGI:1915166]	2	40.6408	52.264	40.4895	40.2949	11.6233	-0.19456	NA	55	60.2277	61.6189	61.6286	61.7355	1934.83	0.320558	0.0716765	-0.0428638	0.921739	0.358879	0.018539	-0.0045426	0.981762
4	117932154	118134914	St3gal3	ENSMUSG00000028538	ST3 beta-galactoside alpha-2,3-sialyltransferase 3 [Source:MGI Symbol;Acc:MGI:1316659]	2	51.1741	36.3732	46.5084	45.0693	-14.8009	-1.43909	NA	149	81.9427	81.4639	82.9456	83.6904	784.165	-0.00797873	0.981225	-0.0358456	0.933195	-0.184166	0.276243	-0.212033	0.140117
4	119733784	120138045	Hivep3	ENSMUSG00000028634	human immunodeficiency virus type I enhancer binding protein 3 [Source:MGI Symbol;Acc:MGI:106589]	2	77.7776	89.0355	70.8005	72.9157	11.2579	2.11519	NA	198	77.6808	78.8817	79.5441	80.379	22.5164	0.227978	0.753096	-0.0426423	0.969847	0.176585	0.735811	-0.0940351	0.861354
4	124880899	124917800	Epha10	ENSMUSG00000028876	Eph receptor A10 [Source:MGI Symbol;Acc:MGI:3586824]	2	47.9861	59.8505	59.5739	53.7805	11.8644	-5.79339	NA	25	54.6188	55.9661	56.2637	56.0611	0	NA	NA	NA	NA	NA	NA	NA	NA
4	125887851	125922417	2610028E06Rik	ENSMUSG00000085562	RIKEN cDNA 2610028E06 gene [Source:MGI Symbol;Acc:MGI:1919645]	2	30.7744	47.2603	42.7209	39.7243	16.4859	-2.99659	NA	27	65.3414	68.0804	68.6969	68.9831	0	NA	NA	NA	NA	NA	NA	NA	NA
4	129491969	129509746	Gm12979	ENSMUSG00000086336	predicted gene 12979 [Source:MGI Symbol;Acc:MGI:3651303]	2	58.7452	73.4588	71.2867	65.855	14.7136	-5.43171	NA	13	63.818	68.1157	68.6101	65.7135	0	NA	NA	NA	NA	NA	NA	NA	NA
4	130164454	130175122	Tinagl1	ENSMUSG00000028776	tubulointerstitial nephritis antigen-like 1 [Source:MGI Symbol;Acc:MGI:2137617]	2	56.0498	71.5063	68.7735	62.2032	15.4565	-6.57033	NA	10	59.3637	62.355	64.2527	61.4787	286.766	0.0297525	0.939998	-0.108153	0.784787	0.399988	0.0204973	0.262083	0.112573
4	134356372	134383850	Extl1	ENSMUSG00000028838	exostoses (multiple)-like 1 [Source:MGI Symbol;Acc:MGI:1888742]	2	43.4416	59.2036	58.2575	51.9399	15.762	-6.3176	NA	15	69.3385	72.0683	72.3673	72.4913	118.678	0.523772	0.0716692	0.0637068	0.933351	-0.662592	0.0102356	-1.12266	1.39141e-07
4	135541888	135573630	Grhl3	ENSMUSG00000037188	grainyhead-like 3 (Drosophila) [Source:MGI Symbol;Acc:MGI:2655333]	2	75.3077	63.554	67.0615	72.4998	-11.7537	5.43829	NA	25	67.9625	66.6672	68.088	68.5701	3.73357	-0.198523	NA	0.709893	NA	-0.0336587	NA	0.874757	NA
4	137468769	137570630	Hspg2	ENSMUSG00000028763	perlecan (heparan sulfate proteoglycan 2) [Source:MGI Symbol;Acc:MGI:96257]	2	74.3971	58.8781	69.1396	66.0048	-15.519	-3.13478	NA	64	84.7944	84.3561	85.4548	85.9246	1031.59	0.538192	0.0163518	0.417005	0.17297	0.376282	0.0814247	0.255095	0.207811
4	149979475	150009023	H6pd	ENSMUSG00000028980	hexose-6-phosphate dehydrogenase (glucose 1-dehydrogenase) [Source:MGI Symbol;Acc:MGI:2140356]	2	41.5589	27.9881	32.0855	40.7257	-13.5708	8.64016	NA	22	52.4785	49.498	49.6493	50.7533	7427.37	0.0116628	0.979959	-0.128092	0.77171	0.923508	1.93529e-07	0.783754	1.23313e-06
4	152476706	152563183	Nphp4	ENSMUSG00000039577	nephronophthisis 4 (juvenile) homolog (human) [Source:MGI Symbol;Acc:MGI:2384210]	2	64.9098	77.6758	72.325	74.8444	12.766	2.51946	NA	79	78.2272	80.034	79.9515	80.0542	0.376092	-0.0891482	NA	-0.0162427	NA	-0.0253832	NA	0.0475223	NA
4	155086577	155145505	Morn1	ENSMUSG00000029049	MORN repeat containing 1 [Source:MGI Symbol;Acc:MGI:1924116]	2	73.1379	85.6844	67.237	83.6112	12.5465	16.3742	NA	43	80.5419	82.1163	81.3119	83.1043	43.2519	-0.215934	0.678839	-0.440163	0.404579	0.12444	0.758413	-0.0997882	0.802175
5	21810655	21865604	Slc26a5	ENSMUSG00000029015	solute carrier family 26, member 5 [Source:MGI Symbol;Acc:MGI:1933154]	2	66.1108	78.1108	73.3104	72.5077	12	-0.802714	NA	38	77.9894	80.1131	79.9211	79.5296	0	NA	NA	NA	NA	NA	NA	NA	NA
5	24452177	24502047	Agap3	ENSMUSG00000023353	ArfGAP with GTPase domain, ankyrin repeat and PH domain 3 [Source:MGI Symbol;Acc:MGI:2183446]	2	60.4592	60.7458	65.4487	66.85	0.286584	1.40128	NA	32	79.602	80.6271	81.8902	82.1767	354.89	-0.00982056	0.979683	-0.142645	0.666472	0.368104	0.022428	0.23528	0.129089
5	34915915	34923839	A930005I04Rik	ENSMUSG00000051246	RIKEN cDNA A930005I04 gene [Source:MGI Symbol;Acc:MGI:2684990]	2	68.8257	84.746	60.5079	68.8926	15.9203	8.38464	NA	7	80.6137	85.6522	77.7553	82.5255	1.19135	-0.156152	NA	-0.183231	NA	0.0533968	NA	0.0263172	NA
5	38706462	38876812	Clnk	ENSMUSG00000039315	cytokine-dependent hematopoietic cell linker [Source:MGI Symbol;Acc:MGI:1351468]	2	62.4911	75.9784	72.8313	72.3931	13.4873	-0.43819	NA	99	75.8882	78.729	77.8113	78.3286	0.690823	0.12627	NA	-0.0379418	NA	-0.109805	NA	-0.274017	NA
5	64803523	64830129	Klf3	ENSMUSG00000029178	Kruppel-like factor 3 (basic) [Source:MGI Symbol;Acc:MGI:1342773]	2	56.7819	57.6713	56.1442	54.4039	0.889366	-1.74026	NA	29	63.4404	63.4703	62.9429	63.6183	197.988	0.0764792	0.846499	0.133607	0.76443	0.498931	0.0121653	0.556059	0.00138465
5	66016549	66173117	Rbm47	ENSMUSG00000070780	RNA binding motif protein 47 [Source:MGI Symbol;Acc:MGI:2384294]	2	39.1344	39.3794	40.2314	39.9349	0.245007	-0.296477	NA	112	59.3045	59.2924	58.6665	59.9676	1145.79	0.308638	0.0541836	0.0713941	0.828738	0.817228	5.82838e-11	0.579984	3.6786e-07
5	66298861	66618828	Apbb2	ENSMUSG00000029207	amyloid beta (A4) precursor protein-binding, family B, member 2 [Source:MGI Symbol;Acc:MGI:108405]	2	73.4643	87.0887	83.5479	80.5137	13.6245	-3.03417	NA	260	85.0704	85.83	87.0394	86.8787	149.945	0.242071	0.389124	0.508646	0.0597553	0.0959237	0.72479	0.362498	0.0443456
5	90460889	90476603	Alb	ENSMUSG00000029368	albumin [Source:MGI Symbol;Acc:MGI:87991]	2	36.7281	21.5728	29.63	33.0138	-15.1553	3.38381	NA	10	40.0631	32.8989	35.9423	37.748	974709	-0.0634443	0.789934	0.0913216	0.750878	0.0708305	0.67494	0.225596	0.0597408
5	116439272	116591817	Srrm4	ENSMUSG00000063919	serine/arginine repetitive matrix 4 [Source:MGI Symbol;Acc:MGI:1916205]	2	47.3263	59.2657	56.752	56.3843	11.9394	-0.367734	NA	123	70.8351	72.7321	72.7632	73.2096	36.9642	0.273141	0.695171	0.89478	0.0928002	0.29511	0.538225	0.916749	0.00966235
5	121857963	122050102	Cux2	ENSMUSG00000042589	cut-like homeobox 2 [Source:MGI Symbol;Acc:MGI:107321]	2	66.2235	66.65	65.0946	65.3415	0.42651	0.24691	NA	165	80.6206	80.7166	80.0524	80.814	319.483	0.641793	0.28425	-0.103378	0.930871	1.16261	0.00450868	0.417441	0.373628
5	125277087	125341094	Scarb1	ENSMUSG00000037936	scavenger receptor class B, member 1 [Source:MGI Symbol;Acc:MGI:893578]	2	54.4816	43.2095	48.7419	53.5041	-11.2721	4.76212	NA	53	67.8305	67.0926	69.7539	69.4913	1606.12	-0.143893	0.553573	-0.358935	0.102948	0.564343	0.000134894	0.349301	0.0127435
5	134357669	134456716	Gtf2ird1	ENSMUSG00000023079	general transcription factor II I repeat domain-containing 1 [Source:MGI Symbol;Acc:MGI:1861942]	2	75.7055	77.0758	75.0698	74.4364	1.37038	-0.633394	NA	77	84.8592	85.3362	86.2715	86.3728	202.846	0.0871388	0.821588	-0.0132922	0.983428	-0.0180579	0.953253	-0.118489	0.610104
6	84008590	84211060	Dysf	ENSMUSG00000033788	dysferlin [Source:MGI Symbol;Acc:MGI:1349385]	2	46.4186	32.1895	44.3686	35.3427	-14.2291	-9.02592	NA	120	77.6867	78.2394	79.7735	79.7156	127.502	0.363943	0.28425	0.187288	0.735818	0.185339	0.559893	0.00868377	0.979198
6	84101206	84107002	Gm15475	ENSMUSG00000087001	predicted gene 15475 [Source:MGI Symbol;Acc:MGI:3705288]	2	46.4186	32.1895	44.3686	35.3427	-14.2291	-9.02592	NA	5	58.2386	51.0507	59.2016	53.6902	0	NA	NA	NA	NA	NA	NA	NA	NA
6	91684067	91759063	Slc6a6	ENSMUSG00000030096	solute carrier family 6 (neurotransmitter transporter, taurine), member 6 [Source:MGI Symbol;Acc:MGI:98488]	2	44.4975	55.8218	49.8501	46.5809	11.3244	-3.26922	NA	45	71.5237	73.9534	72.8072	72.6307	1648.81	0.110736	0.580286	0.491953	0.000826898	-0.494045	5.27559e-05	-0.112829	0.402198
7	19689484	19692658	Apoc1	ENSMUSG00000040564	apolipoprotein C-I [Source:MGI Symbol;Acc:MGI:88053]	2	31.6008	12.6734	15.8073	24.4529	-18.9274	8.64557	NA	4	25.2384	15.0464	19.6509	23.238	18056.5	0.118847	0.704003	0.0865562	0.850825	0.574325	0.00103963	0.542034	0.000558269
7	26307190	26315088	Cyp2a4	ENSMUSG00000074254	cytochrome P450, family 2, subfamily a, polypeptide 4 [Source:MGI Symbol;Acc:MGI:88596]	2	59.3385	72.5706	38.879	62.1303	13.232	23.2512	NA	7	56.7903	60.6822	47.3524	60.8301	16590.3	0.255741	0.688913	0.108617	0.915115	1.07896	0.0019716	0.931833	0.00476077
7	34674468	34812711	Chst8	ENSMUSG00000060402	carbohydrate (N-acetylgalactosamine 4-0) sulfotransferase 8 [Source:MGI Symbol;Acc:MGI:1916197]	2	64.9782	51.6598	58.832	60.1231	-13.3184	1.29106	NA	101	72.4564	72.6409	73.2115	73.6635	1.32248	-0.134553	NA	0.0313395	NA	-0.109644	NA	0.0562483	NA
7	46240987	46311434	Otog	ENSMUSG00000009487	otogelin [Source:MGI Symbol;Acc:MGI:1202064]	2	60.5703	71.581	65.6929	70.5096	11.0107	4.81674	NA	44	72.7278	75.5375	74.924	74.7424	0	NA	NA	NA	NA	NA	NA	NA	NA
7	59982495	60140219	Snrpn	ENSMUSG00000000948	small nuclear ribonucleoprotein N [Source:MGI Symbol;Acc:MGI:98347]	2	39.9887	63.966	45.9057	53.7707	23.9773	7.86499	NA	49	67.6722	69.6381	68.6867	69.0564	52.3057	0.338827	0.487238	0.455671	0.4379	-0.44273	0.230004	-0.325886	0.336486
7	59995449	60005049	Snurf	ENSMUSG00000095746	SNRPN upstream reading frame [Source:MGI Symbol;Acc:MGI:1891236]	2	39.9887	63.966	45.9057	53.7707	23.9773	7.86499	NA	6	64.0011	73.4272	67.0392	68.8258	10.5035	0.342064	0.650428	0.358308	0.690192	-0.28522	0.596819	-0.268976	0.598775
7	78192362	78578408	Ntrk3	ENSMUSG00000059146	neurotrophic tyrosine kinase, receptor, type 3 [Source:MGI Symbol;Acc:MGI:97385]	2	73.1676	84.0701	78.5089	78.6865	10.9025	0.17758	NA	161	70.3278	71.7363	71.8936	72.3474	0.888006	-0.104575	NA	0.0792817	NA	-0.225476	NA	-0.041619	NA
7	99657804	99711340	Slco2b1	ENSMUSG00000030737	solute carrier organic anion transporter family, member 2b1 [Source:MGI Symbol;Acc:MGI:1351872]	2	72.3556	83.7267	76.3943	77.0229	11.371	0.62856	NA	26	75.9471	78.7788	77.9534	78.919	3767.9	-0.185693	0.420561	0.0130614	0.977978	-0.295754	0.0816	-0.0970004	0.592491
7	109138572	109170308	Lmo1	ENSMUSG00000036111	LIM domain only 1 [Source:MGI Symbol;Acc:MGI:102812]	2	59.5704	74.5841	65.6059	70.32	15.0138	4.71409	NA	23	65.4029	68.1114	66.6617	68.2893	0.281472	-0.0894196	NA	-0.0586176	NA	-0.0299061	NA	0.000895891	NA
7	122288751	122634402	Prkcb	ENSMUSG00000052889	protein kinase C, beta [Source:MGI Symbol;Acc:MGI:97596]	2	77.2913	66.2357	75.5735	76.2577	-11.0556	0.68416	NA	226	77.7316	78.5413	80.6188	80.2364	75.4808	0.871187	0.00435162	1.02405	0.00197119	0.11091	0.786213	0.26377	0.363547
7	127803900	127824549	Stx1b	ENSMUSG00000030806	syntaxin 1B [Source:MGI Symbol;Acc:MGI:1930705]	2	36.4489	25.0048	28.671	27.739	-11.4441	-0.931995	NA	15	67.9829	65.4022	65.2402	66.6226	31.051	0.510202	0.26919	-0.23164	0.783477	-0.303244	0.478243	-1.04509	0.0009267
7	134670687	135173639	Dock1	ENSMUSG00000058325	dedicator of cytokinesis 1 [Source:MGI Symbol;Acc:MGI:2429765]	2	94.0739	81.9101	88.5615	92.062	-12.1638	3.50046	NA	332	90.0762	90.3253	91.4988	91.5286	501.189	-0.142156	0.554514	-0.014433	0.974931	-0.155437	0.399325	-0.0277144	0.895843
7	135537824	135686294	Ptpre	ENSMUSG00000041836	protein tyrosine phosphatase, receptor type, E [Source:MGI Symbol;Acc:MGI:97813]	2	64.7822	64.5537	69.3103	66.4005	-0.22846	-2.90985	NA	103	77.0637	78.4383	80.1566	79.986	49.7503	0.571669	0.0970326	0.113124	0.889602	-0.0610704	0.889323	-0.519616	0.0550336
7	143107254	143427042	Kcnq1	ENSMUSG00000009545	potassium voltage-gated channel, subfamily Q, member 1 [Source:MGI Symbol;Acc:MGI:108083]	2	57.161	28.3759	43.7354	51.2009	-28.7851	7.46555	NA	142	82.3413	82.7576	84.2859	84.6271	33.0143	0.0703404	0.934383	0.101225	0.923515	-0.104812	0.843443	-0.0739272	0.884903
8	14095865	14847680	Dlgap2	ENSMUSG00000047495	discs, large (Drosophila) homolog-associated protein 2 [Source:MGI Symbol;Acc:MGI:2443181]	2	80.6296	79.7719	80.489	80.7481	-0.857655	0.25907	NA	475	77.8821	79.2621	79.3163	79.5724	0	NA	NA	NA	NA	NA	NA	NA	NA
8	33782644	33929841	Rbpms	ENSMUSG00000031586	RNA binding protein gene with multiple splicing [Source:MGI Symbol;Acc:MGI:1334446]	2	72.6288	74.5444	75.5135	70.7243	1.91558	-4.78916	NA	109	70.8231	70.9467	72.1547	71.5514	135.292	0.15959	0.706757	0.0690597	0.915115	1.04382	1.89727e-06	0.953285	1.67953e-06
8	40990914	41133726	Mtus1	ENSMUSG00000045636	mitochondrial tumor suppressor 1 [Source:MGI Symbol;Acc:MGI:2142572]	2	68.1681	57.7991	61.878	60.2902	-10.3691	-1.58786	NA	94	65.6965	67.0384	64.6096	67.3547	2315.45	0.00758066	0.981842	-0.118	0.710295	0.378872	0.0101977	0.253291	0.0682121
8	45934619	45944145	Ccdc110	ENSMUSG00000071104	coiled-coil domain containing 110 [Source:MGI Symbol;Acc:MGI:2685018]	2	54.7326	66.5125	63.5183	58.5242	11.7798	-4.99408	NA	12	81.0764	82.6587	84.2231	83.381	0	NA	NA	NA	NA	NA	NA	NA	NA
8	71676296	71690575	Jak3	ENSMUSG00000031805	Janus kinase 3 [Source:MGI Symbol;Acc:MGI:99928]	2	73.933	61.9849	73.7608	64.2109	-11.948	-9.54986	NA	13	52.3126	47.4218	61.2161	60.5774	157.784	0.680422	0.0259171	0.141276	0.828738	0.482812	0.0945588	-0.0563345	0.876321
8	89027248	89044162	Sall1	ENSMUSG00000031665	sal-like 1 (Drosophila) [Source:MGI Symbol;Acc:MGI:1889585]	2	52.8538	65.1335	72.2199	69.571	12.2796	-2.64883	NA	19	48.5331	50.1553	52.6808	52.27	325.281	-0.0824453	0.768241	0.0661051	0.866424	0.314048	0.0466216	0.462598	0.000468634
8	109990437	109999803	Tat	ENSMUSG00000001670	tyrosine aminotransferase [Source:MGI Symbol;Acc:MGI:98487]	2	37.9779	23.8053	29.1839	23.2107	-14.1726	-5.97321	NA	9	42.6111	36.934	35.6691	40.7731	9496.81	-0.460332	0.409803	0.542033	0.402419	-0.197602	0.68883	0.804763	0.0240145
8	110919922	110972480	St3gal2	ENSMUSG00000031749	ST3 beta-galactoside alpha-2,3-sialyltransferase 2 [Source:MGI Symbol;Acc:MGI:99427]	2	47.7879	35.3845	42.8345	45.3835	-12.4034	2.54897	NA	46	79.3109	78.425	79.232	80.4341	25.9713	0.377563	0.552353	0.0483988	0.964906	0.942042	0.0140476	0.612878	0.107435
8	122282141	122337251	Zfpm1	ENSMUSG00000049577	zinc finger protein, multitype 1 [Source:MGI Symbol;Acc:MGI:1095400]	2	54.5612	64.9845	56.6962	54.4258	10.4233	-2.2704	NA	31	66.4132	69.6057	69.6396	70.8334	257.91	-0.102872	0.794261	-0.0564719	0.925958	0.102966	0.716597	0.149366	0.522316
9	21937033	21948900	BC018242	ENSMUSG00000040563	cDNA sequence BC018242 [Source:MGI Symbol;Acc:MGI:2384575]	2	59.714	44.5372	53.7445	60.6608	-15.1768	6.91629	NA	9	67.4781	63.7454	68.8363	71.1302	7.62185	0.343562	0.670553	0.000663299	NA	0.162517	0.783699	-0.180382	0.756683
9	49504361	49798922	Ncam1	ENSMUSG00000039542	neural cell adhesion molecule 1 [Source:MGI Symbol;Acc:MGI:97281]	2	77.3858	75.7301	74.4999	76.1319	-1.65571	1.63198	NA	167	76.368	77.6405	78.0597	78.5942	3.20558	0.170356	NA	-0.10777	NA	-0.301824	NA	-0.57995	NA
9	58028677	58118823	Ccdc33	ENSMUSG00000037716	coiled-coil domain containing 33 [Source:MGI Symbol;Acc:MGI:1922464]	2	56.6679	56.9796	58.3732	59.9097	0.31174	1.53642	NA	50	68.1737	69.4232	69.9262	70.9673	0	NA	NA	NA	NA	NA	NA	NA	NA
9	58063788	58153996	Stra6	ENSMUSG00000032327	stimulated by retinoic acid gene 6 [Source:MGI Symbol;Acc:MGI:107742]	2	56.6679	56.9796	58.3732	59.9097	0.31174	1.53642	NA	48	70.283	71.3277	73.3442	73.8102	0	NA	NA	NA	NA	NA	NA	NA	NA
9	58823512	58860955	Hcn4	ENSMUSG00000032338	hyperpolarization-activated, cyclic nucleotide-gated K+ 4 [Source:MGI Symbol;Acc:MGI:1298209]	2	65.4368	77.4702	75.0438	75.7566	12.0334	0.71275	NA	25	68.0312	70.4183	73.0088	71.4758	0	NA	NA	NA	NA	NA	NA	NA	NA
9	63646767	63757994	Smad3	ENSMUSG00000032402	MAD homolog 3 (Drosophila) [Source:MGI Symbol;Acc:MGI:1201674]	2	69.5985	83.108	81.4036	79.9406	13.5095	-1.46301	NA	75	77.7301	78.8837	79.0339	78.1735	294.35	0.0316656	0.943062	0.114238	0.798918	0.191631	0.398612	0.274203	0.141433
9	71110659	71168682	Aqp9	ENSMUSG00000032204	aquaporin 9 [Source:MGI Symbol;Acc:MGI:1891066]	2	66.7616	83.2897	75.8223	73.639	16.5282	-2.18333	NA	38	67.2151	67.0687	66.9519	67.2566	8068.54	0.0259407	0.940586	-0.0161466	0.971274	-0.00341505	0.989488	-0.0455023	0.813442
9	74847983	74860134	Gm16551	ENSMUSG00000066477	predicted gene 16551 [Source:MGI Symbol;Acc:MGI:4414971]	2	50.948	61.3421	63.7097	64.5304	10.3941	0.820716	NA	15	48.1286	51.4671	54.356	56.2129	57.0598	-0.189021	0.729106	-0.402036	0.501482	-0.496043	0.143458	-0.709058	0.0168514
9	74848463	74891475	Gm20649	ENSMUSG00000093662	predicted gene 20649 [Source:MGI Symbol;Acc:MGI:5313096]	2	50.948	61.3421	63.7097	64.5304	10.3941	0.820716	NA	38	45.9581	47.7841	49.8677	50.8486	213.3	0.380107	0.496061	-0.3649	0.600001	0.126973	0.797845	-0.618034	0.0773786
9	107399612	107529346	Cacna2d2	ENSMUSG00000010066	calcium channel, voltage-dependent, alpha 2/delta subunit 2 [Source:MGI Symbol;Acc:MGI:1929813]	2	83.8973	72.0171	78.1472	76.0736	-11.8803	-2.07363	NA	79	72.6729	72.3467	74.7254	74.7714	0.0802375	0.0837353	NA	-0.00724561	NA	0.0101801	NA	-0.0808008	NA
9	114511275	114564369	Trim71	ENSMUSG00000079259	tripartite motif-containing 71 [Source:MGI Symbol;Acc:MGI:2685973]	2	43.6742	29.236	39.8252	41.8183	-14.4382	1.99313	NA	47	69.9438	68.7972	71.2455	71.137	0.833839	0.277854	NA	0.112754	NA	0.042438	NA	-0.122663	NA
10	7832470	7870397	Zc3h12d	ENSMUSG00000039981	zinc finger CCCH type containing 12D [Source:MGI Symbol;Acc:MGI:3045313]	2	48.8088	71.2356	63.1428	62.0978	22.4268	-1.04506	NA	27	74.6807	77.3616	76.1034	77.1435	43.51	0.458249	0.409802	0.613602	0.35059	-0.982316	0.0105676	-0.826963	0.0210771
10	42181841	42276755	Foxo3	ENSMUSG00000048756	forkhead box O3 [Source:MGI Symbol;Acc:MGI:1890081]	2	47.9478	61.3155	47.7782	43.9795	13.3677	-3.79867	NA	89	70.1749	71.5188	71.4651	72.1748	970.385	-0.338522	0.0580722	0.0370816	0.931493	0.470293	0.00137136	0.845897	1.02923e-11
10	63024315	63058813	Pbld2	ENSMUSG00000020068	phenazine biosynthesis-like protein domain containing 2 [Source:MGI Symbol;Acc:MGI:1914557]	2	45.428	57.5282	48.069	47.6706	12.1002	-0.398438	NA	26	68.3963	69.9688	67.9077	68.8582	3140.45	-0.154283	0.386585	0.148985	0.528552	0.131449	0.376008	0.434717	5.25524e-05
10	71347763	71433327	Ipmk	ENSMUSG00000060733	inositol polyphosphate multikinase [Source:MGI Symbol;Acc:MGI:1916968]	2	49.4311	49.7088	47.1255	55.1375	0.27771	8.01202	NA	75	73.7523	75.2208	74.6544	76.6628	1229.28	-0.069181	0.866615	-0.0207379	0.972556	1.08682	8.69773e-09	1.13526	1.99179e-11
10	81292963	81319973	Pip5k1c	ENSMUSG00000034902	phosphatidylinositol-4-phosphate 5-kinase, type 1 gamma [Source:MGI Symbol;Acc:MGI:1298224]	2	60.2262	73.9176	68.6298	67.0706	13.6915	-1.5592	NA	20	66.7795	69.4397	68.6067	68.6387	329.983	0.455698	0.00617883	0.265779	0.321032	-0.0278286	0.909489	-0.217748	0.153482
10	81301701	81302917	Gm16315	ENSMUSG00000090230	predicted gene 16315 [Source:MGI Symbol;Acc:MGI:3826564]	2	60.2262	73.9176	68.6298	67.0706	13.6915	-1.5592	NA	3	59.971	70.9446	67.953	64.0846	0.0951132	0.000472747	NA	-0.0933958	NA	0.0961921	NA	0.00232348	NA
10	93247414	93311135	Elk3	ENSMUSG00000008398	ELK3, member of ETS oncogene family [Source:MGI Symbol;Acc:MGI:101762]	2	49.0312	63.6848	58.5378	58.413	14.6536	-0.124827	NA	53	71.5888	72.6845	73.1928	73.6268	131.93	0.263813	0.366253	0.536483	0.0662909	-0.124182	0.659625	0.148488	0.511154
10	119454034	120087261	Grip1	ENSMUSG00000034813	glutamate receptor interacting protein 1 [Source:MGI Symbol;Acc:MGI:1921303]	2	59.459	71.5423	62.6986	67.9287	12.0833	5.23008	NA	530	85.0083	85.9702	86.2052	86.6134	0.367347	0.106248	NA	-0.0193607	NA	0.0783826	NA	-0.0472265	NA
11	3937541	3976778	4930556J24Rik	ENSMUSG00000034493	RIKEN cDNA 4930556J24 gene [Source:MGI Symbol;Acc:MGI:1922592]	2	43.108	60.4434	47.496	55.2445	17.3354	7.74851	NA	22	69.3075	72.3873	70.4289	72.6018	0.160475	0.116471	NA	-0.010345	NA	0.0119661	NA	-0.11485	NA
11	36006656	37235964	Odz2	ENSMUSG00000049336	odd Oz/ten-m homolog 2 (Drosophila) [Source:MGI Symbol;Acc:MGI:1345184]	2	58.8639	71.3308	65.9844	67.4644	12.4669	1.47995	NA	662	74.4042	76.4428	76.079	76.5515	0.0931793	-0.0851797	NA	-0.00748266	NA	-0.0753613	NA	0.00233577	NA
11	62458285	62516293	Pigl	ENSMUSG00000014245	phosphatidylinositol glycan anchor biosynthesis, class L [Source:MGI Symbol;Acc:MGI:2681271]	2	67.3453	86.1237	75.444	74.629	18.7783	-0.81505	NA	36	76.1917	77.2372	76.7447	78.0309	64.1345	0.0359465	0.962298	-0.0501567	0.953424	0.311204	0.39433	0.225101	0.518421
11	62482797	62501704	Gm12278	ENSMUSG00000086310	predicted gene 12278 [Source:MGI Symbol;Acc:MGI:3650383]	2	67.3453	86.1237	75.444	74.629	18.7783	-0.81505	NA	12	77.0828	80.9723	78.2289	78.9376	0.0946203	0.000473182	NA	0.0779256	NA	0.0102788	NA	0.0877312	NA
11	70453983	70459984	Cxcl16	ENSMUSG00000018920	chemokine (C-X-C motif) ligand 16 [Source:MGI Symbol;Acc:MGI:1932682]	2	49.4582	62.2428	54.6427	60.087	12.7846	5.4443	NA	6	65.489	72.8088	68.1902	71.9657	166.138	0.44118	0.097751	0.173359	0.715477	0.329995	0.178154	0.0621747	0.823417
11	72027963	72037509	Aipl1	ENSMUSG00000040554	aryl hydrocarbon receptor-interacting protein-like 1 [Source:MGI Symbol;Acc:MGI:2148800]	2	46.279	57.6703	56.4859	55.3964	11.3913	-1.08945	NA	9	61.8845	65.0957	63.9071	64.7069	0	NA	NA	NA	NA	NA	NA	NA	NA
11	76679808	76698664	Tusc5	ENSMUSG00000046275	tumor suppressor candidate 5 [Source:MGI Symbol;Acc:MGI:3029307]	2	65.7753	77.35	76.6704	72.5489	11.5747	-4.12149	NA	12	75.7427	78.8603	81.0489	78.0423	5.23553	0.384286	0.607677	0.143354	NA	0.659749	0.135343	0.418816	0.399168
11	80880169	81968457	Accn1	ENSMUSG00000020704	amiloride-sensitive cation channel 1, neuronal (degenerin) [Source:MGI Symbol;Acc:MGI:1100867]	2	62.2962	74.8197	65.5929	66.7439	12.5236	1.15099	NA	566	72.4941	73.86	74.3063	74.5077	0	NA	NA	NA	NA	NA	NA	NA	NA
11	87405065	87555823	Tex14	ENSMUSG00000010342	testis expressed gene 14 [Source:MGI Symbol;Acc:MGI:1933227]	2	60.2539	72.7859	65.1541	63.4787	12.532	-1.67536	NA	90	71.0951	72.5299	73.5601	73.4358	6.49088	0.681495	0.286512	0.724189	NA	-0.0665847	0.917796	-0.0238911	0.971222
11	102958300	102964387	2410004I01Rik	ENSMUSG00000085338	RIKEN cDNA 2410004I01 gene [Source:MGI Symbol;Acc:MGI:1916989]	2	48.1004	48.7615	46.7815	47.9633	0.66111	1.18187	NA	6	60.6878	60.9183	60.5713	60.9485	6.95191	-0.0629783	0.954866	0.534417	NA	0.121785	0.844866	0.71918	0.118602
11	103171107	103198901	Fmnl1	ENSMUSG00000055805	formin-like 1 [Source:MGI Symbol;Acc:MGI:1888994]	2	64.9069	65.0659	64.65	66.0764	0.158994	1.42637	NA	21	66.5938	68.8401	69.8787	68.5254	15.892	0.612605	0.308825	0.738112	0.237187	0.847574	0.0478665	0.973081	0.0104712
11	106156256	106160860	Limd2	ENSMUSG00000040699	LIM domain containing 2 [Source:MGI Symbol;Acc:MGI:1915053]	2	45.6038	58.4864	52.6027	53.3498	12.8827	0.747063	NA	5	50.3533	55.4495	54.5275	55.5099	310.438	0.162087	0.651548	0.337905	0.365065	-0.421095	0.0649525	-0.245277	0.263416
11	113043895	113201838	2610035D17Rik	ENSMUSG00000087259	RIKEN cDNA 2610035D17 gene [Source:MGI Symbol;Acc:MGI:1919636]	2	70.898	82.2495	83.5205	80.3091	11.3514	-3.21138	NA	105	76.2582	77.5761	78.177	78.6534	1.08483	0.0331458	NA	0.115834	NA	-0.0585928	NA	0.024095	NA
11	115163341	115181181	Slc9a3r1	ENSMUSG00000020733	solute carrier family 9 (sodium/hydrogen exchanger), member 3 regulator 1 [Source:MGI Symbol;Acc:MGI:1349482]	2	58.2903	45.1795	52.5816	55.8346	-13.1108	3.25299	NA	12	44.6038	40.7877	42.7186	43.4954	2062.37	-0.19062	0.332352	0.191806	0.455858	0.401281	0.00441609	0.783706	1.90648e-11
11	115381916	115396132	Cdr2l	ENSMUSG00000050910	cerebellar degeneration-related protein 2-like [Source:MGI Symbol;Acc:MGI:2684867]	2	66.4411	51.4876	64.1425	58.4983	-14.9534	-5.64421	NA	13	74.8506	71.5866	77.428	75.2235	55.1792	0.147824	0.783625	-0.0455323	0.954274	0.357256	0.273347	0.1639	0.620219
11	116062095	116077961	Unc13d	ENSMUSG00000057948	unc-13 homolog D (C. elegans) [Source:MGI Symbol;Acc:MGI:1917700]	2	61.8571	76.3333	67.3672	68.1593	14.4762	0.79211	NA	12	80.6502	83.2364	84.9095	84.4455	51.0869	0.154305	0.782173	0.613033	0.174055	-0.0610418	0.892989	0.397686	0.17525
11	116171888	116199045	Acox1	ENSMUSG00000020777	acyl-Coenzyme A oxidase 1, palmitoyl [Source:MGI Symbol;Acc:MGI:1330812]	2	43.9949	59.2201	46.444	44.0546	15.2252	-2.38938	NA	19	54.616	58.6882	52.2052	54.8428	32598.1	-0.0536723	0.890192	-0.145249	0.728489	1.21793	1.72059e-12	1.12636	4.87075e-13
11	118489762	118911597	Rbfox3	ENSMUSG00000025576	RNA binding protein, fox-1 homolog (C. elegans) 3 [Source:MGI Symbol;Acc:MGI:106368]	2	67.5553	68.6393	68.954	69.4151	1.08401	0.46108	NA	280	66.3863	67.5376	67.5881	68.646	12.8855	-0.338088	0.65423	-0.257984	0.789513	0.438533	0.367104	0.518637	0.258048
11	119036305	119040969	Cbx8	ENSMUSG00000025578	chromobox homolog 8 (Drosophila Pc class) [Source:MGI Symbol;Acc:MGI:1353589]	2	42.7454	54.7583	55.0703	61.8319	12.013	6.76169	NA	7	25.133	28.2722	30.4577	33.7091	177.25	-0.20603	0.472987	-0.487003	0.0836527	-0.197692	0.387766	-0.478665	0.00800838
12	26306797	26415256	Rnf144a	ENSMUSG00000020642	ring finger protein 144A [Source:MGI Symbol;Acc:MGI:1344401]	2	68.8885	80.7117	71.6316	72.2423	11.8232	0.610641	NA	58	79.5791	80.9301	82.2828	82.1866	122.606	0.302025	0.319888	0.249761	0.593259	-0.561586	0.0179299	-0.613851	0.00235215
12	103728156	103830373	Serpina1b	ENSMUSG00000071178	serine (or cysteine) preptidase inhibitor, clade A, member 1B [Source:MGI Symbol;Acc:MGI:891970]	2	41.4793	29.4733	40.739	33.8512	-12.006	-6.88777	NA	43	73.8336	73.6095	74.3045	74.0472	99559	-0.0758236	0.793265	-0.144626	0.649759	-0.0300685	0.898003	-0.098871	0.570278
12	107910403	108003602	Bcl11b	ENSMUSG00000048251	B cell leukemia/lymphoma 11B [Source:MGI Symbol;Acc:MGI:1929913]	2	66.329	77.3401	72.4545	75.0105	11.0111	2.55598	NA	84	70.1937	71.819	71.913	71.8551	5.36918	0.168579	0.857578	0.394773	NA	-0.253809	0.640496	-0.0276151	0.966066
12	111417430	111431182	1200009I06Rik	ENSMUSG00000021280	RIKEN cDNA 1200009I06 gene [Source:MGI Symbol;Acc:MGI:1921363]	2	69.4945	58.7105	63.1443	68.0455	-10.784	4.90114	NA	15	69.4241	68.3737	68.3657	71.8482	24.1687	-0.291286	0.644653	-0.373885	0.636755	-0.824821	0.0316816	-0.90742	0.01254
13	41763148	41847684	9530008L14Rik	ENSMUSG00000058022	RIKEN cDNA 9530008L14 gene [Source:MGI Symbol;Acc:MGI:1924596]	2	38.6131	49.3399	37.0618	48.1521	10.7268	11.0903	NA	56	82.8821	84.3671	83.9792	85.152	3809.91	-0.120236	0.670418	-0.172623	0.594907	0.276302	0.124737	0.223915	0.17256
13	54192129	54222432	Hrh2	ENSMUSG00000034987	histamine receptor H2 [Source:MGI Symbol;Acc:MGI:108482]	2	36.0703	47.552	43.3218	43.8273	11.4817	0.505585	NA	19	71.167	74.4858	74.4779	75.1978	0.63789	-0.0166755	NA	0.0915817	NA	-0.0670915	NA	0.0411657	NA
13	62836884	62858400	Fbp2	ENSMUSG00000021456	fructose bisphosphatase 2 [Source:MGI Symbol;Acc:MGI:95491]	2	39.8691	52.7958	32.686	36.7418	12.9266	4.05576	NA	18	66.3203	69.6229	66.8986	67.1994	6.01547	0.230593	0.793117	-0.0994844	NA	0.882826	0.0413236	0.552748	0.249108
13	93616891	93637961	Bhmt	ENSMUSG00000074768	betaine-homocysteine methyltransferase [Source:MGI Symbol;Acc:MGI:1339972]	2	43.2897	30.7265	40.5599	38.4348	-12.5632	-2.12508	NA	15	63.1003	60.1593	63.5229	64.4308	107590	-0.457253	0.457501	0.298028	0.730159	-1.8576	3.64974e-07	-1.10231	0.00270081
13	104023439	104109614	Nln	ENSMUSG00000021710	neurolysin (metallopeptidase M3 family) [Source:MGI Symbol;Acc:MGI:1923055]	2	54.8257	35.6179	31.2487	28.1594	-19.2078	-3.08928	NA	53	81.2954	80.3598	81.079	80.6806	888.044	-0.107971	0.580792	-0.00995976	0.977966	0.375894	0.0016384	0.473904	5.07349e-06
13	110395044	110400844	Plk2	ENSMUSG00000021701	polo-like kinase 2 (Drosophila) [Source:MGI Symbol;Acc:MGI:1099790]	2	65.3425	86.3349	84.402	80.882	20.9924	-3.51997	NA	9	58.4413	65.8932	66.7465	65.3416	589.728	-0.366483	0.0128365	-0.271296	0.201584	-0.1834	0.230489	-0.0882127	0.570343
14	46882854	47105817	Samd4	ENSMUSG00000021838	sterile alpha motif domain containing 4 [Source:MGI Symbol;Acc:MGI:1921730]	2	45.8448	65.0004	59.0655	55.6088	19.1555	-3.45667	NA	147	81.2494	82.3171	83.1337	82.9334	65.5405	0.403253	0.309819	0.464041	0.32656	0.320656	0.342088	0.381444	0.172615
14	63145153	63177793	Fdft1	ENSMUSG00000021273	farnesyl diphosphate farnesyl transferase 1 [Source:MGI Symbol;Acc:MGI:102706]	2	46.2086	35.4576	31.7465	31.8406	-10.7509	0.094011	NA	28	57.7037	55.9397	56.1272	56.828	2866.58	0.0507715	0.892537	0.470419	0.0649569	-1.4817	3.24858e-19	-1.06205	1.98553e-12
14	75242287	75283551	Cpb2	ENSMUSG00000021999	carboxypeptidase B2 (plasma) [Source:MGI Symbol;Acc:MGI:1891837]	2	40.8589	53.4376	50.9026	49.1128	12.5787	-1.78982	NA	32	72.8058	75.2218	75.7865	75.7281	8498.79	-0.122201	0.604197	0.310058	0.155672	-0.58389	2.59368e-05	-0.151631	0.316915
14	99298691	99313405	Klf5	ENSMUSG00000005148	Kruppel-like factor 5 [Source:MGI Symbol;Acc:MGI:1338056]	2	36.5227	49.8938	41.5102	45.2062	13.3711	3.69595	NA	18	67.5945	70.6643	68.3734	70.8902	0	NA	NA	NA	NA	NA	NA	NA	NA
14	121035200	121283744	Farp1	ENSMUSG00000025555	FERM, RhoGEF (Arhgef) and pleckstrin domain protein 1 (chondrocyte-derived) [Source:MGI Symbol;Acc:MGI:2446173]	2	77.5866	89.1557	86.8919	88.9216	11.5691	2.02965	NA	189	81.4848	82.198	83.5885	84.1875	112.462	0.0549084	0.904733	-0.080272	0.900779	-0.367774	0.135747	-0.502954	0.015062
15	27730652	28025848	Trio	ENSMUSG00000022263	triple functional domain (PTPRF interacting) [Source:MGI Symbol;Acc:MGI:1927230]	2	69.6475	82.6647	80.4308	80.1541	13.0172	-0.27666	NA	278	83.3632	83.968	85.0793	85.2244	832.548	0.02488	0.923747	0.0668089	0.812289	0.0924027	0.531592	0.134332	0.263589
15	79786352	79834333	Nptxr	ENSMUSG00000022421	neuronal pentraxin receptor [Source:MGI Symbol;Acc:MGI:1920590]	2	52.8864	67.7802	57.8526	62.418	14.8938	4.56541	NA	32	64.5585	65.7385	66.2553	67.53	7.70159	0.742964	0.236687	0.643572	NA	0.617758	0.193391	0.518366	0.287106
15	82147266	82205376	Srebf2	ENSMUSG00000022463	sterol regulatory element binding factor 2 [Source:MGI Symbol;Acc:MGI:107585]	2	33.8251	20.0782	31.5134	31.2931	-13.7469	-0.220245	NA	51	78.0009	78.0143	79.4006	78.4252	420.947	0.196636	0.410176	0.0657419	0.888649	-0.196792	0.317226	-0.327686	0.0353268
15	84076097	84105754	Sult4a1	ENSMUSG00000018865	sulfotransferase family 4A, member 1 [Source:MGI Symbol;Acc:MGI:1888971]	2	74.0909	85.5632	85.555	82.0811	11.4724	-3.47383	NA	22	69.52	72.9458	75.1111	73.6489	8.09276	0.0237856	0.975924	-0.0628571	0.931493	-0.272334	0.364088	-0.358976	0.247677
15	86057695	86137634	Gramd4	ENSMUSG00000035900	GRAM domain containing 4 [Source:MGI Symbol;Acc:MGI:2676308]	2	53.0868	57.3625	57.8587	58.0426	4.27566	0.183823	NA	60	78.9421	81.8058	81.2769	81.6945	123.227	0.297366	0.360413	0.180366	0.742233	-0.491353	0.051504	-0.608353	0.00405173
15	96287518	96404992	Arid2	ENSMUSG00000033237	AT rich interactive domain 2 (ARID, RFX-like) [Source:MGI Symbol;Acc:MGI:1924294]	2	54.706	42.3762	42.4956	44.3041	-12.3298	1.80852	NA	85	82.9868	82.6165	83.3561	84.0239	441.599	0.273099	0.143801	0.103523	0.765324	0.128654	0.489985	-0.0409211	0.832226
15	96994823	97055956	Slc38a4	ENSMUSG00000022464	solute carrier family 38, member 4 [Source:MGI Symbol;Acc:MGI:1916604]	2	44.4497	33.3498	31.667	38.0109	-11.0999	6.34384	NA	63	63.3542	62.3386	60.7861	63.344	23689.1	-0.307604	0.222386	-0.0987676	0.833851	0.0926871	0.721373	0.301523	0.103742
15	100870683	101045929	Scn8a	ENSMUSG00000023033	sodium channel, voltage-gated, type VIII, alpha [Source:MGI Symbol;Acc:MGI:103169]	2	51.1277	64.4622	60.7478	56.6973	13.3345	-4.05056	NA	157	74.4292	76.4671	76.3114	77.3434	7.78723	1.39351	0.00559815	0.158201	NA	-0.228754	0.669244	-1.46406	0.000335026
15	101473478	101479983	Krt86	ENSMUSG00000067614	keratin 86 [Source:MGI Symbol;Acc:MGI:109362]	2	51.3538	66.4829	56.6125	65.1207	15.1291	8.50822	NA	6	59.7095	68.203	65.278	67.9821	0.0973757	0.0862059	NA	-0.00749063	NA	0.0102951	NA	-0.0834015	NA
16	3838975	3839913	Olfr15	ENSMUSG00000059043	olfactory receptor 15 [Source:MGI Symbol;Acc:MGI:106182]	2	59.5277	70.704	64.9382	66.1028	11.1763	1.16457	NA	3	62.4535	69.507	65.0187	66.8836	0	NA	NA	NA	NA	NA	NA	NA	NA
16	17280351	17406314	Pi4ka	ENSMUSG00000041720	phosphatidylinositol 4-kinase, catalytic, alpha polypeptide [Source:MGI Symbol;Acc:MGI:2448506]	2	43.4706	31.2614	35.7889	35.7765	-12.2092	-0.012421	NA	60	78.8328	79.0382	80.1806	80.2503	391.966	0.180663	0.528712	0.358618	0.189945	0.780458	5.67313e-06	0.958412	1.42735e-10
16	17331371	17343575	Serpind1	ENSMUSG00000022766	serine (or cysteine) peptidase inhibitor, clade D, member 1 [Source:MGI Symbol;Acc:MGI:96051]	2	43.4706	31.2614	35.7889	35.7765	-12.2092	-0.012421	NA	8	53.1436	48.3031	51.2489	51.7073	10790.7	-0.165013	0.48605	-0.0189258	0.967275	-0.387015	0.0146386	-0.240928	0.111849
16	89787111	89980080	Tiam1	ENSMUSG00000002489	T cell lymphoma invasion and metastasis 1 [Source:MGI Symbol;Acc:MGI:103306]	2	81.7113	80.0387	81.2432	81.7964	-1.6726	0.553256	NA	205	84.7723	85.4731	85.7669	85.7347	19.0083	0.520093	0.357568	0.918523	0.096035	-0.165474	0.760072	0.232957	0.603505
16	91931237	91962915	D430001F17Rik	ENSMUSG00000087190	RIKEN cDNA D430001F17 gene [Source:MGI Symbol;Acc:MGI:2441973]	2	56.9288	56.7611	51.7227	56.7169	-0.167732	4.99417	NA	29	73.2913	74.533	74.1352	75.5107	0.0671674	-0.077311	NA	-0.00675793	NA	-0.0681132	NA	0.00243982	NA
16	92601467	92826066	Runx1	ENSMUSG00000022952	runt related transcription factor 1 [Source:MGI Symbol;Acc:MGI:99852]	2	64.9178	76.9984	65.7678	66.808	12.0806	1.04019	NA	185	73.5385	74.4161	75.3014	75.6051	10.3064	0.714511	0.241083	0.58805	0.432932	0.381509	0.46145	0.255048	0.622866
16	93583457	93604063	Setd4	ENSMUSG00000022948	SET domain containing 4 [Source:MGI Symbol;Acc:MGI:2136890]	2	60.4357	45.302	37.2927	49.8104	-15.1337	12.5177	NA	22	71.097	70.6636	67.2874	70.1913	405.503	0.354428	0.493344	0.831947	0.0668248	0.140804	0.755999	0.618323	0.0517555
17	8525372	8986648	Pde10a	ENSMUSG00000023868	phosphodiesterase 10A [Source:MGI Symbol;Acc:MGI:1345143]	2	63.6475	75.1859	71.6951	69.3151	11.5384	-2.38002	NA	305	74.1246	75.1881	75.9406	75.9055	17.6226	0.296876	0.682661	0.650861	0.328851	0.0554218	0.927514	0.409406	0.34741
17	12682406	12769664	Igf2r	ENSMUSG00000023830	insulin-like growth factor 2 receptor [Source:MGI Symbol;Acc:MGI:96435]	2	53.5364	50.4516	54.2632	48.933	-3.08473	-5.33018	NA	62	83.3228	83.7101	84.8242	84.656	2299.61	-0.122336	0.409025	0.114624	0.569756	-0.245239	0.0209677	-0.00827957	0.954125
17	12741311	12860122	Airn	ENSMUSG00000078247	antisense Igf2r RNA [Source:MGI Symbol;Acc:MGI:1353471]	2	53.5364	50.4516	54.2632	48.933	-3.08473	-5.33018	NA	72	79.2452	79.8515	81.4491	80.9891	7.31252	-0.102886	0.919295	-0.117276	NA	-0.252999	0.65118	-0.267389	0.620865
17	25809085	25821244	Fbxl16	ENSMUSG00000025738	F-box and leucine-rich repeat protein 16 [Source:MGI Symbol;Acc:MGI:2448488]	2	51.3566	61.8882	59.7439	57.5511	10.5316	-2.19273	NA	9	52.9902	57.1267	59.3629	57.4321	0.78937	0.0987562	NA	-0.214128	NA	0.266784	NA	-0.0461005	NA
17	49456022	49564337	Daam2	ENSMUSG00000040260	dishevelled associated activator of morphogenesis 2 [Source:MGI Symbol;Acc:MGI:1923691]	2	63.5992	77.8495	67.8215	71.9006	14.2502	4.07909	NA	60	75.9106	77.222	76.8699	78.229	39.4972	0.446205	0.387545	0.0679831	0.944923	0.762066	0.0332698	0.383844	0.29392
17	58878808	58991375	2610034M16Rik	ENSMUSG00000024227	RIKEN cDNA 2610034M16 gene [Source:MGI Symbol;Acc:MGI:1916489]	2	67.7667	81.9303	70.7207	73.7181	14.1637	2.99736	NA	55	73.1217	75.8969	76.5333	76.4654	0	NA	NA	NA	NA	NA	NA	NA	NA
17	69156810	69289985	Epb4.1l3	ENSMUSG00000024044	erythrocyte protein band 4.1-like 3 [Source:MGI Symbol;Acc:MGI:103008]	2	58.5134	71.534	56.5711	62.7405	13.0207	6.16949	NA	118	81.9715	83.3465	82.8112	83.3725	39.1348	0.570037	0.214809	0.473877	0.432864	0.274305	0.522661	0.178145	0.655943
18	6935000	7004726	Mkx	ENSMUSG00000061013	mohawk homeobox [Source:MGI Symbol;Acc:MGI:2687286]	2	17.2867	29.7743	32.7074	30.4314	12.4877	-2.27606	NA	42	73.8967	75.1596	75.8937	75.9029	102.053	-0.0426208	0.95296	-0.0254756	0.976968	0.103959	0.801871	0.121104	0.741606
18	54888045	54990180	Zfp608	ENSMUSG00000052713	zinc finger protein 608 [Source:MGI Symbol;Acc:MGI:2442338]	2	58.8387	73.3919	69.632	71.7841	14.5532	2.15209	NA	77	70.9147	72.3982	73.3691	72.9391	56.5326	0.508553	0.196231	-0.0200254	0.983788	-0.225171	0.564776	-0.753749	0.00682644
18	67088336	67226792	Gnal	ENSMUSG00000024524	guanine nucleotide binding protein, alpha stimulating, olfactory type [Source:MGI Symbol;Acc:MGI:95774]	2	52.5485	64.2125	58.0978	58.0865	11.6639	-0.011287	NA	91	69.7964	70.9303	72.0556	72.1577	5.79712	0.218801	0.805167	0.265475	NA	0.489127	0.309023	0.535801	0.267025
18	80253292	80292725	Pqlc1	ENSMUSG00000034006	PQ loop repeat containing 1 [Source:MGI Symbol;Acc:MGI:1914193]	2	28.4479	16.2862	14.5726	16.4332	-12.1617	1.86059	NA	33	71.6748	69.5826	70.1852	71.6922	2603.6	-0.0974819	0.662001	-0.0825083	0.793637	-0.451837	0.000445731	-0.436864	0.000139082
18	80606205	80713071	Nfatc1	ENSMUSG00000033016	nuclear factor of activated T cells, cytoplasmic, calcineurin dependent 1 [Source:MGI Symbol;Acc:MGI:102469]	2	75.624	88.2464	82.326	79.0354	12.6225	-3.29063	NA	99	84.6899	85.4237	85.8776	85.118	59.2368	0.684492	0.0914616	0.350651	0.574606	0.531174	0.139572	0.197333	0.597469
18	84851338	84880401	Cyb5	ENSMUSG00000024646	cytochrome b-5 [Source:MGI Symbol;Acc:MGI:1926952]	2	32.7235	19.1808	24.7567	29.0218	-13.5427	4.26505	NA	27	46.3502	43.5484	44.906	44.9977	19115.7	-0.136027	0.596123	-0.0828768	0.833066	0.402193	0.0124565	0.455343	0.00117248
19	29101375	29143843	Rcl1	ENSMUSG00000024785	RNA terminal phosphate cyclase-like 1 [Source:MGI Symbol;Acc:MGI:1913275]	2	49.9882	33.3258	42.3403	40.7102	-16.6624	-1.63007	NA	41	67.809	66.2975	66.792	68.5339	924.719	-0.129393	0.694797	-0.147792	0.720694	0.386179	0.0508014	0.36778	0.0375054
19	32620005	32667187	Papss2	ENSMUSG00000024899	3'-phosphoadenosine 5'-phosphosulfate synthase 2 [Source:MGI Symbol;Acc:MGI:1330223]	2	46.3511	29.3911	33.1066	37.9729	-16.96	4.86633	NA	37	70.4053	70.3259	69.6085	71.9384	2214.64	-0.00269023	0.994623	0.211691	0.612413	0.306307	0.192682	0.520688	0.00612064
19	34810894	34879455	Pank1	ENSMUSG00000033610	pantothenate kinase 1 [Source:MGI Symbol;Acc:MGI:1922985]	2	62.8809	49.2425	59.0472	59.1068	-13.6384	0.059593	NA	54	69.6886	68.9599	68.5318	69.5558	5919.74	-0.076485	0.773976	-0.222947	0.369916	0.650078	1.72022e-06	0.503616	5.16563e-05
19	46396896	46488804	Sufu	ENSMUSG00000025231	suppressor of fused homolog (Drosophila) [Source:MGI Symbol;Acc:MGI:1345643]	2	74.0202	86.877	76.8582	78.1684	12.8568	1.31018	NA	63	78.815	78.7009	80.1817	80.346	21.83	0.558863	0.286366	0.386633	0.590438	0.380818	0.392774	0.208588	0.631424
19	58235604	58455909	Gfra1	ENSMUSG00000025089	glial cell line derived neurotrophic factor family receptor alpha 1 [Source:MGI Symbol;Acc:MGI:1100842]	2	63.8918	76.6058	75.1826	74.4239	12.714	-0.75875	NA	154	82.3754	82.8183	83.6954	83.8179	2201.45	-0.0621662	0.855192	-0.256103	0.37956	0.718335	7.06714e-06	0.524398	0.000391518
X	7673164	7681251	Magix	ENSMUSG00000031147	MAGI family member, X-linked [Source:MGI Symbol;Acc:MGI:1859644]	2	57.6001	68.3447	66.4708	61.1654	10.7446	-5.3054	NA	8	61.5748	66.0843	64.258	65.4254	300.582	-0.0818043	0.814818	-0.201602	0.589949	-0.476802	0.0111548	-0.5966	0.000265771
X	20658326	20683179	Uba1	ENSMUSG00000001924	ubiquitin-like modifier activating enzyme 1 [Source:MGI Symbol;Acc:MGI:98890]	2	42.179	56.2175	45.9829	44.6911	14.0385	-1.29184	NA	19	69.6234	73.46	73.0417	71.7486	3667.33	-0.17019	0.156702	-0.0880672	0.665563	-0.435826	1.4599e-06	-0.353703	1.68055e-05
X	48519285	48530232	Rab33a	ENSMUSG00000031104	RAB33A, member of RAS oncogene family [Source:MGI Symbol;Acc:MGI:109493]	2	59.4049	43.1847	60.2964	55.7907	-16.2202	-4.50571	NA	10	74.9858	71.7003	75.6615	75.0161	0.283197	0.000419326	NA	0.123161	NA	0.0134529	NA	0.136195	NA
X	52912266	52956943	Phf6	ENSMUSG00000025626	PHD finger protein 6 [Source:MGI Symbol;Acc:MGI:1918248]	2	32.2778	34.7947	28.0162	34.3123	2.51688	6.29613	NA	29	75.1811	74.3535	74.7437	76.1698	173.704	-0.294764	0.235921	-0.296061	0.423614	-0.85394	4.32943e-06	-0.855236	5.87028e-07
X	77761411	77796278	Prkx	ENSMUSG00000035725	protein kinase, X-linked [Source:MGI Symbol;Acc:MGI:1309999]	2	33.9578	48.0625	40.2958	40.2247	14.1048	-0.071085	NA	15	71.7452	74.6821	73.6892	74.3345	69.3362	0.275148	0.504487	0.174489	0.773604	0.372825	0.211195	0.272166	0.321073
X	101429318	101448591	Nono	ENSMUSG00000031311	non-POU-domain-containing, octamer binding protein [Source:MGI Symbol;Acc:MGI:1855692]	2	44.9474	30.2328	38.8206	44.3163	-14.7146	5.49572	NA	16	73.1481	71.0175	72.6181	73.4941	768.35	-0.000677273	0.998176	0.026115	0.946133	0.103397	0.54835	0.130189	0.367505
X	102247381	102252181	Cited1	ENSMUSG00000051159	Cbp/p300-interacting transactivator with Glu/Asp-rich carboxy-terminal domain 1 [Source:MGI Symbol;Acc:MGI:108023]	2	33.7802	51.875	36.2861	41.1265	18.0948	4.84035	NA	4	56.0949	62.7544	59.2539	60.0368	0	NA	NA	NA	NA	NA	NA	NA	NA
X	102252522	102365498	Gm14858	ENSMUSG00000085568	predicted gene 14858 [Source:MGI Symbol;Acc:MGI:3705120]	2	33.7802	51.875	36.2861	41.1265	18.0948	4.84035	NA	55	77.9015	78.9591	80.2493	80.2992	0	NA	NA	NA	NA	NA	NA	NA	NA
X	105797615	105929397	Atrx	ENSMUSG00000031229	alpha thalassemia/mental retardation syndrome X-linked homolog (human) [Source:MGI Symbol;Acc:MGI:103067]	2	33.3778	44.6103	35.9824	39.069	11.2325	3.08655	NA	70	78.8344	79.9703	80.3355	80.976	1988.68	-0.0278495	0.925484	0.149028	0.564124	-0.0644308	0.723801	0.112447	0.43511
X	137115397	137122083	Esx1	ENSMUSG00000023443	extraembryonic, spermatogenesis, homeobox 1 [Source:MGI Symbol;Acc:MGI:1096388]	2	38.4256	26.4667	22.7516	25.9045	-11.9589	3.15291	NA	10	35.3125	31.2256	32.8994	34.0496	0	NA	NA	NA	NA	NA	NA	NA	NA
X	137570608	138846946	Il1rapl2	ENSMUSG00000059203	interleukin 1 receptor accessory protein-like 2 [Source:MGI Symbol;Acc:MGI:1913106]	2	55.4727	67.9677	60.7667	65.9135	12.495	5.14678	NA	368	71.2936	73.117	73.1274	73.2037	0	NA	NA	NA	NA	NA	NA	NA	NA
X	140006805	140062712	Nup62cl	ENSMUSG00000072944	nucleoporin 62 C-terminal like [Source:MGI Symbol;Acc:MGI:2685565]	2	36.0936	55.4016	42.8719	40.0756	19.3081	-2.79635	NA	35	73.7924	76.3676	76.2827	75.2791	39.1694	-0.919417	0.0779692	0.510067	0.426137	1.79228	4.34784e-07	3.22176	1.05861e-21
X	146962513	147197277	Htr2c	ENSMUSG00000041380	5-hydroxytryptamine (serotonin) receptor 2C [Source:MGI Symbol;Acc:MGI:96281]	2	58.6666	69.8827	67.7918	67.8296	11.2161	0.03775	NA	76	64.0721	66.5817	66.9964	66.9265	0	NA	NA	NA	NA	NA	NA	NA	NA
1	6487231	6860940	St18	ENSMUSG00000033740	suppression of tumorigenicity 18 [Source:MGI Symbol;Acc:MGI:2446700]	1	40.5184	50.5263	44.9664	47.7453	10.0079	2.77888	NA	115	72.6067	74.1429	74.0192	74.4441	0.0946203	0.000473182	NA	0.0779256	NA	0.0102788	NA	0.0877312	NA
1	9908638	9942085	6030422M02Rik	ENSMUSG00000046101	RIKEN cDNA 6030422M02 gene [Source:MGI Symbol;Acc:MGI:3045334]	1	55.9698	72.1943	69.8144	71.4783	16.2245	1.66396	NA	16	79.6139	81.6357	83.22	83.3035	5.74749	0.00899189	0.993475	-0.00921632	NA	-0.555101	0.237828	-0.573309	0.227743
1	23761753	23849158	B3gat2	ENSMUSG00000026156	beta-1,3-glucuronyltransferase 2 (glucuronosyltransferase S) [Source:MGI Symbol;Acc:MGI:2389490]	1	64.7805	77.6376	67.4727	60.6451	12.8571	-6.82756	NA	45	73.5675	75.2298	74.5641	74.9516	0	NA	NA	NA	NA	NA	NA	NA	NA
1	36068400	36106446	Hs6st1	ENSMUSG00000045216	heparan sulfate 6-O-sulfotransferase 1 [Source:MGI Symbol;Acc:MGI:1354958]	1	64.0877	51.4896	52.7719	65.263	-12.5981	12.4911	NA	22	59.8395	60.1509	60.2718	62.8327	932.676	-0.0571845	0.776002	0.0106032	0.973949	0.091219	0.500636	0.159007	0.136675
1	63266848	63273120	Gm11608	ENSMUSG00000087561	predicted gene 11608 [Source:MGI Symbol;Acc:MGI:3651337]	1	31.2957	43.5063	29.176	38.1671	12.2106	8.99112	NA	9	32.8151	35.1935	32.8018	35.7825	0	NA	NA	NA	NA	NA	NA	NA	NA
1	64078654	64090782	Gm13748	ENSMUSG00000086836	predicted gene 13748 [Source:MGI Symbol;Acc:MGI:3702115]	1	81.3096	95.4539	91.5905	84.6906	14.1443	-6.89989	NA	9	79.5497	84.6811	85.0621	83.5289	0	NA	NA	NA	NA	NA	NA	NA	NA
1	75210838	75215606	Stk16	ENSMUSG00000026201	serine/threonine kinase 16 [Source:MGI Symbol;Acc:MGI:1313271]	1	45.4198	31.9501	40.4363	44.0793	-13.4697	3.64291	NA	6	30.1335	26.0426	29.8137	30.5805	822.496	-0.0624697	0.855871	-0.228567	0.466574	0.425662	0.0140357	0.259565	0.121458
1	75214974	75219253	Tuba4a	ENSMUSG00000026202	tubulin, alpha 4A [Source:MGI Symbol;Acc:MGI:1095410]	1	45.4198	31.9501	40.4363	44.0793	-13.4697	3.64291	NA	6	23.0152	18.8254	22.5385	22.9227	702.38	-0.206715	0.493699	-0.142323	0.756729	-0.772869	5.01401e-05	-0.708477	4.14523e-05
1	86045863	86055456	2810459M11Rik	ENSMUSG00000026227	RIKEN cDNA 2810459M11 gene [Source:MGI Symbol;Acc:MGI:1920042]	1	26.085	15.6101	21.7822	19.9083	-10.4748	-1.87398	NA	8	54.3369	50.9665	51.6754	52.691	1849.37	0.0726336	0.777007	0.0142648	0.972556	0.0591204	0.758014	0.000751716	0.99674
1	91415984	91459330	Per2	ENSMUSG00000055866	period homolog 2 (Drosophila) [Source:MGI Symbol;Acc:MGI:1195265]	1	23.1589	11.1603	15.1275	16.4249	-11.9986	1.29747	NA	33	67.6152	67.835	66.9828	68.5069	325.616	-0.297809	0.347923	-0.273058	0.478461	1.69126	1.79787e-18	1.71601	5.53652e-22
1	97795114	98095646	Pam	ENSMUSG00000026335	peptidylglycine alpha-amidating monooxygenase [Source:MGI Symbol;Acc:MGI:97475]	1	71.3549	82.8474	74.9597	78.9781	11.4926	4.01842	NA	177	81.8032	82.5724	83.4607	83.5045	1307.74	0.0708838	0.798419	-0.0365095	0.931752	0.258245	0.105538	0.150852	0.328406
1	98031116	98057680	B230216N24Rik	ENSMUSG00000089706	RIKEN cDNA B230216N24 gene [Source:MGI Symbol;Acc:MGI:1925853]	1	71.3549	82.8474	74.9597	78.9781	11.4926	4.01842	NA	17	82.7181	85.1623	84.799	85.6993	4.95855	0.18313	0.841863	0.306804	NA	-0.0918657	0.879735	0.0318083	0.961923
1	115684756	116582026	Cntnap5a	ENSMUSG00000070695	contactin associated protein-like 5A [Source:MGI Symbol;Acc:MGI:3643623]	1	63.6558	75.3264	71.4107	72.5557	11.6706	1.14501	NA	222	70.6364	72.1676	72.3084	72.563	0	NA	NA	NA	NA	NA	NA	NA	NA
1	132113550	132139685	Cdk18	ENSMUSG00000026437	cyclin-dependent kinase 18 [Source:MGI Symbol;Acc:MGI:97518]	1	65.8133	78.3484	72.0438	74.3857	12.5351	2.34194	NA	20	74.0881	75.7467	75.8924	76.8801	49.8723	0.105499	0.871612	0.175529	0.809531	0.612302	0.0650543	0.682332	0.0200605
1	132191436	132257381	Lemd1	ENSMUSG00000079330	LEM domain containing 1 [Source:MGI Symbol;Acc:MGI:1922403]	1	67.6123	77.6607	75.6857	76.1291	10.0484	0.44336	NA	50	68.0219	68.8815	70.9233	70.6529	0	NA	NA	NA	NA	NA	NA	NA	NA
1	132509425	132542940	Cntn2	ENSMUSG00000053024	contactin 2 [Source:MGI Symbol;Acc:MGI:104518]	1	47.5902	59.2734	51.6624	50.7959	11.6832	-0.866538	NA	22	69.1164	70.8705	71.336	71.1842	4.19071	0.446865	0.534951	0.35218	NA	-0.273451	0.590256	-0.368137	0.465599
1	133679029	133690108	Lax1	ENSMUSG00000051998	lymphocyte transmembrane adaptor 1 [Source:MGI Symbol;Acc:MGI:2443362]	1	61.0382	71.2507	65.7739	69.1307	10.2125	3.35674	NA	10	77.524	78.4216	79.8786	81.2668	11.5622	0.581349	0.367169	0.551809	0.476375	0.0478556	0.940446	0.0183149	0.976852
1	134193448	134201231	Mybph	ENSMUSG00000042451	myosin binding protein H [Source:MGI Symbol;Acc:MGI:1858196]	1	75.1686	64.0426	70.3063	69.2423	-11.1261	-1.06401	NA	7	81.8859	75.8585	81.5365	80.2884	0	NA	NA	NA	NA	NA	NA	NA	NA
1	134199223	134235431	Adora1	ENSMUSG00000042429	adenosine A1 receptor [Source:MGI Symbol;Acc:MGI:99401]	1	75.1686	64.0426	70.3063	69.2423	-11.1261	-1.06401	NA	27	75.8481	75.7749	77.1158	77.1317	132.616	0.317098	0.636992	-0.196357	0.835298	0.678473	0.0997311	0.165018	0.737886
1	134754658	134955942	Ppp1r12b	ENSMUSG00000073557	protein phosphatase 1, regulatory (inhibitor) subunit 12B [Source:MGI Symbol;Acc:MGI:1916417]	1	77.2016	87.2595	79.6977	82.7355	10.0579	3.03775	NA	109	86.511	87.7405	88.5109	88.6772	156.127	0.0193033	0.975085	0.0615751	0.928825	0.144379	0.64865	0.186651	0.483827
1	135434580	135585355	Nav1	ENSMUSG00000009418	neuron navigator 1 [Source:MGI Symbol;Acc:MGI:2183683]	1	78.4987	65.419	69.4389	71.7738	-13.0798	2.33491	NA	95	79.3069	79.5877	80.4133	81.068	43.2284	1.2715	0.000126655	0.383737	0.505097	1.13906	0.000331433	0.251305	0.45695
1	136843584	136960427	Nr5a2	ENSMUSG00000026398	nuclear receptor subfamily 5, group A, member 2 [Source:MGI Symbol;Acc:MGI:1346834]	1	26.8519	40.219	37.7494	29.2778	13.3672	-8.47152	NA	94	65.5732	65.9474	66.8706	67.3608	637.142	0.141148	0.416434	0.0916121	0.736449	0.0212828	0.909448	-0.0282535	0.86036
1	152516759	152766351	Rgl1	ENSMUSG00000026482	ral guanine nucleotide dissociation stimulator,-like 1 [Source:MGI Symbol;Acc:MGI:107484]	1	76.7846	86.9539	78.8736	79.988	10.1693	1.1144	NA	186	79.7287	80.3199	80.7491	80.9942	423.71	0.467953	0.011406	0.309157	0.257277	0.195944	0.327723	0.0371487	0.869289
1	155212474	155232724	BC034090	ENSMUSG00000033722	cDNA sequence BC034090 [Source:MGI Symbol;Acc:MGI:2672904]	1	65.7819	76.7246	73.5266	70.377	10.9428	-3.14959	NA	15	75.9883	77.2241	76.4847	77.0715	3.18581	0.374653	NA	0.263134	NA	0.228008	NA	0.116488	NA
1	155778155	155812883	Qsox1	ENSMUSG00000033684	quiescin Q6 sulfhydryl oxidase 1 [Source:MGI Symbol;Acc:MGI:1330818]	1	42.5498	55.2538	38.0549	40.2498	12.704	2.19488	NA	21	62.0005	63.6098	62.4165	63.987	5677.17	-0.156338	0.241083	-0.138429	0.451835	-0.282101	0.00512843	-0.264192	0.00325056
1	164115264	164150026	Selp	ENSMUSG00000026580	selectin, platelet [Source:MGI Symbol;Acc:MGI:98280]	1	57.183	69.5514	60.3259	62.8336	12.3685	2.50761	NA	26	74.258	74.6909	73.8981	75.1388	15.6086	0.694931	0.271939	0.572318	0.462848	0.0283252	0.965476	-0.0942878	0.882427
1	170960558	170976547	Fcgr2b	ENSMUSG00000026656	Fc receptor, IgG, low affinity IIb [Source:MGI Symbol;Acc:MGI:95499]	1	68.7836	78.8545	69.6417	70.9429	10.0709	1.30116	NA	10	70.8466	74.0077	72.7675	72.4365	382.273	0.718448	3.18389e-05	0.510313	0.0228386	0.77401	4.2046e-06	0.565875	0.00015089
1	171213970	171220701	Nr1i3	ENSMUSG00000005677	nuclear receptor subfamily 1, group I, member 3 [Source:MGI Symbol;Acc:MGI:1346307]	1	36.2295	24.9127	32.9333	29.318	-11.3168	-3.61532	NA	8	54.9635	50.2568	50.4556	50.2148	7936.83	0.0670461	0.866615	0.0394514	0.945228	1.08601	3.66103e-09	1.05841	1.59376e-10
1	171917537	171943868	Slamf6	ENSMUSG00000015314	SLAM family member 6 [Source:MGI Symbol;Acc:MGI:1353620]	1	59.1785	71.3301	68.0698	65.8576	12.1515	-2.21216	NA	14	76.2592	78.2611	76.1491	76.9283	6.20314	0.595856	0.373503	0.433572	NA	-0.0732083	0.909815	-0.235493	0.672923
1	175059736	175491130	Rgs7	ENSMUSG00000026527	regulator of G protein signaling 7 [Source:MGI Symbol;Acc:MGI:1346089]	1	71.4656	81.7418	78.1212	77.5015	10.2762	-0.61974	NA	133	75.3465	77.3005	77.1941	77.4332	0.768871	-0.282387	NA	0.0170639	NA	-0.292275	NA	0.00717597	NA
1	178951960	179518041	Smyd3	ENSMUSG00000055067	SET and MYND domain containing 3 [Source:MGI Symbol;Acc:MGI:1916976]	1	71.2253	82.1776	80.6747	80.7975	10.9524	0.12276	NA	432	87.0803	87.5243	88.7238	88.974	124.87	-0.0708794	0.872839	0.0059026	0.994977	-0.091419	0.767047	-0.014637	0.963376
1	180165238	180199602	Adck3	ENSMUSG00000026489	aarF domain containing kinase 3 [Source:MGI Symbol;Acc:MGI:1914676]	1	52.7195	39.2352	48.8247	46.5844	-13.4843	-2.24033	NA	23	55.5814	54.5064	53.1017	56.1847	12408.6	-0.630767	0.000158004	0.21371	0.498567	-1.61289	6.64515e-27	-0.768409	6.21728e-08
1	180227004	180263438	Psen2	ENSMUSG00000010609	presenilin 2 [Source:MGI Symbol;Acc:MGI:109284]	1	35.0913	47.27	43.3081	41.5445	12.1787	-1.76361	NA	25	63.2492	64.9966	64.3741	64.4821	4643.9	-0.250327	0.386127	-0.0710202	0.898966	-1.09273	4.79498e-09	-0.913419	8.34747e-08
1	180432387	180483504	6330403A02Rik	ENSMUSG00000053963	RIKEN cDNA 6330403A02 gene [Source:MGI Symbol;Acc:MGI:2138735]	1	65.946	77.2183	68.8216	73.647	11.2722	4.82543	NA	37	68.794	69.8052	70.3162	71.3814	5.85068	0.14459	0.880095	0.583512	NA	-0.176094	0.762371	0.262827	0.631056
1	184786776	184811313	Mosc1	ENSMUSG00000026621	MOCO sulphurase C-terminal domain containing 1 [Source:MGI Symbol;Acc:MGI:1913362]	1	30.7098	18.5906	23.2924	22.667	-12.1191	-0.625494	NA	19	67.3714	66.5562	65.3253	68.2414	8915.73	-0.309539	0.117672	-0.127822	0.715193	0.0421884	0.858107	0.223905	0.158555
1	184871926	184883218	C130074G19Rik	ENSMUSG00000039349	RIKEN cDNA C130074G19 gene [Source:MGI Symbol;Acc:MGI:2444831]	1	38.7054	26.4203	31.8239	37.9939	-12.2851	6.16998	NA	10	50.3323	47.558	52.5532	52.2378	2134.39	0.0626058	0.876348	0.0796367	0.884487	0.0193057	0.950111	0.0363366	0.894156
1	188262023	188965041	Ush2a	ENSMUSG00000026609	Usher syndrome 2A (autosomal recessive, mild) homolog (human) [Source:MGI Symbol;Acc:MGI:1341292]	1	62.9257	74.4504	59.7565	61.3725	11.5247	1.61595	NA	426	81.6589	82.9548	83.4116	83.4624	5.96806	0.739878	0.230398	0.579809	NA	-0.174429	0.751591	-0.334498	0.517907
1	189728268	189876695	Ptpn14	ENSMUSG00000026604	protein tyrosine phosphatase, non-receptor type 14 [Source:MGI Symbol;Acc:MGI:102467]	1	19.9848	32.0032	23.7286	23.2458	12.0184	-0.482815	NA	136	79.1679	80.2301	79.9458	80.1963	68.2156	0.391377	0.402596	0.390907	0.501089	0.486397	0.164524	0.485927	0.116097
1	190118038	190170680	Prox1	ENSMUSG00000010175	prospero-related homeobox 1 [Source:MGI Symbol;Acc:MGI:97772]	1	64.3973	79.0696	80.9196	84.4588	14.6723	3.53917	NA	44	69.6024	70.1075	72.4436	73.7467	1226.68	0.264989	0.13397	0.135674	0.636755	0.601248	7.33767e-06	0.471933	0.000106714
1	190947648	190979296	Vash2	ENSMUSG00000037568	vasohibin 2 [Source:MGI Symbol;Acc:MGI:2444826]	1	81.9548	95.2222	80.4055	87.0111	13.2674	6.6056	NA	27	82.2381	82.2385	82.1155	84.0102	0.0931793	-0.0851797	NA	-0.00748266	NA	-0.0753613	NA	0.00233577	NA
1	192190784	192510159	Kcnh1	ENSMUSG00000058248	potassium voltage-gated channel, subfamily H (eag-related), member 1 [Source:MGI Symbol;Acc:MGI:1341721]	1	34.0396	44.3737	45.0569	41.6095	10.334	-3.44734	NA	144	77.1912	78.2267	79.3721	80.1628	0	NA	NA	NA	NA	NA	NA	NA	NA
2	5951469	6056703	Upf2	ENSMUSG00000043241	UPF2 regulator of nonsense transcripts homolog (yeast) [Source:MGI Symbol;Acc:MGI:2449307]	1	86.2579	75.1238	81.1317	80.9894	-11.1341	-0.14226	NA	61	86.1382	86.2579	87.5618	87.8593	233.794	0.0847284	0.779993	0.166524	0.609854	0.102902	0.632746	0.184697	0.269234
2	10339283	10374041	Gm13261	ENSMUSG00000086748	predicted gene 13261 [Source:MGI Symbol;Acc:MGI:3650831]	1	79.4265	89.7278	85.2846	85.8739	10.3013	0.58933	NA	32	57.2616	58.4153	59.0384	59.4742	0	NA	NA	NA	NA	NA	NA	NA	NA
2	26186729	26191678	Gm13553	ENSMUSG00000085545	predicted gene 13553 [Source:MGI Symbol;Acc:MGI:3650620]	1	73.02	83.3032	78.9978	80.4095	10.2831	1.41162	NA	6	77.7574	83.6053	80.8589	82.246	0	NA	NA	NA	NA	NA	NA	NA	NA
2	27079379	27108981	Adamtsl2	ENSMUSG00000036040	ADAMTS-like 2 [Source:MGI Symbol;Acc:MGI:1925044]	1	61.2493	72.7718	71.6447	73.58	11.5224	1.93522	NA	17	75.6855	76.2425	78.3067	79.806	136.977	-0.180443	0.738466	-0.185113	0.792817	-0.0258123	0.954031	-0.0304815	0.942605
2	27188393	27248337	Sardh	ENSMUSG00000009614	sarcosine dehydrogenase [Source:MGI Symbol;Acc:MGI:2183102]	1	72.4395	61.4993	70.4718	72.5302	-10.9402	2.05833	NA	34	76.1841	76.7495	76.9849	77.8676	16518.2	-0.604426	0.000353701	-0.111104	0.777137	-0.0618693	0.79235	0.431452	0.00408567
2	28192992	28230736	Olfm1	ENSMUSG00000026833	olfactomedin 1 [Source:MGI Symbol;Acc:MGI:1860437]	1	49.4788	62.8492	60.3548	59.8469	13.3704	-0.50791	NA	26	68.4212	70.889	70.19	71.0024	35.4609	0.525407	0.306051	0.36031	0.610426	0.426504	0.311593	0.261407	0.520635
2	28700164	28813165	Ak8	ENSMUSG00000026807	adenylate kinase 8 [Source:MGI Symbol;Acc:MGI:1916120]	1	56.8657	68.6455	61.0516	67.4147	11.7798	6.36311	NA	87	75.6758	77.0119	77.318	78.5768	0.181581	-0.0607368	NA	0.0483716	NA	-0.0489273	NA	0.0601811	NA
2	28955373	29055064	1700101E01Rik	ENSMUSG00000079502	RIKEN cDNA 1700101E01 gene [Source:MGI Symbol;Acc:MGI:2685669]	1	64.9115	53.6601	60.7465	66.3592	-11.2514	5.61266	NA	77	77.9407	78.5365	79.311	80.6104	0.943914	0.0693099	NA	0.242396	NA	0.206156	NA	0.379242	NA
2	30595040	30608943	Cstad	ENSMUSG00000047363	CSA-conditional, T cell activation-dependent protein [Source:MGI Symbol;Acc:MGI:1925867]	1	56.0825	71.2016	51.3569	60.4617	15.119	9.10478	NA	11	67.6325	71.3195	70.1799	71.1676	0.402026	0.000625088	NA	0.174853	NA	0.0191335	NA	0.193362	NA
2	31470207	31520672	Ass1	ENSMUSG00000076441	argininosuccinate synthetase 1 [Source:MGI Symbol;Acc:MGI:88090]	1	59.7903	45.6398	48.1443	56.3829	-14.1505	8.23863	NA	32	62.7197	61.6786	64.9034	67.0393	28351.5	-0.513313	0.062709	0.762515	0.00670333	-0.729436	0.00124751	0.546391	0.00939836
2	32236590	32255005	Pomt1	ENSMUSG00000039254	protein-O-mannosyltransferase 1 [Source:MGI Symbol;Acc:MGI:2138994]	1	55.7833	67.3595	58.3303	68.0409	11.5762	9.71067	NA	16	71.0287	73.0343	71.8541	73.6491	325.214	-0.217182	0.388854	-0.212638	0.555203	-0.758824	1.08619e-05	-0.754281	1.36863e-06
2	32255002	32260159	Uck1	ENSMUSG00000002550	uridine-cytidine kinase 1 [Source:MGI Symbol;Acc:MGI:98904]	1	55.7833	67.3595	58.3303	68.0409	11.5762	9.71067	NA	5	56.8771	61.9646	57.7913	62.5896	1595.66	-0.129956	0.827269	-0.381293	0.501089	-0.29597	0.416174	-0.547307	0.0625571
2	32414487	32451445	Slc25a25	ENSMUSG00000026819	solute carrier family 25 (mitochondrial carrier, phosphate carrier), member 25 [Source:MGI Symbol;Acc:MGI:1915913]	1	51.8667	35.3651	41.3576	45.7679	-16.5016	4.41024	NA	24	59.2854	59.7398	61.4373	61.9363	6703.52	0.0461078	0.961411	-0.185993	0.847544	0.654711	0.11054	0.422609	0.308633
2	32646595	32682669	Eng	ENSMUSG00000026814	endoglin [Source:MGI Symbol;Acc:MGI:95392]	1	66.8765	82.7898	76.9233	74.6552	15.9134	-2.26808	NA	28	78.2726	80.4298	78.7952	79.258	284.967	0.834054	0.00139807	0.827148	0.00606747	0.446136	0.0998602	0.43923	0.0611592
2	49619298	49774778	Kif5c	ENSMUSG00000026764	kinesin family member 5C [Source:MGI Symbol;Acc:MGI:1098269]	1	63.9998	74.3886	67.9984	66.8322	10.3888	-1.16618	NA	116	77.294	78.5178	78.4514	79.1893	5.98686	0.316524	0.700221	0.0428033	NA	0.172233	0.76669	-0.101488	0.873989
2	51924448	51935163	Rbm43	ENSMUSG00000036249	RNA binding motif protein 43 [Source:MGI Symbol;Acc:MGI:1918934]	1	43.7687	55.8948	44.82	50.9032	12.1261	6.08323	NA	10	80.0085	81.1852	80.0697	80.5383	58.6529	0.186493	0.725237	0.59912	0.239204	-0.987418	0.0014171	-0.57479	0.0478535
2	58045113	58052864	Ermn	ENSMUSG00000026830	ermin, ERM-like protein [Source:MGI Symbol;Acc:MGI:1925017]	1	66.3214	76.83	71.0919	69.3911	10.5086	-1.7008	NA	8	70.9386	74.5958	74.7962	73.4646	0	NA	NA	NA	NA	NA	NA	NA	NA
2	58129137	58195532	Cytip	ENSMUSG00000026832	cytohesin 1 interacting protein [Source:MGI Symbol;Acc:MGI:2183535]	1	77.2758	88.2603	73.1725	78.8222	10.9845	5.64964	NA	37	78.1974	80.7322	77.7703	79.9286	60.0968	0.705388	0.110367	0.187306	0.817002	1.0715	0.00157212	0.553414	0.102166
2	71719417	71730966	Gm1631	ENSMUSG00000064263	predicted gene 1631 [Source:MGI Symbol;Acc:MGI:2686477]	1	51.39	62.2782	58.5417	62.8932	10.8882	4.35146	NA	8	75.781	77.2909	79.6217	80.9823	0	NA	NA	NA	NA	NA	NA	NA	NA
2	74711929	74748274	Hoxd3	ENSMUSG00000079277	homeobox D3 [Source:MGI Symbol;Acc:MGI:96207]	1	24.9388	12.6817	32.0613	26.2942	-12.2571	-5.76704	NA	34	14.0732	13.7704	16.4779	17.9111	1.71283	0.583519	NA	-0.019199	NA	-0.101379	NA	-0.704097	NA
2	74721978	74729160	Hoxd4	ENSMUSG00000042464	homeobox D4 [Source:MGI Symbol;Acc:MGI:96208]	1	24.9388	12.6817	32.0613	26.2942	-12.2571	-5.76704	NA	10	17.1928	16.0864	21.892	21.6662	2.45856	0.474602	NA	-0.0466311	NA	-0.258411	NA	-0.779644	NA
2	91082390	91115756	Sfpi1	ENSMUSG00000002111	SFFV proviral integration 1 [Source:MGI Symbol;Acc:MGI:98282]	1	75.6465	88.1795	80.5778	81.259	12.533	0.681191	NA	23	73.7866	77.0691	76.178	78.0053	48.6322	0.942782	0.0163537	0.55104	0.347204	0.319747	0.453828	-0.0719956	0.877739
2	91625320	91636414	F2	ENSMUSG00000027249	coagulation factor II [Source:MGI Symbol;Acc:MGI:88380]	1	34.1717	20.1354	26.4884	32.3222	-14.0364	5.83386	NA	10	62.1083	57.9207	61.6704	63.3958	32061.9	-0.0427064	0.88943	-0.0906947	0.798918	0.149061	0.409122	0.101072	0.548546
2	101950203	102186385	Ldlrad3	ENSMUSG00000048058	low density lipoprotein receptor class A domain containing 3 [Source:MGI Symbol;Acc:MGI:2138856]	1	64.4184	52.8508	63.8275	58.5034	-11.5676	-5.32414	NA	168	82.8025	83.192	84.4144	84.2807	97.2233	0.316736	0.409803	0.25896	0.636993	-0.0792643	0.840545	-0.13704	0.661411
2	102550012	102643041	Pamr1	ENSMUSG00000027188	peptidase domain containing associated with muscle regeneration 1 [Source:MGI Symbol;Acc:MGI:2445082]	1	63.0618	73.8523	68.2059	69.3019	10.7905	1.09597	NA	45	80.0132	81.2254	81.5879	81.2444	139.408	0.198231	0.570488	0.0257049	0.968149	0.176724	0.520422	0.00419846	0.988537
2	102658659	102790784	Slc1a2	ENSMUSG00000005089	solute carrier family 1 (glial high affinity glutamate transporter), member 2 [Source:MGI Symbol;Acc:MGI:101931]	1	70.1791	83.2181	81.9554	83.4005	13.039	1.4451	NA	69	75.1006	76.0606	77.3436	77.0392	2032	-0.194056	0.696453	0.487185	0.288464	0.633288	0.0282682	1.31453	4.0474e-08
2	103411688	103450989	Elf5	ENSMUSG00000027186	E74-like factor 5 [Source:MGI Symbol;Acc:MGI:1335079]	1	53.7572	41.4918	49.7724	46.7439	-12.2654	-3.0285	NA	29	73.7255	73.9148	74.522	75.4138	0.0802375	0.0837353	NA	-0.00724561	NA	0.0101801	NA	-0.0808008	NA
2	105536080	105670330	Pax6os1	ENSMUSG00000086029	Pax6 opposite strand transcript 1 [Source:MGI Symbol;Acc:MGI:3028033]	1	41.0359	51.1562	50.9095	48.9693	10.1203	-1.9402	NA	67	60.837	61.46	62.5548	61.6809	0	NA	NA	NA	NA	NA	NA	NA	NA
2	113327736	113716767	Fmn1	ENSMUSG00000044042	formin 1 [Source:MGI Symbol;Acc:MGI:101815]	1	72.6835	82.9687	82.2562	81.7222	10.2853	-0.534054	NA	188	79.1499	79.6194	80.7575	80.7561	312.637	0.365292	0.14275	0.593816	0.0243523	-0.317846	0.156879	-0.0893209	0.708262
2	113387107	113441094	Gm13963	ENSMUSG00000085448	predicted gene 13963 [Source:MGI Symbol;Acc:MGI:3650832]	1	72.6835	82.9687	82.2562	81.7222	10.2853	-0.534054	NA	26	71.4704	73.1772	74.5847	73.8762	0.0931793	-0.0851797	NA	-0.00748266	NA	-0.0753613	NA	0.00233577	NA
2	113400459	113410250	Gm13965	ENSMUSG00000085508	predicted gene 13965 [Source:MGI Symbol;Acc:MGI:3650828]	1	72.6835	82.9687	82.2562	81.7222	10.2853	-0.534054	NA	6	75.3635	79.4484	79.9931	78.8477	0	NA	NA	NA	NA	NA	NA	NA	NA
2	114013563	114068324	A530058N18Rik	ENSMUSG00000092201	RIKEN cDNA A530058N18 gene [Source:MGI Symbol;Acc:MGI:2444858]	1	66.6064	77.3964	65.9995	68.7843	10.7899	2.78477	NA	29	73.3848	73.8909	74.5517	75.3915	0.913276	-0.378449	NA	-0.0556832	NA	-0.447228	NA	-0.124462	NA
2	114047282	114053548	Actc1	ENSMUSG00000068614	actin, alpha, cardiac muscle 1 [Source:MGI Symbol;Acc:MGI:87905]	1	66.6064	77.3964	65.9995	68.7843	10.7899	2.78477	NA	6	82.4819	85.9078	82.9002	82.1657	84.6735	-0.110287	0.763031	-0.101858	0.794964	0.027876	0.91193	0.0363045	0.894572
2	114054335	114064868	C130080G10Rik	ENSMUSG00000092397	RIKEN cDNA C130080G10 gene [Source:MGI Symbol;Acc:MGI:4844008]	1	66.6064	77.3964	65.9995	68.7843	10.7899	2.78477	NA	8	73.6634	75.8634	74.8068	75.5943	1.14272	-0.454108	NA	-0.14034	NA	-0.437078	NA	-0.123311	NA
2	118663303	118698020	Pak6	ENSMUSG00000074923	p21 protein (Cdc42/Rac)-activated kinase 6 [Source:MGI Symbol;Acc:MGI:2679420]	1	60.6448	50.4149	56.8476	61.0413	-10.2299	4.19371	NA	19	66.4999	65.9905	68.2235	67.7803	1.35748	-0.256164	NA	-0.0185729	NA	-0.212485	NA	0.0251056	NA
2	124089969	124667770	Sema6d	ENSMUSG00000027200	sema domain, transmembrane domain (TM), and cytoplasmic domain, (semaphorin) 6D [Source:MGI Symbol;Acc:MGI:2387661]	1	73.4795	85.0631	72.535	73.3479	11.5836	0.812896	NA	267	78.198	79.4303	79.9828	80.242	390.295	0.428211	0.012702	0.310964	0.191671	0.409253	0.00999345	0.292005	0.0418872
2	125627447	125724148	Shc4	ENSMUSG00000035109	SHC (Src homology 2 domain containing) family, member 4 [Source:MGI Symbol;Acc:MGI:2655364]	1	64.6021	79.3689	65.9927	78.2806	14.7668	12.288	NA	58	77.0272	78.1444	78.8067	79.5315	3.44313	0.220507	NA	-0.0716911	NA	0.222824	NA	-0.0693741	NA
2	126552407	126588243	Slc27a2	ENSMUSG00000027359	solute carrier family 27 (fatty acid transporter), member 2 [Source:MGI Symbol;Acc:MGI:1347099]	1	33.6051	22.0018	24.7258	25.4146	-11.6033	0.688823	NA	26	61.7218	60.3305	60.4158	62.1611	24020.8	-0.109896	0.741528	-0.550937	0.0215304	1.36652	3.60083e-16	0.925484	2.33002e-09
2	127838876	128123873	Acoxl	ENSMUSG00000027380	acyl-Coenzyme A oxidase-like [Source:MGI Symbol;Acc:MGI:1921371]	1	59.1161	72.3504	59.834	63.6381	13.2342	3.80411	NA	125	77.2331	78.4808	79.4143	79.534	0.0951132	0.000472747	NA	-0.0933958	NA	0.0961921	NA	0.00232348	NA
2	128126038	128162547	Bcl2l11	ENSMUSG00000027381	BCL2-like 11 (apoptosis facilitator) [Source:MGI Symbol;Acc:MGI:1197519]	1	51.4412	39.9968	49.1433	44.6099	-11.4444	-4.53345	NA	31	77.5377	77.744	77.8551	78.2771	118.972	0.54861	0.0857268	-0.0607504	0.93338	0.936418	0.000170414	0.327057	0.207262
2	137081456	137116644	Jag1	ENSMUSG00000027276	jagged 1 [Source:MGI Symbol;Acc:MGI:1095416]	1	70.7508	80.7802	82.6909	79.8248	10.0293	-2.8661	NA	31	77.669	79.6039	79.4903	79.8626	151.034	-0.01467	0.978414	-0.0723828	0.904277	0.25216	0.312769	0.194448	0.403126
2	147710693	147717632	A530006G24Rik	ENSMUSG00000051986	RIKEN cDNA A530006G24 gene [Source:MGI Symbol;Acc:MGI:2685849]	1	56.4163	69.5636	63.4939	61.4052	13.1472	-2.08871	NA	6	73.5142	79.1596	75.4145	75.9706	0	NA	NA	NA	NA	NA	NA	NA	NA
2	148789361	148793546	Cst12	ENSMUSG00000027443	cystatin 12 [Source:MGI Symbol;Acc:MGI:1916612]	1	70.2318	81.2524	80.7494	75.4001	11.0206	-5.34925	NA	4	73.7195	79.0805	80.983	77.305	0	NA	NA	NA	NA	NA	NA	NA	NA
2	150680699	150689360	Vsx1	ENSMUSG00000033080	visual system homeobox 1 homolog (zebrafish) [Source:MGI Symbol;Acc:MGI:1890816]	1	39.6337	24.3476	35.006	26.6037	-15.286	-8.40222	NA	9	63.0435	62.3626	63.2066	61.8765	0	NA	NA	NA	NA	NA	NA	NA	NA
2	152780668	152831728	Bcl2l1	ENSMUSG00000007659	BCL2-like 1 [Source:MGI Symbol;Acc:MGI:88139]	1	2.3246	14.7571	5.46663	5.08442	12.4325	-0.382207	NA	27	61.5116	61.8025	63.3682	63.6022	101.781	0.117474	0.796505	0.322222	0.467382	0.0348929	0.925426	0.239641	0.342545
2	152940995	152951698	Dusp15	ENSMUSG00000042662	dual specificity phosphatase-like 15 [Source:MGI Symbol;Acc:MGI:1934928]	1	62.2773	72.9442	71.1145	71.9985	10.6668	0.883949	NA	9	54.5786	56.1993	56.549	58.2483	0	NA	NA	NA	NA	NA	NA	NA	NA
2	153918230	153932996	Bpifb3	ENSMUSG00000068008	BPI fold containing family B, member 3 [Source:MGI Symbol;Acc:MGI:2675077]	1	72.2078	83.4587	77.363	76.5269	11.2509	-0.836095	NA	9	71.6371	73.5182	72.6999	74.9805	0	NA	NA	NA	NA	NA	NA	NA	NA
2	155775342	155818366	Mmp24	ENSMUSG00000027612	matrix metallopeptidase 24 [Source:MGI Symbol;Acc:MGI:1341867]	1	76.1163	88.2444	80.8387	85.0266	12.1281	4.18795	NA	28	71.8122	73.064	74.5767	74.7568	0.0802375	0.0837353	NA	-0.00724561	NA	0.0101801	NA	-0.0808008	NA
2	155941023	155945367	Gdf5	ENSMUSG00000038259	growth differentiation factor 5 [Source:MGI Symbol;Acc:MGI:95688]	1	71.5016	59.3706	68.8436	68.4045	-12.131	-0.43906	NA	6	77.2722	71.3751	76.3035	76.611	0	NA	NA	NA	NA	NA	NA	NA	NA
2	157737401	157891614	Ctnnbl1	ENSMUSG00000027649	catenin, beta like 1 [Source:MGI Symbol;Acc:MGI:1913892]	1	58.6457	68.6802	61.9215	65.6765	10.0345	3.75495	NA	110	83.0718	84.0334	85.3606	85.2235	451.623	-0.559043	0.000306646	-0.172249	0.563322	-0.0285112	0.902288	0.358283	0.0115897
2	163336242	163397993	Jph2	ENSMUSG00000017817	junctophilin 2 [Source:MGI Symbol;Acc:MGI:1891496]	1	75.352	86.1671	78.4003	78.595	10.8151	0.19471	NA	47	74.9383	75.7194	75.9372	76.2909	6.48069	-0.549888	0.412801	-0.311808	NA	-0.257041	0.628982	-0.018962	0.976584
2	163623272	163645131	Serinc3	ENSMUSG00000017707	serine incorporator 3 [Source:MGI Symbol;Acc:MGI:1349457]	1	57.4488	69.3832	70.3181	70.1779	11.9344	-0.140235	NA	14	64.459	68.6197	66.9019	66.7142	2438.54	0.245058	0.298473	0.18435	0.580957	0.654886	7.24152e-05	0.594178	6.33686e-05
2	164424247	164443887	Sdc4	ENSMUSG00000017009	syndecan 4 [Source:MGI Symbol;Acc:MGI:1349164]	1	42.8857	31.2841	46.0013	43.5164	-11.6016	-2.48492	NA	17	42.5301	38.5434	42.0828	42.9838	11423.6	-0.107259	0.693983	-0.45159	0.0266622	0.261942	0.124781	-0.0823894	0.652462
2	164839518	164857711	Pltp	ENSMUSG00000017754	phospholipid transfer protein [Source:MGI Symbol;Acc:MGI:103151]	1	40.2092	50.3872	38.4698	52.4346	10.178	13.9647	NA	16	74.1352	75.4053	74.1226	77.1288	2267.49	0.352149	0.5211	0.981238	0.0281147	-0.545473	0.147534	0.0836155	0.859799
2	165276554	165287869	Slc35c2	ENSMUSG00000017664	solute carrier family 35, member C2 [Source:MGI Symbol;Acc:MGI:2385166]	1	59.0613	70.7643	59.3804	61.5829	11.703	2.20253	NA	9	65.0828	69.386	68.3129	68.6098	300.93	0.118727	0.646225	0.121573	0.746617	-0.615959	7.78964e-05	-0.613114	6.73614e-06
2	165595032	165771727	Eya2	ENSMUSG00000017897	eyes absent 2 homolog (Drosophila) [Source:MGI Symbol;Acc:MGI:109341]	1	74.2962	64.0859	70.6937	71.1095	-10.2104	0.41579	NA	128	74.9883	75.5473	76.5256	76.7765	0.956856	-0.0684508	NA	0.240575	NA	0.133745	NA	0.442771	NA
2	167103378	167190155	Kcnb1	ENSMUSG00000050556	potassium voltage gated channel, Shab-related subfamily, member 1 [Source:MGI Symbol;Acc:MGI:96666]	1	74.5524	89.1749	83.2677	86.9177	14.6225	3.65006	NA	67	76.199	76.9088	78.0854	77.9149	26.9776	0.282622	0.706167	0.59933	0.390363	0.211745	0.696344	0.528453	0.218472
2	168476410	168601657	Nfatc2	ENSMUSG00000027544	nuclear factor of activated T cells, cytoplasmic, calcineurin dependent 2 [Source:MGI Symbol;Acc:MGI:102463]	1	74.3404	85.5214	80.978	83.1813	11.181	2.20328	NA	100	77.2803	78.2191	78.5908	79.3215	2.32451	0.26578	NA	0.506721	NA	0.0995615	NA	0.340503	NA
2	169633013	170071816	Tshz2	ENSMUSG00000047907	teashirt zinc finger family member 2 [Source:MGI Symbol;Acc:MGI:2153084]	1	90.1383	78.7335	87.9654	86.8069	-11.4048	-1.15858	NA	390	82.9671	83.5528	84.2904	84.3942	81.4262	0.775926	0.00839373	0.365286	0.459306	0.265324	0.423108	-0.145316	0.637635
2	170346991	170427845	Bcas1	ENSMUSG00000013523	breast carcinoma amplified sequence 1 [Source:MGI Symbol;Acc:MGI:1924210]	1	60.9014	72.5619	66.3605	70.2194	11.6605	3.85891	NA	65	76.0175	77.6817	78.0952	78.393	0	NA	NA	NA	NA	NA	NA	NA	NA
2	172868012	172940321	Bmp7	ENSMUSG00000008999	bone morphogenetic protein 7 [Source:MGI Symbol;Acc:MGI:103302]	1	74.8327	86.1076	83.8973	84.7654	11.2749	0.868026	NA	62	77.251	78.3279	79.6653	79.8402	6.18963	0.316867	0.700221	-0.502571	NA	0.232805	0.678837	-0.586633	0.219123
3	9687479	9833679	Pag1	ENSMUSG00000027508	phosphoprotein associated with glycosphingolipid microdomains 1 [Source:MGI Symbol;Acc:MGI:2443160]	1	65.1863	53.5747	58.5511	61.421	-11.6116	2.86998	NA	101	83.2034	84.4929	84.346	85.1738	162.669	0.10841	0.791185	0.34334	0.383777	-0.534032	0.0203768	-0.299102	0.173964
3	28697903	28728356	Slc2a2	ENSMUSG00000027690	solute carrier family 2 (facilitated glucose transporter), member 2 [Source:MGI Symbol;Acc:MGI:1095438]	1	26.8196	16.0544	21.1711	22.5266	-10.7652	1.35556	NA	21	65.0842	62.0306	64.647	64.6379	13799.4	-0.322363	0.0927299	-0.0512012	0.908956	-0.0614615	0.78119	0.2097	0.184983
3	34104438	34682619	Sox2ot	ENSMUSG00000090828	SOX2 overlapping transcript (non-protein coding) [Source:MGI Symbol;Acc:MGI:2444112]	1	69.7421	80.6446	73.0733	78.0956	10.9025	5.02232	NA	358	70.9429	71.8091	72.7895	72.9224	0	NA	NA	NA	NA	NA	NA	NA	NA
3	34324819	34351715	Gm20514	ENSMUSG00000092355	predicted gene 20514 [Source:MGI Symbol;Acc:MGI:5141979]	1	69.7421	80.6446	73.0733	78.0956	10.9025	5.02232	NA	16	72.3575	73.3938	74.3846	75.3404	0	NA	NA	NA	NA	NA	NA	NA	NA
3	41555734	41616862	Phf17	ENSMUSG00000025764	PHD finger protein 17 [Source:MGI Symbol;Acc:MGI:1925835]	1	27.2	16.1724	17.794	22.4202	-11.0276	4.6262	NA	55	65.7807	66.6112	66.4483	67.0646	864.4	-0.162448	0.372423	-0.181511	0.448842	-0.347313	0.00806803	-0.366377	0.00158506
3	60501252	60629748	Mbnl1	ENSMUSG00000027763	muscleblind-like 1 (Drosophila) [Source:MGI Symbol;Acc:MGI:1928482]	1	61.6777	72.0311	63.8343	67.4769	10.3534	3.64258	NA	66	71.6105	72.5381	70.8744	71.9574	3461.75	0.00918187	0.976358	0.0995891	0.704627	-0.0826015	0.595832	0.00780568	0.963376
3	63696234	63899472	Plch1	ENSMUSG00000036834	phospholipase C, eta 1 [Source:MGI Symbol;Acc:MGI:2683547]	1	70.7662	81.2899	75.5443	79.5455	10.5236	4.0012	NA	101	78.3017	79.6764	79.4717	80.4631	1.01324	-0.0411738	NA	0.191143	NA	-0.164723	NA	0.0675946	NA
3	67892220	68056593	Iqcj	ENSMUSG00000051777	IQ motif containing J [Source:MGI Symbol;Acc:MGI:3644166]	1	48.54	58.6439	51.718	55.037	10.1039	3.31895	NA	77	72.1941	74.9774	74.3825	75.227	0	NA	NA	NA	NA	NA	NA	NA	NA
3	69962315	69962445	SNORA17	ENSMUSG00000077366	Small nucleolar RNA SNORA17 [Source:RFAM;Acc:RF00560]	1	68.6632	80.3902	75.1335	71.2262	11.727	-3.90728	NA	2	70.0779	79.7159	73.4718	71.7148	NA	NA	NA	NA	NA	NA	NA	NA	NA
3	79062516	79181340	Rapgef2	ENSMUSG00000062232	Rap guanine nucleotide exchange factor (GEF) 2 [Source:MGI Symbol;Acc:MGI:2659071]	1	68.7224	79.2486	74.1056	75.9971	10.5262	1.89149	NA	77	83.2471	84.6964	84.5721	85.0389	769.984	0.0221996	0.954866	0.0628837	0.889495	0.397534	0.0174406	0.438218	0.00271288
3	83007859	83015053	Fgg	ENSMUSG00000033860	fibrinogen gamma chain [Source:MGI Symbol;Acc:MGI:95526]	1	26.2389	15.0982	22.5099	24.7479	-11.1408	2.23799	NA	8	37.1852	30.6386	30.655	32.2406	52584.5	0.00255622	0.994649	-0.0779405	0.891883	-0.229562	0.343067	-0.310058	0.124838
3	87078593	87174747	Kirrel	ENSMUSG00000041734	kin of IRRE like (Drosophila) [Source:MGI Symbol;Acc:MGI:1891396]	1	74.7552	86.3837	81.4242	82.4571	11.6285	1.0329	NA	65	77.0683	79.1509	78.6678	79.9524	33.385	0.235635	0.686109	0.00823545	0.995153	0.343834	0.376875	0.116435	0.781777
3	92925291	92926230	Lce3a	ENSMUSG00000054325	late cornified envelope 3A [Source:MGI Symbol;Acc:MGI:3645650]	1	58.6534	70.0464	65.2339	66.3619	11.393	1.12801	NA	3	61.4483	66.1953	65.356	66.2158	0	NA	NA	NA	NA	NA	NA	NA	NA
3	96238110	96239127	Hist2h3c2	ENSMUSG00000081058	histone cluster 2, H3c2 [Source:MGI Symbol;Acc:MGI:2448357]	1	75.1116	85.3491	87.7502	82.4973	10.2376	-5.25285	NA	3	44.1797	49.4266	55.7642	52.4873	30.4607	-0.0836188	0.91359	-0.305571	0.692203	-0.302844	0.484031	-0.524796	0.152731
3	97689824	97888707	Pde4dip	ENSMUSG00000038170	phosphodiesterase 4D interacting protein (myomegalin) [Source:MGI Symbol;Acc:MGI:1891434]	1	49.1501	38.0286	45.1939	45.336	-11.1215	0.14209	NA	133	80.6445	81.6338	82.2494	82.856	1458.41	-0.298471	0.0512906	-0.021886	0.952862	-0.259013	0.0632067	0.0175717	0.922465
3	102086415	102146514	Casq2	ENSMUSG00000027861	calsequestrin 2 [Source:MGI Symbol;Acc:MGI:1309469]	1	67.717	82.9696	67.9666	71.3348	15.2526	3.36821	NA	35	83.4442	85.5897	84.5654	84.7666	8.17596	-0.206132	0.649509	-0.231687	0.596621	0.0852488	0.78345	0.0596937	0.868576
3	104767406	104781840	Fam19a3	ENSMUSG00000055865	family with sequence similarity 19, member A3 [Source:MGI Symbol;Acc:MGI:3046463]	1	63.9722	77.2714	73.871	77.9822	13.2993	4.1112	NA	13	48.6819	51.6806	51.877	52.1241	0.591375	-0.0306325	NA	-0.0353125	NA	0.0552394	NA	0.0505594	NA
3	105001915	105053146	Cttnbp2nl	ENSMUSG00000062127	CTTNBP2 N-terminal like [Source:MGI Symbol;Acc:MGI:1933137]	1	76.8318	87.7395	80.7368	84.0409	10.9076	3.30408	NA	40	77.5579	78.5892	78.8863	79.7482	54.9678	0.63839	0.0625312	0.308992	0.566028	0.513216	0.0966338	0.183819	0.557191
3	105452330	105674002	Kcnd3	ENSMUSG00000040896	potassium voltage-gated channel, Shal-related family, member 3 [Source:MGI Symbol;Acc:MGI:1928743]	1	84.1998	72.3557	76.7125	78.2947	-11.844	1.58225	NA	118	72.2694	72.6704	73.848	73.8961	1.19475	0.160995	NA	-0.367187	NA	0.212829	NA	-0.315352	NA
3	108284091	108361511	Sort1	ENSMUSG00000068747	sortilin 1 [Source:MGI Symbol;Acc:MGI:1338015]	1	58.4603	68.5656	72.7372	72.3385	10.1053	-0.39863	NA	61	77.8206	78.6929	80.7883	80.9943	325.042	0.200145	0.71756	0.408157	0.476496	-0.91758	0.00277165	-0.709568	0.0136414
3	109780040	110135508	Ntng1	ENSMUSG00000059857	netrin G1 [Source:MGI Symbol;Acc:MGI:1934028]	1	65.3324	77.3384	74.0378	76.5023	12.0059	2.46456	NA	158	74.6363	76.4562	76.7639	77.2255	0	NA	NA	NA	NA	NA	NA	NA	NA
3	122044443	122180061	Abca4	ENSMUSG00000028125	ATP-binding cassette, sub-family A (ABC1), member 4 [Source:MGI Symbol;Acc:MGI:109424]	1	81.2926	68.6841	81.522	78.767	-12.6084	-2.75501	NA	105	82.2592	82.322	83.5233	83.6212	3.74185	0.0890154	NA	0.220522	NA	0.169468	NA	0.300975	NA
3	129878622	129895821	Pla2g12a	ENSMUSG00000027999	phospholipase A2, group XIIA [Source:MGI Symbol;Acc:MGI:1913600]	1	37.9523	23.3759	34.7777	30.7472	-14.5763	-4.03051	NA	16	71.0848	69.1167	72.637	72.0112	371.899	0.624591	0.128023	-0.106623	0.904941	1.39621	3.86773e-06	0.664993	0.0288686
3	131290491	131303227	Cyp2u1	ENSMUSG00000027983	cytochrome P450, family 2, subfamily u, polypeptide 1 [Source:MGI Symbol;Acc:MGI:1918769]	1	55.7036	70.7457	65.1159	62.7676	15.0421	-2.34829	NA	14	70.9498	73.9802	73.4598	72.7676	143.14	-0.345393	0.309701	0.0955684	0.900779	-1.73282	5.41209e-13	-1.29186	5.42646e-09
3	135584655	135691547	Nfkb1	ENSMUSG00000028163	nuclear factor of kappa light polypeptide gene enhancer in B cells 1, p105 [Source:MGI Symbol;Acc:MGI:97312]	1	78.929	89.4738	85.793	84.4175	10.5448	-1.37549	NA	90	85.2375	85.7638	86.4948	86.3012	724.334	-0.0544899	0.852196	-0.0715523	0.854441	-0.330101	0.0312043	-0.347164	0.00962348
3	136670124	136937727	Ppp3ca	ENSMUSG00000028161	protein phosphatase 3, catalytic subunit, alpha isoform [Source:MGI Symbol;Acc:MGI:107164]	1	52.6421	63.2098	62.292	59.9239	10.5678	-2.36807	NA	178	83.8238	84.6105	85.2795	85.4825	649.977	-0.102591	0.657127	0.0532178	0.889011	-0.000778236	0.997459	0.155031	0.272475
3	138742195	138904433	Tspan5	ENSMUSG00000028152	tetraspanin 5 [Source:MGI Symbol;Acc:MGI:1928096]	1	85.5768	71.0366	80.0961	76.5168	-14.5402	-3.57929	NA	146	81.9953	82.347	82.9457	83.425	7.29496	-0.252931	0.770457	0.0703421	NA	-0.139961	0.818142	0.183312	0.751924
3	145292472	145552011	Col24a1	ENSMUSG00000028197	collagen, type XXIV, alpha 1 [Source:MGI Symbol;Acc:MGI:1918605]	1	81.2776	91.7049	86.0576	86.5596	10.4272	0.50204	NA	158	82.5271	83.4254	83.841	84.1168	11.3501	0.557303	0.403977	0.0983099	0.936208	0.549008	0.260269	0.0900148	0.886523
3	146117459	146141806	Mcoln3	ENSMUSG00000036853	mucolipin 3 [Source:MGI Symbol;Acc:MGI:1890500]	1	63.7195	53.3491	60.0737	59.5145	-10.3704	-0.559178	NA	22	77.021	77.7755	78.2462	78.8292	1.13127	0.261768	NA	0.259993	NA	0.0184697	NA	0.0166947	NA
3	146597077	146632305	Uox	ENSMUSG00000028186	urate oxidase [Source:MGI Symbol;Acc:MGI:98907]	1	27.7077	16.0458	22.8281	19.6115	-11.6619	-3.21659	NA	27	59.0858	58.9006	60.9275	59.6209	33683.6	-0.457388	0.0628078	0.118432	0.808782	0.20681	0.40285	0.78263	1.05316e-05
3	152714100	152980408	Pigk	ENSMUSG00000039047	phosphatidylinositol glycan anchor biosynthesis, class K [Source:MGI Symbol;Acc:MGI:1913863]	1	76.9686	89.0251	75.9993	79.916	12.0565	3.91674	NA	202	80.2562	81.2639	81.4858	82.0719	744.112	-0.0913857	0.619987	-0.0560235	0.855101	-0.404905	0.000291823	-0.369543	0.000228746
3	153205405	153725062	St6galnac3	ENSMUSG00000052544	ST6 euraminyl-2,3-beta-galactosyl-1,3)-N-acetylgalactosaminide alpha-2,6-sialyltransferase 3 [Source:MGI Symbol;Acc:MGI:1341828]	1	69.1813	82.3561	83.6079	77.02	13.1749	-6.58786	NA	398	82.9001	84.0579	84.2912	84.6323	8.38102	0.121518	0.898473	-0.203799	0.854018	-0.0897623	0.886888	-0.415079	0.402288
3	158084439	158562221	Lrrc7	ENSMUSG00000028176	leucine rich repeat containing 7 [Source:MGI Symbol;Acc:MGI:2676665]	1	60.533	72.0122	65.7365	65.3302	11.4792	-0.40631	NA	140	70.1305	71.1625	71.5941	71.7421	0	NA	NA	NA	NA	NA	NA	NA	NA
4	24612554	24851124	Klhl32	ENSMUSG00000040387	kelch-like 32 (Drosophila) [Source:MGI Symbol;Acc:MGI:3612790]	1	66.2431	83.179	72.6937	73.0621	16.9358	0.368375	NA	123	76.6792	78.5416	79.1163	79.8681	4.50409	-0.254712	0.766628	0.502418	NA	-0.261593	0.624096	0.495537	0.309247
4	30432112	30523783	Gm11924	ENSMUSG00000087180	predicted gene 11924 [Source:MGI Symbol;Acc:MGI:3649863]	1	74.0272	84.2723	77.853	77.4815	10.245	-0.37145	NA	28	75.072	77.5919	76.5011	77.7654	0	NA	NA	NA	NA	NA	NA	NA	NA
4	32804035	32950841	Ankrd6	ENSMUSG00000040183	ankyrin repeat domain 6 [Source:MGI Symbol;Acc:MGI:2154278]	1	66.2511	78.846	62.1111	69.2115	12.5949	7.10037	NA	113	83.0745	84.3024	84.4341	84.6863	26.3032	0.187924	0.793582	0.290265	0.720787	-0.0548042	0.923093	0.0475367	0.927881
4	41092722	41098183	Aqp3	ENSMUSG00000028435	aquaporin 3 [Source:MGI Symbol;Acc:MGI:1333777]	1	66.1528	76.6048	69.1554	68.9653	10.4519	-0.1901	NA	7	69.8092	75.2039	71.0836	71.8473	0.390226	0.00067037	NA	-0.213036	NA	0.215141	NA	0.00143436	NA
4	46038935	46116032	Tmod1	ENSMUSG00000028328	tropomodulin 1 [Source:MGI Symbol;Acc:MGI:98775]	1	73.9141	87.1254	83.1722	81.4567	13.2113	-1.71553	NA	50	76.1676	77.4087	78.2158	79.1871	1.30711	-0.412244	NA	-0.368127	NA	0.0383639	NA	0.0824809	NA
4	49661611	49845744	Grin3a	ENSMUSG00000039579	glutamate receptor ionotropic, NMDA3A [Source:MGI Symbol;Acc:MGI:1933206]	1	52.4678	65.3053	59.2054	60.6627	12.8375	1.45728	NA	72	74.1681	75.0996	74.9719	75.8724	0	NA	NA	NA	NA	NA	NA	NA	NA
4	56991972	57143437	Epb4.1l4b	ENSMUSG00000028434	erythrocyte protein band 4.1-like 4b [Source:MGI Symbol;Acc:MGI:1859149]	1	18.2372	29.9228	28.0356	22.5271	11.6856	-5.50846	NA	109	74.6975	75.6839	75.5193	76.1663	1488.08	-0.28858	0.0573577	-0.136207	0.594707	-0.108981	0.497012	0.043392	0.791838
4	59260051	59263269	Gm12596	ENSMUSG00000086952	predicted gene 12596 [Source:MGI Symbol;Acc:MGI:3649247]	1	80.4415	93.1797	78.7176	87.2813	12.7382	8.56372	NA	4	79.7443	87.925	79.1262	84.6039	0	NA	NA	NA	NA	NA	NA	NA	NA
4	66827584	66930284	Tlr4	ENSMUSG00000039005	toll-like receptor 4 [Source:MGI Symbol;Acc:MGI:96824]	1	53.3408	63.5293	59.5718	58.6867	10.1885	-0.885115	NA	40	73.536	76.2057	76.3246	77.6797	227.805	0.239215	0.358134	0.273364	0.412296	-0.0742091	0.778358	-0.0400607	0.873043
4	82290173	82705750	Nfib	ENSMUSG00000008575	nuclear factor I/B [Source:MGI Symbol;Acc:MGI:103188]	1	56.2589	73.827	67.2735	67.901	17.5681	0.62756	NA	281	73.9539	74.7835	75.5261	75.6703	2402.99	0.0633393	0.781331	0.310966	0.0669405	0.252172	0.050935	0.499799	1.45334e-06
4	82508016	82547292	Gm11266	ENSMUSG00000087413	predicted gene 11266 [Source:MGI Symbol;Acc:MGI:3649705]	1	56.2589	73.827	67.2735	67.901	17.5681	0.62756	NA	31	62.3491	62.8121	64.9257	65.3215	45.8019	0.330523	0.577125	0.317673	0.691163	-0.862593	0.0225532	-0.875443	0.0109108
4	107434591	107635061	Glis1	ENSMUSG00000034762	GLIS family zinc finger 1 [Source:MGI Symbol;Acc:MGI:2386723]	1	70.8421	81.861	77.9289	82.4246	11.0189	4.49573	NA	147	78.8375	80.5813	80.8867	81.1951	0	NA	NA	NA	NA	NA	NA	NA	NA
4	107676290	107684230	Dmrtb1	ENSMUSG00000028610	DMRT-like family B with proline-rich C-terminal, 1 [Source:MGI Symbol;Acc:MGI:1927125]	1	70.008	80.4101	73.4552	73.0497	10.4021	-0.40549	NA	7	73.9073	74.8861	74.6879	75.2135	0.0931793	-0.0851797	NA	-0.00748266	NA	-0.0753613	NA	0.00233577	NA
4	110397661	111664324	Agbl4	ENSMUSG00000061298	ATP/GTP binding protein-like 4 [Source:MGI Symbol;Acc:MGI:1918244]	1	67.066	77.5163	71.5933	74.7461	10.4503	3.15278	NA	381	73.9111	75.5002	75.2507	75.9323	0	NA	NA	NA	NA	NA	NA	NA	NA
4	113477891	113999503	Skint5	ENSMUSG00000078598	selection and upkeep of intraepithelial T cells 5 [Source:MGI Symbol;Acc:MGI:3650151]	1	56.6604	67.5711	60.4806	59.5274	10.9108	-0.953153	NA	96	63.193	65.0932	63.2216	64.754	0	NA	NA	NA	NA	NA	NA	NA	NA
4	117213333	117252125	Gm1661	ENSMUSG00000060268	predicted gene 1661 [Source:MGI Symbol;Acc:MGI:2686507]	1	72.4051	84.6328	78.7134	78.2247	12.2277	-0.488715	NA	28	75.1465	75.8389	76.4193	76.7869	0.192489	0.0619967	NA	-0.0712719	NA	0.0728185	NA	-0.0604501	NA
4	117271463	117497052	Rnf220	ENSMUSG00000028677	ring finger protein 220 [Source:MGI Symbol;Acc:MGI:1913993]	1	62.3138	52.2031	63.2867	62.7	-10.1107	-0.586654	NA	157	71.1172	71.701	72.0863	73.1592	281.691	0.0085033	0.984944	-0.120131	0.787978	0.164293	0.479123	0.0356586	0.890849
4	118689462	118690463	Olfr1342	ENSMUSG00000043383	olfactory receptor 1342 [Source:MGI Symbol;Acc:MGI:3031176]	1	62.3927	74.5698	70.1584	64.3384	12.1772	-5.81993	NA	3	68.551	74.8186	73.4275	71.5277	0	NA	NA	NA	NA	NA	NA	NA	NA
4	119203570	119232712	AU022252	ENSMUSG00000078584	expressed sequence AU022252 [Source:MGI Symbol;Acc:MGI:2140466]	1	46.2676	59.2307	49.8101	50.6027	12.9631	0.792584	NA	21	64.4948	68.0391	69.261	69.9039	1520.11	0.0329595	0.930129	-0.25276	0.381861	-0.312599	0.07767	-0.598319	2.92258e-05
4	119223174	119224815	Gm12898	ENSMUSG00000085626	predicted gene 12898 [Source:MGI Symbol;Acc:MGI:3650325]	1	46.2676	59.2307	49.8101	50.6027	12.9631	0.792584	NA	3	62.0796	70.5323	64.736	67.4391	0.0951132	0.000472747	NA	-0.0933958	NA	0.0961921	NA	0.00232348	NA
4	123262351	123298925	Pabpc4	ENSMUSG00000011257	poly(A) binding protein, cytoplasmic 4 [Source:MGI Symbol;Acc:MGI:2385206]	1	52.2384	64.5019	59.8113	58.6548	12.2635	-1.15651	NA	29	77.7407	79.1854	80.2755	80.7715	518.379	-0.0638763	0.83048	-0.155264	0.600001	0.726628	2.95628e-07	0.63524	9.65285e-07
4	125490700	125714173	Grik3	ENSMUSG00000001985	glutamate receptor, ionotropic, kainate 3 [Source:MGI Symbol;Acc:MGI:95816]	1	58.6778	70.0532	71.4292	71.287	11.3754	-0.14223	NA	161	69.5555	71.3451	71.2422	71.6786	1.36777	0.421164	NA	-0.110402	NA	0.12294	NA	-0.408625	NA
4	126147744	126149875	Fam176b	ENSMUSG00000050212	family with sequence similarity 176, member B [Source:MGI Symbol;Acc:MGI:1922063]	1	47.4467	59.6405	54.9363	55.3857	12.1938	0.449425	NA	4	60.4771	67.295	65.0007	64.8929	193.231	0.159966	0.619987	-0.240394	0.503564	0.564808	0.00315852	0.164447	0.436641
4	130974790	131001339	Gm12973	ENSMUSG00000085804	predicted gene 12973 [Source:MGI Symbol;Acc:MGI:3650042]	1	68.0555	81.9314	80.0513	74.1595	13.8759	-5.89189	NA	21	77.8555	80.5622	80.4276	79.8739	0	NA	NA	NA	NA	NA	NA	NA	NA
4	131694607	131710508	Gm16080	ENSMUSG00000086856	predicted gene 16080 [Source:MGI Symbol;Acc:MGI:3802056]	1	53.2138	65.523	61.3998	57.7111	12.3092	-3.68872	NA	13	73.1535	74.8865	75.7433	74.8393	0	NA	NA	NA	NA	NA	NA	NA	NA
4	133553376	133556536	Nr0b2	ENSMUSG00000037583	nuclear receptor subfamily 0, group B, member 2 [Source:MGI Symbol;Acc:MGI:1346344]	1	46.2799	33.3151	39.1992	35.8959	-12.9648	-3.30321	NA	4	35.2946	31.2636	34.2366	34.1826	435.152	-0.248407	0.697492	0.331014	0.650495	0.0762632	0.885207	0.655684	0.0590411
4	133558824	133558949	AL627228.1	ENSMUSG00000093886	No description	1	46.2799	33.3151	39.1992	35.8959	-12.9648	-3.30321	NA	2	49.5353	40.3061	44.1607	40.9292	NA	NA	NA	NA	NA	NA	NA	NA	NA
4	135120652	135177990	Runx3	ENSMUSG00000070691	runt related transcription factor 3 [Source:MGI Symbol;Acc:MGI:102672]	1	10.0262	22.7762	22.1559	18.8042	12.75	-3.3517	NA	44	55.913	55.8008	57.9932	58.9604	0.913519	-0.00607101	NA	0.190231	NA	-0.000487059	NA	0.195815	NA
4	137277489	137299726	Wnt4	ENSMUSG00000036856	wingless-related MMTV integration site 4 [Source:MGI Symbol;Acc:MGI:98957]	1	71.8411	59.4753	72.3704	69.0926	-12.3658	-3.27783	NA	14	73.2817	70.0666	73.4396	73.5269	23.3501	-0.154217	0.844058	0.215226	0.816543	-0.349737	0.454969	0.019706	0.972338
4	137741733	137796384	Alpl	ENSMUSG00000028766	alkaline phosphatase, liver/bone/kidney [Source:MGI Symbol;Acc:MGI:87983]	1	61.3709	72.7508	56.2374	58.0261	11.3799	1.7887	NA	33	74.2964	74.8909	75.7864	75.8138	162.483	-0.132302	0.7952	-0.544668	0.110039	2.16482	1.15648e-22	1.75245	7.62773e-17
4	138967112	138968365	Rnf186	ENSMUSG00000070661	ring finger protein 186 [Source:MGI Symbol;Acc:MGI:1914075]	1	37.8014	51.4153	43.7045	40.2414	13.6139	-3.46318	NA	3	32.9931	38.4077	34.2827	34.9044	156.07	0.279621	0.33784	-0.642513	0.00589454	1.40048	5.66747e-15	0.478343	0.00922881
4	139962173	139968026	Klhdc7a	ENSMUSG00000078234	kelch domain containing 7A [Source:MGI Symbol;Acc:MGI:2444612]	1	53.256	63.8857	57.5655	60.1983	10.6298	2.63281	NA	5	52.6679	52.3747	47.2911	52.2064	288.049	0.437494	0.162288	-0.266361	0.593191	-0.568946	0.0263511	-1.2728	1.26576e-09
4	140026846	140246784	Igsf21	ENSMUSG00000040972	immunoglobin superfamily, member 21 [Source:MGI Symbol;Acc:MGI:2681842]	1	62.1471	73.6413	71.9262	75.1361	11.4942	3.20987	NA	153	70.9928	71.7862	72.7894	72.8343	1.52346	0.475583	NA	0.0397073	NA	0.174181	NA	-0.261694	NA
4	140514485	140666012	Arhgef10l	ENSMUSG00000040964	Rho guanine nucleotide exchange factor (GEF) 10-like [Source:MGI Symbol;Acc:MGI:1920004]	1	66.6129	77.0277	75.1578	73.5417	10.4148	-1.61618	NA	108	80.8588	81.9674	82.4187	82.9282	802.387	0.0532977	0.823989	-0.0448048	0.898966	-0.0586607	0.734346	-0.156763	0.218208
4	140727355	140742643	Padi6	ENSMUSG00000040935	peptidyl arginine deiminase, type VI [Source:MGI Symbol;Acc:MGI:2655198]	1	82.1544	92.9484	90.8094	85.2085	10.794	-5.6009	NA	14	82.8466	84.129	86.0886	84.2801	0	NA	NA	NA	NA	NA	NA	NA	NA
4	141301240	141329384	Epha2	ENSMUSG00000006445	Eph receptor A2 [Source:MGI Symbol;Acc:MGI:95278]	1	41.1103	52.3286	28.3945	42.0784	11.2183	13.6839	NA	25	64.6387	65.6732	63.1088	66.8146	674.954	0.134219	0.715893	-0.316291	0.380512	0.471223	0.0283744	0.0207128	0.943612
4	141625734	141664899	Plekhm2	ENSMUSG00000028917	pleckstrin homology domain containing, family M (with RUN domain) member 2 [Source:MGI Symbol;Acc:MGI:1916832]	1	60.7365	70.9286	62.6865	65.4505	10.1921	2.76402	NA	24	80.8684	82.6543	81.2121	82.1615	178.546	0.182811	0.59401	0.444126	0.173417	-0.07996	0.791073	0.181355	0.426648
4	142017898	142028996	4930455G09Rik	ENSMUSG00000085761	RIKEN cDNA 4930455G09 gene [Source:MGI Symbol;Acc:MGI:1926167]	1	65.2149	75.6087	77.9561	74.1331	10.3938	-3.82298	NA	10	78.5151	80.5805	80.5388	79.5178	1.60642	-0.1373	NA	0.17927	NA	-0.399025	NA	-0.0824543	NA
4	142102390	142239401	Kazn	ENSMUSG00000040606	kazrin, periplakin interacting protein [Source:MGI Symbol;Acc:MGI:1918779]	1	38.132	50.281	39.1547	46.1966	12.149	7.04185	NA	78	81.6541	83.2	82.9261	83.8364	12.7961	0.83998	0.126941	0.241122	0.807099	0.108854	0.858598	-0.490004	0.283419
4	148306853	148316569	Gm13206	ENSMUSG00000087027	predicted gene 13206 [Source:MGI Symbol;Acc:MGI:3651440]	1	48.2465	62.7992	55.2926	60.2653	14.5527	4.97264	NA	8	66.624	70.2106	68.5817	70.7841	0	NA	NA	NA	NA	NA	NA	NA	NA
4	148804429	148954889	Casz1	ENSMUSG00000028977	castor homolog 1, zinc finger (Drosophila) [Source:MGI Symbol;Acc:MGI:1196251]	1	67.6899	57.3261	66.4938	64.1341	-10.3639	-2.35973	NA	109	74.3435	74.7973	75.9959	76.8993	6.8845	0.248056	0.77569	-0.223151	NA	0.500091	0.314579	0.0288838	0.964573
4	153373221	153482830	Ajap1	ENSMUSG00000039546	adherens junction associated protein 1 [Source:MGI Symbol;Acc:MGI:2685419]	1	69.4962	80.5962	71.1448	72.7076	11.1	1.56275	NA	84	75.1086	76.9965	76.5611	77.2076	0.75271	-0.00393854	NA	0.0814462	NA	-0.00990867	NA	0.075476	NA
4	154170730	154275713	Megf6	ENSMUSG00000057751	multiple EGF-like-domains 6 [Source:MGI Symbol;Acc:MGI:1919351]	1	71.6135	83.7656	82.8476	80.891	12.1521	-1.95666	NA	53	76.3367	76.6189	77.2647	77.9634	44.7295	-0.563786	0.190176	-0.488746	0.40883	-0.464131	0.202984	-0.389092	0.278793
4	154316125	154636873	Prdm16	ENSMUSG00000039410	PR domain containing 16 [Source:MGI Symbol;Acc:MGI:1917923]	1	87.5714	75.1571	75.1456	77.0944	-12.4143	1.94879	NA	241	79.4338	79.7231	80.8452	81.1554	1.88878	-0.0520086	NA	0.107827	NA	0.236212	NA	0.396049	NA
4	154550282	154557645	Gm13133	ENSMUSG00000086565	predicted gene 13133 [Source:MGI Symbol;Acc:MGI:3650642]	1	87.5714	75.1571	75.1456	77.0944	-12.4143	1.94879	NA	10	84.3844	84.9015	86.0469	84.7603	0	NA	NA	NA	NA	NA	NA	NA	NA
4	155260129	155361361	Prkcz	ENSMUSG00000029053	protein kinase C, zeta [Source:MGI Symbol;Acc:MGI:97602]	1	77.8116	88.0494	80.5884	83.7286	10.2378	3.14023	NA	86	83.1537	84.2641	84.0289	84.5585	481.105	-0.181093	0.483193	0.0701089	0.883904	-0.401967	0.0230748	-0.150765	0.417104
5	14025276	14256689	Sema3e	ENSMUSG00000063531	sema domain, immunoglobulin domain (Ig), short basic domain, secreted, (semaphorin) 3E [Source:MGI Symbol;Acc:MGI:1340034]	1	73.6838	84.9427	81.3114	81.3681	11.2588	0.056679	NA	116	73.0926	74.7556	74.7479	75.1786	3.56945	-0.0885403	NA	0.0282309	NA	-0.2023	NA	-0.0855284	NA
5	24543434	24555469	4931409K22Rik	ENSMUSG00000038199	RIKEN cDNA 4931409K22 gene [Source:MGI Symbol;Acc:MGI:3045319]	1	54.6831	69.2643	62.0143	61.6029	14.5811	-0.41132	NA	9	74.0672	78.2483	76.9834	74.9676	0	NA	NA	NA	NA	NA	NA	NA	NA
5	64159451	64351486	Tbc1d1	ENSMUSG00000029174	TBC1 domain family, member 1 [Source:MGI Symbol;Acc:MGI:1889508]	1	72.0619	82.2818	85.6205	85.3705	10.2199	-0.24996	NA	133	78.3422	79.6224	80.6146	80.3833	314.943	0.138153	0.573752	0.0999113	0.786905	0.0926274	0.653562	0.0543853	0.779671
5	65348386	65384003	Klb	ENSMUSG00000029195	klotho beta [Source:MGI Symbol;Acc:MGI:1932466]	1	28.92	14.8689	15.542	21.5374	-14.051	5.99538	NA	32	71.8324	71.2368	71.0556	72.3649	1250.1	-0.00402462	0.989864	-0.0996847	0.731975	-0.243329	0.0799902	-0.338989	0.00345289
5	66626495	66676497	Gm16832	ENSMUSG00000087601	predicted gene, 16832 [Source:MGI Symbol;Acc:MGI:4439756]	1	81.5383	92.9707	89.5038	86.7289	11.4324	-2.77483	NA	38	75.0918	76.7511	77.6667	77.8306	0	NA	NA	NA	NA	NA	NA	NA	NA
5	66745835	67057159	Limch1	ENSMUSG00000037736	LIM and calponin homology domains 1 [Source:MGI Symbol;Acc:MGI:1924819]	1	72.8967	83.3335	74.5573	77.8752	10.4368	3.3179	NA	230	79.017	80.3598	80.463	80.6474	29.1665	0.132405	0.862226	-0.0264143	0.981039	0.274888	0.553561	0.116069	0.812613
5	72203329	72298775	Atp10d	ENSMUSG00000046808	ATPase, class V, type 10D [Source:MGI Symbol;Acc:MGI:2450125]	1	25.8037	42.0718	33.0895	38.2726	16.2681	5.18308	NA	74	80.6457	81.3705	83.2357	83.3671	104.339	0.17177	0.652077	0.188164	0.689495	0.372198	0.126151	0.388593	0.063424
5	75932827	75978458	Kdr	ENSMUSG00000062960	kinase insert domain protein receptor [Source:MGI Symbol;Acc:MGI:96683]	1	70.3722	82.5071	70.3487	68.0588	12.135	-2.28988	NA	40	69.9818	72.3486	72.3307	72.573	1698.78	0.402865	0.0737104	0.29005	0.368728	0.544487	0.00350061	0.431673	0.011289
5	77086443	77115161	Hopx	ENSMUSG00000059325	HOP homeobox [Source:MGI Symbol;Acc:MGI:1916782]	1	71.8689	81.9214	69.864	75.835	10.0525	5.97103	NA	25	70.3565	70.9103	69.5726	71.9513	213.765	-0.283456	0.420561	-0.585928	0.089984	-0.077257	0.822734	-0.379728	0.114669
5	77094532	77102303	Gm15830	ENSMUSG00000087541	predicted gene 15830 [Source:MGI Symbol;Acc:MGI:3801917]	1	71.8689	81.9214	69.864	75.835	10.0525	5.97103	NA	9	59.5292	60.4287	56.9546	60.6001	1.03826	-0.218047	NA	0.233126	NA	-0.214222	NA	0.236952	NA
5	88583574	88642671	Rufy3	ENSMUSG00000029291	RUN and FYVE domain containing 3 [Source:MGI Symbol;Acc:MGI:106484]	1	47.857	37.5712	39.1521	42.3407	-10.2858	3.18864	NA	36	75.649	75.2043	75.3423	76.8907	389	-0.134263	0.59638	0.101734	0.784889	-0.0280715	0.907539	0.207925	0.186258
5	102907948	103211334	Mapk10	ENSMUSG00000046709	mitogen-activated protein kinase 10 [Source:MGI Symbol;Acc:MGI:1346863]	1	67.3728	78.0034	71.1545	71.8084	10.6306	0.653839	NA	196	79.6321	80.8337	81.6185	81.5415	0.184097	-0.119139	NA	-0.0106846	NA	-0.107389	NA	0.00106492	NA
5	103955440	103977410	Hsd17b13	ENSMUSG00000034528	hydroxysteroid (17-beta) dehydrogenase 13 [Source:MGI Symbol;Acc:MGI:2140804]	1	40.3236	27.5314	35.1006	33.156	-12.7922	-1.94462	NA	17	73.5766	72.6586	72.9962	74.9085	2407	-0.0807311	0.899521	-0.0519293	0.950592	0.630852	0.0443006	0.659654	0.0191487
5	107716657	107726036	Gfi1	ENSMUSG00000029275	growth factor independent 1 [Source:MGI Symbol;Acc:MGI:103170]	1	25.763	14.4636	23.6877	25.4748	-11.2994	1.78708	NA	12	25.6074	23.5716	26.4058	27.5019	1.39741	0.0684677	NA	-0.166514	NA	-0.132773	NA	-0.367755	NA
5	109420013	109453387	Vmn2r17	ENSMUSG00000091879	vomeronasal 2, receptor 17 [Source:MGI Symbol;Acc:MGI:3647193]	1	60.6522	74.2938	71.1215	66.4864	13.6416	-4.63519	NA	9	63.6672	67.7623	71.0249	66.9035	0	NA	NA	NA	NA	NA	NA	NA	NA
5	110354096	110356087	Gm1679	ENSMUSG00000072754	predicted gene 1679 [Source:MGI Symbol;Acc:MGI:2686525]	1	56.5677	66.6349	65.1311	63.0255	10.0672	-2.10558	NA	3	65.0344	70.9694	71.6252	69.3187	0	NA	NA	NA	NA	NA	NA	NA	NA
5	110361754	110448503	Fbrsl1	ENSMUSG00000043323	fibrosin-like 1 [Source:MGI Symbol;Acc:MGI:1920907]	1	60.561	75.8517	64.4989	63.6155	15.2907	-0.88345	NA	49	80.286	80.7912	79.8715	81.0047	123.985	0.283172	0.32075	0.145806	0.753941	0.32079	0.161646	0.183424	0.401202
5	112419151	112577198	Sez6l	ENSMUSG00000058153	seizure related 6 homolog like [Source:MGI Symbol;Acc:MGI:1935121]	1	56.027	66.0481	64.2835	60.9616	10.0211	-3.3219	NA	111	66.1334	67.7032	67.391	67.8321	0	NA	NA	NA	NA	NA	NA	NA	NA
5	112688876	112896362	Myo18b	ENSMUSG00000072720	myosin XVIIIb [Source:MGI Symbol;Acc:MGI:1921626]	1	73.5683	84.1231	84.126	84.3225	10.5548	0.196505	NA	129	71.9485	72.8172	74.0653	73.3335	5.48641	-0.80163	0.147739	-0.334006	NA	-0.0137351	0.982242	0.453889	0.319271
5	114146535	114250761	Acacb	ENSMUSG00000042010	acetyl-Coenzyme A carboxylase beta [Source:MGI Symbol;Acc:MGI:2140940]	1	49.4811	38.1167	47.9171	48.4273	-11.3644	0.510128	NA	87	78.8133	80.5623	81.7424	83.1514	2880.54	-0.49051	0.346886	-0.0698535	0.945822	-0.494948	0.221457	-0.0742906	0.883591
5	115845278	116008947	Cit	ENSMUSG00000029516	citron [Source:MGI Symbol;Acc:MGI:105313]	1	85.7905	72.8817	75.1938	76.8967	-12.9087	1.70288	NA	181	86.6326	86.422	86.8098	87.2087	15.4317	0.484643	0.457501	0.611399	0.390363	0.0338409	0.957067	0.160597	0.764279
5	117120129	117275219	Taok3	ENSMUSG00000061288	TAO kinase 3 [Source:MGI Symbol;Acc:MGI:3041177]	1	73.4554	84.8508	77.7643	80.3941	11.3954	2.62982	NA	136	81.7771	83.1654	83.5797	83.9189	473.577	0.270316	0.189374	0.139296	0.667695	0.7798	9.93366e-08	0.64878	8.4044e-07
5	117414000	117555942	Ksr2	ENSMUSG00000061578	kinase suppressor of ras 2 [Source:MGI Symbol;Acc:MGI:3610315]	1	63.9131	77.495	71.3465	70.2604	13.5819	-1.08615	NA	122	77.0833	78.8088	78.5367	78.743	1.025	0.0324562	NA	-0.00351298	NA	-0.0827271	NA	-0.118696	NA
5	119611263	119671365	Gm2301	ENSMUSG00000087516	predicted gene 2301 [Source:MGI Symbol;Acc:MGI:3780472]	1	63.319	49.2699	43.5185	46.4084	-14.0491	2.88983	NA	42	65.3647	64.4493	65.864	66.3684	0.335841	-0.0682141	NA	-0.0105883	NA	-0.00717639	NA	0.0504494	NA
5	119625942	119634464	Gm16063	ENSMUSG00000085708	predicted gene 16063 [Source:MGI Symbol;Acc:MGI:3801955]	1	63.319	49.2699	43.5185	46.4084	-14.0491	2.88983	NA	9	75.5767	72.8789	70.7408	74.0796	0.268613	0.0454445	NA	0.0799595	NA	0.0136761	NA	0.048191	NA
5	120116510	120197979	Rbm19	ENSMUSG00000029594	RNA binding motif protein 19 [Source:MGI Symbol;Acc:MGI:1921361]	1	70.5544	80.7762	78.6066	81.6327	10.2218	3.02618	NA	60	84.934	86.2626	86.0303	87.1911	278.038	-0.0550304	0.847639	-0.321089	0.153833	-0.00538707	0.981849	-0.271445	0.0550336
5	120534160	120588613	Tpcn1	ENSMUSG00000032741	two pore channel 1 [Source:MGI Symbol;Acc:MGI:2182472]	1	50.2114	62.4968	56.2695	60.686	12.2854	4.41657	NA	41	68.8722	70.5732	70.4668	71.9684	182.656	0.218001	0.497521	-0.102834	0.847297	0.313244	0.178055	-0.00759083	0.978546
5	120648812	120679597	Rasal1	ENSMUSG00000029602	RAS protein activator like 1 (GAP1 like) [Source:MGI Symbol;Acc:MGI:1330842]	1	74.5797	86.3264	78.6391	83.8965	11.7467	5.25746	NA	20	61.6515	60.942	61.0953	63.5934	3.45964	-0.153656	NA	0.210841	NA	-0.556879	NA	-0.192382	NA
5	121397936	121444378	Naa25	ENSMUSG00000042719	N(alpha)-acetyltransferase 25, NatB auxiliary subunit [Source:MGI Symbol;Acc:MGI:2442563]	1	78.6183	67.056	69.3106	77.366	-11.5623	8.05544	NA	39	80.3972	81.821	82.0721	82.3595	506.778	-0.0823332	0.748094	-0.167278	0.543313	0.0471625	0.817331	-0.0377826	0.840317
5	121428590	121452506	Erp29	ENSMUSG00000029616	endoplasmic reticulum protein 29 [Source:MGI Symbol;Acc:MGI:1914647]	1	78.6183	67.056	69.3106	77.366	-11.5623	8.05544	NA	22	79.4067	79.4408	79.4688	81.0297	1113.51	-0.0545525	0.8168	-0.0883492	0.75668	-0.11841	0.429347	-0.152206	0.224849
5	122048382	122055654	Gm15637	ENSMUSG00000087386	predicted gene 15637 [Source:MGI Symbol;Acc:MGI:3783081]	1	45.7724	57.4952	48.8457	47.2754	11.7229	-1.5703	NA	11	58.7848	62.9751	60.1221	60.8246	0	NA	NA	NA	NA	NA	NA	NA	NA
5	123252102	123327484	Wdr66	ENSMUSG00000029442	WD repeat domain 66 [Source:MGI Symbol;Acc:MGI:1918495]	1	73.089	84.9213	83.2832	79.158	11.8323	-4.12528	NA	71	79.6659	82.1557	83.2217	84.0081	9.81327	0.172348	0.855581	0.00213048	0.999119	0.497122	0.317666	0.326905	0.532755
5	123973628	124003211	Hip1r	ENSMUSG00000000915	huntingtin interacting protein 1 related [Source:MGI Symbol;Acc:MGI:1352504]	1	33.5488	48.1275	46.6147	43.0174	14.5788	-3.5973	NA	21	68.8423	70.1611	70.5911	72.8249	780.344	-0.421236	0.336454	-0.338765	0.568667	0.266814	0.480534	0.349285	0.284929
5	124004641	124032260	Vps37b	ENSMUSG00000066278	vacuolar protein sorting 37B (yeast) [Source:MGI Symbol;Acc:MGI:1916724]	1	20.9964	35.3651	26.3589	30.0077	14.3687	3.64879	NA	26	49.1598	49.2131	50.1877	51.0494	255.988	0.111319	0.724437	-0.279703	0.339579	0.774789	2.50453e-06	0.383767	0.0177867
5	124552864	124569660	Ddx55	ENSMUSG00000029389	DEAD (Asp-Glu-Ala-Asp) box polypeptide 55 [Source:MGI Symbol;Acc:MGI:1915098]	1	74.9391	86.0797	80.0983	79.6688	11.1406	-0.429464	NA	12	80.1226	82.5802	82.4706	81.1406	97.9162	-0.225965	0.526055	-0.148372	0.792817	-0.294829	0.269897	-0.217235	0.39438
5	124725085	124834308	Dnahc10	ENSMUSG00000038011	dynein, axonemal, heavy chain 10 [Source:MGI Symbol;Acc:MGI:1860299]	1	68.8045	80.1421	80.1274	78.7587	11.3375	-1.36866	NA	89	82.049	83.1576	84.2968	84.7281	0.268673	-0.0361749	NA	-0.0080129	NA	0.0241644	NA	0.0523264	NA
5	124834418	124862424	Ccdc92	ENSMUSG00000037979	coiled-coil domain containing 92 [Source:MGI Symbol;Acc:MGI:106485]	1	68.8045	80.1421	80.1274	78.7587	11.3375	-1.36866	NA	17	72.8379	75.0457	76.996	77.0169	0.161788	-0.0514151	NA	0.0546048	NA	-0.0398899	NA	0.0661299	NA
5	127241808	127565793	Tmem132c	ENSMUSG00000034324	transmembrane protein 132C [Source:MGI Symbol;Acc:MGI:2443061]	1	52.6986	65.6939	56.5496	61.1713	12.9952	4.62171	NA	196	72.5461	73.9696	74.2288	74.7354	0	NA	NA	NA	NA	NA	NA	NA	NA
5	129096750	129204599	Gpr133	ENSMUSG00000044017	G protein-coupled receptor 133 [Source:MGI Symbol;Acc:MGI:3041203]	1	63.5446	74.0409	73.1055	74.3168	10.4964	1.21131	NA	85	74.8097	75.8742	77.1928	77.3587	6.44931	-0.674625	0.295585	-0.0405932	NA	-0.518381	0.288873	0.11565	0.853574
5	130369476	130840645	Caln1	ENSMUSG00000060371	calneuron 1 [Source:MGI Symbol;Acc:MGI:2155987]	1	27.9001	44.3071	34.8826	41.3314	16.4071	6.44878	NA	235	77.4583	78.0847	79.9932	80.0412	275.133	-0.106489	0.804486	0.213309	0.606244	1.36279	4.25562e-12	1.68259	1.4328e-21
5	135670033	135735326	Por	ENSMUSG00000005514	P450 (cytochrome) oxidoreductase [Source:MGI Symbol;Acc:MGI:97744]	1	38.8026	26.7588	32.5907	28.2028	-12.0437	-4.38798	NA	43	65.5329	65.2793	65.1887	64.6189	4591.36	-0.0266639	0.936987	-0.0697963	0.848483	2.6532	1.65328e-99	2.61007	2.67922e-118
5	137650483	137684726	Agfg2	ENSMUSG00000029722	ArfGAP with FG repeats 2 [Source:MGI Symbol;Acc:MGI:2443267]	1	92.238	80.7548	82.3413	85.1609	-11.4833	2.81954	NA	28	72.0809	69.8488	71.1789	71.2974	590.479	0.19986	0.48382	0.142173	0.731586	0.354117	0.0766152	0.296429	0.101645
5	137781906	137786715	Mepce	ENSMUSG00000029726	methylphosphate capping enzyme [Source:MGI Symbol;Acc:MGI:106477]	1	45.0586	32.3286	49.587	51.2234	-12.73	1.63642	NA	8	43.1835	40.7454	44.3631	46.7443	379.287	-0.00560171	0.989876	-0.094462	0.824918	0.680378	5.94651e-05	0.591517	0.000130874
5	139751282	139775678	Ints1	ENSMUSG00000029547	integrator complex subunit 1 [Source:MGI Symbol;Acc:MGI:1915760]	1	70.323	81.6467	73.5373	74.2829	11.3237	0.74558	NA	17	84.4158	85.6188	83.5807	84.2971	641.119	-0.107539	0.65141	-0.0569461	0.88844	-0.541717	9.12907e-05	-0.491124	8.14076e-05
5	140327674	140331898	Ftsj2	ENSMUSG00000029557	FtsJ homolog 2 (E. coli) [Source:MGI Symbol;Acc:MGI:1915267]	1	15.0524	25.4667	23.2898	23.5398	10.4143	0.250052	NA	6	64.0475	68.5502	68.6307	68.7983	159.973	-0.270772	0.312716	-0.295416	0.428865	-0.526368	0.00899735	-0.551011	0.00271696
5	140331860	140338137	Nudt1	ENSMUSG00000036639	nudix (nucleoside diphosphate linked moiety X)-type motif 1 [Source:MGI Symbol;Acc:MGI:109280]	1	15.0524	25.4667	23.2898	23.5398	10.4143	0.250052	NA	7	70.4009	72.4664	74.8704	73.8474	247.913	-0.0844463	0.806503	-0.0648235	0.908694	-0.983163	3.65348e-08	-0.963541	1.72058e-09
5	144100436	144188204	Lmtk2	ENSMUSG00000038970	lemur tyrosine kinase 2 [Source:MGI Symbol;Acc:MGI:3036247]	1	75.9364	88.8139	81.4679	82.4397	12.8775	0.971805	NA	64	84.2435	85.6757	86.7767	87.0775	483.241	0.0784749	0.778795	0.0358323	0.93393	0.179057	0.308624	0.136415	0.396695
5	144735915	144761649	Tmem130	ENSMUSG00000043388	transmembrane protein 130 [Source:MGI Symbol;Acc:MGI:3607706]	1	47.8944	61.2772	54.0641	52.4707	13.3828	-1.59341	NA	20	72.2018	75.2635	75.3891	75.6726	0	NA	NA	NA	NA	NA	NA	NA	NA
5	147878437	147894815	Slc46a3	ENSMUSG00000029650	solute carrier family 46, member 3 [Source:MGI Symbol;Acc:MGI:1918956]	1	62.0214	51.0952	57.1516	56.2295	-10.9261	-0.922155	NA	17	73.4525	72.0717	73.9322	73.037	1203.36	-0.37235	0.0335601	0.159932	0.59777	-0.0666183	0.752304	0.465664	0.000549683
5	147957320	148316065	Mtus2	ENSMUSG00000029651	microtubule associated tumor suppressor candidate 2 [Source:MGI Symbol;Acc:MGI:1915388]	1	43.8103	54.3219	50.0712	45.4149	10.5116	-4.65629	NA	251	76.7092	77.9759	78.5915	78.1983	10.6133	-0.638866	0.31482	-0.141102	0.906373	-0.52874	0.279292	-0.0309761	0.962971
5	148327410	148399904	Slc7a1	ENSMUSG00000041313	solute carrier family 7 (cationic amino acid transporter, y+ system), member 1 [Source:MGI Symbol;Acc:MGI:88117]	1	67.9664	80.081	75.6185	70.6801	12.1146	-4.93846	NA	71	84.0747	85.3617	86.1348	85.6147	9.67125	0.25777	0.764591	0.904567	0.153823	0.00725909	0.99255	0.654057	0.157801
6	4747306	4760517	Peg10	ENSMUSG00000092035	paternally expressed 10 [Source:MGI Symbol;Acc:MGI:2157785]	1	58.5315	43.9143	40.5207	44.4858	-14.6172	3.96507	NA	16	70.7278	69.9774	69.616	68.1036	1.50079	0.223967	NA	-0.0361856	NA	0.42613	NA	0.165977	NA
6	17988940	18030585	Wnt2	ENSMUSG00000010797	wingless-related MMTV integration site 2 [Source:MGI Symbol;Acc:MGI:98954]	1	57.8452	72.8146	63.1425	69.639	14.9694	6.49655	NA	26	75.594	77.5658	78.1818	77.741	191.044	-0.0498321	0.914097	-0.330356	0.368278	0.324037	0.166831	0.0435133	0.882427
6	29433153	29461888	Flnc	ENSMUSG00000068699	filamin C, gamma [Source:MGI Symbol;Acc:MGI:95557]	1	89.1619	78.4	85.5142	91.3851	-10.7619	5.87087	NA	25	78.8546	80.0088	80.7618	81.233	14.1566	-0.976966	0.0669783	-0.690655	0.276027	-0.0262522	0.965357	0.260059	0.610014
6	30541582	30564476	Cpa2	ENSMUSG00000071553	carboxypeptidase A2, pancreatic [Source:MGI Symbol;Acc:MGI:3617840]	1	77.7859	87.9753	86.0448	88.1781	10.1894	2.13324	NA	20	75.0493	78.2437	77.9767	77.6988	0	NA	NA	NA	NA	NA	NA	NA	NA
6	30653457	30693749	Tsga14	ENSMUSG00000029790	testis specific gene A14 [Source:MGI Symbol;Acc:MGI:1891414]	1	74.025	85.8217	77.0935	76.3849	11.7966	-0.708646	NA	30	81.5457	83.5554	83.2534	83.823	17.2089	0.099237	0.913041	0.507342	0.505855	-0.539302	0.243243	-0.131197	0.809494
6	30673944	30682266	Gm13782	ENSMUSG00000086542	predicted gene 13782 [Source:MGI Symbol;Acc:MGI:3649363]	1	74.025	85.8217	77.0935	76.3849	11.7966	-0.708646	NA	8	80.5439	84.1129	81.8257	83.1935	0	NA	NA	NA	NA	NA	NA	NA	NA
6	34863146	34874946	Tmem140	ENSMUSG00000057137	transmembrane protein 140 [Source:MGI Symbol;Acc:MGI:1915737]	1	80.746	68.0048	67.6333	79.1254	-12.7413	11.4921	NA	12	63.9339	62.0957	62.0851	63.6834	966.95	-0.0868942	0.773717	-0.0730321	0.862405	0.868019	6.57697e-09	0.881881	4.81187e-11
6	34871771	34878060	3110062M04Rik	ENSMUSG00000046806	RIKEN cDNA 3110062M04 gene [Source:MGI Symbol;Acc:MGI:1925662]	1	80.746	68.0048	67.6333	79.1254	-12.7413	11.4921	NA	7	62.3725	58.9567	57.7279	61.2908	82.0958	-0.286876	0.401839	-0.226663	0.659013	-0.240723	0.397888	-0.18051	0.510808
6	37530173	37568815	Akr1d1	ENSMUSG00000038641	aldo-keto reductase family 1, member D1 [Source:MGI Symbol;Acc:MGI:2384785]	1	35.5857	24.7841	29.4277	30.3567	-10.8017	0.929045	NA	20	71.8424	70.0974	71.01	72.3023	5199.09	-0.56573	3.18389e-05	0.0949951	0.772555	-0.322762	0.0259455	0.337964	0.00776659
6	41135167	41135609	Trbv14	ENSMUSG00000076471	T cell receptor beta, variable 14 [Source:MGI Symbol;Acc:MGI:98587]	1	51.931	64.5059	62.6848	60.2217	12.5749	-2.46306	NA	3	60.6558	66.4859	67.9774	67.2953	NA	NA	NA	NA	NA	NA	NA	NA	NA
6	49085221	49214954	Igf2bp3	ENSMUSG00000029814	insulin-like growth factor 2 mRNA binding protein 3 [Source:MGI Symbol;Acc:MGI:1890359]	1	49.915	60.5314	53.8679	59.3204	10.6164	5.45252	NA	82	78.0181	78.5783	80.9618	81.262	0.0973757	0.0862059	NA	-0.00749063	NA	0.0102951	NA	-0.0834015	NA
6	52155367	52158317	Hoxa1	ENSMUSG00000029844	homeobox A1 [Source:MGI Symbol;Acc:MGI:96170]	1	9.5487	22.4522	15.4276	14.8049	12.9035	-0.622709	NA	5	15.4009	20.7623	20.4173	19.5327	2.67737	0.178752	NA	-0.0233049	NA	-0.194846	NA	-0.396903	NA
6	52156902	52162119	Gm15051	ENSMUSG00000087658	predicted gene 15051 [Source:MGI Symbol;Acc:MGI:3705155]	1	9.5487	22.4522	15.4276	14.8049	12.9035	-0.622709	NA	7	11.3739	13.5304	17.347	15.2177	2.15888	0.0841925	NA	-0.00336594	NA	0.295198	NA	0.20764	NA
6	52163359	52213339	Gm20653	ENSMUSG00000093412	predicted gene 20653 [Source:MGI Symbol;Acc:MGI:5313100]	1	20.0238	30.7714	21.8549	29.5441	10.7476	7.68915	NA	48	19.1473	18.0129	22.1962	22.2917	0.348146	-0.132858	NA	0.0341141	NA	-0.115089	NA	0.0518829	NA
6	52168510	52213336	Hoxa3	ENSMUSG00000079560	homeobox A3 [Source:MGI Symbol;Acc:MGI:96175]	1	20.0238	30.7714	21.8549	29.5441	10.7476	7.68915	NA	43	20.404	19.3631	22.8687	23.569	0.350221	-0.00427101	NA	0.0691375	NA	-0.0281062	NA	0.0453022	NA
6	52175217	52215076	2700086A05Rik	ENSMUSG00000085696	RIKEN cDNA 2700086A05 gene [Source:MGI Symbol;Acc:MGI:1919878]	1	20.0238	30.7714	21.8549	29.5441	10.7476	7.68915	NA	40	20.5157	19.9018	23.6681	24.1838	1.59505	0.155763	NA	0.369908	NA	-0.0884972	NA	0.125648	NA
6	52205431	52211356	Hoxa6	ENSMUSG00000043219	homeobox A6 [Source:MGI Symbol;Acc:MGI:96178]	1	20.0238	30.7714	21.8549	29.5441	10.7476	7.68915	NA	8	19.679	20.3092	21.0754	28.1336	0	NA	NA	NA	NA	NA	NA	NA	NA
6	72206177	72235577	Atoh8	ENSMUSG00000037621	atonal homolog 8 (Drosophila) [Source:MGI Symbol;Acc:MGI:1918343]	1	71.4571	59.8672	66.5503	67.471	-11.59	0.920675	NA	19	56.921	57.3248	55.5843	55.3035	204.998	0.026012	0.978264	-0.349604	0.638137	0.456798	0.276243	0.081182	0.874513
6	72368049	72380468	Vamp5	ENSMUSG00000073002	vesicle-associated membrane protein 5 [Source:MGI Symbol;Acc:MGI:1858622]	1	85.5235	72.5417	87.5453	78.8699	-12.9817	-8.67545	NA	9	72.6642	68.5049	74.5694	72.2175	88.911	0.243446	0.507745	-0.0781736	0.907929	0.250497	0.375868	-0.071123	0.815843
6	87788853	87812164	Rab43	ENSMUSG00000030055	RAB43, member RAS oncogene family [Source:MGI Symbol;Acc:MGI:1917084]	1	62.7894	72.921	66.8377	72.7363	10.1316	5.8986	NA	14	50.6426	53.0066	50.9261	53.1813	3018.98	0.163309	0.527848	-0.107932	0.781005	1.12452	8.78885e-14	0.853282	6.22319e-10
6	88724412	88828360	Mgll	ENSMUSG00000033174	monoglyceride lipase [Source:MGI Symbol;Acc:MGI:1346042]	1	70.2685	80.8286	78.5726	74.068	10.5601	-4.50463	NA	77	74.7926	77.0693	75.1897	77.8439	3725.57	0.0215061	0.964111	-0.579554	0.0234927	0.680362	0.000377263	0.0793011	0.744057
6	91212455	91272540	Fbln2	ENSMUSG00000064080	fibulin 2 [Source:MGI Symbol;Acc:MGI:95488]	1	69.7042	83.2833	79.5878	77.3026	13.5791	-2.28514	NA	32	76.1047	78.1333	78.8367	78.6613	73.4185	-0.0298916	0.96683	-0.147381	0.838386	0.201211	0.585714	0.0837214	0.826166
6	94604529	94700158	Lrig1	ENSMUSG00000030029	leucine-rich repeats and immunoglobulin-like domains 1 [Source:MGI Symbol;Acc:MGI:107935]	1	58.3811	68.4833	68.3188	68.5542	10.1023	0.23547	NA	66	68.1558	69.1171	70.6087	71.6397	845.888	-0.0719415	0.790029	-0.291968	0.200905	-0.269535	0.083026	-0.489562	0.000110948
6	97210689	97233315	Arl6ip5	ENSMUSG00000035199	ADP-ribosylation factor-like 6 interacting protein 5 [Source:MGI Symbol;Acc:MGI:1929501]	1	51.9688	63.8871	54.9988	54.6171	11.9183	-0.381743	NA	19	75.6914	77.3404	77.7516	78.394	155.778	0.0819385	0.841965	-0.0113279	0.988858	-0.211309	0.409188	-0.304575	0.148342
6	99257484	99666797	Gm20696	ENSMUSG00000030068	predicted gene 20696 [Source:MGI Symbol;Acc:MGI:5313143]	1	69.8424	80.8909	76.8749	74.3033	11.0485	-2.57165	NA	304	82.8388	83.7237	84.4558	84.5298	60.6651	-0.104865	0.840248	0.257859	0.648675	-0.344656	0.26766	0.0180679	0.962633
6	99625135	99666771	Eif4e3	ENSMUSG00000093661	eukaryotic translation initiation factor 4E member 3 [Source:MGI Symbol;Acc:MGI:1914142]	1	69.8424	80.8909	76.8749	74.3033	11.0485	-2.57165	NA	37	78.5727	79.9621	80.048	79.9574	33.7438	0.0256794	0.976479	0.648791	0.210775	-0.149043	0.746677	0.474069	0.153232
6	105677660	106699310	Cntn4	ENSMUSG00000064293	contactin 4 [Source:MGI Symbol;Acc:MGI:1095737]	1	63.5413	74.6287	73.2927	71.0273	11.0875	-2.2654	NA	295	69.6245	72.3403	71.7424	71.8846	0	NA	NA	NA	NA	NA	NA	NA	NA
6	108213118	108551109	Itpr1	ENSMUSG00000030102	inositol 1,4,5-trisphosphate receptor 1 [Source:MGI Symbol;Acc:MGI:96623]	1	74.61	86.1442	72.1833	72.8371	11.5343	0.65378	NA	227	79.7223	80.7185	79.8851	81.5017	3685.64	-0.196966	0.16294	-0.0773626	0.760517	0.541716	1.79205e-07	0.66132	3.7615e-13
6	108577039	108660934	0610040F04Rik	ENSMUSG00000087341	RIKEN cDNA 0610040F04 gene [Source:MGI Symbol;Acc:MGI:1922644]	1	77.0063	65.9684	80.2905	78.3792	-11.038	-1.91137	NA	53	83.778	84.6262	85.0903	85.1753	0	NA	NA	NA	NA	NA	NA	NA	NA
6	113424634	113435760	Cidec	ENSMUSG00000030278	cell death-inducing DFFA-like effector c [Source:MGI Symbol;Acc:MGI:95585]	1	49.9843	63.2865	52.8612	59.4486	13.3023	6.58734	NA	9	61.0498	64.5146	62.4433	63.7236	15.0236	0.34598	0.661066	-0.261921	0.786905	1.96167	6.63159e-07	1.35376	0.000673659
6	113745669	114042613	Atp2b2	ENSMUSG00000030302	ATPase, Ca++ transporting, plasma membrane 2 [Source:MGI Symbol;Acc:MGI:105368]	1	59.4198	70.4641	74.923	68.6258	11.0443	-6.29719	NA	160	77.2983	78.1589	79.2431	79.5665	86.0917	-0.145423	0.819141	-0.168625	0.857935	-2.12335	1.5563e-11	-2.14655	2.9229e-13
6	114004789	114052108	Gm15083	ENSMUSG00000087083	predicted gene 15083 [Source:MGI Symbol;Acc:MGI:3705191]	1	59.4198	70.4641	74.923	68.6258	11.0443	-6.29719	NA	27	69.5963	70.9809	73.9328	72.6013	0	NA	NA	NA	NA	NA	NA	NA	NA
6	114397936	114483296	Hrh1	ENSMUSG00000053004	histamine receptor H1 [Source:MGI Symbol;Acc:MGI:107619]	1	57.8771	68.4722	60.8388	68.548	10.5952	7.70926	NA	51	70.1807	73.0704	71.7564	72.6228	2.61393	0.190219	NA	-0.0430142	NA	0.17716	NA	-0.0560731	NA
6	121210734	121226854	Tuba8	ENSMUSG00000030137	tubulin, alpha 8 [Source:MGI Symbol;Acc:MGI:1858225]	1	71.858	86.5457	76.752	76.4562	14.6877	-0.29583	NA	13	70.6443	71.833	71.0489	73.054	3.06556	-0.294848	NA	0.435366	NA	0.0589378	NA	0.789152	NA
6	121223692	121226153	Gm15856	ENSMUSG00000086527	predicted gene 15856 [Source:MGI Symbol;Acc:MGI:3801888]	1	71.858	86.5457	76.752	76.4562	14.6877	-0.29583	NA	4	72.4656	79.2048	75.591	76.5966	0	NA	NA	NA	NA	NA	NA	NA	NA
6	122819914	122845366	Foxj2	ENSMUSG00000003154	forkhead box J2 [Source:MGI Symbol;Acc:MGI:1926805]	1	36.2678	47.4784	48.3639	45.8738	11.2106	-2.4901	NA	23	79.9153	81.2375	83.0766	81.966	81.4203	0.4002	0.301159	0.461981	0.321605	0.223356	0.526719	0.285137	0.326039
6	122952515	122969875	Clec4a3	ENSMUSG00000043832	C-type lectin domain family 4, member a3 [Source:MGI Symbol;Acc:MGI:1920399]	1	65.7664	76.4417	74.8378	74.3053	10.6753	-0.532474	NA	8	73.9637	78.5522	78.3982	77.7188	59.5491	0.503947	0.265144	0.061767	0.947596	-0.00468	0.994111	-0.44686	0.185626
6	124760053	124769673	Eno2	ENSMUSG00000004267	enolase 2, gamma neuronal [Source:MGI Symbol;Acc:MGI:95394]	1	75.7353	62.2199	66.0031	68.6988	-13.5154	2.69573	NA	9	59.675	57.1765	58.7561	62.1286	2.00506	0.360392	NA	-0.117783	NA	0.295991	NA	-0.182185	NA
6	124996694	125003096	C530028O21Rik	ENSMUSG00000030329	RIKEN cDNA C530028O21 gene [Source:MGI Symbol;Acc:MGI:2441908]	1	51.5965	61.753	59.8096	56.6985	10.1564	-3.11112	NA	6	49.7301	52.6682	52.6181	50.6703	2.79531	0.560365	NA	0.783933	NA	0.182966	NA	0.406534	NA
6	125546774	125686679	Vwf	ENSMUSG00000001930	Von Willebrand factor homolog [Source:MGI Symbol;Acc:MGI:98941]	1	66.8714	77.9284	70.9542	72.8176	11.0571	1.86343	NA	99	80.3031	81.9184	82.2178	82.631	187.615	0.471711	0.0946835	0.280464	0.514419	0.442513	0.0732189	0.251266	0.28992
6	126853098	126874307	Akap3	ENSMUSG00000030344	A kinase (PRKA) anchor protein 3 [Source:MGI Symbol;Acc:MGI:1341149]	1	71.9221	83.3511	75.7739	76.7353	11.429	0.961405	NA	18	75.0735	78.8473	78.8028	78.925	0	NA	NA	NA	NA	NA	NA	NA	NA
6	134035700	134270158	Etv6	ENSMUSG00000030199	ets variant gene 6 (TEL oncogene) [Source:MGI Symbol;Acc:MGI:109336]	1	55.1934	66.0152	52.7409	56.7629	10.8218	4.022	NA	190	80.3953	81.8467	81.2373	81.9711	135.265	-0.0906668	0.821802	0.317368	0.415974	-0.518594	0.0195186	-0.110559	0.660466
6	135729826	136173511	Grin2b	ENSMUSG00000030209	glutamate receptor, ionotropic, NMDA2B (epsilon 2) [Source:MGI Symbol;Acc:MGI:95821]	1	73.5349	84.0454	83.6034	82.845	10.5106	-0.758435	NA	238	77.543	79.0457	79.4443	79.5804	1.80383	-0.392584	NA	-0.0395454	NA	-0.392399	NA	-0.0393599	NA
6	138140316	138156755	Mgst1	ENSMUSG00000008540	microsomal glutathione S-transferase 1 [Source:MGI Symbol;Acc:MGI:1913850]	1	24.1244	12.8484	28.4902	18.061	-11.276	-10.4291	NA	12	45.3906	43.5222	46.0857	44.998	49123.4	-0.484673	0.00810895	-0.112652	0.774859	-0.3647	0.0379134	0.00732136	0.97569
6	142587862	142702274	Abcc9	ENSMUSG00000030249	ATP-binding cassette, sub-family C (CFTR/MRP), member 9 [Source:MGI Symbol;Acc:MGI:1352630]	1	66.1509	51.131	58.9757	58.7008	-15.0199	-0.274894	NA	85	83.8928	83.9528	85.019	85.0841	1107.51	0.577201	0.000216671	0.16329	0.596442	0.455201	0.00352924	0.0412898	0.838617
6	143828425	144781977	Sox5	ENSMUSG00000041540	SRY-box containing gene 5 [Source:MGI Symbol;Acc:MGI:98367]	1	78.5231	89.1504	83.6242	83.4025	10.6273	-0.22166	NA	622	84.2818	85.5373	86.1006	86.4057	357.629	-0.00544332	0.987234	-0.0318307	0.941891	-0.0431692	0.841344	-0.0695565	0.691815
7	3609813	3616157	Oscar	ENSMUSG00000054594	osteoclast associated receptor [Source:MGI Symbol;Acc:MGI:2179720]	1	69.9027	83.9583	73.6591	72.1388	14.0556	-1.52032	NA	6	62.2105	66.8773	65.4925	62.8907	0.591239	0.00183	NA	-0.150693	NA	0.292407	NA	0.139884	NA
7	5124945	5125950	Rasl2-9	ENSMUSG00000083649	RAS-like, family 2, locus 9 [Source:MGI Symbol;Acc:MGI:104605]	1	57.0001	69.8305	61.3949	63.7888	12.8305	2.39383	NA	3	66.604	74.2963	68.5126	69.6363	13.4825	0.148296	0.86141	0.292104	0.754167	-0.445799	0.354196	-0.301992	0.529073
7	5127632	5127715	AC162893.1	ENSMUSG00000092953	No description	1	57.0001	69.8305	61.3949	63.7888	12.8305	2.39383	NA	2	71.4779	79.4006	75.5628	77.3718	NA	NA	NA	NA	NA	NA	NA	NA	NA
7	16401196	16437694	Zc3h4	ENSMUSG00000059273	zinc finger CCCH-type containing 4 [Source:MGI Symbol;Acc:MGI:2682314]	1	68.3649	79.7264	69.9184	73.6923	11.3615	3.77384	NA	24	67.329	68.4423	67.9002	70.1835	171.225	0.277721	0.307628	0.265973	0.456863	0.300976	0.173638	0.289228	0.129089
7	18884690	18890438	Pglyrp1	ENSMUSG00000030413	peptidoglycan recognition protein 1 [Source:MGI Symbol;Acc:MGI:1345092]	1	66.3075	77.9499	74.8306	70.2952	11.6423	-4.53537	NA	4	74.4573	77.5297	78.8476	76.3088	0.855149	0.0214052	NA	0.183916	NA	-0.0828533	NA	0.079658	NA
7	19054690	19074447	Rsph6a	ENSMUSG00000040866	radial spoke head 6 homolog A (Chlamydomonas) [Source:MGI Symbol;Acc:MGI:1927643]	1	61.5383	71.783	67.0705	66.8578	10.2446	-0.21274	NA	14	74.157	77.1183	76.5178	76.8744	0.290489	-0.087069	NA	0.0373148	NA	-0.0738913	NA	0.0504924	NA
7	24333080	24333965	1700008P20Rik	ENSMUSG00000055826	RIKEN cDNA 1700008P20 gene [Source:MGI Symbol;Acc:MGI:1916551]	1	39.067	27.0843	32.4187	30.6144	-11.9827	-1.80439	NA	4	56.739	51.3696	54.8097	53.9399	1.40783	-0.168717	NA	0.149401	NA	-0.078238	NA	0.23988	NA
7	24431922	24435534	Irgc1	ENSMUSG00000062028	immunity-related GTPase family, cinema 1 [Source:MGI Symbol;Acc:MGI:2685948]	1	55.2944	67.4833	58.3399	69.7488	12.1889	11.4089	NA	4	68.6735	77.4871	72.4029	78.61	0	NA	NA	NA	NA	NA	NA	NA	NA
7	26061495	26096196	Cyp2b13	ENSMUSG00000040583	cytochrome P450, family 2, subfamily b, polypeptide 13 [Source:MGI Symbol;Acc:MGI:88599]	1	56.3839	69.0275	77.1996	75.8165	12.6436	-1.38308	NA	13	67.3302	70.3518	74.1445	72.6295	1897.47	-0.392848	0.610801	0.154808	0.89479	-0.0348549	0.956762	0.5128	0.295964
7	28129466	28164811	9530053A07Rik	ENSMUSG00000078776	RIKEN cDNA 9530053A07 gene [Source:MGI Symbol;Acc:MGI:2442118]	1	64.8005	75.6728	71.8282	70.5005	10.8723	-1.32775	NA	28	71.7845	73.5542	75.0831	73.9043	0	NA	NA	NA	NA	NA	NA	NA	NA
7	28881656	28893585	Capn12	ENSMUSG00000054083	calpain 12 [Source:MGI Symbol;Acc:MGI:1891369]	1	51.6466	62.9619	58.377	59.5789	11.3153	1.20184	NA	9	76.846	80.2079	79.6201	79.7778	0.0671674	-0.077311	NA	-0.00675793	NA	-0.0681132	NA	0.00243982	NA
7	29181321	29214035	Catsperg1	ENSMUSG00000049676	cation channel, sperm-associated, gamma 1 [Source:MGI Symbol;Acc:MGI:2443617]	1	36.1633	24.9442	32.7625	30.6589	-11.2191	-2.10364	NA	21	65.5602	65.5555	68.0544	67.1904	3.09567	-0.469995	NA	0.0228005	NA	-0.440811	NA	0.0519846	NA
7	29320378	29505460	Sipa1l3	ENSMUSG00000030583	signal-induced proliferation-associated 1 like 3 [Source:MGI Symbol;Acc:MGI:1921456]	1	73.7034	87.5638	89.0735	86.6627	13.8604	-2.41082	NA	134	86.5875	86.8343	88.1404	88.2833	42.8421	0.41898	0.359908	0.127074	0.880938	0.573458	0.0905443	0.281551	0.407685
7	30413788	30417577	Tyrobp	ENSMUSG00000030579	TYRO protein tyrosine kinase binding protein [Source:MGI Symbol;Acc:MGI:1277211]	1	69.0004	80.149	68.5961	69.5686	11.1486	0.972465	NA	4	77.6176	76.5054	74.7046	75.5279	191.3	0.716762	0.00481407	0.166267	0.755525	0.489809	0.049186	-0.0606855	0.843257
7	30417717	30419854	Hcst	ENSMUSG00000064109	hematopoietic cell signal transducer [Source:MGI Symbol;Acc:MGI:1344360]	1	69.0004	80.149	68.5961	69.5686	11.1486	0.972465	NA	4	60.7588	65.3508	60.1438	60.4736	4.83677	0.296623	0.718882	0.670601	NA	0.207853	0.707937	0.581832	0.221311
7	30458315	30487223	Nphs1	ENSMUSG00000006649	nephrosis 1 homolog, nephrin (human) [Source:MGI Symbol;Acc:MGI:1859637]	1	52.0442	63.7214	57.4817	63.145	11.6772	5.66338	NA	22	62.9797	66.0533	65.4605	65.9097	0	NA	NA	NA	NA	NA	NA	NA	NA
7	30462164	30465591	Nphs1as	ENSMUSG00000087009	nephrosis 1 homolog, nephrin antisense [Source:MGI Symbol;Acc:MGI:2675468]	1	52.0442	63.7214	57.4817	63.145	11.6772	5.66338	NA	5	66.3376	71.2121	67.936	72.4382	0	NA	NA	NA	NA	NA	NA	NA	NA
7	30515122	30522193	Gm1082	ENSMUSG00000062132	predicted gene 1082 [Source:MGI Symbol;Acc:MGI:2685928]	1	56.225	42.9611	50.2516	58.281	-13.2639	8.02941	NA	6	71.8054	67.4356	71.0195	74.5067	0	NA	NA	NA	NA	NA	NA	NA	NA
7	44429018	44463351	Lrrc4b	ENSMUSG00000047085	leucine rich repeat containing 4B [Source:MGI Symbol;Acc:MGI:3027390]	1	73.2212	60.7968	74.6862	73.8885	-12.4244	-0.797715	NA	17	55.5351	54.626	57.786	57.4218	0	NA	NA	NA	NA	NA	NA	NA	NA
7	44605803	44670843	Myh14	ENSMUSG00000030739	myosin, heavy polypeptide 14 [Source:MGI Symbol;Acc:MGI:1919210]	1	58.3206	69.3173	78.1957	75.6623	10.9967	-2.5334	NA	51	74.3567	75.65	78.2196	77.4434	236.726	-0.164421	0.680199	-0.16678	0.759033	-0.571768	0.0161107	-0.574127	0.00718148
7	45233632	45239115	Cd37	ENSMUSG00000030798	CD37 antigen [Source:MGI Symbol;Acc:MGI:88330]	1	39.8445	29.1727	35.8288	36.3536	-10.6718	0.524763	NA	7	60.0721	56.4951	60.3047	60.0101	37.3523	0.698918	0.143899	0.928169	0.0681486	-0.0230564	0.968142	0.206194	0.633447
7	45567795	45575327	0610005C13Rik	ENSMUSG00000085214	RIKEN cDNA 0610005C13 gene [Source:MGI Symbol;Acc:MGI:1918911]	1	31.8776	20.98	20.5474	28.3869	-10.8975	7.83949	NA	7	48.0693	48.2507	45.4046	47.6336	797.154	-0.0340716	0.917275	-0.0179128	0.968149	0.117257	0.541348	0.133416	0.41701
7	45570153	45589710	Bcat2	ENSMUSG00000030826	branched chain aminotransferase 2, mitochondrial [Source:MGI Symbol;Acc:MGI:1276534]	1	31.8776	20.98	20.5474	28.3869	-10.8975	7.83949	NA	13	65.1569	65.7993	64.4446	66.7298	136.966	0.0899564	0.83385	0.218539	0.649759	-0.497615	0.0361896	-0.369033	0.0899312
7	45896941	45917413	Tmem143	ENSMUSG00000002781	transmembrane protein 143 [Source:MGI Symbol;Acc:MGI:1917459]	1	71.1782	81.7658	72.475	69.3116	10.5876	-3.16349	NA	13	74.6363	76.821	76.3942	76.5893	443.663	-0.0507547	0.871612	-0.164811	0.599142	0.106032	0.60291	-0.00802394	0.971492
7	45918023	45921426	Emp3	ENSMUSG00000040212	epithelial membrane protein 3 [Source:MGI Symbol;Acc:MGI:1098729]	1	71.1782	81.7658	72.475	69.3116	10.5876	-3.16349	NA	4	68.9004	70.2959	69.3925	67.5277	15.2308	-0.059836	0.954866	-0.0259082	0.984404	0.47287	0.329843	0.506797	0.272209
7	46396497	46438375	Kcnc1	ENSMUSG00000058975	potassium voltage gated channel, Shaw-related subfamily, member 1 [Source:MGI Symbol;Acc:MGI:96667]	1	52.9342	64.3294	56.7401	56.0622	11.3952	-0.67791	NA	31	73.9385	75.7583	75.5896	75.3127	0	NA	NA	NA	NA	NA	NA	NA	NA
7	64501706	64753870	Apba2	ENSMUSG00000030519	amyloid beta (A4) precursor protein-binding, family A, member 2 [Source:MGI Symbol;Acc:MGI:1261791]	1	46.2816	31.2679	43.3138	33.5354	-15.0137	-9.77834	NA	129	78.7398	79.0569	79.9543	80.2342	2.79735	0.435522	NA	0.653817	NA	-0.169268	NA	0.0490274	NA
7	75366055	75366264	Gm3511	ENSMUSG00000069196	predicted gene 3511 [Source:MGI Symbol;Acc:MGI:3781688]	1	63.2928	73.5102	68.2855	73.0911	10.2175	4.80562	NA	2	60.0773	67.7546	64.5965	68.6927	0	NA	NA	NA	NA	NA	NA	NA	NA
7	80586627	80688877	Crtc3	ENSMUSG00000030527	CREB regulated transcription coactivator 3 [Source:MGI Symbol;Acc:MGI:1917711]	1	48.3103	38.2564	44.2293	43.9946	-10.0539	-0.234674	NA	69	77.8307	77.8698	78.7241	78.8385	109.699	0.0059342	0.991117	0.179593	0.731586	0.0313552	0.929755	0.205014	0.420213
7	90107477	90107968	Gm5341	ENSMUSG00000062235	predicted pseudogene 5341 [Source:MGI Symbol;Acc:MGI:3644965]	1	77.1997	88.8231	80.673	82.8773	11.6234	2.20434	NA	2	76.6285	86.5283	81.3848	82.7828	0	NA	NA	NA	NA	NA	NA	NA	NA
7	98121559	98178274	Capn5	ENSMUSG00000035547	calpain 5 [Source:MGI Symbol;Acc:MGI:1100859]	1	81.5452	93.5404	87.2244	84.3974	11.9952	-2.8269	NA	32	79.294	80.8388	80.5591	80.8303	57.9492	0.397003	0.284165	0.398858	0.453618	-0.539506	0.0798171	-0.537651	0.039335
7	102740721	102759471	Olfr78	ENSMUSG00000043366	olfactory receptor 78 [Source:MGI Symbol;Acc:MGI:2157548]	1	69.4839	80.8518	75.9471	78.1636	11.3679	2.21649	NA	10	73.1358	77.0381	75.4605	75.293	0.337279	0.0691999	NA	0.0612914	NA	0.0140094	NA	0.0061009	NA
7	107595051	107748582	Ppfibp2	ENSMUSG00000036528	PTPRF interacting protein, binding protein 2 (liprin beta 2) [Source:MGI Symbol;Acc:MGI:894649]	1	54.4198	67.0522	66.3519	61.5035	12.6325	-4.84842	NA	83	79.3765	80.7806	81.595	81.6204	488.716	0.135445	0.557013	0.0618998	0.878775	0.0263955	0.90746	-0.0471501	0.800758
7	109523911	109617147	St5	ENSMUSG00000031024	suppression of tumorigenicity 5 [Source:MGI Symbol;Acc:MGI:108517]	1	82.7969	70.2444	76.9014	74.5294	-12.5525	-2.372	NA	50	73.3339	74.7215	74.4352	75.2909	247.144	0.106316	0.70512	0.314364	0.213446	0.0723515	0.746576	0.280399	0.0637965
7	114046785	114117781	Rras2	ENSMUSG00000055723	related RAS viral (r-ras) oncogene homolog 2 [Source:MGI Symbol;Acc:MGI:1914172]	1	47.674	59.3492	57.2204	56.0408	11.6752	-1.17966	NA	49	74.8012	75.1116	75.7412	76.734	638.129	-0.0557023	0.823742	-0.20246	0.375927	0.0318074	0.869897	-0.114951	0.418186
7	120739557	120805742	Vwa3a	ENSMUSG00000030889	von Willebrand factor A domain containing 3A [Source:MGI Symbol;Acc:MGI:3041229]	1	73.0092	85.7462	79.3461	78.6091	12.7369	-0.73697	NA	37	78.1743	79.5511	80.2608	79.8313	0.507898	0.00101629	NA	-0.0687389	NA	0.187677	NA	0.117922	NA
7	121083322	121163097	Otoa	ENSMUSG00000034990	otoancorin [Source:MGI Symbol;Acc:MGI:2149209]	1	73.9853	85.6184	77.0334	78.2734	11.6331	1.24007	NA	55	75.1408	76.8996	78.4868	77.9949	0.164543	0.0147916	NA	-0.0104796	NA	-0.0394882	NA	-0.0647593	NA
7	126699773	126707787	Coro1a	ENSMUSG00000030707	coronin, actin binding protein 1A [Source:MGI Symbol;Acc:MGI:1345961]	1	49.6859	65.3778	55.3704	55.2921	15.6919	-0.078306	NA	9	61.0271	67.353	63.0659	63.0546	281.264	0.780095	0.0714318	0.834022	0.0923442	0.0913813	0.858406	0.145308	0.742498
7	130577484	130764784	Tacc2	ENSMUSG00000030852	transforming, acidic coiled-coil containing protein 2 [Source:MGI Symbol;Acc:MGI:1928899]	1	62.0998	74.1884	64.9809	70.2876	12.0886	5.30672	NA	133	82.4538	83.4273	84.5408	83.967	411.922	-0.181327	0.782041	-0.0957372	0.923145	0.992838	0.00313113	1.07843	0.000454257
7	130936111	130985660	Htra1	ENSMUSG00000006205	HtrA serine peptidase 1 [Source:MGI Symbol;Acc:MGI:1929076]	1	70.9427	81.1729	71.4121	74.4851	10.2302	3.07304	NA	39	77.607	79.6398	78.4976	80.0113	30.7601	-0.102478	0.891613	-0.287758	0.71501	-0.126594	0.800058	-0.311874	0.442588
7	132235780	132317228	Chst15	ENSMUSG00000030930	carbohydrate (N-acetylgalactosamine 4-sulfate 6-O) sulfotransferase 15 [Source:MGI Symbol;Acc:MGI:1924840]	1	40.4527	51.4603	53.9901	54.1453	11.0076	0.155208	NA	58	74.2964	75.1734	75.9442	75.7865	334.576	0.544686	0.00309661	0.323734	0.220945	0.723661	1.10196e-05	0.502709	0.000687556
7	132712082	132813886	Fam53b	ENSMUSG00000030956	family with sequence similarity 53, member B [Source:MGI Symbol;Acc:MGI:1925188]	1	85.5253	73.9717	79.8915	76.4581	-11.5536	-3.43338	NA	66	81.3769	82.1293	80.5313	82.9445	108.393	0.416876	0.200687	0.527201	0.16735	-0.0909443	0.800527	0.0193802	0.95542
7	140856957	140863730	Ric8	ENSMUSG00000025485	resistance to inhibitors of cholinesterase 8 homolog (C. elegans) [Source:MGI Symbol;Acc:MGI:2141866]	1	58.5707	70.8325	70.5386	67.9171	12.2618	-2.62147	NA	9	65.017	68.1296	66.1143	67.6149	412.95	-0.123308	0.57427	-0.0315726	0.939979	-0.260417	0.0842681	-0.168682	0.240745
7	141189105	141194005	Hras1	ENSMUSG00000025499	Harvey rat sarcoma virus oncogene 1 [Source:MGI Symbol;Acc:MGI:96224]	1	78.0235	92.3809	82.9037	84.4927	14.3574	1.58907	NA	5	67.9677	72.8397	69.8495	71.3207	562.714	-0.144605	0.516294	-0.136105	0.650495	0.0710851	0.717368	0.0795853	0.636729
7	141788972	141819231	Muc5ac	ENSMUSG00000037974	mucin 5, subtypes A and C, tracheobronchial/gastric [Source:MGI Symbol;Acc:MGI:104697]	1	76.2976	87.3364	80.9169	85.5326	11.0388	4.61569	NA	16	78.5029	82.2369	82.1779	82.9875	0	NA	NA	NA	NA	NA	NA	NA	NA
7	142575529	142578143	H19	ENSMUSG00000000031	H19 fetal liver mRNA [Source:MGI Symbol;Acc:MGI:95891]	1	61.1412	42.0778	55.4248	42.3776	-19.0635	-13.0471	NA	5	65.3057	56.9407	64.017	59.6236	4.4563	0.494991	0.470417	-0.0472319	NA	0.783779	0.0635897	0.241556	0.654206
7	142577064	142577147	Mir675	ENSMUSG00000076275	microRNA 675 [Source:MGI Symbol;Acc:MGI:3629709]	1	61.1412	42.0778	55.4248	42.3776	-19.0635	-13.0471	NA	2	59.2729	44.5766	58.4505	50.7681	NA	NA	NA	NA	NA	NA	NA	NA	NA
7	144476755	144553729	Ppfia1	ENSMUSG00000037519	protein tyrosine phosphatase, receptor type, f polypeptide (PTPRF), interacting protein (liprin), alpha 1 [Source:MGI Symbol;Acc:MGI:1924750]	1	67.3578	79.7648	59.5648	68.3878	12.407	8.82305	NA	36	84.7487	86.1172	85.9867	86.1772	577.558	-0.193717	0.221544	-0.136243	0.562995	0.0232491	0.898833	0.0807236	0.556278
8	3871827	3878555	Cd209d	ENSMUSG00000031495	CD209d antigen [Source:MGI Symbol;Acc:MGI:2157947]	1	62.051	74.3383	72.6367	71.4548	12.2873	-1.18188	NA	4	67.2947	73.1262	73.7776	73.3737	0.464766	0.0629673	NA	0.0985179	NA	0.101102	NA	0.136653	NA
8	5705427	5705495	AC134552.1	ENSMUSG00000093281	No description	1	71.8185	82.8445	77.4076	75.4685	11.026	-1.93914	NA	2	76.4098	84.6716	80.2109	77.5436	NA	NA	NA	NA	NA	NA	NA	NA	NA
8	9206001	9771018	Fam155a	ENSMUSG00000079157	family with sequence similarity 155, member A [Source:MGI Symbol;Acc:MGI:2142765]	1	74.0615	84.2076	83.7121	79.5899	10.1461	-4.12219	NA	308	74.8281	76.3961	76.3394	76.7465	0	NA	NA	NA	NA	NA	NA	NA	NA
8	10272572	10634741	Myo16	ENSMUSG00000039057	myosin XVI [Source:MGI Symbol;Acc:MGI:2685951]	1	52.3019	65.9068	66.2802	61.6258	13.6049	-4.65438	NA	227	76.8101	77.4544	78.2565	78.4506	0	NA	NA	NA	NA	NA	NA	NA	NA
8	11198423	11312826	Col4a1	ENSMUSG00000031502	collagen, type IV, alpha 1 [Source:MGI Symbol;Acc:MGI:88454]	1	61.8739	73.3694	73.3468	75.0236	11.4955	1.67685	NA	91	79.7052	81.068	82.1844	81.9635	1302.49	0.0769062	0.802981	-0.184598	0.557964	0.0316644	0.89819	-0.229839	0.154638
8	13757676	13781938	Cdc16	ENSMUSG00000038416	CDC16 cell division cycle 16 homolog (S. cerevisiae) [Source:MGI Symbol;Acc:MGI:1917207]	1	60.5458	71.4824	69.6135	65.2542	10.9366	-4.35927	NA	20	81.8848	82.5619	83.2614	83.3458	685.404	-0.0788809	0.710893	0.00304891	0.995208	-0.558092	2.5619e-06	-0.476162	8.51165e-06
8	13785615	13798538	Upf3a	ENSMUSG00000038398	UPF3 regulator of nonsense transcripts homolog A (yeast) [Source:MGI Symbol;Acc:MGI:1914281]	1	80.0536	90.4635	76.5613	78.3846	10.4099	1.82328	NA	15	81.0879	81.2277	81.7362	81.7735	124.025	0.0692316	0.889135	-0.220705	0.653645	0.493826	0.0470374	0.203889	0.436494
8	25154552	25201449	Tacc1	ENSMUSG00000065954	transforming, acidic coiled-coil containing protein 1 [Source:MGI Symbol;Acc:MGI:2443510]	1	83.7722	96.1445	81.5876	85.8985	12.3722	4.31095	NA	46	85.9114	87.4343	88.2509	87.7085	1165.94	0.14797	0.567779	0.0753211	0.860391	0.0928712	0.669244	0.0202224	0.928394
8	27225776	27229588	Adrb3	ENSMUSG00000031489	adrenergic receptor, beta 3 [Source:MGI Symbol;Acc:MGI:87939]	1	21.7286	33.9786	27.2711	26.7359	12.25	-0.535282	NA	5	51.2419	54.0159	51.9997	52.6614	89.2333	0.46823	0.159119	0.0899616	0.896161	0.748065	0.00320871	0.369796	0.137297
8	28646717	29219338	Unc5d	ENSMUSG00000063626	unc-5 homolog D (C. elegans) [Source:MGI Symbol;Acc:MGI:2389364]	1	69.768	81.1196	75.9947	71.0946	11.3516	-4.90008	NA	267	73.9903	75.4017	75.7525	75.8264	0	NA	NA	NA	NA	NA	NA	NA	NA
8	33893684	33893940	AC123616.1	ENSMUSG00000092649	No description	1	79.4975	68.9666	76.1977	70.7292	-10.5309	-5.46845	NA	2	79.7657	75.347	79.2609	74.2729	NA	NA	NA	NA	NA	NA	NA	NA	NA
8	64718139	64733792	Sc4mol	ENSMUSG00000031604	sterol-C4-methyl oxidase-like [Source:MGI Symbol;Acc:MGI:1913484]	1	67.1814	55.4173	56.2765	61.7512	-11.764	5.47469	NA	13	71.1192	70.3324	69.4838	70.0689	5000.65	-0.0647671	0.94485	0.639056	0.322919	-1.39683	0.000165447	-0.693011	0.0732411
8	70697739	70700616	Jund	ENSMUSG00000071076	Jun proto-oncogene related gene d [Source:MGI Symbol;Acc:MGI:96648]	1	57.3167	69.4778	62.4707	71.1101	12.1611	8.6394	NA	3	47.6464	54.0222	51.7417	51.0526	1404.52	0.18832	0.417138	-0.130562	0.705283	0.622007	4.5291e-05	0.303125	0.0422508
8	70754679	70758677	Rab3a	ENSMUSG00000031840	RAB3A, member RAS oncogene family [Source:MGI Symbol;Acc:MGI:97843]	1	34.888	46.1151	35.0633	34.8551	11.2271	-0.208166	NA	5	63.0303	64.644	62.0585	61.2537	48.1624	-0.110635	0.851553	-0.0555049	0.947596	-0.199908	0.598177	-0.144778	0.68901
8	71384274	71395801	Ushbp1	ENSMUSG00000034911	Usher syndrome 1C binding protein 1 [Source:MGI Symbol;Acc:MGI:1922920]	1	65.477	78.6944	75.7247	72.5597	13.2174	-3.16495	NA	7	61.2674	63.8529	64.65	63.2793	367.073	-0.214375	0.263572	-0.0938386	0.773604	0.329436	0.0219313	0.449972	0.000298053
8	83715177	83726892	Ddx39	ENSMUSG00000005481	DEAD (Asp-Glu-Ala-Asp) box polypeptide 39 [Source:MGI Symbol;Acc:MGI:1915528]	1	80.0429	91.3738	89.6294	83.9907	11.3309	-5.63862	NA	10	58.4805	61.4224	62.2784	61.0942	406.928	-0.130887	0.504088	-0.328849	0.079003	-0.143308	0.347856	-0.34127	0.00394388
8	84388440	84640246	Cacna1a	ENSMUSG00000034656	calcium channel, voltage-dependent, P/Q type, alpha 1A subunit [Source:MGI Symbol;Acc:MGI:109482]	1	66.4614	80.6468	76.1896	74.9232	14.1854	-1.26635	NA	129	70.5931	71.1028	72.2586	72.6873	30.657	0.428095	0.41574	-0.0115462	0.993592	0.574423	0.131969	0.134781	0.759598
8	84611202	84617184	Gm16183	ENSMUSG00000086067	predicted gene 16183 [Source:MGI Symbol;Acc:MGI:3802174]	1	66.4614	80.6468	76.1896	74.9232	14.1854	-1.26635	NA	7	69.6664	69.5186	70.0605	71.955	0	NA	NA	NA	NA	NA	NA	NA	NA
8	84911903	84937359	Mast1	ENSMUSG00000053693	microtubule associated serine/threonine kinase 1 [Source:MGI Symbol;Acc:MGI:1861901]	1	69.2775	59.0333	65.1473	63.4979	-10.2442	-1.6494	NA	23	62.5187	63.9616	64.613	65.4415	7.67023	0.214886	0.811638	0.438411	NA	0.184067	0.746653	0.407592	0.422853
8	84925525	84925633	AC161765.1	ENSMUSG00000092826	No description	1	69.2775	59.0333	65.1473	63.4979	-10.2442	-1.6494	NA	2	70.9562	66.9853	69.4628	70.4009	NA	NA	NA	NA	NA	NA	NA	NA	NA
8	87661810	87959595	Zfp423	ENSMUSG00000045333	zinc finger protein 423 [Source:MGI Symbol;Acc:MGI:1891217]	1	69.2669	82.8143	76.7649	78.7832	13.5473	2.01824	NA	180	75.9041	76.588	77.3192	77.3759	2.47349	0.309301	NA	0.135935	NA	0.159374	NA	-0.0139925	NA
8	88626828	88636128	Snx20	ENSMUSG00000031662	sorting nexin 20 [Source:MGI Symbol;Acc:MGI:1918857]	1	76.1848	88.1587	78.4427	77.5462	11.9739	-0.896544	NA	8	73.4532	75.888	73.9039	74.6225	32.8811	0.454885	0.472582	0.623925	0.361101	0.0358248	0.952916	0.204865	0.678844
8	90247040	90348343	Tox3	ENSMUSG00000043668	TOX high mobility group box family member 3 [Source:MGI Symbol;Acc:MGI:3039593]	1	77.2295	88.1868	83.9319	83.874	10.9572	-0.05791	NA	77	80.1961	82.2237	82.7663	82.7343	0.577017	0.0699071	NA	0.0279222	NA	0.169407	NA	0.127422	NA
8	94772009	94782423	Cx3cl1	ENSMUSG00000031778	chemokine (C-X3-C motif) ligand 1 [Source:MGI Symbol;Acc:MGI:1097153]	1	61.591	75.3484	75.0738	73.9915	13.7574	-1.08235	NA	8	60.3048	62.761	64.6378	65.6874	2.22971	0.141748	NA	0.322346	NA	0.244312	NA	0.42491	NA
8	95534100	95558888	Ccdc113	ENSMUSG00000036598	coiled-coil domain containing 113 [Source:MGI Symbol;Acc:MGI:3606076]	1	41.7828	52.2236	44.3213	49.2773	10.4407	4.95609	NA	25	79.9106	81.1256	81.4498	81.6167	0	NA	NA	NA	NA	NA	NA	NA	NA
8	105269801	105275845	Hsf4	ENSMUSG00000033249	heat shock transcription factor 4 [Source:MGI Symbol;Acc:MGI:1347058]	1	54.2018	44.1502	73.1755	56.4243	-10.0516	-16.7512	NA	6	56.4708	51.5647	63.9746	59.6751	53.1047	-0.0492374	0.945749	0.175014	0.811369	0.015424	0.974265	0.239676	0.487151
8	105276447	105281939	Nol3	ENSMUSG00000014776	nucleolar protein 3 (apoptosis repressor with CARD domain) [Source:MGI Symbol;Acc:MGI:1925938]	1	54.2018	44.1502	73.1755	56.4243	-10.0516	-16.7512	NA	5	65.9833	63.2955	73.4116	69.8594	3.38153	-0.458283	NA	0.0167335	NA	0.230101	NA	0.705117	NA
8	105690906	105698178	Rltpr	ENSMUSG00000050357	RGD motif, leucine rich repeats, tropomodulin domain and proline-rich containing [Source:MGI Symbol;Acc:MGI:2685431]	1	65.9918	77.2714	77.2725	72.8823	11.2796	-4.39026	NA	7	75.4622	78.8236	79.1843	78.2034	0.545453	0.194754	NA	-0.132056	NA	0.135448	NA	-0.191362	NA
8	107150661	107187470	Cyb5b	ENSMUSG00000031924	cytochrome b5 type B [Source:MGI Symbol;Acc:MGI:1913677]	1	51.8955	37.994	45.928	49.7638	-13.9014	3.83576	NA	27	79.127	79.9021	80.2226	81.2296	11646.5	-0.356989	0.0647549	0.245739	0.385502	-1.26285	9.40491e-18	-0.660126	1.93939e-06
8	108714644	108961636	Zfhx3	ENSMUSG00000038872	zinc finger homeobox 3 [Source:MGI Symbol;Acc:MGI:99948]	1	75.0291	86.1571	81.0134	74.5546	11.128	-6.45875	NA	230	84.2273	84.6196	85.3628	85.993	163.858	0.332344	0.373484	0.561895	0.147252	0.121947	0.733384	0.351498	0.174244
8	109614517	109672592	Pkd1l3	ENSMUSG00000048827	polycystic kidney disease 1 like 3 [Source:MGI Symbol;Acc:MGI:2664670]	1	71.9526	86.2817	83.6247	80.3566	14.3292	-3.26809	NA	46	78.8099	80.8202	81.7706	81.1166	0	NA	NA	NA	NA	NA	NA	NA	NA
8	113643213	113655533	Syce1l	ENSMUSG00000033409	synaptonemal complex central element protein 1 like [Source:MGI Symbol;Acc:MGI:1922247]	1	76.1145	87.1879	79.1128	79.7977	11.0733	0.68492	NA	11	78.9019	81.6708	79.2651	82.5397	2.76117	0.0212897	NA	0.169307	NA	-0.198256	NA	-0.0502393	NA
8	113697126	113848615	Adamts18	ENSMUSG00000053399	a disintegrin-like and metallopeptidase (reprolysin type) with thrombospondin type 1 motif, 18 [Source:MGI Symbol;Acc:MGI:2442600]	1	56.5443	68.7713	63.7807	61.0172	12.227	-2.76357	NA	94	76.7922	78.6429	78.1651	77.8146	0	NA	NA	NA	NA	NA	NA	NA	NA
8	116888685	116921455	2310061C15Rik	ENSMUSG00000014633	RIKEN cDNA 2310061C15 gene [Source:MGI Symbol;Acc:MGI:1913781]	1	89.5022	77.0514	80.4665	86.6359	-12.4508	6.16942	NA	22	86.0857	85.5334	86.4048	87.3862	154.495	-0.181976	0.585579	-0.0670874	0.908881	0.107388	0.697945	0.222277	0.308747
8	117158135	117205834	Gan	ENSMUSG00000052557	giant axonal neuropathy [Source:MGI Symbol;Acc:MGI:1890619]	1	78.7291	65.5823	73.8978	78.7898	-13.1468	4.89209	NA	42	83.6265	83.4448	82.9513	84.9289	66.4449	0.373574	0.380366	0.22957	0.719557	0.293815	0.405737	0.149811	0.665494
8	117498291	117635140	Plcg2	ENSMUSG00000034330	phospholipase C, gamma 2 [Source:MGI Symbol;Acc:MGI:97616]	1	52.3444	42.1191	47.7031	53.661	-10.2253	5.95792	NA	109	81.8826	81.7698	82.4446	82.7993	64.9283	1.00636	0.00351192	0.702763	0.125529	0.474885	0.187083	0.171291	0.637601
8	119910360	119957560	Usp10	ENSMUSG00000031826	ubiquitin specific peptidase 10 [Source:MGI Symbol;Acc:MGI:894652]	1	47.7097	31.6851	51.1483	48.0332	-16.0246	-3.11511	NA	44	74.5874	73.7878	76.4701	76.6802	724.079	-0.374385	0.0669783	-0.0654734	0.889699	0.17911	0.37662	0.488021	0.00133227
8	120488866	120581390	Gse1	ENSMUSG00000031822	genetic suppressor element 1 [Source:MGI Symbol;Acc:MGI:1098275]	1	58.4571	71.4175	63.5368	74.2449	12.9603	10.7081	NA	67	73.3911	74.7253	74.3742	76.7293	52.1803	0.555443	0.188302	0.142069	0.870804	-0.0692704	0.886912	-0.482645	0.132518
8	120668290	120674209	Cox4i1	ENSMUSG00000031818	cytochrome c oxidase subunit IV isoform 1 [Source:MGI Symbol;Acc:MGI:88473]	1	77.169	65.6486	64.4801	70.4036	-11.5204	5.92345	NA	8	70.0787	68.0627	65.6978	66.0921	10888.5	-0.132835	0.544394	-0.058356	0.878518	0.441299	0.00129417	0.515778	1.67563e-05
8	121549443	121578806	Fbxo31	ENSMUSG00000052934	F-box protein 31 [Source:MGI Symbol;Acc:MGI:1354708]	1	39.4398	50.123	37.8774	45.8617	10.6832	7.98428	NA	27	74.3253	76.6184	75.7042	76.5381	1316.32	-0.213882	0.256767	-0.59264	6.43334e-05	1.67945	7.59989e-44	1.3007	1.32343e-31
8	121598703	121652901	Zcchc14	ENSMUSG00000061410	zinc finger, CCHC domain containing 14 [Source:MGI Symbol;Acc:MGI:2159407]	1	55.4409	66.0151	60.0238	57.1303	10.5742	-2.89351	NA	43	75.1074	75.8181	73.9065	76.7267	599.33	0.0342429	0.906455	0.107342	0.719829	0.338913	0.0152334	0.412013	0.000587397
8	122848374	122867397	Cdh15	ENSMUSG00000031962	cadherin 15 [Source:MGI Symbol;Acc:MGI:106672]	1	74.1573	87.7145	82.1904	86.041	13.5572	3.85055	NA	14	76.33	79.079	79.5483	80.1472	0.335837	-0.142493	NA	-0.0128297	NA	-0.128857	NA	0.000806357	NA
8	123891767	123894736	Acta1	ENSMUSG00000031972	actin, alpha 1, skeletal muscle [Source:MGI Symbol;Acc:MGI:87902]	1	38.819	54.5341	51.0905	49.3748	15.7151	-1.71564	NA	5	34.6056	41.3057	42.5721	41.0578	14.0675	-0.19249	0.644214	-0.185412	0.668149	0.035715	0.909585	0.0427939	0.89998
8	124369049	124439658	Pgbd5	ENSMUSG00000050751	piggyBac transposable element derived 5 [Source:MGI Symbol;Acc:MGI:2429955]	1	75.7376	87.5603	76.8302	80.497	11.8227	3.66677	NA	51	76.8983	77.4999	78.4268	77.648	0	NA	NA	NA	NA	NA	NA	NA	NA
8	124635766	124663369	2310022B05Rik	ENSMUSG00000031983	RIKEN cDNA 2310022B05 gene [Source:MGI Symbol;Acc:MGI:1916801]	1	57.0833	43.4167	51.2912	53.9778	-13.6667	2.68657	NA	23	68.0073	69.2465	67.1913	67.3812	106.09	0.335227	0.315864	0.383361	0.368686	-0.104732	0.759513	-0.0565975	0.861374
8	124908596	124949254	Egln1	ENSMUSG00000031987	EGL nine homolog 1 (C. elegans) [Source:MGI Symbol;Acc:MGI:1932286]	1	66.504	51	48.5362	52.6334	-15.504	4.09717	NA	39	77.3728	78.1141	78.0463	79.1916	535.468	-0.0781262	0.76643	-0.240629	0.32263	0.135373	0.436327	-0.0271293	0.891005
8	126878841	126893739	AC127300.3	ENSMUSG00000095039	No description	1	71.5182	86.3714	76.8782	79.2459	14.8532	2.36767	NA	10	71.3181	74.0261	70.145	71.8675	0.0802375	0.0837353	NA	-0.00724561	NA	0.0101801	NA	-0.0808008	NA
9	3532354	3897342	Gucy1a2	ENSMUSG00000041624	guanylate cyclase 1, soluble, alpha 2 [Source:MGI Symbol;Acc:MGI:2660877]	1	74.8119	85.1437	80.0487	81.454	10.3318	1.40533	NA	112	72.5976	74.221	73.9212	74.1631	141.952	0.2237	0.545372	0.379915	0.343059	0.0605096	0.861904	0.216725	0.384302
9	21766773	21798546	Kank2	ENSMUSG00000032194	KN motif and ankyrin repeat domains 2 [Source:MGI Symbol;Acc:MGI:2384568]	1	51.0431	63.0123	52.4271	52.1766	11.9692	-0.250511	NA	25	79.1117	79.5652	79.1687	81.1404	397.941	0.288211	0.246939	0.19302	0.619817	-0.56752	0.00275167	-0.662712	4.98455e-05
9	21800184	21852635	Dock6	ENSMUSG00000032198	dedicator of cytokinesis 6 [Source:MGI Symbol;Acc:MGI:1914789]	1	46.9024	34.3159	40.859	37.3704	-12.5865	-3.48868	NA	35	71.3034	70.4483	71.9523	72.3436	385.911	-0.0140828	0.976598	0.481176	0.0876014	-0.95234	2.34938e-07	-0.457081	0.0089839
9	23223076	23485202	Bmper	ENSMUSG00000031963	BMP-binding endothelial regulator [Source:MGI Symbol;Acc:MGI:1920480]	1	62.0262	75.5173	78.5586	77.3728	13.4911	-1.18584	NA	128	81.169	82.4391	83.3965	83.6762	50.4352	0.203531	0.706449	-0.318446	0.605566	0.132705	0.752304	-0.389271	0.223933
9	32696042	32757820	Ets1	ENSMUSG00000032035	E26 avian leukemia oncogene 1, 5' domain [Source:MGI Symbol;Acc:MGI:95455]	1	86.2248	75.3672	84.5985	81.4618	-10.8575	-3.13669	NA	47	72.572	72.5102	74.0399	72.8627	1094.05	0.0219182	0.947995	-0.0516178	0.896108	0.455559	0.00117774	0.382023	0.00278011
9	35570284	35690318	Pate2	ENSMUSG00000074452	prostate and testis expressed 2 [Source:MGI Symbol;Acc:MGI:2685692]	1	68.9301	79.1191	73.9244	74.5558	10.189	0.63139	NA	43	70.1215	71.3393	70.9182	70.4722	0.173993	0.0595111	NA	0.0495688	NA	0.0122261	NA	0.00228384	NA
9	41580741	41592827	2610203C20Rik	ENSMUSG00000074415	RIKEN cDNA 2610203C20 gene [Source:MGI Symbol;Acc:MGI:1917705]	1	60.9535	72.5667	67.2044	69.206	11.6132	2.00158	NA	11	62.0778	65.8563	66.2705	66.2086	3.08655	0.0130953	NA	0.364775	NA	-0.316454	NA	0.0352261	NA
9	41581926	41582002	Mir125b-1	ENSMUSG00000093354	microRNA 125b-1 [Source:MGI Symbol;Acc:MGI:2676810]	1	60.9535	72.5667	67.2044	69.206	11.6132	2.00158	NA	3	39.0165	43.17	43.6547	42.7646	NA	NA	NA	NA	NA	NA	NA	NA	NA
9	42254177	42264300	Sc5d	ENSMUSG00000032018	sterol-C5-desaturase (fungal ERG3, delta-5-desaturase) homolog (S. cerevisae) [Source:MGI Symbol;Acc:MGI:1353611]	1	46.3245	34.4112	34.9467	36.6989	-11.9132	1.75219	NA	9	48.3274	45.7029	44.5313	45.7777	6001.44	-0.186578	0.413136	0.222967	0.433042	-1.30183	5.66785e-20	-0.892285	7.72955e-12
9	43259879	43280075	AC167973.1	ENSMUSG00000095385	uncharacterized protein LOC235302 [Source:RefSeq peptide;Acc:NP_001230190]	1	35.8171	24.07	24.3269	22.3005	-11.7471	-2.02643	NA	14	63.9883	61.0951	61.3366	60.7325	82.5422	0.841999	0.00352871	1.48512	3.0564e-09	0.712624	0.00899735	1.35574	8.04832e-12
9	47530173	47857637	Cadm1	ENSMUSG00000032076	cell adhesion molecule 1 [Source:MGI Symbol;Acc:MGI:1889272]	1	69.1562	79.6129	74.2378	73.4488	10.4566	-0.788996	NA	241	82.4294	82.9434	83.6317	83.8536	790.527	-0.151946	0.442572	-0.0772609	0.811483	-0.0773453	0.66523	-0.00265987	0.988221
9	49518336	49562944	Gm11149	ENSMUSG00000079564	predicted gene 11149 [Source:MGI Symbol;Acc:MGI:3642683]	1	67.5461	78.1597	68.7236	72.6721	10.6135	3.94853	NA	31	76.3253	79.3881	79.0521	78.9639	0	NA	NA	NA	NA	NA	NA	NA	NA
9	53580522	53610382	Acat1	ENSMUSG00000032047	acetyl-Coenzyme A acetyltransferase 1 [Source:MGI Symbol;Acc:MGI:87870]	1	25.3969	14.9346	18.2635	20.5573	-10.4623	2.29379	NA	20	71.0808	69.6993	71.3914	71.7012	19225.3	0.0383532	0.918668	-0.755871	6.72579e-05	0.707004	1.76282e-05	-0.0872199	0.669775
9	53771535	53818161	Slc35f2	ENSMUSG00000042195	solute carrier family 35, member F2 [Source:MGI Symbol;Acc:MGI:1919272]	1	47.9315	37.0262	44.6106	43.0648	-10.9053	-1.54581	NA	32	78.8661	79.1312	80.6541	80.0648	0.44591	0.0442466	NA	0.0617728	NA	0.0683546	NA	0.0858809	NA
9	55220222	55326844	Nrg4	ENSMUSG00000032311	neuregulin 4 [Source:MGI Symbol;Acc:MGI:1933833]	1	56.5905	68.0191	47.7158	52.3306	11.4286	4.61473	NA	70	74.2466	76.3884	75.2745	75.8369	260.364	-0.301326	0.319038	0.260274	0.448041	1.71054	1.5902e-21	2.27214	4.29477e-43
9	55326913	55438345	AI118078	ENSMUSG00000032313	expressed sequence AI118078 [Source:MGI Symbol;Acc:MGI:2142980]	1	65.7005	76.7416	73.7831	74.1861	11.0411	0.40302	NA	74	77.1238	77.6744	79.8415	80.4983	16.6698	-0.553276	0.35799	0.819562	0.164296	-0.0366112	0.952295	1.33623	0.000263738
9	56201131	56418050	C230081A13Rik	ENSMUSG00000074305	RIKEN cDNA C230081A13 gene [Source:MGI Symbol;Acc:MGI:2442366]	1	66.8574	55.0365	67.1517	54.463	-11.8209	-12.6886	NA	115	85.0697	84.7974	86.3873	86.0355	242.084	0.598593	0.00108155	0.412729	0.0969358	0.54209	0.00218561	0.356226	0.0248786
9	56223715	56223771	mmu-mir-2134-4	ENSMUSG00000076281	mmu-mir-2134-4 [Source:miRBase;Acc:MI0010743]	1	66.8574	55.0365	67.1517	54.463	-11.8209	-12.6886	NA	2	73.5788	66.6235	76.5874	65.4442	NA	NA	NA	NA	NA	NA	NA	NA	NA
9	59966931	60522046	Thsd4	ENSMUSG00000032289	thrombospondin, type I, domain containing 4 [Source:MGI Symbol;Acc:MGI:2672033]	1	71.1539	81.9272	77.211	78.7721	10.7733	1.56117	NA	324	82.8695	83.5738	84.0968	84.3621	29.3974	0.0270321	0.978131	0.0514242	0.963752	0.0990182	0.857527	0.12341	0.805688
9	64185770	64253631	Map2k1	ENSMUSG00000004936	mitogen-activated protein kinase kinase 1 [Source:MGI Symbol;Acc:MGI:1346866]	1	64.3355	74.3637	70.1695	72.0501	10.0282	1.88066	NA	37	81.0066	82.7932	82.6698	83.2803	1136.29	-0.175372	0.237625	0.0714165	0.793227	-0.400969	0.000271603	-0.154181	0.170441
9	64235201	64236362	Uchl4	ENSMUSG00000035337	ubiquitin carboxyl-terminal esterase L4 [Source:MGI Symbol;Acc:MGI:1890440]	1	64.3355	74.3637	70.1695	72.0501	10.0282	1.88066	NA	4	67.3152	72.2745	70.6654	70.7168	0.160475	0.116471	NA	-0.010345	NA	0.0119661	NA	-0.11485	NA
9	75565621	75611325	Tmod2	ENSMUSG00000032186	tropomodulin 2 [Source:MGI Symbol;Acc:MGI:1355335]	1	75.1613	85.9831	82.7731	83.1133	10.8218	0.340172	NA	30	77.2229	79.7665	79.8018	80.9263	0.389589	0.000595852	NA	0.169045	NA	0.0184813	NA	0.18693	NA
9	77430823	77544059	Lrrc1	ENSMUSG00000032352	leucine rich repeat containing 1 [Source:MGI Symbol;Acc:MGI:2442313]	1	83.1539	72.6262	76.9326	81.3755	-10.5277	4.4429	NA	101	85.1451	85.2933	86.3029	86.4445	16.6788	-0.205282	0.801711	0.00536464	0.997107	0.267406	0.607642	0.478053	0.285116
9	83778693	83806305	Elovl4	ENSMUSG00000032262	elongation of very long chain fatty acids (FEN1/Elo2, SUR4/Elo3, yeast)-like 4 [Source:MGI Symbol;Acc:MGI:1933331]	1	28.8757	39.1629	37.6142	38.3538	10.2872	0.739597	NA	25	75.6773	76.5213	77.4015	77.9954	0	NA	NA	NA	NA	NA	NA	NA	NA
9	95752642	95845311	Pls1	ENSMUSG00000049493	plastin 1 (I-isoform) [Source:MGI Symbol;Acc:MGI:104809]	1	72.7667	83.6409	77.8521	79.8154	10.8742	1.96334	NA	70	82.7318	83.7991	85.0899	85.093	14.2887	-0.318452	0.685839	-0.0720037	0.951651	-0.673025	0.145123	-0.426577	0.385099
9	103250522	103305082	1300017J02Rik	ENSMUSG00000033688	RIKEN cDNA 1300017J02 gene [Source:MGI Symbol;Acc:MGI:1919025]	1	77.8957	88.7196	82.9803	87.6367	10.824	4.65644	NA	34	73.4278	74.4882	76.0158	75.9097	24202.4	-0.135837	0.43849	-0.0862795	0.749852	0.0315914	0.857527	0.0811484	0.543195
9	103482936	103761837	Tmem108	ENSMUSG00000042757	transmembrane protein 108 [Source:MGI Symbol;Acc:MGI:1932411]	1	70.6766	82.8338	77.9626	76.3779	12.1573	-1.58471	NA	187	80.2171	81.702	81.4615	81.9057	0.554696	0.107808	NA	-0.14279	NA	0.202537	NA	-0.0480607	NA
9	105689417	105828085	Col6a6	ENSMUSG00000043719	collagen, type VI, alpha 6 [Source:MGI Symbol;Acc:MGI:2444259]	1	66.2821	77.5525	71.5536	69.2298	11.2704	-2.32376	NA	88	79.1994	81.3202	81.4902	81.3786	19.4943	0.574796	0.284165	0.278038	0.743157	0.27028	0.581311	-0.0264771	0.961923
9	106148687	106160201	D030055H07Rik	ENSMUSG00000086296	RIKEN cDNA D030055H07 gene [Source:MGI Symbol;Acc:MGI:3605036]	1	43.355	31.0976	40.7667	30.9456	-12.2574	-9.82104	NA	11	38.6361	36.2405	37.2991	36.0011	8.86436	0.162258	0.861812	-0.0295899	0.981909	0.0895853	0.888428	-0.102263	0.871948
9	106152857	106158138	Glyctk	ENSMUSG00000020258	glycerate kinase [Source:MGI Symbol;Acc:MGI:2444085]	1	43.355	31.0976	40.7667	30.9456	-12.2574	-9.82104	NA	6	46.5096	41.3738	43.3449	41.7673	5915.03	-0.108005	0.606329	-0.198247	0.375826	-0.0670406	0.699961	-0.157283	0.229577
9	110939610	110946158	Tdgf1	ENSMUSG00000032494	teratocarcinoma-derived growth factor 1 [Source:MGI Symbol;Acc:MGI:98658]	1	41.9365	30.581	49.0272	46.6497	-11.3556	-2.37747	NA	8	68.919	65.6516	70.2117	71.8848	0	NA	NA	NA	NA	NA	NA	NA	NA
9	111561437	111690348	Stac	ENSMUSG00000032502	src homology three (SH3) and cysteine rich domain [Source:MGI Symbol;Acc:MGI:1201400]	1	62.4835	76.2357	74.7527	74.4534	13.7522	-0.299275	NA	66	77.4703	78.7035	79.2382	79.9203	0.251419	0.13271	NA	-0.0118466	NA	0.0132292	NA	-0.131327	NA
9	113963637	114046191	Fbxl2	ENSMUSG00000032507	F-box and leucine-rich repeat protein 2 [Source:MGI Symbol;Acc:MGI:1919429]	1	62.4597	73.2408	68.3639	69.0127	10.7811	0.64879	NA	65	79.7505	80.1711	81.088	81.5485	3.14489	-0.215044	NA	0.36212	NA	-0.31283	NA	0.264335	NA
9	114401076	114474376	Glb1	ENSMUSG00000045594	galactosidase, beta 1 [Source:MGI Symbol;Acc:MGI:88151]	1	60.6515	71.0889	64.1991	72.3958	10.4374	8.19666	NA	64	86.9134	87.4775	88.7238	89.3528	258.477	-0.0720453	0.819987	0.181763	0.563925	0.204207	0.282155	0.458016	0.00158794
9	114585878	114640200	Cnot10	ENSMUSG00000056167	CCR4-NOT transcription complex, subunit 10 [Source:MGI Symbol;Acc:MGI:1926143]	1	77.1364	90.4929	89.0209	87.3332	13.3565	-1.68768	NA	36	83.3495	84.124	85.4959	85.5552	436.735	-0.165097	0.434883	-0.0893637	0.798918	-0.145769	0.403456	-0.0700358	0.688707
9	115067279	115232223	Osbpl10	ENSMUSG00000040875	oxysterol binding protein-like 10 [Source:MGI Symbol;Acc:MGI:1921736]	1	63.8693	78.9015	68.4624	72.3024	15.0322	3.84002	NA	113	85.1885	86.2995	85.9159	86.0838	3.35818	0.0740899	NA	-0.0735075	NA	0.185136	NA	0.0375385	NA
9	118606690	118901003	Itga9	ENSMUSG00000039115	integrin alpha 9 [Source:MGI Symbol;Acc:MGI:104756]	1	50.5355	60.6313	50.0121	59.4138	10.0958	9.40171	NA	209	78.1966	79.5238	79.3584	80.0147	902.97	0.353065	0.0566091	0.280424	0.272741	0.302871	0.0714734	0.23023	0.132554
9	118926453	119043998	Ctdspl	ENSMUSG00000047409	CTD (carboxy-terminal domain, RNA polymerase II, polypeptide A) small phosphatase-like [Source:MGI Symbol;Acc:MGI:1916524]	1	64.5201	76.2278	75.3988	78.1639	11.7076	2.76517	NA	113	81.6559	82.8858	83.2099	84.0774	106.461	0.370188	0.235126	0.53602	0.119016	0.0264272	0.942385	0.192259	0.442229
9	120960268	121277197	Ulk4	ENSMUSG00000040936	unc-51-like kinase 4 (C. elegans) [Source:MGI Symbol;Acc:MGI:1921622]	1	78.5115	90.8071	84.9108	82.858	12.2956	-2.0528	NA	189	81.1056	82.0164	83.6598	83.4183	2.41204	-0.110135	NA	-0.0646184	NA	-0.283122	NA	-0.237606	NA
9	121938135	121947014	1700048O20Rik	ENSMUSG00000043773	RIKEN cDNA 1700048O20 gene [Source:MGI Symbol;Acc:MGI:1920637]	1	57.6426	70.022	54.3827	61.8406	12.3794	7.45788	NA	7	74.1711	78.3639	74.6776	77.3929	16.186	-0.0740036	0.938858	-0.586345	0.43043	-0.700579	0.107269	-1.21292	0.00188632
10	4611593	5005614	Esr1	ENSMUSG00000019768	estrogen receptor 1 (alpha) [Source:MGI Symbol;Acc:MGI:1352467]	1	76.561	63.5619	68.1523	69.0008	-12.9991	0.84852	NA	194	81.9308	82.6662	84.0213	84.395	1066.23	0.202826	0.675251	0.00646554	0.995208	0.247653	0.464989	0.0512922	0.893908
10	22173521	22374139	Raet1c	ENSMUSG00000053219	retinoic acid early transcript gamma [Source:MGI Symbol;Acc:MGI:109431]	1	65.3764	76.7029	73.1728	71.1714	11.3265	-2.00136	NA	66	77.5837	78.4801	79.5398	79.2056	362.923	-0.291653	0.652077	0.208956	0.812662	-1.66596	1.54174e-06	-1.16536	0.000551418
10	25527943	25536272	AC153547.1	ENSMUSG00000096546	uncharacterized protein LOC100504474 [Source:RefSeq peptide;Acc:NP_001182525]	1	32.633	21.9486	21.6506	24.0304	-10.6843	2.37978	NA	9	58.968	56.0412	55.787	56.4728	481.933	0.30007	0.0452959	0.138843	0.589213	0.162209	0.286721	0.000981247	0.995198
10	34288288	34418552	Nt5dc1	ENSMUSG00000039480	5'-nucleotidase domain containing 1 [Source:MGI Symbol;Acc:MGI:2442446]	1	65.0067	80.0271	67.3769	70.1571	15.0203	2.78029	NA	67	83.9207	84.7088	86.1911	85.8007	222.472	-0.00353861	0.993645	0.165342	0.706407	-0.703336	0.000233609	-0.534455	0.00210351
10	34297421	34301308	Tspyl4	ENSMUSG00000039485	TSPY-like 4 [Source:MGI Symbol;Acc:MGI:106393]	1	65.0067	80.0271	67.3769	70.1571	15.0203	2.78029	NA	6	46.1683	50.9806	48.2013	47.8178	214.211	-0.599928	0.201958	0.323497	0.664827	-1.84137	1.75321e-08	-0.917943	0.00497085
10	40001575	40025268	AI317395	ENSMUSG00000038522	expressed sequence AI317395 [Source:MGI Symbol;Acc:MGI:2143575]	1	46.4408	57.7995	50.8352	57.7576	11.3587	6.92237	NA	15	67.6675	68.6608	68.6119	70.3474	1708.82	-0.0704331	0.805299	-0.321071	0.155313	0.309569	0.0502278	0.0589306	0.751127
10	42583822	42702459	Ostm1	ENSMUSG00000038280	osteopetrosis associated transmembrane protein 1 [Source:MGI Symbol;Acc:MGI:2655574]	1	72.4603	61.9508	69.844	65.9372	-10.5096	-3.90673	NA	90	62.2365	62.0788	64.8433	64.3442	405.716	0.0440529	0.86141	-0.0333309	0.931431	-0.209077	0.146146	-0.286461	0.0159404
10	42860370	42960780	Scml4	ENSMUSG00000044770	sex comb on midleg-like 4 (Drosophila) [Source:MGI Symbol;Acc:MGI:2446140]	1	25.3227	38.8041	27.4905	32.6261	13.4814	5.13561	NA	72	76.6116	78.0479	78.5045	78.4062	2.7875	0.299445	NA	0.542201	NA	-0.268964	NA	-0.0262083	NA
10	45067206	45158997	Prep	ENSMUSG00000019849	prolyl endopeptidase [Source:MGI Symbol;Acc:MGI:1270863]	1	55.3033	68.4056	56.8658	60.5501	13.1024	3.68436	NA	88	85.6727	86.4607	87.3544	87.4143	642.187	-0.12577	0.596437	0.0385436	0.927956	0.0301477	0.892002	0.194462	0.18659
10	50895651	50989152	Sim1	ENSMUSG00000019913	single-minded homolog 1 (Drosophila) [Source:MGI Symbol;Acc:MGI:98306]	1	19.7444	34.5576	43.5492	34.692	14.8132	-8.8572	NA	47	49.8145	51.9496	54.6517	53.0754	0	NA	NA	NA	NA	NA	NA	NA	NA
10	59422958	59441778	Oit3	ENSMUSG00000009654	oncoprotein induced transcript 3 [Source:MGI Symbol;Acc:MGI:1201782]	1	82.3838	70.1585	86.6984	81.2356	-12.2253	-5.46284	NA	19	76.9145	75.6178	78.0645	78.3912	642.785	-0.231953	0.230591	-0.248298	0.307115	0.149346	0.388725	0.133002	0.399168
10	60277627	60302597	Psap	ENSMUSG00000004207	prosaposin [Source:MGI Symbol;Acc:MGI:97783]	1	60.9353	71.8103	58.4376	61.8004	10.875	3.36276	NA	21	72.6251	73.8563	71.0395	72.471	4953.6	0.252418	0.158467	-0.114096	0.710295	0.571932	2.14086e-05	0.205417	0.137554
10	60762610	60831581	Unc5b	ENSMUSG00000020099	unc-5 homolog B (C. elegans) [Source:MGI Symbol;Acc:MGI:894703]	1	56.9852	69.5595	60.6229	62.3304	12.5743	1.7075	NA	51	69.3239	69.6511	72.1145	71.8022	112.094	0.317748	0.480921	-0.286539	0.606055	1.24323	3.93935e-06	0.638947	0.0162972
10	62659043	62726128	Stox1	ENSMUSG00000036923	storkhead box 1 [Source:MGI Symbol;Acc:MGI:2684909]	1	60.2655	75.7286	61.1064	53.8162	15.4631	-7.29015	NA	54	78.5803	80.1114	80.0433	80.2626	5.55539	-0.487754	0.496824	0.222484	NA	-0.439834	0.36736	0.270403	0.613783
10	63055603	63057467	Gm16143	ENSMUSG00000087030	predicted gene 16143 [Source:MGI Symbol;Acc:MGI:3801780]	1	67.0194	81.1633	69.446	69.655	14.1438	0.20898	NA	4	78.3685	84.5529	79.4882	80.3601	0	NA	NA	NA	NA	NA	NA	NA	NA
10	63319005	63381704	Sirt1	ENSMUSG00000020063	sirtuin 1 (silent mating type information regulation 2, homolog) 1 (S. cerevisiae) [Source:MGI Symbol;Acc:MGI:2135607]	1	71.2085	82.3299	80.6963	82.5118	11.1214	1.81551	NA	38	75.6769	77.31	76.358	78.0756	478.852	0.21597	0.230429	0.0383448	0.92193	0.508669	8.99565e-05	0.331044	0.00596375
10	63353853	63366887	Gm16145	ENSMUSG00000085372	predicted gene 16145 [Source:MGI Symbol;Acc:MGI:3802016]	1	71.2085	82.3299	80.6963	82.5118	11.1214	1.81551	NA	9	83.908	88.3134	86.474	87.6493	0	NA	NA	NA	NA	NA	NA	NA	NA
10	67096125	67256326	Jmjd1c	ENSMUSG00000037876	jumonji domain containing 1C [Source:MGI Symbol;Acc:MGI:1918614]	1	35.5482	46.7284	50.6668	52.2179	11.1802	1.55113	NA	97	70.6043	71.2585	72.1058	73.5281	1429.92	-0.0346962	0.898007	0.178277	0.450843	0.139023	0.369141	0.351997	0.0022996
10	68095593	68278726	Arid5b	ENSMUSG00000019947	AT rich interactive domain 5B (MRF1-like) [Source:MGI Symbol;Acc:MGI:2175912]	1	25.6037	14.6597	23.2137	25.9666	-10.944	2.75281	NA	133	72.6884	72.6441	73.2451	74.0499	241.362	-0.244486	0.429984	0.0848463	0.880938	0.286506	0.223895	0.615837	0.000908535
10	69151434	69291791	Rhobtb1	ENSMUSG00000019944	Rho-related BTB domain containing 1 [Source:MGI Symbol;Acc:MGI:1916538]	1	54.6578	44.62	45.8733	52.1804	-10.0378	6.30705	NA	96	74.0316	75.7829	73.75	75.4138	1251.22	-0.0621798	0.840248	-0.208077	0.466711	0.741043	4.09063e-07	0.595145	9.00702e-06
10	71330480	71344954	Cisd1	ENSMUSG00000037710	CDGSH iron sulfur domain 1 [Source:MGI Symbol;Acc:MGI:1261855]	1	35.2375	23.1258	22.0342	27.5705	-12.1118	5.53637	NA	15	53.741	52.1215	49.2762	53.0081	2170.2	0.0106987	0.974241	-0.0966946	0.74134	0.525926	2.5417e-05	0.418533	0.000239211
10	75771230	75773414	Ddt	ENSMUSG00000001666	D-dopachrome tautomerase [Source:MGI Symbol;Acc:MGI:1298381]	1	58.5214	46.6739	57.8629	59.465	-11.8476	1.60203	NA	5	41.6376	36.399	41.5727	42.0952	826.209	-0.0622314	0.852477	-0.162009	0.633916	0.298954	0.0954281	0.199177	0.243297
10	75771451	75780954	Gm20441	ENSMUSG00000092360	predicted gene 20441 [Source:MGI Symbol;Acc:MGI:5141906]	1	58.5214	46.6739	57.8629	59.465	-11.8476	1.60203	NA	10	49.18	46.3882	49.0306	50.8872	777.371	-0.251378	0.375137	0.362169	0.266699	-0.694306	0.000360553	-0.0807585	0.742608
10	77829467	77887021	C330046G03Rik	ENSMUSG00000069581	RIKEN cDNA C330046G03 gene [Source:MGI Symbol;Acc:MGI:2671932]	1	60.3212	50.0009	58.4213	55.3517	-10.3203	-3.06962	NA	34	79.2198	79.8785	82.2342	82.3237	0.301188	0.000408663	NA	0.124587	NA	0.0135683	NA	0.137746	NA
10	78162067	78169768	D10Jhu81e	ENSMUSG00000053329	DNA segment, Chr 10, Johns Hopkins University 81 expressed [Source:MGI Symbol;Acc:MGI:1351861]	1	33.9605	45.8183	33.3558	35.9264	11.8578	2.5706	NA	8	55.7546	60.4254	55.7932	57.3133	3366.73	-0.118219	0.611229	-0.0132605	0.974931	-0.0246378	0.910434	0.080321	0.626252
10	78584503	78591964	Syde1	ENSMUSG00000032714	synapse defective 1, Rho GTPase, homolog 1 (C. elegans) [Source:MGI Symbol;Acc:MGI:1918959]	1	55.4995	44.0624	53.4935	54.5858	-11.437	1.09231	NA	6	75.2404	71.0376	75.0766	76.2338	22.9884	0.456794	0.502328	0.18236	0.866183	0.45784	0.345971	0.183406	0.732448
10	79617940	79637918	Shc2	ENSMUSG00000020312	SHC (Src homology 2 domain containing) transforming protein 2 [Source:MGI Symbol;Acc:MGI:106180]	1	88.0206	77.5094	85.3368	83.1043	-10.5112	-2.23253	NA	14	73.5993	72.1336	73.7874	73.2654	3.25986	0.165126	NA	-0.171232	NA	0.0927128	NA	-0.243645	NA
10	79793572	79820896	Palm	ENSMUSG00000035863	paralemmin [Source:MGI Symbol;Acc:MGI:1261814]	1	72.9447	85.4237	78.3897	81.1622	12.479	2.77258	NA	21	76.8041	77.9378	78.4053	78.4112	18.2852	-0.0370796	0.970544	0.170096	0.873135	-0.452062	0.323303	-0.244887	0.603659
10	80583649	80590341	Fam108a	ENSMUSG00000003346	family with sequence similarity 108, member A [Source:MGI Symbol;Acc:MGI:106388]	1	46.0964	57.942	49.3687	52.4881	11.8456	3.11938	NA	6	45.1951	52.6726	50.6181	52.1657	1255.28	-0.221978	0.154232	0.042077	0.904277	0.0115415	0.951699	0.275596	0.0143944
10	80665332	80671976	Mknk2	ENSMUSG00000020190	MAP kinase-interacting serine/threonine kinase 2 [Source:MGI Symbol;Acc:MGI:894279]	1	53.9911	69.2333	58.6341	60.6979	15.2422	2.06374	NA	4	46.0895	53.6875	47.6229	48.3618	2030.85	-0.527942	0.00646997	-0.203468	0.549607	1.28142	1.52463e-15	1.6059	4.71751e-29
10	81028538	81037426	Slc39a3	ENSMUSG00000046822	solute carrier family 39 (zinc transporter), member 3 [Source:MGI Symbol;Acc:MGI:2147269]	1	72.4143	85.5087	81.5059	84.8072	13.0945	3.30129	NA	8	60.5067	62.6572	64.2533	63.5485	426.601	-0.112781	0.654567	-0.0912146	0.80385	-0.269465	0.0995582	-0.247898	0.0912987
10	82859206	82897724	Txnrd1	ENSMUSG00000020250	thioredoxin reductase 1 [Source:MGI Symbol;Acc:MGI:1354175]	1	67.923	78.6076	69.1657	73.8841	10.6846	4.7184	NA	39	71.7132	72.3987	72.1836	72.61	2109.62	-0.229903	0.054876	-0.12693	0.514501	-0.203731	0.0609073	-0.100758	0.354073
10	82985498	83195900	Chst11	ENSMUSG00000034612	carbohydrate sulfotransferase 11 [Source:MGI Symbol;Acc:MGI:1927166]	1	82.9582	72.4667	76.484	76.9829	-10.4916	0.498878	NA	167	79.9485	81.5815	81.364	81.7074	3.09576	0.443861	NA	0.0751019	NA	-0.0354451	NA	-0.404204	NA
10	94311949	94590956	Tmcc3	ENSMUSG00000020023	transmembrane and coiled coil domains 3 [Source:MGI Symbol;Acc:MGI:2442900]	1	65.5008	76.5512	74.6067	71.0418	11.0504	-3.56492	NA	222	78.8767	79.5035	80.167	80.3982	132.211	0.470306	0.0909566	0.422866	0.234294	0.395679	0.112681	0.348239	0.108262
10	95385362	95417180	Socs2	ENSMUSG00000020027	suppressor of cytokine signaling 2 [Source:MGI Symbol;Acc:MGI:1201787]	1	64.3167	79.0349	72.3853	73.9745	14.7182	1.58921	NA	29	70.9444	74.2158	73.0928	73.1035	557.681	-0.295995	0.531585	-0.524781	0.2778	0.964391	0.000862309	0.735605	0.00734355
10	95547007	95564167	Nudt4	ENSMUSG00000020029	nudix (nucleoside diphosphate linked moiety X)-type motif 4 [Source:MGI Symbol;Acc:MGI:1918457]	1	41.1807	30.7786	34.921	40.9983	-10.402	6.07725	NA	16	57.6116	56.3868	55.4088	55.8708	1063.8	0.141953	0.616588	0.181485	0.593854	0.136	0.530825	0.175532	0.332079
10	95559231	95559321	Mir3058	ENSMUSG00000092867	microRNA 3058 [Source:MGI Symbol;Acc:MGI:4834226]	1	41.1807	30.7786	34.921	40.9983	-10.402	6.07725	NA	2	49.524	39.7045	42.5319	47.9278	NA	NA	NA	NA	NA	NA	NA	NA	NA
10	108332189	108414391	Pawr	ENSMUSG00000035873	PRKC, apoptosis, WT1, regulator [Source:MGI Symbol;Acc:MGI:2149961]	1	52.0743	64.7799	55.9126	54.2368	12.7056	-1.67583	NA	71	81.0796	81.9117	82.9397	83.1532	232.89	-0.20882	0.559946	-0.362632	0.32255	0.850796	5.13105e-05	0.696984	0.000405302
10	110920177	110939599	Csrp2	ENSMUSG00000020186	cysteine and glycine-rich protein 2 [Source:MGI Symbol;Acc:MGI:1202907]	1	75.8445	61.6688	65.1052	69.0132	-14.1758	3.908	NA	21	71.8834	71.23	70.3195	70.9288	601.227	-0.257345	0.291244	-0.174447	0.60858	1.22822	5.95706e-15	1.31112	4.20581e-20
10	116301374	116389538	Ptprb	ENSMUSG00000020154	protein tyrosine phosphatase, receptor type, B [Source:MGI Symbol;Acc:MGI:97809]	1	68.9506	80.109	76.0994	71.0564	11.1583	-5.04302	NA	78	73.4392	74.7215	75.1174	75.1834	3198.1	0.638631	0.000168544	0.510616	0.0206231	0.423889	0.0149245	0.295875	0.0685912
10	116956824	116972609	Gm10271	ENSMUSG00000069518	predicted gene 10271 [Source:MGI Symbol;Acc:MGI:3642827]	1	50.5789	61.9714	60.8612	57.6286	11.3926	-3.23259	NA	15	77.1824	80.2011	80.3092	79.4159	0	NA	NA	NA	NA	NA	NA	NA	NA
10	116964707	116969105	D630029K05Rik	ENSMUSG00000031294	RIKEN cDNA D630029K05 gene [Source:MGI Symbol;Acc:MGI:2143561]	1	50.5789	61.9714	60.8612	57.6286	11.3926	-3.23259	NA	6	70.404	75.3183	73.6729	73.6398	0	NA	NA	NA	NA	NA	NA	NA	NA
10	121410350	121476250	Rassf3	ENSMUSG00000025795	Ras association (RalGDS/AF-6) domain family member 3 [Source:MGI Symbol;Acc:MGI:2179722]	1	47.6163	37.6158	43.3278	45.9015	-10.0005	2.57377	NA	68	65.7177	66.5262	68.6936	65.3445	659.089	0.496509	0.00444741	0.783633	3.0305e-06	0.748933	9.67925e-07	1.03606	1.19539e-15
10	123264076	123741204	Fam19a2	ENSMUSG00000044071	family with sequence similarity 19, member A2 [Source:MGI Symbol;Acc:MGI:2143691]	1	73.7982	84.318	78.1268	74.7916	10.5198	-3.33526	NA	229	80.9003	82.2348	82.1251	82.3687	366.429	0.448236	0.357027	0.306523	0.663241	0.131212	0.779028	-0.0105012	0.981807
10	127078907	127093169	Agap2	ENSMUSG00000025422	ArfGAP with GTPase domain, ankyrin repeat and PH domain 2 [Source:MGI Symbol;Acc:MGI:3580016]	1	47.4825	35.4048	40.474	53.4757	-12.0778	13.0017	NA	11	57.8668	57.2064	60.9073	63.7846	21.3635	-0.10448	0.900495	-0.178609	0.858128	0.0732649	0.898929	-0.000864538	0.998709
10	128630843	128645991	Ikzf4	ENSMUSG00000002578	IKAROS family zinc finger 4 [Source:MGI Symbol;Acc:MGI:1343139]	1	66.1886	77.6074	76.0371	71.522	11.4188	-4.51507	NA	13	74.0886	75.2809	77.9401	76.9621	0.849278	0.0258877	NA	0.21808	NA	-0.0374968	NA	0.154696	NA
11	3288874	3309083	Patz1	ENSMUSG00000020453	POZ (BTB) and AT hook containing zinc finger 1 [Source:MGI Symbol;Acc:MGI:1891832]	1	82.66	92.7633	89.0642	89.0053	10.1032	-0.05891	NA	19	73.6978	74.8306	77.6895	77.2355	124.804	0.691203	0.0129881	0.0671566	0.923338	0.986808	3.01072e-05	0.362762	0.128618
11	3703731	3863903	Osbp2	ENSMUSG00000020435	oxysterol binding protein 2 [Source:MGI Symbol;Acc:MGI:1921559]	1	72.3402	83.1182	77.0212	80.7715	10.778	3.75034	NA	104	77.9062	79.2117	81.2923	81.723	22.051	0.0235179	0.980611	1.02509	0.0566421	-0.501781	0.270495	0.499794	0.223359
11	5788488	5800962	Dbnl	ENSMUSG00000020476	drebrin-like [Source:MGI Symbol;Acc:MGI:700006]	1	91.2651	74.5838	84.6587	87.3614	-16.6812	2.70274	NA	11	75.0591	73.1995	76.2567	76.0087	314.468	-0.137045	0.553093	0.0758041	0.855101	-0.705188	1.20784e-06	-0.49234	0.000219328
11	5969644	6066362	Camk2b	ENSMUSG00000057897	calcium/calmodulin-dependent protein kinase II, beta [Source:MGI Symbol;Acc:MGI:88257]	1	62.5564	73.7452	63.2229	70.8122	11.1889	7.58927	NA	56	77.4179	78.6185	78.8842	79.8274	107.353	-0.0208876	0.98186	0.550857	0.416973	0.321395	0.500636	0.89314	0.0157713
11	11930508	12038683	Grb10	ENSMUSG00000020176	growth factor receptor bound protein 10 [Source:MGI Symbol;Acc:MGI:103232]	1	40.9032	24.3333	27.0366	36.5588	-16.5698	9.52221	NA	63	67.2489	67.2159	68.9597	68.7922	58.3989	0.191449	0.699219	0.122633	0.865261	0.391254	0.212706	0.322438	0.260984
11	18880430	19018958	Meis1	ENSMUSG00000020160	Meis homeobox 1 [Source:MGI Symbol;Acc:MGI:104717]	1	86.728	74.1113	76.5987	82.1198	-12.6167	5.52109	NA	81	77.2266	78.49	80.5413	80.7637	83.6378	0.0365611	0.95113	-0.123152	0.855262	-0.183319	0.571227	-0.343033	0.182763
11	19009128	19011183	Gm16140	ENSMUSG00000084085	predicted gene 16140 [Source:MGI Symbol;Acc:MGI:3802123]	1	86.728	74.1113	76.5987	82.1198	-12.6167	5.52109	NA	5	85.0186	84.9834	82.728	85.8615	0	NA	NA	NA	NA	NA	NA	NA	NA
11	32276400	32278116	Hba-x	ENSMUSG00000055609	hemoglobin X, alpha-like embryonic chain in Hba complex [Source:MGI Symbol;Acc:MGI:96019]	1	55.0502	67.7508	61.3608	70.3121	12.7006	8.95128	NA	4	64.3813	68.4635	69.9646	72.2964	0	NA	NA	NA	NA	NA	NA	NA	NA
11	32283511	32284465	Hba-a1	ENSMUSG00000069919	hemoglobin alpha, adult chain 1 [Source:MGI Symbol;Acc:MGI:96015]	1	55.0502	67.7508	61.3608	70.3121	12.7006	8.95128	NA	3	50.4279	55.6234	54.5166	57.1883	872.377	0.203015	0.761857	-0.631544	0.272741	0.247349	0.585619	-0.58721	0.0986174
11	32533305	32624587	Stk10	ENSMUSG00000020272	serine/threonine kinase 10 [Source:MGI Symbol;Acc:MGI:1099439]	1	77.6439	88.8481	83.1505	80.5977	11.2042	-2.55278	NA	64	82.8671	83.5949	84.088	84.3418	97.6863	0.359277	0.31332	0.733808	0.0294195	-0.00595743	0.989488	0.368574	0.138799
11	34226815	34783892	Dock2	ENSMUSG00000020143	dedicator of cyto-kinesis 2 [Source:MGI Symbol;Acc:MGI:2149010]	1	70.0633	80.4202	76.1523	73.2984	10.3569	-2.85391	NA	250	73.9714	75.3984	75.9626	76.3658	175.321	0.888575	0.000417726	0.707962	0.0281147	0.271166	0.362905	0.0905526	0.76426
11	35121224	35708507	Slit3	ENSMUSG00000056427	slit homolog 3 (Drosophila) [Source:MGI Symbol;Acc:MGI:1315202]	1	59.6864	78.4112	67.2463	63.7993	18.7248	-3.44702	NA	425	79.4306	80.4318	80.3631	81.1087	2.00763	0.157593	NA	0.194296	NA	-0.095257	NA	-0.0585537	NA
11	42419757	42629028	Gabrb2	ENSMUSG00000007653	gamma-aminobutyric acid (GABA) A receptor, subunit beta 2 [Source:MGI Symbol;Acc:MGI:95620]	1	63.9214	75.0007	70.6445	69.0969	11.0793	-1.54759	NA	81	70.3978	72.8306	72.1967	72.6923	0	NA	NA	NA	NA	NA	NA	NA	NA
11	43149877	43262285	Atp10b	ENSMUSG00000055415	ATPase, class V, type 10B [Source:MGI Symbol;Acc:MGI:2442688]	1	67.5276	78.8249	77.6173	78.077	11.2973	0.459716	NA	48	79.6203	81.2771	81.1826	82.4553	0.0999996	0.000472747	NA	-0.0933958	NA	0.096192	NA	0.00232348	NA
11	43474276	43491525	C1qtnf2	ENSMUSG00000046491	C1q and tumor necrosis factor related protein 2 [Source:MGI Symbol;Acc:MGI:1916433]	1	62.6716	73.2908	68.419	66.9853	10.6193	-1.43374	NA	13	67.2492	69.0768	69.6972	68.3725	22.8581	0.464621	0.441931	-0.790252	0.191671	0.479877	0.28567	-0.774997	0.0476399
11	45852051	45910625	Clint1	ENSMUSG00000006169	clathrin interactor 1 [Source:MGI Symbol;Acc:MGI:2144243]	1	46.5618	61.2989	44.0637	43.1552	14.7371	-0.908476	NA	41	67.2523	67.7609	68.1577	68.142	674.433	0.100672	0.699698	0.0440793	0.921444	-0.173966	0.327723	-0.230558	0.116954
11	52764634	53188538	Fstl4	ENSMUSG00000036264	follistatin-like 4 [Source:MGI Symbol;Acc:MGI:2443199]	1	73.3412	83.9206	75.3264	72.4722	10.5795	-2.8542	NA	252	77.9031	79.3281	79.39	79.5069	0.477832	0.0120954	NA	0.0766558	NA	-0.0538022	NA	0.0107581	NA
11	55772088	56070848	Gm12239	ENSMUSG00000086020	predicted gene 12239 [Source:MGI Symbol;Acc:MGI:3651547]	1	60.9431	72.6243	61.9263	70.5057	11.6812	8.57938	NA	118	70.5764	72.5644	71.5313	72.2968	0	NA	NA	NA	NA	NA	NA	NA	NA
11	58199556	58207591	Igtp	ENSMUSG00000078853	interferon gamma induced GTPase [Source:MGI Symbol;Acc:MGI:107729]	1	49.2054	39.1564	37.412	43.4001	-10.0491	5.98814	NA	8	70.1591	67.9458	69.3084	70.6655	979.735	0.307787	0.610949	-0.0264212	0.98048	-0.986804	0.00563703	-1.32101	3.65821e-05
11	58199618	58222779	Irgm2	ENSMUSG00000069874	immunity-related GTPase family M member 2 [Source:MGI Symbol;Acc:MGI:1926262]	1	49.2054	39.1564	37.412	43.4001	-10.0491	5.98814	NA	17	65.9997	64.3094	64.6053	66.9212	371.402	0.600219	0.14275	0.0723683	0.938679	-0.683781	0.0405476	-1.21163	1.72522e-05
11	61022564	61071131	Kcnj12	ENSMUSG00000042529	potassium inwardly-rectifying channel, subfamily J, member 12 [Source:MGI Symbol;Acc:MGI:108495]	1	76.1615	86.7697	85.1255	80.4078	10.6082	-4.71778	NA	27	76.4663	77.956	78.613	79.1512	0	NA	NA	NA	NA	NA	NA	NA	NA
11	61151785	61175055	Usp22	ENSMUSG00000042506	ubiquitin specific peptidase 22 [Source:MGI Symbol;Acc:MGI:2144157]	1	34.4011	47.5814	43.5902	45.2944	13.1802	1.7042	NA	20	78.2488	80.5327	80.1423	80.4468	828.827	0.0150195	0.960168	0.141891	0.574508	-0.379036	0.00298405	-0.252164	0.0336177
11	62820231	62850808	Trim16	ENSMUSG00000047821	tripartite motif-containing 16 [Source:MGI Symbol;Acc:MGI:2137356]	1	71.3423	81.5266	78.9191	74.7813	10.1843	-4.1378	NA	20	76.9093	78.4259	79.1183	79.0191	6.44612	-0.043856	0.970544	-0.218695	NA	-0.20632	0.718925	-0.381159	0.459394
11	62847069	62877465	Fbxw10	ENSMUSG00000090173	F-box and WD-40 domain protein 10 [Source:MGI Symbol;Acc:MGI:3052463]	1	71.3423	81.5266	78.9191	74.7813	10.1843	-4.1378	NA	22	80.4459	81.6496	81.9483	80.7816	2.84238	-0.332267	NA	0.272197	NA	-0.316601	NA	0.287863	NA
11	65831282	66168551	Dnahc9	ENSMUSG00000056752	dynein, axonemal, heavy chain 9 [Source:MGI Symbol;Acc:MGI:1289279]	1	57.9131	69.5889	65.8795	64.7166	11.6757	-1.16289	NA	140	75.0078	76.1991	76.5053	76.3373	0.186359	-0.119467	NA	-0.0107145	NA	-0.10769	NA	0.00106235	NA
11	67455437	67688990	Gas7	ENSMUSG00000033066	growth arrest specific 7 [Source:MGI Symbol;Acc:MGI:1202388]	1	64.486	75.5158	76.7443	70.2646	11.0298	-6.47971	NA	135	83.0205	83.4102	85.2329	84.8791	68.1759	0.298879	0.456019	0.609131	0.15	-0.542499	0.0700964	-0.232247	0.427777
11	68432121	68497849	Pik3r5	ENSMUSG00000020901	phosphoinositide-3-kinase, regulatory subunit 5, p101 [Source:MGI Symbol;Acc:MGI:2443588]	1	62.9618	74.1976	72.3195	72.5776	11.2358	0.25811	NA	50	73.4167	75.0846	74.8588	75.8879	19.2297	0.716068	0.213136	0.45915	0.555321	0.527452	0.264011	0.270533	0.579851
11	68888553	68895777	Rnf222	ENSMUSG00000046490	ring finger protein 222 [Source:MGI Symbol;Acc:MGI:2443227]	1	65.4346	75.8126	75.8055	73.7543	10.378	-2.05119	NA	7	77.6138	81.1345	81.8764	80.0072	1.04332	0.189631	NA	-0.43505	NA	0.375885	NA	-0.248796	NA
11	70459433	70466202	Zmynd15	ENSMUSG00000040829	zinc finger, MYND-type containing 15 [Source:MGI Symbol;Acc:MGI:3603821]	1	37.2069	49.3403	41.3438	49.6049	12.1335	8.26117	NA	7	65.3273	65.5861	63.0372	67.6554	50.091	0.38151	0.38157	0.274433	0.665563	0.146789	0.723668	0.0397118	0.923527
11	70700548	70731964	Kif1c	ENSMUSG00000020821	kinesin family member 1C [Source:MGI Symbol;Acc:MGI:1098260]	1	41.7535	31.7217	36.3903	31.3239	-10.0317	-5.06642	NA	22	77.4067	76.479	77.0726	76.9217	4403.66	-0.0823695	0.805299	-0.163547	0.655282	0.144017	0.510715	0.062839	0.775927
11	71702310	71704344	Gm12325	ENSMUSG00000085659	predicted gene 12325 [Source:MGI Symbol;Acc:MGI:3651349]	1	66.0987	78.6625	78.9746	75.2898	12.5638	-3.68483	NA	3	71.7984	79.0903	79.6763	77.1997	0	NA	NA	NA	NA	NA	NA	NA	NA
11	74383356	74590186	Rap1gap2	ENSMUSG00000038807	RAP1 GTPase activating protein 2 [Source:MGI Symbol;Acc:MGI:3028623]	1	40.1603	54.446	52.5015	48.9134	14.2857	-3.58806	NA	119	77.6108	78.7664	79.8325	79.8286	30.3308	0.472025	0.391037	0.556739	0.400772	-0.296554	0.531046	-0.21184	0.634259
11	74849261	74897060	Sgsm2	ENSMUSG00000038351	small G protein signaling modulator 2 [Source:MGI Symbol;Acc:MGI:2144695]	1	42.183	53.9087	43.3792	40.5702	11.7258	-2.809	NA	28	75.6314	75.5274	75.1992	75.3243	124.075	0.402802	0.127416	0.445387	0.180382	-0.0255524	0.938437	0.0170327	0.954082
11	75794768	75825241	Gm12339	ENSMUSG00000087059	predicted gene 12339 [Source:MGI Symbol;Acc:MGI:3650628]	1	69.7694	83.2049	77.0446	77.1034	13.4355	0.05875	NA	17	80.0463	83.3097	84.0595	83.4776	0.0946203	0.000473182	NA	0.0779256	NA	0.0102788	NA	0.0877312	NA
11	77930800	77979048	Sez6	ENSMUSG00000000632	seizure related gene 6 [Source:MGI Symbol;Acc:MGI:104745]	1	66.8643	77.8607	72.853	75.2285	10.9964	2.37546	NA	33	66.0955	66.1635	68.2406	69.6855	0	NA	NA	NA	NA	NA	NA	NA	NA
11	77982754	78030539	Phf12	ENSMUSG00000037791	PHD finger protein 12 [Source:MGI Symbol;Acc:MGI:1924057]	1	74.5604	85.3078	83.0069	81.4326	10.7474	-1.57427	NA	30	78.0224	79.437	79.4756	79.8004	77.1056	0.414463	0.235709	0.00718426	0.994701	0.560303	0.0373884	0.153025	0.603543
11	78030012	78032665	A030003K02Rik	ENSMUSG00000087050	RIKEN cDNA A030003K02 gene [Source:MGI Symbol;Acc:MGI:1924478]	1	74.5604	85.3078	83.0069	81.4326	10.7474	-1.57427	NA	3	49.3933	57.8047	54.8797	54.8811	1.94499	0.18723	NA	-0.00380922	NA	0.389253	NA	0.198213	NA
11	78920787	78960254	Nos2	ENSMUSG00000020826	nitric oxide synthase 2, inducible [Source:MGI Symbol;Acc:MGI:97361]	1	62.2964	74.1801	66.5556	69.989	11.8837	3.43336	NA	29	70.2372	72.8329	72.3389	72.679	0.891327	0.103174	NA	0.228491	NA	0.103154	NA	0.22847	NA
11	82176657	82305690	Ccl1	ENSMUSG00000020702	chemokine (C-C motif) ligand 1 [Source:MGI Symbol;Acc:MGI:98258]	1	79.314	68.673	76.248	75.9748	-10.641	-0.273205	NA	74	71.7953	72.3357	73.1255	73.6765	0	NA	NA	NA	NA	NA	NA	NA	NA
11	85353167	85826058	Bcas3	ENSMUSG00000059439	breast carcinoma amplified sequence 3 [Source:MGI Symbol;Acc:MGI:2385848]	1	26.5668	37.7979	37.811	34.7959	11.2311	-3.01509	NA	286	85.077	85.627	87.2053	87.5791	297.537	-0.199489	0.398511	0.194017	0.546528	-0.246826	0.183843	0.14668	0.411458
11	85791661	85832223	2610027K06Rik	ENSMUSG00000087013	RIKEN cDNA 2610027K06 gene [Source:MGI Symbol;Acc:MGI:1917159]	1	11.0635	25.0016	16.9911	21.9429	13.9381	4.95173	NA	30	71.6563	72.2444	75.0715	74.5243	2.53501	0.0468755	NA	-0.453905	NA	0.464392	NA	-0.0363894	NA
11	87226906	87359023	Ppm1e	ENSMUSG00000046442	protein phosphatase 1E (PP2C domain containing) [Source:MGI Symbol;Acc:MGI:2444096]	1	70.7294	81.7341	75.0409	76.0143	11.0047	0.973435	NA	89	81.7808	83.0192	84.3841	84.4411	3.21358	0.534993	NA	-0.0370433	NA	0.0382356	NA	-0.533801	NA
11	88339382	88718513	Msi2	ENSMUSG00000069769	Musashi homolog 2 (Drosophila) [Source:MGI Symbol;Acc:MGI:1923876]	1	68.3657	79.8354	71.3963	69.5359	11.4697	-1.86048	NA	265	86.5824	86.7791	88.1326	88.4634	460.267	-0.129607	0.658353	-0.102944	0.808041	-0.452967	0.0107206	-0.426305	0.00742506
11	94211454	94215495	Tob1	ENSMUSG00000037573	transducer of ErbB-2.1 [Source:MGI Symbol;Acc:MGI:1349721]	1	33.5358	20.1785	19.0666	24.8255	-13.3574	5.75888	NA	5	30.19	24.3704	23.4296	27.1731	365.562	-0.233255	0.520008	0.329934	0.413549	0.414621	0.0936132	0.97781	6.77909e-07
11	94629767	94645216	Lrrc59	ENSMUSG00000020869	leucine rich repeat containing 59 [Source:MGI Symbol;Acc:MGI:2138133]	1	41.5243	53.8389	48.6755	52.1386	12.3146	3.46306	NA	11	77.8898	80.4455	79.5868	82.0305	1085.88	-0.438965	0.252167	-0.415729	0.402798	-0.823682	0.00324308	-0.800445	0.00174334
11	95712673	95835115	Zfp652	ENSMUSG00000075595	zinc finger protein 652 [Source:MGI Symbol;Acc:MGI:2442221]	1	34.8991	23.3095	30.389	32.6523	-11.5896	2.26326	NA	72	74.0136	75.0523	75.747	76.5432	374.274	0.348314	0.139291	0.365296	0.214871	0.0746669	0.778105	0.0916487	0.67894
11	95830074	95842476	Abi3	ENSMUSG00000018381	ABI gene family, member 3 [Source:MGI Symbol;Acc:MGI:1913860]	1	34.8991	23.3095	30.389	32.6523	-11.5896	2.26326	NA	10	55.2694	55.1369	59.055	57.8981	48.5643	0.519276	0.24645	0.499807	0.374833	0.215447	0.615937	0.195977	0.601588
11	96323326	96346685	Hoxb3	ENSMUSG00000048763	homeobox B3 [Source:MGI Symbol;Acc:MGI:96184]	1	35.997	21.1863	26.2262	24.2835	-14.8107	-1.94275	NA	17	25.1571	22.2663	25.3262	26.2221	4.80749	-0.116628	0.905133	-0.216925	NA	0.179846	0.749289	0.0795487	0.900433
11	97415533	97502402	Arhgap23	ENSMUSG00000049807	Rho GTPase activating protein 23 [Source:MGI Symbol;Acc:MGI:3697726]	1	76.0999	87.6857	83.696	83.9851	11.5858	0.28906	NA	57	76.4788	76.4356	77.8063	78.2633	168.867	0.789821	0.00133078	0.482764	0.164296	0.707367	0.00251501	0.400311	0.0665187
11	100715009	100738215	Rab5c	ENSMUSG00000019173	RAB5C, member RAS oncogene family [Source:MGI Symbol;Acc:MGI:105306]	1	53.9685	64.8278	62.9269	59.529	10.8593	-3.39788	NA	15	67.9614	70.5383	72.3935	71.9943	1211.51	-0.0218914	0.938858	-0.106851	0.690878	-0.0178333	0.926067	-0.102793	0.449042
11	101260567	101277409	Wnk4	ENSMUSG00000035112	WNK lysine deficient protein kinase 4 [Source:MGI Symbol;Acc:MGI:1917097]	1	74.1399	63.6913	70.0193	68.6385	-10.4486	-1.38076	NA	15	66.802	65.6725	68.8819	67.654	8.09336	-0.105445	0.917584	0.397672	0.65195	0.295014	0.588975	0.798132	0.0762048
11	101264762	101266303	Gm11615	ENSMUSG00000085083	predicted gene 11615 [Source:MGI Symbol;Acc:MGI:3652280]	1	74.1399	63.6913	70.0193	68.6385	-10.4486	-1.38076	NA	4	74.2511	73.5525	77.0561	73.1557	0	NA	NA	NA	NA	NA	NA	NA	NA
11	103190710	103192896	Gm20511	ENSMUSG00000092371	predicted gene 20511 [Source:MGI Symbol;Acc:MGI:5141976]	1	73.4325	62.2032	68.7439	70.577	-11.2294	1.83309	NA	3	65.6553	58.5813	63.3379	64.9298	0	NA	NA	NA	NA	NA	NA	NA	NA
11	103331497	103363692	Arhgap27	ENSMUSG00000034255	Rho GTPase activating protein 27 [Source:MGI Symbol;Acc:MGI:1916903]	1	52.2651	65.4841	59.7184	59.5295	13.219	-0.188905	NA	23	61.704	64.1201	63.375	63.2878	26.8362	0.606378	0.277636	0.32792	0.685368	0.928624	0.0195186	0.650167	0.0924259
11	105063592	105117537	Efcab3	ENSMUSG00000020690	EF-hand calcium binding domain 3 [Source:MGI Symbol;Acc:MGI:1918144]	1	71.2851	82.672	76.3721	76.7277	11.3869	0.355575	NA	33	80.1771	83.4965	82.6159	82.9048	0	NA	NA	NA	NA	NA	NA	NA	NA
11	107207892	107470699	Pitpnc1	ENSMUSG00000040430	phosphatidylinositol transfer protein, cytoplasmic 1 [Source:MGI Symbol;Acc:MGI:1919045]	1	63.7292	74.1074	64.5946	71.7582	10.3782	7.16356	NA	222	80.4425	80.9502	81.021	81.9547	497.746	0.121589	0.603897	0.386479	0.0472536	0.104736	0.573266	0.369627	0.00378256
11	109362831	109401369	Gna13	ENSMUSG00000020611	guanine nucleotide binding protein, alpha 13 [Source:MGI Symbol;Acc:MGI:95768]	1	59.0169	70.1825	65.0709	64.6407	11.1656	-0.430255	NA	34	74.1453	76.2448	75.6472	76.1688	1018.91	0.199603	0.242753	0.0776136	0.799324	0.177726	0.224957	0.0557361	0.719861
11	112663927	112781976	BC006965	ENSMUSG00000041674	cDNA sequence BC006965 [Source:MGI Symbol;Acc:MGI:2384955]	1	68.8785	79.5167	68.6099	74.8573	10.6381	6.24741	NA	73	73.6214	73.5026	75.279	75.337	0.0951132	0.000472747	NA	-0.0933958	NA	0.0961921	NA	0.00232348	NA
11	113726850	113751881	Cdc42ep4	ENSMUSG00000041598	CDC42 effector protein (Rho GTPase binding) 4 [Source:MGI Symbol;Acc:MGI:1929760]	1	28.9095	44.9413	25.7265	40.2225	16.0317	14.496	NA	16	58.8454	61.2999	56.1496	59.4948	607.121	-0.135617	0.697478	-0.159737	0.711899	0.38702	0.0658938	0.362901	0.0549744
11	113776374	114067046	Sdk2	ENSMUSG00000041592	sidekick homolog 2 (chicken) [Source:MGI Symbol;Acc:MGI:2443847]	1	68.1032	80.8648	70.9509	78.667	12.7616	7.71608	NA	164	79.5714	80.71	81.613	81.9124	16.7222	0.642386	0.285019	0.208157	0.843736	-0.0412505	0.948806	-0.475479	0.301219
11	114765388	114790739	Kif19a	ENSMUSG00000010021	kinesin family member 19A [Source:MGI Symbol;Acc:MGI:2447024]	1	55.519	70.1976	69.4858	62.2015	14.6786	-7.28432	NA	17	66.7728	68.1728	68.0695	69.0925	7.10033	0.432569	0.562136	0.387745	NA	0.44415	0.377071	0.399326	0.435511
11	115974709	116008412	Itgb4	ENSMUSG00000020758	integrin beta 4 [Source:MGI Symbol;Acc:MGI:96613]	1	48.5746	37.3221	45.2389	51.2674	-11.2525	6.02852	NA	25	76.4442	76.7535	78.5971	78.9257	2.96588	0.110706	NA	-0.165642	NA	0.228068	NA	-0.0482805	NA
11	116078573	116086995	Wbp2	ENSMUSG00000034341	WW domain binding protein 2 [Source:MGI Symbol;Acc:MGI:104709]	1	62.3381	78.2667	65.959	67.0908	15.9286	1.1318	NA	7	56.1972	58.9453	55.5229	57.0552	125.841	0.0430022	0.934383	0.290628	0.476375	0.275028	0.290716	0.522654	0.00980561
11	116105752	116127210	Trim47	ENSMUSG00000020773	tripartite motif-containing 47 [Source:MGI Symbol;Acc:MGI:1917374]	1	63.3241	49.7841	57.5873	59.5939	-13.54	2.0066	NA	17	78.9831	77.5915	79.8763	81.4206	134.587	-0.199321	0.609094	-0.219585	0.637716	0.632768	0.00590191	0.612504	0.0038594
11	116121846	116131128	Trim65	ENSMUSG00000054517	tripartite motif-containing 65 [Source:MGI Symbol;Acc:MGI:2442815]	1	63.3241	49.7841	57.5873	59.5939	-13.54	2.0066	NA	8	75.9122	75.2787	75.4363	75.5662	154.236	-0.0823572	0.836234	0.320199	0.350353	0.154706	0.544233	0.557262	0.00182817
11	116336353	116413032	Rnf157	ENSMUSG00000052949	ring finger protein 157 [Source:MGI Symbol;Acc:MGI:2442484]	1	60.1276	72.2265	63.5672	67.891	12.0988	4.32376	NA	59	81.1537	81.7497	82.7201	82.9427	24.4355	0.51326	0.332079	0.454777	0.509374	0.122905	0.817579	0.0644233	0.900259
11	117199661	117362325	2009-09-01	ENSMUSG00000059248	septin 9 [Source:MGI Symbol;Acc:MGI:1858222]	1	66.7491	79.8575	71.6498	76.3742	13.1084	4.72439	NA	109	70.4287	71.2187	69.9078	71.9032	718.979	-0.140864	0.635211	-0.0771499	0.879196	-1.11399	2.82556e-11	-1.05027	3.15579e-12
11	119143045	119228499	Tbc1d16	ENSMUSG00000039976	TBC1 domain family, member 16 [Source:MGI Symbol;Acc:MGI:2652878]	1	80.4539	91.4548	87.908	89.6792	11.0008	1.77128	NA	73	77.8042	79.2236	78.6524	79.66	438.058	0.0507141	0.860742	-0.017921	0.966614	0.287333	0.0591331	0.218698	0.119451
11	119942763	120006782	Baiap2	ENSMUSG00000025372	brain-specific angiogenesis inhibitor 1-associated protein 2 [Source:MGI Symbol;Acc:MGI:2137336]	1	82.7229	72.3572	83.2239	81.8479	-10.3658	-1.37606	NA	37	72.7879	72.5867	72.4731	73.5582	789.78	-0.266432	0.214809	-0.23239	0.432864	-0.250909	0.167265	-0.216868	0.188471
11	120232947	120292296	Bahcc1	ENSMUSG00000039741	BAH domain and coiled-coil containing 1 [Source:MGI Symbol;Acc:MGI:2679272]	1	55.996	67.4501	59.014	52.8247	11.454	-6.18932	NA	44	70.4748	72.2514	69.5545	70.3334	51.6751	0.844611	0.018113	0.622191	0.20623	0.19029	0.656414	-0.0321301	0.941166
12	3806007	3914443	Dnmt3a	ENSMUSG00000020661	DNA methyltransferase 3A [Source:MGI Symbol;Acc:MGI:1261827]	1	56.0063	44.3035	58.9138	55.5992	-11.7029	-3.31456	NA	67	75.6482	76.013	77.4937	77.9663	422.664	0.341316	0.13397	0.200849	0.567991	0.298713	0.136149	0.158245	0.417303
12	3859293	3862244	Gm10485	ENSMUSG00000073242	predicted gene 10485 [Source:MGI Symbol;Acc:MGI:3641689]	1	56.0063	44.3035	58.9138	55.5992	-11.7029	-3.31456	NA	3	65.2629	58.6803	64.5503	66.8437	0	NA	NA	NA	NA	NA	NA	NA	NA
12	5077472	5375682	Klhl29	ENSMUSG00000020627	kelch-like 29 (Drosophila) [Source:MGI Symbol;Acc:MGI:2683857]	1	38.2128	51.4402	48.8155	46.8596	13.2274	-1.95591	NA	196	76.7719	78.2731	78.591	78.7967	1.93474	0.176495	NA	0.277383	NA	0.312192	NA	0.41308	NA
12	7977648	8016835	Apob	ENSMUSG00000020609	apolipoprotein B [Source:MGI Symbol;Acc:MGI:88052]	1	50.053	37.913	41.4139	43.9869	-12.14	2.57304	NA	22	61.7985	61.778	62.8487	64.9104	345986	0.006536	0.979959	0.0599066	0.817002	0.0664019	0.638361	0.119773	0.278385
12	12262139	12376359	Fam49a	ENSMUSG00000020589	family with sequence similarity 49, member A [Source:MGI Symbol;Acc:MGI:1261783]	1	58.4423	69.6158	61.8037	68.22	11.1735	6.41632	NA	65	76.883	79.0272	78.5026	79.6073	203.025	0.235285	0.418202	0.28086	0.439329	0.0304856	0.92216	0.0760606	0.756883
12	12936096	12941914	Mycn	ENSMUSG00000037169	v-myc myelocytomatosis viral related oncogene, neuroblastoma derived (avian) [Source:MGI Symbol;Acc:MGI:97357]	1	80.7472	91.3897	89.1007	82.8844	10.6425	-6.21625	NA	9	49.555	51.9533	52.2722	49.9153	11.6823	0.118991	0.904431	-0.635681	0.386268	-0.578431	0.229445	-1.3331	0.0014275
12	16535669	16589770	Lpin1	ENSMUSG00000020593	lipin 1 [Source:MGI Symbol;Acc:MGI:1891340]	1	63.6299	73.7174	71.6	77.7313	10.0875	6.13135	NA	39	75.225	77.6673	76.4546	78.2322	2190.01	-0.690424	0.213879	-0.0552981	0.962527	0.591605	0.181666	1.22673	0.000988034
12	16670615	16800886	Greb1	ENSMUSG00000036523	gene regulated by estrogen in breast cancer protein [Source:MGI Symbol;Acc:MGI:2149712]	1	79.0026	92.3526	89.6523	89.4399	13.35	-0.212414	NA	64	79.9084	81.0519	80.5413	82.1948	0	NA	NA	NA	NA	NA	NA	NA	NA
12	24651371	24662774	Klf11	ENSMUSG00000020653	Kruppel-like factor 11 [Source:MGI Symbol;Acc:MGI:2653368]	1	39.763	51.5596	46.8174	47.8471	11.7966	1.02972	NA	11	64.7121	65.3628	68.2745	66.6444	263.026	0.0965891	0.893506	-0.0259537	0.978653	1.43934	5.60078e-06	1.3168	8.90018e-06
12	41024090	41955588	Immp2l	ENSMUSG00000056899	IMP2 inner mitochondrial membrane peptidase-like (S. cerevisiae) [Source:MGI Symbol;Acc:MGI:2135611]	1	69.9091	80.5743	82.1826	79.9632	10.6652	-2.21938	NA	374	84.4273	85.6891	86.6239	86.8869	531.186	-0.104102	0.685839	0.112199	0.733039	0.159209	0.36556	0.375509	0.00473502
12	41451673	41485751	Lrrn3	ENSMUSG00000036295	leucine rich repeat protein 3, neuronal [Source:MGI Symbol;Acc:MGI:106036]	1	69.9091	80.5743	82.1826	79.9632	10.6652	-2.21938	NA	22	80.1061	83.8475	84.0271	83.687	44.923	-0.164047	0.790497	-0.291098	0.667189	0.156627	0.717265	0.0295758	0.949851
12	52699383	53151015	Akap6	ENSMUSG00000061603	A kinase (PRKA) anchor protein 6 [Source:MGI Symbol;Acc:MGI:3050566]	1	76.0464	89.0716	83.007	84.7507	13.0253	1.74372	NA	278	78.5181	79.8708	80.079	80.5688	11.7649	0.230794	0.792237	0.0440776	0.97201	0.597576	0.212103	0.41086	0.409691
12	53248677	54072175	Npas3	ENSMUSG00000021010	neuronal PAS domain protein 3 [Source:MGI Symbol;Acc:MGI:1351610]	1	70.2821	82.6495	78.6043	75.1296	12.3674	-3.47468	NA	494	78.3196	80.1023	80.1192	80.6049	1.30759	0.268014	NA	-0.00836985	NA	0.206412	NA	-0.0699721	NA
12	69746848	69790707	Cdkl1	ENSMUSG00000020990	cyclin-dependent kinase-like 1 (CDC2-related kinase) [Source:MGI Symbol;Acc:MGI:1918341]	1	35.4151	45.6821	40.6264	39.2539	10.267	-1.37246	NA	36	72.5162	74.2752	74.9994	75.7974	5.2456	0.283871	0.734463	0.322289	NA	-0.194695	0.729457	-0.156278	0.793382
12	69790288	69794511	4930512B01Rik	ENSMUSG00000020992	RIKEN cDNA 4930512B01 gene [Source:MGI Symbol;Acc:MGI:1921974]	1	35.4151	45.6821	40.6264	39.2539	10.267	-1.37246	NA	7	54.1746	56.4348	55.1136	55.1115	0	NA	NA	NA	NA	NA	NA	NA	NA
12	71831078	71992367	Daam1	ENSMUSG00000034574	dishevelled associated activator of morphogenesis 1 [Source:MGI Symbol;Acc:MGI:1914596]	1	72.921	83.0988	76.9559	78.0167	10.1778	1.06079	NA	113	74.3496	74.228	74.2534	74.926	1372.19	-0.0352646	0.887236	-0.110027	0.668149	0.324	0.00811859	0.249237	0.0270163
12	73286779	73354049	Slc38a6	ENSMUSG00000044712	solute carrier family 38, member 6 [Source:MGI Symbol;Acc:MGI:3648156]	1	75.8314	65.1335	78.726	76.2687	-10.6978	-2.45724	NA	48	83.3991	84.0697	85.0147	85.4754	113.796	0.0285148	0.951481	-0.149196	0.765324	-0.493947	0.0198311	-0.671658	0.000230432
12	75308322	75401456	Rhoj	ENSMUSG00000046768	ras homolog gene family, member J [Source:MGI Symbol;Acc:MGI:1931551]	1	59.6749	72.4378	64.2932	67.8645	12.7629	3.57134	NA	69	76.1275	77.5295	78.2474	78.0172	74.2923	-0.0047439	0.993878	-0.390031	0.41896	0.214915	0.520911	-0.170372	0.591793
12	75818134	76110926	Syne2	ENSMUSG00000063450	synaptic nuclear envelope 2 [Source:MGI Symbol;Acc:MGI:2449316]	1	39.9105	54.9446	35.9388	41.6749	15.0341	5.73614	NA	252	86.5196	87.0722	87.8021	88.2148	2332.36	0.0595961	0.816605	0.212872	0.352986	0.391925	0.00319489	0.545201	1.53361e-06
12	81197915	81333180	Slc8a3	ENSMUSG00000079055	solute carrier family 8 (sodium/calcium exchanger), member 3 [Source:MGI Symbol;Acc:MGI:107976]	1	66.9044	78.1013	76.3998	75.3109	11.1969	-1.08896	NA	72	77.3241	79.2555	79.9085	79.8221	31.4041	1.81864	7.99662e-06	1.72795	6.72579e-05	0.380457	0.444504	0.289767	0.515511
12	81358860	81532905	Gm20498	ENSMUSG00000021139	predicted gene 20498 [Source:MGI Symbol;Acc:MGI:5141963]	1	38.7683	27.646	35.4871	33.5619	-11.1224	-1.92521	NA	73	85.1486	85.6228	86.8035	86.6109	970.981	-0.271529	0.0909566	-0.153386	0.552887	-0.124987	0.440165	-0.00684403	0.971222
12	81359026	81485127	Cox16	ENSMUSG00000091803	COX16 cytochrome c oxidase assembly homolog (S. cerevisiae) [Source:MGI Symbol;Acc:MGI:1913522]	1	38.7683	27.646	35.4871	33.5619	-11.1224	-1.92521	NA	55	87.3252	87.7778	88.9899	88.7586	930.12	-0.21341	0.257935	-0.0926324	0.781073	-0.0183396	0.931094	0.102438	0.514802
12	84677278	84698807	Tmem90a	ENSMUSG00000071234	transmembrane protein 90a [Source:MGI Symbol;Acc:MGI:2685107]	1	54.0994	68.2253	62.2178	63.1402	14.1258	0.922374	NA	17	70.2231	72.4654	74.3384	73.7879	0	NA	NA	NA	NA	NA	NA	NA	NA
12	84918148	84970900	1110018G07Rik	ENSMUSG00000042350	RIKEN cDNA 1110018G07 gene [Source:MGI Symbol;Acc:MGI:1915747]	1	61.6279	73.8733	57.492	64.3623	12.2454	6.8703	NA	39	77.2946	78.4856	77.3217	78.6575	973.352	0.00387921	0.989821	-0.144047	0.537692	0.16652	0.230601	0.0185942	0.911982
12	85166639	85177296	Pgf	ENSMUSG00000004791	placental growth factor [Source:MGI Symbol;Acc:MGI:105095]	1	80.3016	69.7389	79.507	85.5513	-10.5627	6.04432	NA	9	75.8218	71.3869	75.8687	78.0996	0	NA	NA	NA	NA	NA	NA	NA	NA
12	85288591	85299358	Fam164c	ENSMUSG00000045064	family with sequence similarity 164, member C [Source:MGI Symbol;Acc:MGI:1919600]	1	70.7176	81.3519	79.2457	79.6601	10.6343	0.41436	NA	11	67.0848	68.8753	69.8553	70.2599	109.648	-0.314363	0.317502	-0.275133	0.53645	-0.183345	0.518986	-0.144115	0.593807
12	86880703	86884814	6430527G18Rik	ENSMUSG00000034168	RIKEN cDNA 6430527G18 gene [Source:MGI Symbol;Acc:MGI:2442463]	1	34.6492	21.0373	35.1389	39.1722	-13.6119	4.03333	NA	4	45.4124	41.4947	48.1749	51.7356	301.188	-0.114506	0.771139	0.00580413	0.994834	0.32095	0.169923	0.441261	0.0247861
12	87021340	87090043	Tmem63c	ENSMUSG00000034145	transmembrane protein 63c [Source:MGI Symbol;Acc:MGI:2444386]	1	62.7663	76.0263	76.0612	70.632	13.26	-5.4292	NA	42	69.6925	71.4654	71.8465	71.3145	1.02819	0.157033	NA	0.254572	NA	0.240543	NA	0.338082	NA
12	100912700	101028983	Ccdc88c	ENSMUSG00000021182	coiled-coil domain containing 88C [Source:MGI Symbol;Acc:MGI:1915589]	1	74.9737	85.1554	75.7337	79.011	10.1816	3.27738	NA	101	81.285	82.5074	82.9249	83.5395	72.4862	0.040252	0.953707	-0.0680921	0.931493	0.559982	0.0554602	0.451638	0.100356
12	103763594	103773592	Serpina1d	ENSMUSG00000071177	serine (or cysteine) peptidase inhibitor, clade A, member 1D [Source:MGI Symbol;Acc:MGI:891968]	1	37.5799	25.3499	30.8028	29.319	-12.23	-1.48385	NA	5	56.6711	51.5201	55.9939	56.2145	44873.4	-0.0145382	0.974043	0.123707	0.758869	-0.188056	0.368003	-0.0498112	0.826248
12	103894926	103904887	Serpina1c	ENSMUSG00000079015	serine (or cysteine) peptidase inhibitor, clade A, member 1C [Source:MGI Symbol;Acc:MGI:891969]	1	37.3406	25.8826	37.0857	27.1957	-11.458	-9.89008	NA	5	39.963	34.3095	41.2031	39.9295	34281.3	-0.204968	0.400332	-0.267461	0.358013	-0.339131	0.0573602	-0.401624	0.0086812
12	105705982	105782447	Ak7	ENSMUSG00000041323	adenylate kinase 7 [Source:MGI Symbol;Acc:MGI:1926051]	1	55.0678	70.5361	70.401	69.868	15.4684	-0.53299	NA	61	78.2324	80.5386	79.7777	80.5632	0.748905	0.0651095	NA	-0.0455401	NA	-0.0453671	NA	-0.156017	NA
12	108206345	108275417	Ccdc85c	ENSMUSG00000084883	coiled-coil domain containing 85C [Source:MGI Symbol;Acc:MGI:3644008]	1	30.5221	44.6524	40.8628	41.9311	14.1302	1.06829	NA	38	71.6865	72.5954	74.4273	75.1113	208.636	0.0901853	0.808741	0.0779365	0.892807	-0.520169	0.0109741	-0.532418	0.00299997
12	108836973	108837068	Mir345	ENSMUSG00000065429	microRNA 345 [Source:MGI Symbol;Acc:MGI:3619361]	1	61.1125	72.1333	63.8288	63.9487	11.0209	0.11995	NA	2	40.2867	49.8357	43.4419	43.0595	NA	NA	NA	NA	NA	NA	NA	NA	NA
12	112588784	112615556	Inf2	ENSMUSG00000037679	inverted formin, FH2 and WH2 domain containing [Source:MGI Symbol;Acc:MGI:1917685]	1	71.3792	81.8095	76.0919	77.4517	10.4303	1.3598	NA	15	76.5944	80.4113	79.4685	78.6563	245.117	0.0416074	0.945008	0.304754	0.538368	-0.221215	0.491195	0.0419314	0.907387
12	113152012	113153877	Crip1	ENSMUSG00000006360	cysteine-rich protein 1 (intestinal) [Source:MGI Symbol;Acc:MGI:88501]	1	58.643	69.4953	57.5092	66.0699	10.8524	8.56075	NA	4	37.4351	43.7782	38.7127	43.1679	79.9555	0.316859	0.557192	0.274451	0.692259	0.765079	0.0237449	0.722671	0.0191625
12	113807314	113807747	AC160985.7	ENSMUSG00000096824	No description	1	58.7754	70.0799	65.6369	63.0153	11.3045	-2.62167	NA	2	59.5876	68.1083	64.1884	61.6262	NA	NA	NA	NA	NA	NA	NA	NA	NA
12	116485720	117278167	Ptprn2	ENSMUSG00000056553	protein tyrosine phosphatase, receptor type, N polypeptide 2 [Source:MGI Symbol;Acc:MGI:107418]	1	25.2677	36.212	27.5917	28.4706	10.9443	0.878882	NA	326	73.3809	74.2028	74.9266	75.0968	0.191984	0.0571251	NA	0.0542487	NA	0.0124257	NA	0.00954923	NA
13	20090507	20608353	Elmo1	ENSMUSG00000041112	engulfment and cell motility 1, ced-12 homolog (C. elegans) [Source:MGI Symbol;Acc:MGI:2153044]	1	61.6301	74.4109	59.9363	66.331	12.7808	6.39472	NA	284	84.0037	85.007	85.8807	86.1111	69.0573	-0.026659	0.970408	0.671858	0.114077	-0.729207	0.0133323	-0.03069	0.93792
13	24327420	24477285	Cmah	ENSMUSG00000016756	cytidine monophospho-N-acetylneuraminic acid hydroxylase [Source:MGI Symbol;Acc:MGI:103227]	1	23.5348	35.2359	20.4702	23.3811	11.7011	2.91092	NA	82	78.8798	80.8701	81.7165	82.4882	1731.68	-0.29352	0.253355	-0.421728	0.145874	-0.965423	8.02639e-08	-1.09363	8.63655e-12
13	24907579	24937661	Aldh5a1	ENSMUSG00000035936	aldhehyde dehydrogenase family 5, subfamily A1 [Source:MGI Symbol;Acc:MGI:2441982]	1	76.5261	90.3682	75.765	83.173	13.842	7.40797	NA	26	77.8098	79.2815	79.2275	80.2783	1124.59	0.0469008	0.855871	0.149226	0.551514	-0.0140901	0.943555	0.0882354	0.541554
13	34037641	34074074	Bphl	ENSMUSG00000038286	biphenyl hydrolase-like (serine hydrolase, breast epithelial mucin-associated antigen) [Source:MGI Symbol;Acc:MGI:1915271]	1	45.6056	56.3254	49.4312	49.0054	10.7198	-0.425732	NA	23	65.3554	65.9971	63.4539	66.0714	5230.24	-0.0502521	0.863805	0.125828	0.690345	-0.0389534	0.857527	0.137127	0.382554
13	34627840	34652681	1300014I06Rik	ENSMUSG00000021411	RIKEN cDNA 1300014I06 gene [Source:MGI Symbol;Acc:MGI:1914145]	1	49.7707	37.901	41.9937	38.2615	-11.8697	-3.7322	NA	21	57.0387	54.991	54.9944	57.0057	3496.62	-0.0536416	0.860437	-0.0481944	0.912313	-0.675099	3.21014e-06	-0.669651	2.29159e-07
13	41114307	41171684	Sycp2l	ENSMUSG00000038651	synaptonemal complex protein 2-like [Source:MGI Symbol;Acc:MGI:2685114]	1	52.1003	64.0313	53.0535	55.5898	11.931	2.53626	NA	44	80.1536	81.8864	81.5481	82.3454	NA	NA	NA	NA	NA	NA	NA	NA	NA
13	45389742	45412019	Mylip	ENSMUSG00000038175	myosin regulatory light chain interacting protein [Source:MGI Symbol;Acc:MGI:2388271]	1	32.2179	48.0833	30.9937	33.7506	15.8654	2.7569	NA	21	68.9941	71.4561	71.171	70.2979	235.584	0.0494862	0.906313	-0.206251	0.577815	0.830955	5.39951e-06	0.575218	0.000839948
13	46501848	46649642	Cap2	ENSMUSG00000021373	CAP, adenylate cyclase-associated protein, 2 (yeast) [Source:MGI Symbol;Acc:MGI:1914502]	1	35.5998	47.358	39.646	32.3298	11.7582	-7.31623	NA	108	80.57	82.1346	81.6483	82.0202	23.7632	0.499994	0.423836	0.872738	0.160966	-1.06593	0.0103021	-0.693184	0.0963931
13	47960330	48018608	4931429P17Rik	ENSMUSG00000047324	RIKEN cDNA 4931429P17 gene [Source:MGI Symbol;Acc:MGI:1918221]	1	72.9437	84.5	81.2893	85.0784	11.5563	3.78916	NA	43	79.2095	81.0978	80.5934	81.104	0	NA	NA	NA	NA	NA	NA	NA	NA
13	48879219	48968017	Fam120a	ENSMUSG00000038014	family with sequence similarity 120, member A [Source:MGI Symbol;Acc:MGI:2446163]	1	58.9271	71.8454	68.2872	67.5247	12.9183	-0.76252	NA	52	77.7972	78.0883	78.7847	79.7877	1689.26	0.163237	0.472312	0.299702	0.19726	0.447809	0.00268993	0.584274	5.12201e-06
13	49036303	49148014	Wnk2	ENSMUSG00000037989	WNK lysine deficient protein kinase 2 [Source:MGI Symbol;Acc:MGI:1922857]	1	81.6252	92.5778	88.0644	86.6519	10.9526	-1.41243	NA	70	84.0851	86.0356	85.8223	86.0232	2.22913	0.246351	NA	0.329404	NA	-0.0961955	NA	-0.0131427	NA
13	51431041	51567084	Shc3	ENSMUSG00000021448	src homology 2 domain-containing transforming protein C3 [Source:MGI Symbol;Acc:MGI:106179]	1	69.2171	83.6607	73.7925	78.8481	14.4436	5.05565	NA	83	77.0288	78.3036	78.6427	78.9921	0	NA	NA	NA	NA	NA	NA	NA	NA
13	51846678	51848468	Gadd45g	ENSMUSG00000021453	growth arrest and DNA-damage-inducible 45 gamma [Source:MGI Symbol;Acc:MGI:1346325]	1	34.9295	49.7872	49.0346	49.4956	14.8577	0.460991	NA	6	7.28234	11.2766	11.3604	11.8817	175.59	0.133873	0.889463	-0.163543	0.889602	1.01628	0.0195356	0.718863	0.116967
13	56173703	56178885	Tifab	ENSMUSG00000049625	TRAF-interacting protein with forkhead-associated domain, family member B [Source:MGI Symbol;Acc:MGI:2385852]	1	65.6279	78.1517	76.1003	70.4851	12.5238	-5.6152	NA	6	73.1587	78.1496	74.3388	75.8232	25.9329	0.838741	0.0817003	0.0111472	0.994479	0.581685	0.173135	-0.245909	0.584999
13	57429295	57907587	Spock1	ENSMUSG00000056222	sparc/osteonectin, cwcv and kazal-like domains proteoglycan 1 [Source:MGI Symbol;Acc:MGI:105371]	1	71.6245	61.5681	69.5217	66.9655	-10.0564	-2.55629	NA	337	78.2157	79.1313	79.4602	79.9359	0	NA	NA	NA	NA	NA	NA	NA	NA
13	60601947	60763185	Dapk1	ENSMUSG00000021559	death associated protein kinase 1 [Source:MGI Symbol;Acc:MGI:1916885]	1	56.9521	66.9675	65.0666	60.002	10.0154	-5.06459	NA	126	73.1207	74.6259	74.2674	75.2451	1521.84	-0.113872	0.604197	0.0492433	0.896829	-0.4318	0.00127666	-0.268685	0.0341966
13	64161866	64186536	Habp4	ENSMUSG00000021476	hyaluronic acid binding protein 4 [Source:MGI Symbol;Acc:MGI:1891713]	1	29.7245	16.2607	16.2981	18.559	-13.4638	2.26085	NA	16	77.3304	74.8574	74.3206	76.1757	358.253	-0.162719	0.545615	-0.0903625	0.834554	-0.185709	0.365314	-0.113353	0.565033
13	74211118	74292331	Ahrr	ENSMUSG00000021575	aryl-hydrocarbon receptor repressor [Source:MGI Symbol;Acc:MGI:1333776]	1	69.8418	80.7625	76.6062	77.628	10.9207	1.02183	NA	30	72.6486	73.6818	74.9002	74.41	4.48515	0.687029	0.271531	0.346031	NA	0.189643	0.729186	-0.151354	0.798237
13	78188973	78199757	Nr2f1	ENSMUSG00000069171	nuclear receptor subfamily 2, group F, member 1 [Source:MGI Symbol;Acc:MGI:1352451]	1	22.6714	44.2	13.545	18.1468	21.5286	4.60179	NA	9	24.1879	28.0909	23.0644	24.3548	11.4003	0.382267	0.618171	-0.125653	0.919361	0.411031	0.423055	-0.0968892	0.877842
13	92574631	92576232	Spz1	ENSMUSG00000046957	spermatogenic leucine zipper 1 [Source:MGI Symbol;Acc:MGI:1930801]	1	78.5264	89.1483	84.4646	83.1114	10.6219	-1.35318	NA	5	83.8687	88.7158	86.8972	86.2032	0	NA	NA	NA	NA	NA	NA	NA	NA
13	98686235	98694834	Tmem171	ENSMUSG00000052485	transmembrane protein 171 [Source:MGI Symbol;Acc:MGI:2685751]	1	56.3065	67.0008	54.6436	56.7849	10.6943	2.14125	NA	10	67.8468	71.6641	68.9277	70.0186	3.38928	0.201558	NA	-0.0443115	NA	0.152121	NA	-0.0937481	NA
13	110054187	110280206	Rab3c	ENSMUSG00000021700	RAB3C, member RAS oncogene family [Source:MGI Symbol;Acc:MGI:1914545]	1	83.5379	67.275	75.4824	80.9026	-16.2628	5.42018	NA	120	77.377	78.3605	78.5596	78.6592	0	NA	NA	NA	NA	NA	NA	NA	NA
13	114818244	114829006	Mocs2	ENSMUSG00000015536	molybdenum cofactor synthesis 2 [Source:MGI Symbol;Acc:MGI:1336894]	1	47.3508	37.1488	31.2059	38.5988	-10.202	7.39295	NA	13	57.7479	57.5797	55.6949	57.2192	3463.59	-0.141073	0.460014	0.0613058	0.854441	-0.100244	0.533385	0.102134	0.464859
13	119487261	119488383	3110070M22Rik	ENSMUSG00000074635	RIKEN cDNA 3110070M22 gene [Source:MGI Symbol;Acc:MGI:1914554]	1	78.5571	65.4667	84.312	84.6983	-13.0905	0.38632	NA	3	71.3157	64.1262	78.0249	77.72	9.47199	-0.421331	0.566818	0.0782155	0.947719	-0.767214	0.0916064	-0.267667	0.619417
13	119487941	119610458	Gm7120	ENSMUSG00000074634	predicted gene 7120 [Source:MGI Symbol;Acc:MGI:3648543]	1	78.5571	65.4667	84.312	84.6983	-13.0905	0.38632	NA	19	80.0629	79.3214	83.5136	83.4908	15.7177	-0.462262	0.500577	-0.206172	0.827136	-0.0792591	0.891888	0.17683	0.746757
14	14820765	15006743	Nek10	ENSMUSG00000042567	NIMA (never in mitosis gene a)- related kinase 10 [Source:MGI Symbol;Acc:MGI:2685128]	1	64.1886	75.6323	71.5651	74.0311	11.4437	2.46603	NA	51	74.6869	75.635	76.6107	77.026	0.0884019	0.000473182	NA	0.0779256	NA	0.0102788	NA	0.0877312	NA
14	16238656	16249808	Oxsm	ENSMUSG00000021786	3-oxoacyl-ACP synthase, mitochondrial [Source:MGI Symbol;Acc:MGI:1918397]	1	3.18658	14.7046	0.666667	1.83527	11.5181	1.16861	NA	9	44.405	48.0354	43.3698	43.2455	470.095	-0.0993055	0.736269	-0.0302745	0.949394	-0.422437	0.0133077	-0.353406	0.0229359
14	19872559	19977627	Gng2	ENSMUSG00000043004	guanine nucleotide binding protein (G protein), gamma 2 [Source:MGI Symbol;Acc:MGI:102705]	1	68.4856	81.6461	80.9258	79.0143	13.1605	-1.91146	NA	65	78.9342	80.5535	80.9222	80.9103	40.1092	0.549142	0.193618	0.227726	0.758869	0.0846648	0.85884	-0.236752	0.508267
14	20734875	20794088	Camk2g	ENSMUSG00000021820	calcium/calmodulin-dependent protein kinase II gamma [Source:MGI Symbol;Acc:MGI:88259]	1	71.1795	83.3595	78.187	76.6396	12.18	-1.54744	NA	46	83.1135	84.8163	83.9979	84.713	156.538	0.163807	0.559218	0.172122	0.671145	-0.378829	0.0554274	-0.370514	0.0291674
14	22019712	23056085	1700112E06Rik	ENSMUSG00000063458	RIKEN cDNA 1700112E06 gene [Source:MGI Symbol;Acc:MGI:1923883]	1	87.6894	76.6185	88.87	87.3248	-11.0709	-1.54515	NA	505	83.8882	84.2575	85.393	85.487	7.05886	-0.791241	0.196683	-0.19707	NA	-0.207284	0.720612	0.386887	0.452254
14	28904947	29721864	Cacna2d3	ENSMUSG00000021991	calcium channel, voltage-dependent, alpha2/delta subunit 3 [Source:MGI Symbol;Acc:MGI:1338890]	1	60.8323	72.432	73.5191	69.5301	11.5996	-3.98896	NA	373	76.3042	77.9344	77.5167	78.0213	0.0671674	-0.077311	NA	-0.00675793	NA	-0.0681132	NA	0.00243982	NA
14	31641028	31668579	Btd	ENSMUSG00000021900	biotinidase [Source:MGI Symbol;Acc:MGI:1347001]	1	71.7079	82.4115	77.2422	75.8666	10.7036	-1.37559	NA	29	59.1616	60.9964	58.9894	59.2855	1553.73	-0.0350567	0.878446	-0.129908	0.552887	0.308483	0.00687666	0.213631	0.0453433
14	48120869	48260883	Peli2	ENSMUSG00000021846	pellino 2 [Source:MGI Symbol;Acc:MGI:1891445]	1	62.6589	74.9183	68.1502	67.123	12.2594	-1.0272	NA	112	83.9757	84.217	84.465	84.6642	351.349	-0.00312409	0.99287	-0.00538366	0.992991	0.731259	4.07809e-08	0.728999	1.22199e-09
14	51007751	51010758	Rnase10	ENSMUSG00000021872	ribonuclease, RNase A family, 10 (non-active) [Source:MGI Symbol;Acc:MGI:1922269]	1	45.0079	34.4508	38.4378	40.7298	-10.5571	2.29204	NA	4	66.7562	60.5586	63.4888	65.7066	2.44185	-0.144832	NA	-0.239602	NA	0.272048	NA	0.177278	NA
14	55560006	55570065	Dcaf11	ENSMUSG00000022214	DDB1 and CUL4 associated factor 11 [Source:MGI Symbol;Acc:MGI:90168]	1	27.3326	15.4589	17.448	12.4198	-11.8737	-5.02814	NA	11	49.0043	47.8842	45.4597	47.1059	4985.68	-0.118453	0.610042	0.0189641	0.96462	-0.180228	0.274093	-0.0428118	0.813948
14	55700009	55713492	Tgm1	ENSMUSG00000022218	transglutaminase 1, K polypeptide [Source:MGI Symbol;Acc:MGI:98730]	1	57.5853	68.6095	53.5317	65.3367	11.0242	11.805	NA	11	73.0928	76.26	73.518	75.8164	467.346	0.072473	0.930129	-0.409084	0.540626	0.342742	0.416619	-0.138815	0.757922
14	57275034	57398483	Cryl1	ENSMUSG00000021947	crystallin, lambda 1 [Source:MGI Symbol;Acc:MGI:1915881]	1	66.7029	78.2683	72.2594	71.8002	11.5654	-0.459184	NA	86	79.8479	80.7367	82.5177	82.6123	210.512	-0.547058	0.0220529	0.223959	0.60858	-0.785442	0.000167968	-0.0144252	0.962971
14	60634001	60764556	Spata13	ENSMUSG00000021990	spermatogenesis associated 13 [Source:MGI Symbol;Acc:MGI:104838]	1	70.2699	82.169	68.6305	68.2749	11.8991	-0.355575	NA	109	76.094	76.8934	76.8413	77.723	1039.27	0.096017	0.780406	0.154969	0.697079	0.0638255	0.80903	0.122778	0.556031
14	61138457	61240695	Sacs	ENSMUSG00000048279	sacsin [Source:MGI Symbol;Acc:MGI:1354724]	1	47.5125	57.8029	56.2433	56.0761	10.2904	-0.167205	NA	66	81.9252	82.3901	84.3689	84.3535	193.195	0.020376	0.97049	0.266504	0.463277	1.05926	3.35919e-08	1.30539	1.37502e-14
14	63198922	63271692	Gata4	ENSMUSG00000021944	GATA binding protein 4 [Source:MGI Symbol;Acc:MGI:95664]	1	48.761	64.5472	58.3721	60.7608	15.7862	2.3887	NA	57	47.615	50.2912	50.534	50.0412	154.776	0.433443	0.0895612	0.457036	0.151591	0.0594157	0.851665	0.083009	0.745158
14	66802864	66868688	Dpysl2	ENSMUSG00000022048	dihydropyrimidinase-like 2 [Source:MGI Symbol;Acc:MGI:1349763]	1	72.9675	61.6453	72.7064	69.2972	-11.3223	-3.40912	NA	53	78.7657	78.0586	80.4168	80.3779	209.888	0.549128	0.0238166	0.547849	0.0610937	0.39516	0.0895625	0.393881	0.0465214
14	73123037	73207843	Rcbtb2	ENSMUSG00000022106	regulator of chromosome condensation (RCC1) and BTB (POZ) domain containing protein 2 [Source:MGI Symbol;Acc:MGI:1917200]	1	46.3569	35.5006	31.5871	34.2591	-10.8563	2.67199	NA	47	74.7195	75.6087	74.6881	75.7731	752.313	0.128055	0.566831	-0.270308	0.245836	-0.26966	0.0784522	-0.668022	3.24009e-08
14	73362231	73385271	Itm2b	ENSMUSG00000022108	integral membrane protein 2B [Source:MGI Symbol;Acc:MGI:1309517]	1	40.1834	52.5431	44.3718	46.0283	12.3597	1.65645	NA	23	57.1723	58.3738	56.1665	59.099	11857.2	-0.123693	0.630173	-0.00846437	0.98828	0.0981613	0.629098	0.21339	0.166458
14	77156763	77721760	Enox1	ENSMUSG00000022012	ecto-NOX disulfide-thiol exchanger 1 [Source:MGI Symbol;Acc:MGI:2444896]	1	71.603	86.0258	82.5052	78.2927	14.4228	-4.21255	NA	401	81.1093	82.0094	82.1154	82.4599	0	NA	NA	NA	NA	NA	NA	NA	NA
14	78569609	78725089	Dgkh	ENSMUSG00000034731	diacylglycerol kinase, eta [Source:MGI Symbol;Acc:MGI:2444188]	1	88.7682	76.7001	86.3293	80.2471	-12.0681	-6.08225	NA	132	86.2885	86.736	87.9125	87.7812	63.5741	0.00678143	0.992179	-0.211209	0.719829	1.14098	1.57034e-05	0.922989	0.000234778
14	120275669	120431697	Mbnl2	ENSMUSG00000022139	muscleblind-like 2 [Source:MGI Symbol;Acc:MGI:2145597]	1	71.4405	82.6279	75.1986	74.8772	11.1874	-0.32133	NA	139	79.3163	80.8098	79.3355	79.9973	577.514	0.0613729	0.794848	0.0803887	0.787681	0.134241	0.370143	0.153257	0.226809
15	7811011	7837575	Gdnf	ENSMUSG00000022144	glial cell line derived neurotrophic factor [Source:MGI Symbol;Acc:MGI:107430]	1	80.6386	90.9338	86.0112	87.7587	10.2953	1.74749	NA	21	52.47	53.5658	53.9784	53.7151	0	NA	NA	NA	NA	NA	NA	NA	NA
15	10568979	10714631	Rai14	ENSMUSG00000022246	retinoic acid induced 14 [Source:MGI Symbol;Acc:MGI:1922896]	1	23.7509	37.9328	32.7016	35.6814	14.1819	2.9798	NA	120	80.882	81.5921	82.7539	83.1916	620.8	-0.00372061	0.992179	-0.145951	0.685117	-0.351194	0.0438874	-0.493424	0.000782596
15	10952332	10980150	C1qtnf3	ENSMUSG00000058914	C1q and tumor necrosis factor related protein 3 [Source:MGI Symbol;Acc:MGI:1932136]	1	38.0069	27.7711	36.3408	37.6408	-10.2358	1.3	NA	17	71.817	71.2121	72.9607	72.722	0.0671674	-0.077311	NA	-0.00675793	NA	-0.0681132	NA	0.00243982	NA
15	25622525	25813673	Myo10	ENSMUSG00000022272	myosin X [Source:MGI Symbol;Acc:MGI:107716]	1	51.1059	62.1964	55.1222	55.2401	11.0905	0.117853	NA	178	78.3323	79.2022	79.7031	80.6514	872.197	0.091571	0.758558	0.127434	0.719557	0.612841	8.96188e-05	0.648705	2.8289e-06
15	30172593	31029311	Ctnnd2	ENSMUSG00000022240	catenin (cadherin associated protein), delta 2 [Source:MGI Symbol;Acc:MGI:1195966]	1	71.0909	81.4497	72.925	76.5834	10.3589	3.65846	NA	474	77.7459	78.7851	79.0844	79.6051	0.280237	0.0417835	NA	-0.106757	NA	0.108072	NA	-0.0404689	NA
15	31224385	31274338	Dap	ENSMUSG00000039168	death-associated protein [Source:MGI Symbol;Acc:MGI:1918190]	1	27.4051	44.9897	37.7784	44.1324	17.5846	6.35393	NA	47	67.2575	68.5363	67.8845	69.8627	360.959	0.377564	0.0205454	0.345475	0.0905508	0.403197	0.00613761	0.371107	0.00343537
15	31291479	31367759	Ankrd33b	ENSMUSG00000022237	ankyrin repeat domain 33B [Source:MGI Symbol;Acc:MGI:1917904]	1	74.4496	85.2492	83.4374	80.2147	10.7996	-3.22272	NA	59	77.7444	78.3517	78.9591	79.3813	630.342	-0.117287	0.553282	0.100976	0.719222	-0.124084	0.417486	0.09418	0.500009
15	36477668	36496791	Ankrd46	ENSMUSG00000048307	ankyrin repeat domain 46 [Source:MGI Symbol;Acc:MGI:1916089]	1	75.5217	86.3083	81.3819	85.6161	10.7866	4.23414	NA	19	73.555	77.1919	74.2822	76.3344	1416.23	-0.0819446	0.761604	-0.231104	0.374442	-0.335048	0.0299143	-0.484207	0.000198081
15	43020811	43170818	Rspo2	ENSMUSG00000051920	R-spondin 2 homolog (Xenopus laevis) [Source:MGI Symbol;Acc:MGI:1922667]	1	9.1011	20.2556	7.74863	15.8849	11.1545	8.13624	NA	55	71.6535	73.5154	73.8225	74.1034	0.307406	0.000404926	NA	0.125079	NA	0.0136079	NA	0.138282	NA
15	58941244	59082026	Mtss1	ENSMUSG00000022353	metastasis suppressor 1 [Source:MGI Symbol;Acc:MGI:2384818]	1	53.1395	64.4617	59.8391	62.1281	11.3221	2.28904	NA	123	62.7133	63.1862	63.4626	66.2657	1431.05	-0.214494	0.346159	-0.137716	0.692259	0.161608	0.407114	0.238386	0.135996
15	66379858	66500910	Lrrc6	ENSMUSG00000022375	leucine rich repeat containing 6 (testis) [Source:MGI Symbol;Acc:MGI:1859553]	1	62.7145	75.5406	69.5042	74.0216	12.826	4.51742	NA	45	71.6361	73.8613	73.7924	74.8281	0	NA	NA	NA	NA	NA	NA	NA	NA
15	75993769	75999152	Mapk15	ENSMUSG00000063704	mitogen-activated protein kinase 15 [Source:MGI Symbol;Acc:MGI:2652894]	1	61.3397	41.2619	48.2019	65.9901	-20.0778	17.7882	NA	7	51.8233	47.9218	47.4499	55.5087	89.3095	-0.371311	0.304354	0.144737	0.833066	-0.834538	0.00165197	-0.318489	0.256318
15	76671615	76694919	Ppp1r16a	ENSMUSG00000033819	protein phosphatase 1, regulatory (inhibitor) subunit 16A [Source:MGI Symbol;Acc:MGI:1920312]	1	29.3597	44.3175	28.2321	28.6513	14.9577	0.419178	NA	14	71.2433	72.5689	73.0348	73.315	527.65	-0.250133	0.112515	-0.141424	0.581872	-0.173139	0.241464	-0.0644295	0.678472
15	76696764	76699674	Gpt	ENSMUSG00000022546	glutamic pyruvic transaminase, soluble [Source:MGI Symbol;Acc:MGI:95802]	1	29.3597	44.3175	28.2321	28.6513	14.9577	0.419178	NA	4	40.2245	43.9972	34.445	37.7316	9614.06	-0.322622	0.0741854	0.260621	0.295859	-0.0810435	0.688675	0.5022	0.000126277
15	77760587	77842175	Myh9	ENSMUSG00000022443	myosin, heavy polypeptide 9, non-muscle [Source:MGI Symbol;Acc:MGI:107717]	1	57.4646	68.5175	65.7232	71.2575	11.0528	5.5343	NA	58	71.3676	73.2807	72.3934	73.2959	3989.35	-0.0140358	0.973014	-0.00411209	0.995208	-0.113047	0.59699	-0.103123	0.585326
15	78406712	78414002	Mpst	ENSMUSG00000071711	mercaptopyruvate sulfurtransferase [Source:MGI Symbol;Acc:MGI:2179733]	1	53.418	41.3908	37.5228	47.1663	-12.0272	9.64342	NA	7	44.105	40.137	40.7807	41.9425	1200.64	-0.258977	0.274428	-0.158075	0.671839	-0.231499	0.249257	-0.130598	0.503283
15	78670022	78718113	Elfn2	ENSMUSG00000043460	leucine rich repeat and fibronectin type III, extracellular 2 [Source:MGI Symbol;Acc:MGI:3608416]	1	71.3056	84.3365	84.0169	77.6514	13.031	-6.36553	NA	31	65.0005	65.6732	68.8615	67.033	0.182967	0.119946	NA	-0.0106647	NA	0.0122437	NA	-0.118367	NA
15	79094825	79095057	AL589670.1	ENSMUSG00000092974	No description	1	67.8681	80.1365	71.6772	75.8615	12.2684	4.18425	NA	3	79.3683	85.477	83.2831	82.8539	NA	NA	NA	NA	NA	NA	NA	NA	NA
15	79258195	79285537	Baiap2l2	ENSMUSG00000018126	BAI1-associated protein 2-like 2 [Source:MGI Symbol;Acc:MGI:2652819]	1	55.7398	65.8426	52.2242	59.9312	10.1029	7.70695	NA	20	77.1816	79.1742	77.266	78.2389	0	NA	NA	NA	NA	NA	NA	NA	NA
15	79360684	79403303	Tmem184b	ENSMUSG00000009035	transmembrane protein 184b [Source:MGI Symbol;Acc:MGI:2445179]	1	53.6214	64.6065	54.1778	54.7779	10.9851	0.600105	NA	27	74.8438	76.6778	76.3892	76.3094	107.628	0.676828	0.00520743	0.323189	0.399556	0.584041	0.0106536	0.230402	0.304625
15	79483718	79505241	Kcnj4	ENSMUSG00000044216	potassium inwardly-rectifying channel, subfamily J, member 4 [Source:MGI Symbol;Acc:MGI:104743]	1	48.8788	62.4651	53.1655	58.6089	13.5862	5.44341	NA	17	71.051	73.9849	72.3482	72.9616	0	NA	NA	NA	NA	NA	NA	NA	NA
15	79995900	80014808	Pdgfb	ENSMUSG00000000489	platelet derived growth factor, B polypeptide [Source:MGI Symbol;Acc:MGI:97528]	1	56.9937	68.0429	65.4603	62.1276	11.0492	-3.33268	NA	14	72.7058	73.336	74.5529	73.5189	17.4026	0.509282	0.420531	0.167245	0.880938	0.173444	0.75856	-0.168593	0.751916
15	82069996	82126814	Mei1	ENSMUSG00000068117	meiosis defective 1 [Source:MGI Symbol;Acc:MGI:3028590]	1	62.9746	73.1634	65.9743	70.261	10.1888	4.2867	NA	48	76.7474	78.9941	79.2011	80.5828	0	NA	NA	NA	NA	NA	NA	NA	NA
15	83526862	83544635	Bik	ENSMUSG00000016758	BCL2-interacting killer [Source:MGI Symbol;Acc:MGI:1206591]	1	44.5653	32.3545	49.773	46.2545	-12.2108	-3.51846	NA	14	62.2464	61.9687	64.8059	63.9661	59.182	0.0484288	0.954866	-0.89049	0.0398198	1.51099	1.01184e-06	0.572069	0.0868192
15	83866712	84065379	Efcab6	ENSMUSG00000022441	EF-hand calcium binding domain 6 [Source:MGI Symbol;Acc:MGI:1924877]	1	84.8872	68.509	79.2972	80.4889	-16.3783	1.19166	NA	151	74.1776	74.822	76.3338	76.0446	0	NA	NA	NA	NA	NA	NA	NA	NA
15	85898758	86033777	Celsr1	ENSMUSG00000016028	cadherin, EGF LAG seven-pass G-type receptor 1 (flamingo homolog, Drosophila) [Source:MGI Symbol;Acc:MGI:1100883]	1	69.0381	79.6874	78.3534	80.745	10.6494	2.39161	NA	97	80.3461	81.6412	82.6599	82.9202	320.782	0.0680497	0.855192	0.251145	0.472423	-0.317456	0.123259	-0.134361	0.516974
15	86214459	86498503	Tbc1d22a	ENSMUSG00000051864	TBC1 domain family, member 22a [Source:MGI Symbol;Acc:MGI:1289265]	1	74.5707	85.7816	83.2114	85.1191	11.2109	1.90765	NA	159	86.4788	87.4663	88.3029	88.9072	845.379	-0.121881	0.463019	0.0789767	0.761939	-0.176757	0.155159	0.0241001	0.873895
15	91673175	91816120	Lrrk2	ENSMUSG00000036273	leucine-rich repeat kinase 2 [Source:MGI Symbol;Acc:MGI:1913975]	1	67.4556	54.1628	68.9931	63.572	-13.2928	-5.42109	NA	95	78.4379	79.2696	80.5863	80.835	263.696	0.142143	0.550904	0.0434375	0.923338	0.058162	0.787055	-0.0405434	0.837968
15	93499114	93595891	Prickle1	ENSMUSG00000036158	prickle homolog 1 (Drosophila) [Source:MGI Symbol;Acc:MGI:1916034]	1	72.0803	85.0128	79.5155	79.9516	12.9325	0.43611	NA	92	77.4523	79.2862	79.7598	79.773	62.0849	0.425559	0.330777	0.544564	0.265139	0.414765	0.239394	0.53377	0.0666722
15	97744770	97767972	Rapgef3	ENSMUSG00000022469	Rap guanine nucleotide exchange factor (GEF) 3 [Source:MGI Symbol;Acc:MGI:2441741]	1	77.1187	64.5802	69.2801	73.0813	-12.5386	3.80124	NA	19	75.5525	76.22	75.3889	76.1829	147.322	0.126332	0.706426	0.0217347	0.968463	0.350533	0.0862606	0.245936	0.197016
15	97784355	97792692	Slc48a1	ENSMUSG00000081534	solute carrier family 48 (heme transporter), member 1 [Source:MGI Symbol;Acc:MGI:1914989]	1	82.4675	71.157	80.1765	77.1141	-11.3105	-3.06241	NA	8	74.2931	71.8608	73.6329	72.5421	261.982	-0.0181277	0.968936	-0.121371	0.786905	-0.0782514	0.763256	-0.181495	0.365607
15	98663421	98677461	Rnd1	ENSMUSG00000054855	Rho family GTPase 1 [Source:MGI Symbol;Acc:MGI:2444878]	1	37.8535	50.4619	48.6137	42.2078	12.6084	-6.40589	NA	11	66.8107	71.6535	69.5167	68.7451	366.158	-0.209272	0.40361	-0.0689012	0.884612	0.182895	0.371604	0.323266	0.0488387
15	99126578	99213206	Spats2	ENSMUSG00000051934	spermatogenesis associated, serine-rich 2 [Source:MGI Symbol;Acc:MGI:1919822]	1	75.2345	90.8777	81.0825	85.4656	15.6432	4.38312	NA	75	87.3071	88.1093	89.0459	88.6652	155.504	-0.113922	0.752862	-0.205965	0.63495	-0.437601	0.0410118	-0.529644	0.00473683
15	100761747	100823968	Slc4a8	ENSMUSG00000023032	solute carrier family 4 (anion exchanger), member 8 [Source:MGI Symbol;Acc:MGI:1928745]	1	66.525	81.5266	72.8806	74.6588	15.0016	1.77812	NA	61	77.8826	79.2344	80.0656	80.0148	13.6386	-0.0435841	0.967596	0.341254	0.697853	-0.0730301	0.90746	0.311808	0.520201
15	101349571	101370125	Krt80	ENSMUSG00000037185	keratin 80 [Source:MGI Symbol;Acc:MGI:1921377]	1	65.6256	55.1444	61.5511	62.8345	-10.4813	1.28344	NA	11	71.9914	68.7861	72.6835	71.7241	2.0611	-0.00405509	NA	-0.159051	NA	0.323513	NA	0.168517	NA
15	101369352	101369434	Mir1941	ENSMUSG00000088459	microRNA 1941 [Source:MGI Symbol;Acc:MGI:3836979]	1	65.6256	55.1444	61.5511	62.8345	-10.4813	1.28344	NA	2	65.947	60.4646	62.9532	63.9154	NA	NA	NA	NA	NA	NA	NA	NA	NA
15	102144362	102149511	Igfbp6	ENSMUSG00000023046	insulin-like growth factor binding protein 6 [Source:MGI Symbol;Acc:MGI:96441]	1	72.4645	85.5278	78.7809	79.469	13.0633	0.68812	NA	5	61.4864	64.5954	66.4763	67.1799	39.7721	-0.494474	0.470328	-0.518303	0.477399	0.154981	0.779206	0.131152	0.822082
15	103013815	103017429	Hoxc5	ENSMUSG00000022485	homeobox C5 [Source:MGI Symbol;Acc:MGI:96196]	1	34.4118	19.8322	35.3477	34.6117	-14.5796	-0.736	NA	5	17.3821	14.4066	20.2669	18.7752	0.0931793	-0.0851797	NA	-0.00748266	NA	-0.0753613	NA	0.00233577	NA
15	103018936	103036843	Hoxc4	ENSMUSG00000075394	homeobox C4 [Source:MGI Symbol;Acc:MGI:96195]	1	34.4118	19.8322	35.3477	34.6117	-14.5796	-0.736	NA	14	18.5684	15.4836	21.3262	21.5554	0	NA	NA	NA	NA	NA	NA	NA	NA
16	3744093	3750790	Zfp263	ENSMUSG00000022529	zinc finger protein 263 [Source:MGI Symbol;Acc:MGI:1921370]	1	2.22727	12.6819	4.29928	6.1619	10.4546	1.86262	NA	6	59.9679	63.2545	61.5802	61.4567	269.229	-0.0325202	0.922341	-0.18092	0.537692	0.0512551	0.813256	-0.0971448	0.578466
16	4835416	4867691	4930562C15Rik	ENSMUSG00000022518	RIKEN cDNA 4930562C15 gene [Source:MGI Symbol;Acc:MGI:1926059]	1	69.6857	79.9159	74.1769	75.6286	10.2302	1.45165	NA	22	81.948	81.9628	83.8522	84.317	0	NA	NA	NA	NA	NA	NA	NA	NA
16	4858254	4867621	4930562C15Rik	ENSMUSG00000093500	RIKEN cDNA 4930562C15 gene [Source:MGI Symbol;Acc:MGI:1926059]	1	69.6857	79.9159	74.1769	75.6286	10.2302	1.45165	NA	9	76.58	78.2441	78.7258	79.0738	NA	NA	NA	NA	NA	NA	NA	NA	NA
16	5211828	5222299	AU021092	ENSMUSG00000051669	expressed sequence AU021092 [Source:MGI Symbol;Acc:MGI:2146559]	1	72.3731	84.4421	76.1145	70.8437	12.069	-5.27079	NA	7	72.3477	75.093	74.6849	73.2017	46.2058	0.272057	0.561974	-0.0527796	0.948474	0.337976	0.322656	0.0131398	0.975047
16	5223364	5223473	AC124576.2	ENSMUSG00000096398	No description	1	72.3731	84.4421	76.1145	70.8437	12.069	-5.27079	NA	2	70.8355	81.9606	75.0606	70.0457	NA	NA	NA	NA	NA	NA	NA	NA	NA
16	22892042	22899438	Ahsg	ENSMUSG00000022868	alpha-2-HS-glycoprotein [Source:MGI Symbol;Acc:MGI:107189]	1	27.1446	16.5038	31.6449	20.9178	-10.6407	-10.7271	NA	7	32.705	26.5865	33.1225	29.8509	121867	-0.00531291	0.986956	-0.514954	0.0012262	0.283597	0.050244	-0.226044	0.087361
16	22918382	22939766	Fetub	ENSMUSG00000022871	fetuin beta [Source:MGI Symbol;Acc:MGI:1890221]	1	34.4678	22.9111	20.6307	25.0339	-11.5567	4.40321	NA	12	73.8945	73.741	71.5667	73.6308	1306.66	0.341359	0.561643	0.0791771	0.939758	0.673416	0.0776052	0.411235	0.286398
16	23451785	23520590	Masp1	ENSMUSG00000022887	mannan-binding lectin serine peptidase 1 [Source:MGI Symbol;Acc:MGI:88492]	1	26.1714	13.8824	18.7421	30.0483	-12.289	11.3062	NA	40	72.5513	72.847	74.1114	75.2436	492.301	0.238373	0.282225	0.492549	0.022792	-0.235737	0.210549	0.0184392	0.934936
16	25959288	26105784	Leprel1	ENSMUSG00000038168	leprecan-like 1 [Source:MGI Symbol;Acc:MGI:2146663]	1	35.705	48.2299	42.3584	42.1484	12.5249	-0.210045	NA	69	78.514	79.975	80.2939	80.3387	21.0581	0.924238	0.0594953	0.471998	0.508341	0.877627	0.0310726	0.425388	0.302587
16	28826176	28929698	1600021P15Rik	ENSMUSG00000051065	RIKEN cDNA 1600021P15 gene [Source:MGI Symbol;Acc:MGI:1917028]	1	36.8487	46.8584	39.7856	43.5118	10.0097	3.72621	NA	105	77.4365	78.2463	78.0893	79.4784	181.913	-0.0191891	0.968626	-0.405918	0.181081	0.211712	0.359156	-0.175017	0.417242
16	30064384	30067796	Hes1	ENSMUSG00000022528	hairy and enhancer of split 1 (Drosophila) [Source:MGI Symbol;Acc:MGI:104853]	1	21.6416	32.086	33.5556	30.9917	10.4444	-2.56387	NA	6	10.8033	13.3385	15.1047	15.0356	103.813	0.563546	0.11395	-0.307948	0.589828	0.168637	0.658192	-0.702856	0.00791874
16	33829665	33949153	Itgb5	ENSMUSG00000022817	integrin beta 5 [Source:MGI Symbol;Acc:MGI:96614]	1	51.8623	35.7667	42.9223	51.2224	-16.0956	8.30013	NA	84	74.6441	75.35	74.085	75.272	2537.42	-0.0179822	0.94485	0.00157809	0.996979	-0.455751	2.22945e-05	-0.43619	5.27935e-06
16	33974258	34573532	Kalrn	ENSMUSG00000061751	kalirin, RhoGEF kinase [Source:MGI Symbol;Acc:MGI:2685385]	1	70.6597	81.9938	74.9024	75.6342	11.334	0.73172	NA	357	79.753	81.2187	81.0997	81.6241	989.705	-0.130156	0.492595	0.0518977	0.881873	-0.333807	0.00854614	-0.151753	0.23462
16	38458933	38486933	Cd80	ENSMUSG00000075122	CD80 antigen [Source:MGI Symbol;Acc:MGI:101775]	1	26.5551	37.574	35.283	32.2827	11.0189	-3.00033	NA	24	73.9275	76.2551	77.1481	76.9753	6.95337	0.516886	0.467223	0.415255	NA	0.228886	0.685445	0.127255	0.836147
16	38558698	38592162	Tmem39a	ENSMUSG00000002845	transmembrane protein 39a [Source:MGI Symbol;Acc:MGI:1915096]	1	75.3491	90.0773	77.8339	87.9551	14.7282	10.1212	NA	27	78.5439	78.9752	79.7115	80.2214	98.8563	0.142554	0.722545	-0.223959	0.672269	-0.564684	0.0213522	-0.931197	7.52463e-06
16	43980350	44027945	Gramd1c	ENSMUSG00000036292	GRAM domain containing 1C [Source:MGI Symbol;Acc:MGI:2443024]	1	45.9657	34.9817	43.7976	41.7738	-10.984	-2.02377	NA	41	83.4409	83.2811	84.8827	84.3958	863.78	-0.0580283	0.878446	0.134871	0.762207	-1.26886	3.80336e-13	-1.07596	9.18715e-12
16	44394796	44482428	Wdr52	ENSMUSG00000071550	WD repeat domain 52 [Source:MGI Symbol;Acc:MGI:1277238]	1	47.0809	59.4533	53.6387	52.4396	12.3725	-1.19906	NA	65	80.5096	80.3677	81.4544	82.1144	0.0671674	-0.077311	NA	-0.00675793	NA	-0.0681132	NA	0.00243982	NA
16	91372783	91405589	Ifnar2	ENSMUSG00000022971	interferon (alpha and beta) receptor 2 [Source:MGI Symbol;Acc:MGI:1098243]	1	34.3218	44.7709	42.5665	38.9029	10.4491	-3.66362	NA	29	71.3788	71.1258	71.2765	70.9116	1068.19	0.0732579	0.747102	-0.109023	0.684266	0.367873	0.00317281	0.185592	0.131066
16	91391721	91419451	RP23-190G10.4	ENSMUSG00000093701	No description	1	34.3218	44.7709	42.5665	38.9029	10.4491	-3.66362	NA	23	79.3996	81.5795	82.2041	80.7997	299.956	0.0265623	0.937666	-0.0701571	0.857138	0.212785	0.202677	0.116065	0.477087
16	91406164	91425834	Il10rb	ENSMUSG00000022969	interleukin 10 receptor, beta [Source:MGI Symbol;Acc:MGI:109380]	1	34.3218	44.7709	42.5665	38.9029	10.4491	-3.66362	NA	17	79.6346	82.8983	83.6672	82.1066	148.826	0.257839	0.387028	0.10291	0.845478	0.251079	0.301027	0.0961487	0.69726
16	91684398	91931687	Atp5o	ENSMUSG00000022956	ATP synthase, H+ transporting, mitochondrial F1 complex, O subunit [Source:MGI Symbol;Acc:MGI:106341]	1	61.1657	51.0557	54.9505	60.0919	-10.11	5.14145	NA	214	77.0978	77.186	78.0713	79.0735	2556.43	-0.045168	0.842242	-0.00169634	0.996974	0.209386	0.0933377	0.252858	0.0168453
16	91729281	91920597	Itsn1	ENSMUSG00000022957	intersectin 1 (SH3 domain protein 1A) [Source:MGI Symbol;Acc:MGI:1338069]	1	61.1657	51.0557	54.9505	60.0919	-10.11	5.14145	NA	164	76.901	77.1321	77.9763	79.0179	504.574	0.176966	0.398766	0.0635096	0.875543	-0.167284	0.339154	-0.28074	0.0418036
16	93369720	93369816	Mir802	ENSMUSG00000076457	microRNA 802 [Source:MGI Symbol;Acc:MGI:3691608]	1	40.4669	22.254	27.8868	39.2011	-18.213	11.3143	NA	3	46.0745	34.7193	37.1546	48.2969	NA	NA	NA	NA	NA	NA	NA	NA	NA
16	93711907	93810585	Dopey2	ENSMUSG00000022946	dopey family member 2 [Source:MGI Symbol;Acc:MGI:1917278]	1	68.6427	83.4857	54.3032	65.0207	14.843	10.7175	NA	77	77.4711	78.522	77.8489	79.047	335.522	-0.013885	0.976598	0.540317	0.0333198	-0.27058	0.213734	0.283623	0.126718
17	5941280	6044290	Synj2	ENSMUSG00000023805	synaptojanin 2 [Source:MGI Symbol;Acc:MGI:1201671]	1	61.5819	76.9312	73.6739	82.3009	15.3493	8.62698	NA	78	78.5894	79.1241	80.55	80.9907	128.794	0.270485	0.351966	-0.68185	0.010716	0.245798	0.311113	-0.706537	0.000169894
17	10840392	10940963	Park2	ENSMUSG00000073465	Parkinson disease (autosomal recessive, juvenile) 2, parkin [Source:MGI Symbol;Acc:MGI:1355296]	1	47.1756	60.4741	54.7364	53.4223	13.2985	-1.31407	NA	37	80.4728	81.9691	83.2563	82.6566	6.67691	-0.109732	0.91359	0.154922	NA	-0.33546	0.527687	-0.0708063	0.91348
17	12378609	12419384	Plg	ENSMUSG00000059481	plasminogen [Source:MGI Symbol;Acc:MGI:97620]	1	72.3268	86.7506	80.7136	79.5289	14.4238	-1.18471	NA	27	67.0425	68.0318	66.9472	67.921	14131.1	0.12058	0.687508	0.105856	0.797477	0.332618	0.0705695	0.317894	0.051164
17	12419972	12507704	Slc22a3	ENSMUSG00000023828	solute carrier family 22 (organic cation transporter), member 3 [Source:MGI Symbol;Acc:MGI:1333817]	1	72.3268	86.7506	80.7136	79.5289	14.4238	-1.18471	NA	58	78.2644	78.1917	79.4064	80.2945	21.5852	-0.602631	0.277458	0.740082	0.229305	-0.611052	0.156344	0.731661	0.0604393
17	15367354	15376872	Dll1	ENSMUSG00000014773	delta-like 1 (Drosophila) [Source:MGI Symbol;Acc:MGI:104659]	1	19.8586	30.0762	26.7847	27.88	10.2176	1.09535	NA	8	70.3106	72.9506	73.8987	73.3555	148.052	0.0169713	0.978491	-0.0276367	0.969703	0.369469	0.179629	0.324861	0.195567
17	15806253	15826586	Rgmb	ENSMUSG00000048027	RGM domain family, member B [Source:MGI Symbol;Acc:MGI:1916049]	1	75.2602	87.0791	82.8142	84.9309	11.8188	2.11671	NA	17	72.9324	77.0878	75.0498	78.592	30.898	0.0800988	0.919522	0.0657372	0.946133	0.437403	0.275498	0.423042	0.249712
17	25374285	25433783	Cacna1h	ENSMUSG00000024112	calcium channel, voltage-dependent, T type, alpha 1H subunit [Source:MGI Symbol;Acc:MGI:1928842]	1	74.4182	63.8095	64.4111	70.2194	-10.6087	5.80838	NA	32	75.6347	75.7938	76.261	76.8655	1.22349	0.0127809	NA	0.269716	NA	-0.0196692	NA	0.237266	NA
17	26196226	26207786	Arhgdig	ENSMUSG00000073433	Rho GDP dissociation inhibitor (GDI) gamma [Source:MGI Symbol;Acc:MGI:108430]	1	58.5985	68.9989	63.838	61.4666	10.4004	-2.37143	NA	9	63.1857	65.699	66.786	67.556	0	NA	NA	NA	NA	NA	NA	NA	NA
17	26202951	26211324	Rgs11	ENSMUSG00000024186	regulator of G-protein signaling 11 [Source:MGI Symbol;Acc:MGI:1354739]	1	58.5985	68.9989	63.838	61.4666	10.4004	-2.37143	NA	8	64.8121	67.622	65.0016	65.4469	4.16497	-0.210605	0.813499	-0.066336	NA	0.214374	0.69701	0.358643	0.481103
17	27909340	28062600	Anks1	ENSMUSG00000024219	ankyrin repeat and SAM domain containing 1 [Source:MGI Symbol;Acc:MGI:2446180]	1	51.3839	63.6519	53.1564	58.3282	12.268	5.17189	NA	114	78.647	80.2826	78.4803	81.1703	411.785	-0.0515046	0.877896	-0.111878	0.777471	-0.101436	0.646022	-0.161809	0.365283
17	28351515	28365182	Tulp1	ENSMUSG00000037446	tubby like protein 1 [Source:MGI Symbol;Acc:MGI:109571]	1	45.6697	58.0542	51.3902	53.2687	12.3845	1.87854	NA	11	64.1089	65.0255	65.8642	67.8017	0	NA	NA	NA	NA	NA	NA	NA	NA
17	28399095	28517524	Fkbp5	ENSMUSG00000024222	FK506 binding protein 5 [Source:MGI Symbol;Acc:MGI:104670]	1	42.9185	32.7206	35.7369	38.1905	-10.1979	2.45361	NA	84	75.1374	75.9973	76.9424	78.2096	1128.93	0.0608593	0.881125	-0.982769	2.35493e-06	1.68191	1.98073e-21	0.638281	0.000242808
17	28446861	28447148	7SK	ENSMUSG00000088022	7SK RNA [Source:RFAM;Acc:RF00100]	1	42.9185	32.7206	35.7369	38.1905	-10.1979	2.45361	NA	2	38.9618	29.8133	31.8758	34.7288	NA	NA	NA	NA	NA	NA	NA	NA	NA
17	29156550	29237797	Cpne5	ENSMUSG00000024008	copine V [Source:MGI Symbol;Acc:MGI:2385908]	1	62.0446	49.8032	56.3283	53.7267	-12.2414	-2.60163	NA	56	80.381	79.8944	80.3967	81.0846	0.285163	-0.00236477	NA	0.0373111	NA	-0.0315422	NA	0.00813368	NA
17	31152752	31163052	Gm15318	ENSMUSG00000086010	predicted gene 15318 [Source:MGI Symbol;Acc:MGI:3705106]	1	42.8976	58.7604	49.4073	56.3616	15.8628	6.95431	NA	9	67.6868	71.8486	70.2451	73.2187	39.6816	0.0951638	0.889906	0.0988308	0.926999	-1.56917	2.7929e-06	-1.56551	3.68498e-07
17	31386234	31476310	Pde9a	ENSMUSG00000041119	phosphodiesterase 9A [Source:MGI Symbol;Acc:MGI:1277179]	1	69.0034	88.6333	82.4651	78.5374	19.63	-3.92763	NA	58	81.741	83.2054	84.7979	85.6997	161.409	-0.273166	0.329822	0.0045726	0.995472	-1.50709	6.23767e-14	-1.22935	1.68822e-11
17	34305883	34316199	H2-Eb1	ENSMUSG00000060586	histocompatibility 2, class II antigen E beta [Source:MGI Symbol;Acc:MGI:95901]	1	40.3976	50.9697	45.318	46.9291	10.5721	1.6111	NA	8	63.0952	66.7263	64.9949	65.6435	300.173	0.404494	0.518095	0.48589	0.4984	0.0415402	0.943555	0.122937	0.812005
17	37045966	37075067	Gabbr1	ENSMUSG00000024462	gamma-aminobutyric acid (GABA) B receptor, 1 [Source:MGI Symbol;Acc:MGI:1860139]	1	72.9781	84.0561	81.7468	80.0363	11.0779	-1.71048	NA	23	62.2102	64.6025	65.5921	64.237	49.9913	0.155893	0.77291	-0.204314	0.743157	0.609986	0.036528	0.249779	0.422051
17	43801851	44039516	Rcan2	ENSMUSG00000039601	regulator of calcineurin 2 [Source:MGI Symbol;Acc:MGI:1858219]	1	29.142	16.8867	23.5384	24.5853	-12.2552	1.04694	NA	124	82.9055	83.49	84.6764	85.0873	221.374	0.760033	0.007207	0.577215	0.130019	0.206912	0.528073	0.0240941	0.946713
17	46500605	46546388	Cul9	ENSMUSG00000040327	cullin 9 [Source:MGI Symbol;Acc:MGI:1925559]	1	73.1411	84.3654	87.73	84.6437	11.2243	-3.08634	NA	35	84.2738	85.0227	87.1264	86.9691	202.798	0.179059	0.572042	0.0811447	0.885337	-0.132328	0.615191	-0.230243	0.266641
17	46725664	46729168	Gnmt	ENSMUSG00000002769	glycine N-methyltransferase [Source:MGI Symbol;Acc:MGI:1202304]	1	48.8871	35	45.173	42.5294	-13.8871	-2.64359	NA	5	44.6819	41.5567	42.8778	43.748	41776.1	-0.340689	0.158207	0.884719	1.34799e-05	-0.480227	0.012471	0.745181	4.48615e-06
17	47140942	47359458	Trerf1	ENSMUSG00000064043	transcriptional regulating factor 1 [Source:MGI Symbol;Acc:MGI:2442086]	1	67.6191	78.754	59.4024	57.8854	11.1349	-1.51703	NA	191	84.6791	85.3857	85.4468	85.5352	2.57921	-0.144864	NA	-0.168061	NA	0.171518	NA	0.14832	NA
17	55997081	56005570	Stap2	ENSMUSG00000038781	signal transducing adaptor family member 2 [Source:MGI Symbol;Acc:MGI:2147039]	1	79.2133	90.9763	84.4694	85.7088	11.763	1.23939	NA	8	74.994	78.7269	78.6211	78.4561	277.377	-0.186004	0.506077	-0.0497283	0.92626	-0.158538	0.480915	-0.0222626	0.929957
17	56775897	56831008	Rfx2	ENSMUSG00000024206	regulatory factor X, 2 (influences HLA class II expression) [Source:MGI Symbol;Acc:MGI:106583]	1	56.0339	67.3828	63.4017	70.1016	11.3489	6.69983	NA	33	70.7919	72.511	74.6596	75.4815	3.93359	0.631164	0.317502	0.0392574	NA	0.112756	0.846099	-0.479151	0.316486
17	57203970	57228136	C3	ENSMUSG00000024164	complement component 3 [Source:MGI Symbol;Acc:MGI:88227]	1	35.7436	21.2211	19.6744	28.1995	-14.5225	8.52517	NA	15	50.0305	46.4871	50.2788	51.802	67053.3	0.264586	0.528712	0.0516214	0.946133	0.184994	0.588574	-0.0279705	0.940642
17	57279100	57328031	Vav1	ENSMUSG00000034116	vav 1 oncogene [Source:MGI Symbol;Acc:MGI:98923]	1	72.4289	61.904	68.8693	68.9246	-10.525	0.05534	NA	31	77.4126	77.5232	79.6509	80.2458	99.3106	0.691569	0.0308877	0.447048	0.355346	0.0461525	0.915372	-0.198369	0.521664
17	66666848	67354459	Ptprm	ENSMUSG00000033278	protein tyrosine phosphatase, receptor type, M [Source:MGI Symbol;Acc:MGI:102694]	1	69.8453	81.1435	75.8312	75.8745	11.2982	0.043265	NA	447	83.1206	84.0971	84.6601	84.8647	135.88	0.345778	0.266572	0.0738804	0.908748	0.433244	0.0773414	0.161346	0.525432
17	84705247	84790789	Lrpprc	ENSMUSG00000024120	leucine-rich PPR-motif containing [Source:MGI Symbol;Acc:MGI:1919666]	1	67.0461	54.9759	57.9287	60.7303	-12.0702	2.80154	NA	84	83.3088	82.8892	84.3627	84.723	3917.32	-0.197234	0.148013	-0.117308	0.580244	0.0530807	0.720478	0.133006	0.226133
17	87975050	87990883	Msh6	ENSMUSG00000005370	mutS homolog 6 (E. coli) [Source:MGI Symbol;Acc:MGI:1343961]	1	82.0683	92.8267	91.3901	84.9665	10.7584	-6.42357	NA	15	69.8433	71.7361	73.5729	73.2565	298.704	-0.0453485	0.914097	0.0950091	0.854433	-0.25037	0.270497	-0.110012	0.629625
17	88741549	88791976	Lhcgr	ENSMUSG00000024107	luteinizing hormone/choriogonadotropin receptor [Source:MGI Symbol;Acc:MGI:96783]	1	48.0885	58.545	56.2596	58.1546	10.4564	1.89499	NA	36	71.8237	73.2673	73.8687	74.0081	0	NA	NA	NA	NA	NA	NA	NA	NA
18	5591860	5775467	Zeb1	ENSMUSG00000024238	zinc finger E-box binding homeobox 1 [Source:MGI Symbol;Acc:MGI:1344313]	1	39.5183	50.1249	51.7168	50.3873	10.6066	-1.32958	NA	80	81.7606	82.505	83.5855	83.8099	264.227	0.107136	0.676627	0.0412116	0.924958	0.160287	0.369414	0.0943633	0.578203
18	12252362	12305720	Ankrd29	ENSMUSG00000057766	ankyrin repeat domain 29 [Source:MGI Symbol;Acc:MGI:2687055]	1	59.0802	74.9339	74.7317	73.647	15.8536	-1.08476	NA	34	80.8265	80.8341	82.8387	82.7947	9.98586	0.0818215	0.937379	0.588684	0.432864	-0.228797	0.682341	0.278065	0.588406
18	12972252	12992948	Impact	ENSMUSG00000024423	imprinted and ancient [Source:MGI Symbol;Acc:MGI:1098233]	1	55.3653	43.5123	43.4679	44.8272	-11.8531	1.35936	NA	19	81.1896	80.3707	79.8533	81.2928	391.728	0.256491	0.285688	-0.0103681	0.987004	0.0561787	0.827972	-0.21068	0.245665
18	14968685	15151446	Kctd1	ENSMUSG00000036225	potassium channel tetramerisation domain containing 1 [Source:MGI Symbol;Acc:MGI:1918269]	1	56.1717	45.4765	49.1703	54.1497	-10.6953	4.97946	NA	107	75.6554	76.1455	77.6628	77.8147	3.48287	0.0789222	NA	-0.517596	NA	0.335605	NA	-0.260913	NA
18	20665250	20674324	Ttr	ENSMUSG00000061808	transthyretin [Source:MGI Symbol;Acc:MGI:98865]	1	44.3393	34.2474	41.5724	41.2676	-10.0918	-0.304718	NA	7	34.0366	30.7578	37.1316	35.6825	68526.2	0.0315138	0.94831	-0.212026	0.608284	0.162178	0.534315	-0.0813622	0.751916
18	23415415	23659714	Dtna	ENSMUSG00000024302	dystrobrevin alpha [Source:MGI Symbol;Acc:MGI:106039]	1	74.6284	85.8469	80.9355	79.5462	11.2185	-1.38938	NA	124	77.1913	78.3918	78.4978	78.9318	3.15236	-0.261986	NA	0.140953	NA	-0.049431	NA	0.353508	NA
18	25598145	25598454	7SK	ENSMUSG00000084537	7SK RNA [Source:RFAM;Acc:RF00100]	1	75.7011	85.937	81.1459	81.1253	10.2359	-0.0206	NA	2	78.6855	88.0738	84.8158	84.9222	NA	NA	NA	NA	NA	NA	NA	NA	NA
18	34542313	34548273	Wnt8a	ENSMUSG00000012282	wingless-related MMTV integration site 8A [Source:MGI Symbol;Acc:MGI:107924]	1	60.2826	46.5723	64.9868	67.188	-13.7103	2.2012	NA	6	68.7085	66.506	72.8538	74.4177	0	NA	NA	NA	NA	NA	NA	NA	NA
18	36017707	36197380	Nrg2	ENSMUSG00000060275	neuregulin 2 [Source:MGI Symbol;Acc:MGI:1098246]	1	61.1472	71.7077	63.0946	65.1568	10.5605	2.06217	NA	108	70.8673	72.1151	72.9908	72.9973	0.234334	-0.0777523	NA	-0.0648241	NA	-0.0119734	NA	0.00095479	NA
18	36930285	37187657	Pcdhac1	ENSMUSG00000007440	protocadherin alpha subfamily C, 1 [Source:MGI Symbol;Acc:MGI:1891442]	1	65.2387	52.7135	61.3448	65.4746	-12.5253	4.12979	NA	160	58.5988	59.4769	61.257	60.7089	1.05692	0.158829	NA	0.238698	NA	-0.0593555	NA	0.0205136	NA
18	37341702	37345207	Pcdhb7	ENSMUSG00000045062	protocadherin beta 7 [Source:MGI Symbol;Acc:MGI:2136741]	1	65.0797	52.7992	56.0631	62.5431	-12.2805	6.47993	NA	5	58.1955	53.6693	55.7461	59.3509	5.47874	0.38273	0.620862	-0.0116742	NA	0.384096	0.448984	-0.0103078	0.986971
18	46597704	46610225	Eif1a	ENSMUSG00000057561	eukaryotic translation initiation factor 1A [Source:MGI Symbol;Acc:MGI:95298]	1	63.5484	51.7723	55.4119	55.2615	-11.7761	-0.150388	NA	10	38.8779	36.2294	37.4463	36.6966	1381.17	-0.0994027	0.746578	-0.0675103	0.88761	-0.668418	4.75466e-05	-0.636526	1.60633e-05
18	46741917	46790826	Ap3s1	ENSMUSG00000024480	adaptor-related protein complex 3, sigma 1 subunit [Source:MGI Symbol;Acc:MGI:1337062]	1	66.0541	76.7281	72.151	71.7926	10.674	-0.3584	NA	26	75.7321	77.4208	76.879	78.2157	238.918	-0.171914	0.543428	-0.0224117	0.966514	0.151895	0.491987	0.301397	0.0823236
18	56432132	56503792	Gramd3	ENSMUSG00000001700	GRAM domain containing 3 [Source:MGI Symbol;Acc:MGI:1914815]	1	75.4336	86.2245	85.3554	84.5632	10.7909	-0.792234	NA	59	77.0728	78.0341	77.3466	78.937	292	-0.0289779	0.95296	-0.202066	0.60858	0.585152	0.00308828	0.412064	0.0279182
18	56707813	56753424	Lmnb1	ENSMUSG00000024590	lamin B1 [Source:MGI Symbol;Acc:MGI:96795]	1	62.4539	75.447	63.3224	74.2178	12.9932	10.8954	NA	39	73.2653	74.2053	75.4424	75.8531	55.1608	0.399268	0.313269	-0.0872919	0.920333	-0.206036	0.585619	-0.692596	0.0099752
18	61799395	61911852	Ablim3	ENSMUSG00000032735	actin binding LIM protein family, member 3 [Source:MGI Symbol;Acc:MGI:2442582]	1	82.3694	93.431	89.196	87.3566	11.0615	-1.83944	NA	80	80.123	81.0207	81.6036	81.9615	114.335	-0.259278	0.468474	-0.252022	0.559231	0.658265	0.00326923	0.665522	0.0013842
18	63010213	63387183	Fam38b	ENSMUSG00000041482	family with sequence similarity 38, member B [Source:MGI Symbol;Acc:MGI:1918781]	1	64.4667	76.623	72.2886	69.143	12.1562	-3.14556	NA	233	80.9652	82.0491	82.0904	82.4052	75.3338	0.0235	0.970544	-0.0202624	0.976968	0.780417	0.00091376	0.736655	0.00063286
18	64528979	64661000	Atp8b1	ENSMUSG00000039529	ATPase, class I, type 8B, member 1 [Source:MGI Symbol;Acc:MGI:1859665]	1	26.5943	39.8543	26.1857	33.5212	13.26	7.33547	NA	86	76.9082	78.1102	78.8432	79.1748	1311.03	0.00171144	0.996956	-0.145797	0.762448	-0.510495	0.0167135	-0.658003	0.000347139
18	64887756	65217826	Nedd4l	ENSMUSG00000024589	neural precursor cell expressed, developmentally down-regulated gene 4-like [Source:MGI Symbol;Acc:MGI:1933754]	1	67.5731	57.1216	58.3771	64.6165	-10.4516	6.23936	NA	256	80.2474	81.406	81.2937	82.2373	587.559	-0.304743	0.253541	0.0211005	0.971375	0.236003	0.305063	0.561846	0.00146793
18	66458604	66465550	Pmaip1	ENSMUSG00000024521	phorbol-12-myristate-13-acetate-induced protein 1 [Source:MGI Symbol;Acc:MGI:1930146]	1	15.5819	28.7661	19.8916	26.9854	13.1842	7.09379	NA	10	48.0992	51.7313	50.651	53.4911	11.3529	0.646486	0.312171	0.337707	0.715477	0.182223	0.755784	-0.126555	0.833868
18	69344146	69687967	Tcf4	ENSMUSG00000053477	transcription factor 4 [Source:MGI Symbol;Acc:MGI:98506]	1	77.496	87.8072	83.4636	81.8134	10.3112	-1.65013	NA	300	84.4223	85.0102	85.6432	85.5936	254.066	0.622196	0.0015441	0.392941	0.184114	0.0495913	0.862197	-0.179663	0.368077
18	71258738	72351069	Dcc	ENSMUSG00000060534	deleted in colorectal carcinoma [Source:MGI Symbol;Acc:MGI:94869]	1	63.5731	74.869	66.4686	68.8691	11.2959	2.40051	NA	423	72.1522	73.4687	73.9793	74.3689	0.274179	0.0484726	NA	0.0753869	NA	0.0134757	NA	0.0403901	NA
18	75820178	76148561	Zbtb7c	ENSMUSG00000044646	zinc finger and BTB domain containing 7C [Source:MGI Symbol;Acc:MGI:2443302]	1	59.4187	69.7003	65.5542	61.9153	10.2816	-3.63884	NA	216	79.2238	79.9621	81.1148	81.0034	7.44761	-0.636828	0.33047	-0.32798	NA	-0.999807	0.020477	-0.690959	0.135485
18	77185853	77255450	St8sia5	ENSMUSG00000025425	ST8 alpha-N-acetyl-neuraminide alpha-2,8-sialyltransferase 5 [Source:MGI Symbol;Acc:MGI:109243]	1	70.411	81.5188	78.6198	79.169	11.1077	0.549186	NA	48	73.9734	76.427	77.248	76.8809	0	NA	NA	NA	NA	NA	NA	NA	NA
18	77281958	77442341	Loxhd1	ENSMUSG00000032818	lipoxygenase homology domains 1 [Source:MGI Symbol;Acc:MGI:1914609]	1	55.6288	66.8482	61.7949	65.8791	11.2193	4.08414	NA	114	76.503	77.8763	77.7981	78.7018	0	NA	NA	NA	NA	NA	NA	NA	NA
18	84858636	84859547	Gm16146	ENSMUSG00000089744	predicted gene 16146 [Source:MGI Symbol;Acc:MGI:3801801]	1	32.9429	19.0342	21.2966	28.5308	-13.9087	7.23422	NA	3	34.1732	24.6046	27.4115	31.6654	0.365096	-0.0451743	NA	0.0239051	NA	0.0179871	NA	0.0870665	NA
19	4711208	4752353	Spnb3	ENSMUSG00000067889	spectrin beta 3 [Source:MGI Symbol;Acc:MGI:1313261]	1	56.609	45.1468	44.7223	46.2	-11.4622	1.47777	NA	34	75.8221	76.3417	76.0114	76.6385	4037.95	-0.108002	0.624921	-0.00791652	0.986566	0.286732	0.0403086	0.386817	0.00105626
19	5707376	5726317	Ehbp1l1	ENSMUSG00000024937	EH domain binding protein 1-like 1 [Source:MGI Symbol;Acc:MGI:3612340]	1	61.8123	51.6952	69.0147	66.0874	-10.1171	-2.92723	NA	13	73.418	72.2143	74.8115	76.319	305.813	0.74538	0.000153382	0.324815	0.359346	-0.308716	0.176365	-0.729281	2.17841e-05
19	5896516	5913010	Dpf2	ENSMUSG00000024826	D4, zinc and double PHD fingers family 2 [Source:MGI Symbol;Acc:MGI:109529]	1	70.4647	81.4786	77.6349	74.8044	11.014	-2.83048	NA	13	71.3003	74.2982	74.068	73.6642	92.556	0.00968059	0.985629	0.00522788	0.995208	0.190191	0.493158	0.185739	0.450914
19	10474257	10482897	Ppp1r32	ENSMUSG00000035179	protein phosphatase 1, regulatory subunit 32 [Source:MGI Symbol;Acc:MGI:1915002]	1	69.7168	82.6386	74.9167	82.6429	12.9218	7.72617	NA	6	76.3269	80.6639	79.2575	83.2513	0.737323	-0.110839	NA	-0.0359033	NA	-0.110719	NA	-0.035783	NA
19	16956118	17223932	Prune2	ENSMUSG00000039126	prune homolog 2 (Drosophila) [Source:MGI Symbol;Acc:MGI:1925004]	1	73.5781	84.2376	79.0274	81.6501	10.6594	2.62269	NA	151	75.6395	77.0667	77.666	77.8859	4.55904	0.464897	0.51781	-0.12982	NA	0.528623	0.258266	-0.0660939	0.917488
19	22139119	22989884	Trpm3	ENSMUSG00000052387	transient receptor potential cation channel, subfamily M, member 3 [Source:MGI Symbol;Acc:MGI:2443101]	1	49.2815	60.821	58.3484	61.6101	11.5395	3.26165	NA	369	77.2587	78.8708	79.1823	79.4086	0.367037	0.0934808	NA	-0.0172647	NA	-0.0309034	NA	-0.141649	NA
19	23758876	23949597	Apba1	ENSMUSG00000024897	amyloid beta (A4) precursor protein binding, family A, member 1 [Source:MGI Symbol;Acc:MGI:1860297]	1	60.4668	73.3107	73.5331	69.7958	12.844	-3.73737	NA	123	76.6377	77.4048	77.9568	78.9743	10.9408	0.588355	0.358862	0.290319	0.761096	0.545326	0.25931	0.24729	0.634424
19	30098449	30175418	Gldc	ENSMUSG00000024827	glycine decarboxylase [Source:MGI Symbol;Acc:MGI:1341155]	1	22.652	33.3214	25.715	30.9712	10.6694	5.25629	NA	63	74.2253	75.2982	75.1995	76.4957	4605.66	-0.0495908	0.900171	0.115854	0.798918	-1.2196	1.99647e-12	-1.05416	1.92121e-11
19	30569238	31764822	Prkg1	ENSMUSG00000052920	protein kinase, cGMP-dependent, type I [Source:MGI Symbol;Acc:MGI:108174]	1	58.1844	70.0791	62.3664	63.9743	11.8947	1.60784	NA	571	76.7332	78.244	78.803	78.8927	51.7534	0.276411	0.599479	0.244968	0.72534	0.204725	0.622205	0.173283	0.643673
19	37685581	37693398	Cyp26c1	ENSMUSG00000062432	cytochrome P450, family 26, subfamily c, polypeptide 1 [Source:MGI Symbol;Acc:MGI:2679699]	1	62.1524	51.2668	61.2079	58.8341	-10.8856	-2.37378	NA	9	80.2701	78.9909	84.6196	80.9392	2.91077	0.0396466	NA	-0.0447049	NA	0.18442	NA	0.100068	NA
19	39767071	39812814	Cyp2c40	ENSMUSG00000025004	cytochrome P450, family 2, subfamily c, polypeptide 40 [Source:MGI Symbol;Acc:MGI:1306815]	1	59.144	69.1704	54.6738	66.6373	10.0263	11.9635	NA	13	76.1917	78.0841	75.7233	79.4167	6315.05	-0.268977	0.208453	-0.233436	0.423576	-0.531465	0.000881831	-0.495924	0.000543488
19	40222241	40271616	Pdlim1	ENSMUSG00000055044	PDZ and LIM domain 1 (elfin) [Source:MGI Symbol;Acc:MGI:1860611]	1	76.3298	65.2225	67.9017	67.7243	-11.1073	-0.17748	NA	33	73.8622	73.0588	74.0448	74.928	97.413	0.259021	0.572787	-0.147961	0.844672	-0.425326	0.191736	-0.832307	0.00154177
19	42283037	42431783	Crtac1	ENSMUSG00000042401	cartilage acidic protein 1 [Source:MGI Symbol;Acc:MGI:1920082]	1	57.7442	69.4198	62.673	62.3703	11.6756	-0.302662	NA	115	69.2317	70.831	71.0337	71.3799	0.0671674	-0.077311	NA	-0.00675793	NA	-0.0681132	NA	0.00243982	NA
19	43499752	43524605	Got1	ENSMUSG00000025190	glutamate oxaloacetate transaminase 1, soluble [Source:MGI Symbol;Acc:MGI:95791]	1	46.0149	27.9268	28.8448	28.7132	-18.0881	-0.131594	NA	29	62.2855	60.1542	60.0238	61.5815	1921.29	-0.230693	0.426211	0.200227	0.612129	-0.221962	0.340474	0.208959	0.313405
19	44756049	44838268	Pax2	ENSMUSG00000004231	paired box gene 2 [Source:MGI Symbol;Acc:MGI:97486]	1	68.7246	58.4095	64.0225	66.3583	-10.3151	2.33587	NA	57	59.4617	60.6154	61.5025	61.4558	0	NA	NA	NA	NA	NA	NA	NA	NA
19	46689906	46703382	2010012O05Rik	ENSMUSG00000062376	RIKEN cDNA 2010012O05 gene [Source:MGI Symbol;Acc:MGI:1913689]	1	48.5872	63.0627	49.5406	65.3561	14.4755	15.8155	NA	15	66.8595	69.7183	66.2544	70.1887	62.2568	-0.122656	0.831821	-0.0571464	0.946133	-0.125362	0.757999	-0.0598519	0.885106
19	53892231	53929861	Pdcd4	ENSMUSG00000024975	programmed cell death 4 [Source:MGI Symbol;Acc:MGI:107490]	1	68.6987	79.5083	80.4692	79.0756	10.8096	-1.3936	NA	26	67.6307	69.1691	68.5125	69.5326	404.146	-0.0016676	0.996956	0.240725	0.545184	-0.341303	0.131302	-0.0989106	0.687754
19	55741810	55933654	Tcf7l2	ENSMUSG00000024985	transcription factor 7 like 2, T cell specific, HMG box [Source:MGI Symbol;Acc:MGI:1202879]	1	79.6688	91.4567	87.1388	86.6842	11.7879	-0.454624	NA	163	80.216	81.01	81.3295	81.8755	38.3509	0.498417	0.275316	0.377915	0.545834	0.309165	0.444802	0.188663	0.619392
19	56912361	57008228	Afap1l2	ENSMUSG00000025083	actin filament associated protein 1-like 2 [Source:MGI Symbol;Acc:MGI:2147658]	1	71.7402	81.8471	78.3189	79.9871	10.1068	1.66826	NA	64	77.7745	78.6108	79.1644	78.5056	29.3022	0.000174554	0.999708	-0.261581	0.736449	0.00233077	0.996831	-0.259425	0.516521
19	57032733	57314919	Ablim1	ENSMUSG00000025085	actin-binding LIM protein 1 [Source:MGI Symbol;Acc:MGI:1194500]	1	46.5828	57.637	49.9142	49.7524	11.0542	-0.161766	NA	205	79.594	80.271	80.4304	80.7476	519.281	-0.165612	0.424098	0.0206628	0.960131	-0.0398097	0.850194	0.146465	0.328406
X	7919822	7924410	Pcsk1n	ENSMUSG00000039278	proprotein convertase subtilisin/kexin type 1 inhibitor [Source:MGI Symbol;Acc:MGI:1353431]	1	55.2512	44.344	49.9965	52.6969	-10.9072	2.70042	NA	6	51.3302	48.8279	49.861	51.4517	0	NA	NA	NA	NA	NA	NA	NA	NA
X	7924276	7928607	Eras	ENSMUSG00000031160	ES cell-expressed Ras [Source:MGI Symbol;Acc:MGI:2665023]	1	55.2512	44.344	49.9965	52.6969	-10.9072	2.70042	NA	6	54.3378	54.632	54.6123	56.0417	0	NA	NA	NA	NA	NA	NA	NA	NA
X	8004200	8018492	Glod5	ENSMUSG00000031163	glyoxalase domain containing 5 [Source:MGI Symbol;Acc:MGI:1917074]	1	67.8508	80.0314	77.4558	75.069	12.1805	-2.38675	NA	13	67.5252	69.835	71.0786	70.0283	9.96475	1.96389	1.29683e-05	-0.104636	0.926999	-0.063793	0.917675	-2.13232	5.27519e-08
X	8049172	8074619	Gm14820	ENSMUSG00000087193	predicted gene 14820 [Source:MGI Symbol;Acc:MGI:3713695]	1	33.9155	49.6806	41.5909	40.3641	15.7651	-1.22679	NA	17	74.0409	77.0484	75.0881	75.764	0	NA	NA	NA	NA	NA	NA	NA	NA
X	8061171	8074760	Suv39h1	ENSMUSG00000039231	suppressor of variegation 3-9 homolog 1 (Drosophila) [Source:MGI Symbol;Acc:MGI:1099440]	1	33.9155	49.6806	41.5909	40.3641	15.7651	-1.22679	NA	11	71.0944	74.5282	72.8619	71.9951	133.094	-0.27838	0.351794	0.0526494	0.931493	0.0294062	0.927118	0.360435	0.0794726
X	8238668	8252406	Ftsj1	ENSMUSG00000031171	FtsJ homolog 1 (E. coli) [Source:MGI Symbol;Acc:MGI:1859648]	1	22.1042	10.5359	28.7876	22.5852	-11.5683	-6.2023	NA	14	70.0348	70.2576	73.5349	72.2558	211.234	0.114482	0.704236	0.0714124	0.881204	0.118584	0.597612	0.0755137	0.719331
X	9199902	9268085	Lancl3	ENSMUSG00000047344	LanC lantibiotic synthetase component C-like 3 (bacterial) [Source:MGI Symbol;Acc:MGI:2443335]	1	56.7673	68.556	64.9929	61.0815	11.7887	-3.91141	NA	36	74.0837	75.9014	76.7524	76.918	0.707439	-0.0881708	NA	0.170262	NA	0.0092605	NA	0.267693	NA
X	37187588	37191163	Ndufa1	ENSMUSG00000016427	NADH dehydrogenase (ubiquinone) 1 alpha subcomplex, 1 [Source:MGI Symbol;Acc:MGI:1929511]	1	36.2381	19.2667	26.819	28.2038	-16.9714	1.3848	NA	4	64.9064	61.3395	63.5288	64.7147	312.521	0.269488	0.236687	-0.1246	0.736506	0.729492	4.9304e-06	0.335403	0.0325216
X	37191245	37192462	Rnf113a1	ENSMUSG00000036537	ring finger protein 113A1 [Source:MGI Symbol;Acc:MGI:1917192]	1	36.2381	19.2667	26.819	28.2038	-16.9714	1.3848	NA	6	46.12	42.2475	46.5782	44.9482	5.1568	0.0275957	0.980611	0.0837757	NA	0.0904916	0.884534	0.146672	0.807115
X	44786570	44790197	Dcaf12l1	ENSMUSG00000045284	DDB1 and CUL4 associated factor 12-like 1 [Source:MGI Symbol;Acc:MGI:2444462]	1	29.5571	42.5905	29.5365	28.8305	13.0333	-0.705989	NA	6	62.0936	68.5845	63.0361	61.3836	116.862	-0.603616	0.0706634	0.62129	0.14621	-1.11421	3.71673e-05	0.110698	0.751741
X	48341358	48408049	Bcorl1	ENSMUSG00000036959	BCL6 co-repressor-like 1 [Source:MGI Symbol;Acc:MGI:2443910]	1	50.8468	61.5485	55.1474	54.6672	10.7017	-0.480106	NA	47	75.1727	76.0473	76.8438	77.3598	33.6158	0.370288	0.528712	0.114377	0.90927	0.589794	0.136896	0.333884	0.403126
X	52053021	52165252	Gpc4	ENSMUSG00000031119	glypican 4 [Source:MGI Symbol;Acc:MGI:104902]	1	39.4797	59.0293	49.9121	46.6037	19.5496	-3.30831	NA	63	73.0787	74.0898	74.1443	75.2107	496.174	-0.0794446	0.74518	0.141765	0.612129	-0.322251	0.0238804	-0.101042	0.507095
X	53577087	53608979	Gm14597	ENSMUSG00000079593	predicted gene 14597 [Source:MGI Symbol;Acc:MGI:3711766]	1	66.9031	78.4545	75.1178	76.0801	11.5514	0.96231	NA	14	67.0529	69.6339	69.2966	68.9402	0	NA	NA	NA	NA	NA	NA	NA	NA
X	56797858	56822326	Mtap7d3	ENSMUSG00000067878	MAP7 domain containing 3 [Source:MGI Symbol;Acc:MGI:2445051]	1	41.9213	54.6142	54.9639	52.5798	12.693	-2.38411	NA	16	73.3402	76.0618	77.597	77.4953	0.272726	0.0917138	NA	-0.0614604	NA	0.0628837	NA	-0.0902905	NA
X	62283499	62292078	4933402E13Rik	ENSMUSG00000045330	RIKEN cDNA 4933402E13 gene [Source:MGI Symbol;Acc:MGI:1921687]	1	69.7744	79.9737	68.6729	74.8803	10.1993	6.20744	NA	6	70.4863	73.8008	72.6432	72.5791	0	NA	NA	NA	NA	NA	NA	NA	NA
X	72987339	73031543	Zfp185	ENSMUSG00000031351	zinc finger protein 185 [Source:MGI Symbol;Acc:MGI:108095]	1	72.2778	83.8444	80.3263	80.524	11.5666	0.1977	NA	23	74.5906	75.9806	73.9457	76.6855	3.77807	-0.602609	NA	0.150921	NA	-0.194852	NA	0.558679	NA
X	73673150	73682502	Slc6a8	ENSMUSG00000019558	solute carrier family 6 (neurotransmitter transporter, creatine), member 8 [Source:MGI Symbol;Acc:MGI:2147834]	1	61.465	48.4388	60.3841	59.8475	-13.0262	-0.536586	NA	6	74.4345	72.4216	74.1799	74.1843	62.3338	0.34568	0.490027	0.366298	0.524264	0.886684	0.0046168	0.907303	0.00114369
X	73793359	73824969	Pdzd4	ENSMUSG00000002006	PDZ domain containing 4 [Source:MGI Symbol;Acc:MGI:2443483]	1	59.2323	48.3181	61.5645	54.8572	-10.9142	-6.70729	NA	16	69.7979	67.8331	69.1478	68.9803	8.16673	0.225233	0.800724	-0.000849084	0.999652	0.451601	0.366353	0.225518	0.689218
X	74393290	74453854	Ikbkg	ENSMUSG00000004221	inhibitor of kappaB kinase gamma [Source:MGI Symbol;Acc:MGI:1338074]	1	21.8969	36.3071	26.9794	33.7955	14.4102	6.81611	NA	29	68.2716	69.5752	69.2073	70.3775	1882.87	-0.0127456	0.963447	-0.151231	0.487261	-0.270297	0.0241539	-0.408781	4.73253e-05
X	74409483	74429194	G6pdx	ENSMUSG00000031400	glucose-6-phosphate dehydrogenase X-linked [Source:MGI Symbol;Acc:MGI:105979]	1	21.8969	36.3071	26.9794	33.7955	14.4102	6.81611	NA	13	63.978	67.308	66.0811	67.5234	78.2735	-0.508482	0.106021	-0.0327127	0.967164	-0.609659	0.0219351	-0.133889	0.673291
X	74639119	74645635	Gm5640	ENSMUSG00000079534	predicted gene 5640 [Source:MGI Symbol;Acc:MGI:3645126]	1	68.921	79.598	74.3615	80.7872	10.677	6.42572	NA	3	72.0065	78.8066	74.9252	79.6858	0.172286	-0.00484247	NA	-0.0106182	NA	-0.0499382	NA	-0.0557139	NA
X	77511013	77662983	Tbl1x	ENSMUSG00000025246	transducin (beta)-like 1 X-linked [Source:MGI Symbol;Acc:MGI:1336172]	1	36.9373	25.927	31.005	28.4585	-11.0103	-2.5465	NA	56	74.7157	75.0124	75.5322	74.9529	380.714	-0.051155	0.857826	0.574123	0.000876963	-0.513594	0.00039804	0.111684	0.479948
X	85701937	85776819	Gyk	ENSMUSG00000025059	glycerol kinase [Source:MGI Symbol;Acc:MGI:106594]	1	33.2233	44.7149	34.3379	42.1451	11.4916	7.80722	NA	34	75.0779	76.6097	76.2807	77.2914	7281.35	-0.1563	0.573904	-0.442267	0.0669405	0.649389	0.000107982	0.363422	0.0243315
X	94355053	94366777	4932442L08Rik	ENSMUSG00000043549	RIKEN cDNA 4932442L08 gene [Source:MGI Symbol;Acc:MGI:1921682]	1	47.0164	58.5156	58.5982	56.0362	11.4992	-2.56203	NA	12	59.5434	60.7632	62.413	61.9446	0	NA	NA	NA	NA	NA	NA	NA	NA
X	99465734	99471273	Pja1	ENSMUSG00000034403	praja1, RING-H2 motif containing [Source:MGI Symbol;Acc:MGI:1101765]	1	57.5184	72.7844	63.8698	72.0783	15.266	8.20849	NA	8	63.9058	67.8398	65.662	68.5487	1465.27	-0.223487	0.180674	-0.161703	0.515243	-0.407666	0.00153859	-0.345882	0.00313041
X	101404384	101420849	Zmym3	ENSMUSG00000031310	zinc finger, MYM-type 3 [Source:MGI Symbol;Acc:MGI:1927231]	1	44.4106	56.8936	54.941	47.3615	12.483	-7.57952	NA	12	79.4313	80.3321	81.1146	79.5332	238.524	0.230043	0.263482	0.0544838	0.908956	-0.507972	0.00159509	-0.683531	4.53184e-07
X	101794656	101798642	8030474K03Rik	ENSMUSG00000046774	RIKEN cDNA 8030474K03 gene [Source:MGI Symbol;Acc:MGI:2685988]	1	68.1868	78.812	73.8849	76.3317	10.6252	2.44679	NA	5	77.1411	80.986	79.5595	80.8054	0	NA	NA	NA	NA	NA	NA	NA	NA
X	103431517	103484957	Tsix	ENSMUSG00000085715	X (inactive)-specific transcript, antisense [Source:MGI Symbol;Acc:MGI:1336196]	1	55.8768	45.8119	46.7537	39.8578	-10.0649	-6.89592	NA	41	64.4198	64.9191	64.6112	64.6022	5.52414	1.26757	0.012992	-0.771828	NA	0.624278	0.162762	-1.41512	0.000456095
X	103460375	103483217	Xist	ENSMUSG00000086503	inactive X specific transcripts [Source:MGI Symbol;Acc:MGI:98974]	1	55.8768	45.8119	46.7537	39.8578	-10.0649	-6.89592	NA	17	69.3869	69.0946	69.1735	67.5885	12966.6	-0.0797361	0.82655	-0.00289189	0.996655	0.0561	0.839458	0.132944	0.527267
X	104482818	104507490	Uprt	ENSMUSG00000073016	uracil phosphoribosyltransferase (FUR1) homolog (S. cerevisiae) [Source:MGI Symbol;Acc:MGI:2685620]	1	33.0457	46.1454	34.3786	45.9487	13.0998	11.5701	NA	12	70.9999	73.1645	73.2282	74.6397	19.8635	0.517199	0.324491	0.478037	0.505946	-0.433787	0.331921	-0.472948	0.223205
X	105120396	105123909	Magee1	ENSMUSG00000031227	melanoma antigen, family E, 1 [Source:MGI Symbol;Acc:MGI:2148149]	1	45.781	35.1333	38.4012	37.959	-10.6476	-0.442114	NA	7	74.0013	70.4421	73.7343	73.4514	47.5016	-0.122287	0.827486	-0.493499	0.352986	-0.410173	0.218811	-0.781385	0.00543657
X	106187100	106203699	Pgk1	ENSMUSG00000062070	phosphoglycerate kinase 1 [Source:MGI Symbol;Acc:MGI:97555]	1	23.8696	13.1679	18.5719	17.7556	-10.7017	-0.81625	NA	12	66.9565	66.9355	66.5635	67.6898	3790.14	-0.257185	0.0415943	-0.0154914	0.961894	-0.0729396	0.608614	0.168754	0.113891
X	110814390	110815571	Pou3f4	ENSMUSG00000056854	POU domain, class 3, transcription factor 4 [Source:MGI Symbol;Acc:MGI:101894]	1	28.0313	17.0159	23.9558	18.1701	-11.0154	-5.78576	NA	4	28.3029	24.0344	24.9273	22.7502	0	NA	NA	NA	NA	NA	NA	NA	NA
X	113297510	113836386	Dach2	ENSMUSG00000025592	dachshund 2 (Drosophila) [Source:MGI Symbol;Acc:MGI:1890446]	1	25.4376	38.8095	36.8706	31.7153	13.3719	-5.15531	NA	119	72.622	73.4477	74.2189	74.0091	5.24619	-0.60618	0.320519	-0.105175	NA	-0.519487	0.230464	-0.0184816	0.975985
X	134585654	134588062	Rpl36a	ENSMUSG00000079435	ribosomal protein L36A [Source:MGI Symbol;Acc:MGI:1201789]	1	29.5817	44.9792	32.5624	36.3906	15.3974	3.82824	NA	5	49.3845	54.017	47.2044	50.9625	1571.27	0.114541	0.679338	0.0419814	0.926999	0.71455	2.30601e-06	0.64199	2.53187e-06
X	135022734	135060336	3632454L22Rik	ENSMUSG00000089759	RIKEN cDNA 3632454L22 gene [Source:MGI Symbol;Acc:MGI:2444359]	1	69.0661	81.0521	74.4813	74.362	11.986	-0.119376	NA	11	73.1099	74.3397	72.7735	74.4091	0	NA	NA	NA	NA	NA	NA	NA	NA
X	135718667	135725261	Tmsb15a	ENSMUSG00000060726	thymosin beta 15a [Source:MGI Symbol;Acc:MGI:1925728]	1	73.3357	86.1014	80.1623	79.6148	12.7657	-0.54753	NA	5	71.8304	77.1288	77.7388	75.4724	0	NA	NA	NA	NA	NA	NA	NA	NA
X	139210042	139238335	Mum1l1	ENSMUSG00000042515	melanoma associated antigen (mutated) 1-like 1 [Source:MGI Symbol;Acc:MGI:2445062]	1	68.3338	43.057	56.4063	55.9378	-25.2768	-0.468536	NA	20	71.6601	69.5189	71.0374	71.5367	13.3892	-0.236347	0.790287	-0.083544	0.945637	1.227	0.00378901	1.37981	0.000857505
X	140178698	140277862	Gm15046	ENSMUSG00000086441	predicted gene 15046 [Source:MGI Symbol;Acc:MGI:3705253]	1	44.8691	55.8665	50.3227	49.5282	10.9974	-0.794515	NA	45	75.0321	76.4981	76.9797	76.8696	0	NA	NA	NA	NA	NA	NA	NA	NA
X	145446425	145505181	Amot	ENSMUSG00000041688	angiomotin [Source:MGI Symbol;Acc:MGI:108440]	1	29.2142	40.7325	37.8539	33.5843	11.5184	-4.26954	NA	36	75.9578	76.3416	76.8596	76.6182	98.1251	0.319535	0.296713	0.270021	0.545184	-0.140861	0.645085	-0.190376	0.43565
X	151087094	151096543	Tsr2	ENSMUSG00000025264	TSR2, 20S rRNA accumulation, homolog (S. cerevisiae) [Source:MGI Symbol;Acc:MGI:1916749]	1	31.2479	42.3941	38.5016	47.2584	11.1461	8.75687	NA	9	66.9772	71.2469	70.7121	71.8741	108.974	0.10261	0.816979	-0.367043	0.374442	-0.0346167	0.922869	-0.504269	0.0219841
X	157443855	157492287	Sms	ENSMUSG00000071708	spermine synthase [Source:MGI Symbol;Acc:MGI:109490]	1	34.2733	22.9581	30.7263	32.77	-11.3153	2.04363	NA	27	76.1975	75.623	77.4539	76.9573	193.835	0.105937	0.753096	0.0731756	0.884487	0.343259	0.0825868	0.310497	0.078229
X	161717069	161779496	Rai2	ENSMUSG00000043518	retinoic acid induced 2 [Source:MGI Symbol;Acc:MGI:1344378]	1	39.2527	54.109	43.3202	45.6769	14.8563	2.35678	NA	31	73.653	75.4147	74.8403	75.8264	8.70546	0.273182	0.745716	0.129247	0.915701	0.356505	0.498837	0.212569	0.703894
X	162760402	162779092	Rbbp7	ENSMUSG00000031353	retinoblastoma binding protein 7 [Source:MGI Symbol;Acc:MGI:1194910]	1	39.4513	24.1323	36.5434	31.6737	-15.3189	-4.86971	NA	10	68.1522	68.4595	70.7552	69.7476	640.037	0.0378318	0.886855	-0.0649363	0.845785	0.144157	0.349824	0.0413888	0.80356
X	164936169	164980375	Mospd2	ENSMUSG00000061778	motile sperm domain containing 2 [Source:MGI Symbol;Acc:MGI:1924013]	1	44.2374	55.0659	37.7355	41.4178	10.8285	3.68233	NA	26	80.3351	80.344	80.0109	79.3315	1470.11	-0.176672	0.190272	0.158313	0.392019	-0.256925	0.0169334	0.0780597	0.499916
X	164980592	164997272	Fancb	ENSMUSG00000047757	Fanconi anemia, complementation group B [Source:MGI Symbol;Acc:MGI:2448558]	1	44.2374	55.0659	37.7355	41.4178	10.8285	3.68233	NA	13	72.8332	73.4462	72.001	71.5747	29.1249	-0.142723	0.827486	0.0373695	0.971834	-0.629135	0.0874282	-0.449042	0.210189
X	166499812	166518567	Tceanc	ENSMUSG00000051224	transcription elongation factor A (SII) N-terminal and central domain containing [Source:MGI Symbol;Acc:MGI:2685236]	1	30.4324	40.8415	31.3404	30.6638	10.4091	-0.676632	NA	12	71.5825	73.3503	72.2642	71.6079	65.9908	0.280277	0.51781	0.18305	0.798465	-0.693236	0.0204973	-0.790463	0.00221931
X	166523007	166585720	Egfl6	ENSMUSG00000000402	EGF-like-domain, multiple 6 [Source:MGI Symbol;Acc:MGI:1858599]	1	59.0897	69.3291	63.6887	64.9362	10.2393	1.24754	NA	36	74.5742	76.9134	77.371	77.4445	0.557303	-0.133112	NA	-0.034143	NA	-0.0924096	NA	0.00655914	NA
X	166662025	166689812	Gm1720	ENSMUSG00000086860	predicted gene 1720 [Source:MGI Symbol;Acc:MGI:2686566]	1	33.4843	44.5841	34.0623	39.4629	11.0998	5.4006	NA	14	73.617	75.1938	74.1168	74.9975	0	NA	NA	NA	NA	NA	NA	NA	NA
X	167471309	168577231	Frmpd4	ENSMUSG00000049176	FERM and PDZ domain containing 4 [Source:MGI Symbol;Acc:MGI:3042378]	1	64.2312	76.3919	64.4411	70.0782	12.1608	5.63712	NA	331	72.6032	73.732	74.0468	74.399	0	NA	NA	NA	NA	NA	NA	NA	NA
X	168795099	169304435	Arhgap6	ENSMUSG00000031355	Rho GTPase activating protein 6 [Source:MGI Symbol;Acc:MGI:1196332]	1	23.6129	37.9248	41.5823	35.9569	14.3118	-5.62535	NA	172	74.5132	76.186	76.5484	76.3822	154.813	-0.268459	0.402693	0.101934	0.864913	-0.349908	0.158322	0.0204853	0.948701
X	169685199	170005736	Mid1	ENSMUSG00000035299	midline 1 [Source:MGI Symbol;Acc:MGI:1100537]	1	44.396	33.8641	35.3746	33.9572	-10.532	-1.41739	NA	121	72.0435	73.1676	72.974	73.6015	39.4289	-0.249662	0.77569	0.271202	0.786587	-0.325131	0.542076	0.195733	0.734747
Y	90754513	90754821	AC151712.3	ENSMUSG00000095366	Putative uncharacterized protein [Source:UniProtKB/TrEMBL;Acc:Q3UE70]	1	61.9738	86.3028	71.6497	75.9217	24.329	4.27205	NA	2	66.0249	87.246	70.8763	73.9512	0	NA	NA	NA	NA	NA	NA	NA	NA
Y	90755657	90763485	AC151712.1	ENSMUSG00000095134	No description	1	61.9738	86.3028	71.6497	75.9217	24.329	4.27205	NA	2	66.0249	87.246	70.8763	73.9512	1.41526	-0.0502907	NA	0.361989	NA	-0.0738861	NA	0.338393	NA
Y	90784738	90816464	AC151712.4	ENSMUSG00000096768	erythroid differentiation regulator 1 [Source:RefSeq peptide;Acc:NP_579940]	1	61.9738	86.3028	71.6497	75.9217	24.329	4.27205	NA	5	69.168	81.679	70.7589	67.7983	3.20596	-0.786106	NA	-1.06907	NA	0.300284	NA	0.0173237	NA
