# Supplementary material for: Dietary restriction protects from age-associated DNA methylation and induces epigenetic reprogramming of lipid metabolism
Source: Genome Biol. 2017 Mar 28;18:56. doi: 10.1186/s13059-017-1187-1 (PMC5370449; doi:10.1186/s13059-017-1187-1)
Supplement: Supplementary file 11 — Genes associated with Old-DR DMRs. (XLSX 249 kb) [file 13059_2017_1187_MOESM11_ESM.xlsx]

## Sheet: Old-DR DMRs
Additional file 11 Table S10. Genes associated with Old-DR DMRs													Genes associated with Old-DR DMRs
Chr	Start	End	Gene Symbol	Ensembl ID	Gene Name	Numer of overlapping Old-DR DMRs	Average methylation of all overlapping DMRs under Alyoung [%]	Average methylation of all overlapping DMRs under DRyoung [%]	Average methylation of all overlapping DMRs under ALold [%]	Average methylation of all overlapping DMRs under DRold [%]	Average methylation difference of overlapping DMRs (DRyoung - ALyoung) [%]	Average methylation difference of overlapping DMRs (DRold - ALold) [%]	Significant association with expression at old age	Total number of overlapping bins	Average methylation of all overlapping bins under ALyoung [%]	Average methylation of all overlapping bins under DRyoung [%]	Average methylation of all overlapping bins under ALold [%]	Average methylation of all overlapping bins under DRold [%]	Average expression level gene [normalised counts]	log2Fold expression change (ALold/ALyoung)	padj for expression change (ALold/ALyoung)	log2Fold expression change (DRold/DRyoung)	padj for expression change (DRold/DRyoung)	log2Fold expression change (DRyoung/ALyoung)	padj for expression change (DRyoung/ALyoung)	log2Fold expression change (DRold/ALold)	padj for expression change (DRold/ALold)
3	129532386	129638495	Elovl6	ENSMUSG00000041220	ELOVL family member 6, elongation of long chain fatty acids (yeast) [Source:MGI Symbol;Acc:MGI:2156528]	25	69.7856	74.0278	68.2906	80.9163	4.24218	12.6257	Yes	106	69.9661	73.8208	69.9156	76.6533	2249.5	-0.516397	0.307388	0.131465	0.894601	-1.45549	1.6108e-05	-0.807627	0.0167925
9	86581363	86695914	Me1	ENSMUSG00000032418	malic enzyme 1, NADP(+)-dependent, cytosolic [Source:MGI Symbol;Acc:MGI:97043]	11	70.2872	75.3392	64.7604	78.1742	5.05198	13.4138	Yes	67	79.1613	82.2122	77.8086	83.8027	3200.95	-0.271584	0.689806	-0.091193	0.932611	-0.992658	0.00821052	-0.812267	0.0248786
15	84167816	84189512	Pnpla3	ENSMUSG00000041653	patatin-like phospholipase domain containing 3 [Source:MGI Symbol;Acc:MGI:2151796]	8	69.359	79.3136	64.3431	81.3528	9.95458	17.0098	Yes	18	72.7324	79.0429	68.4396	80.8575	742.647	-0.00726627	0.994623	-0.280929	0.777471	-1.71083	2.45366e-05	-1.9845	6.67716e-07
7	128523583	128546977	Bag3	ENSMUSG00000030847	BCL2-associated athanogene 3 [Source:MGI Symbol;Acc:MGI:1352493]	7	57.7105	62.1575	45.415	58.3654	4.44705	12.9505	Yes	20	71.1097	71.8241	63.8973	70.6942	238.856	0.0562052	0.901982	-0.334451	0.381219	-0.0337041	0.919399	-0.424361	0.0404519
11	100476353	100528000	Acly	ENSMUSG00000020917	ATP citrate lyase [Source:MGI Symbol;Acc:MGI:103251]	7	59.3026	62.3842	54.8879	67.4922	3.08159	12.6042	Yes	41	72.4825	75.025	70.5144	77.5084	10188.4	-0.589314	0.0192091	0.192821	0.689965	-2.08005	3.05752e-25	-1.29791	3.49449e-12
8	13465374	13494535	Gas6	ENSMUSG00000031451	growth arrest specific 6 [Source:MGI Symbol;Acc:MGI:95660]	4	51.3421	54.4856	42.6259	55.4533	3.14354	12.8274	Yes	22	73.1345	75.2018	69.9408	75.3144	3698.57	-0.339139	0.24645	-0.187439	0.689569	-0.758997	0.0003275	-0.607297	0.00183431
9	77917364	77984519	Elovl5	ENSMUSG00000032349	ELOVL family member 5, elongation of long chain fatty acids (yeast) [Source:MGI Symbol;Acc:MGI:1916051]	4	37.4615	42.0903	32.9219	48.1761	4.62876	15.2542	Yes	54	62.783	63.3904	61.5955	66.823	14457.3	-0.447959	0.106372	-0.345212	0.375365	-0.756805	0.000552749	-0.654058	0.00110025
13	119462759	119486117	4833420G17Rik	ENSMUSG00000062822	RIKEN cDNA 4833420G17 gene [Source:MGI Symbol;Acc:MGI:1914642]	4	13.053	9.03464	30.3403	10.4199	-4.01839	-19.9204	Yes	19	71.2084	71.2145	77.1508	72.3418	454.079	-0.490449	0.0147587	-0.237903	0.461355	0.652209	0.000131567	0.904754	2.24763e-09
15	11383663	11399658	Tars	ENSMUSG00000022241	threonyl-tRNA synthetase [Source:MGI Symbol;Acc:MGI:106314]	4	77.7129	78.3396	66.5636	79.7048	0.62672	13.1412	Yes	21	75.1236	75.7155	72.1768	76.9583	3185.92	-0.250091	0.270008	-0.301213	0.277513	-0.740962	3.42113e-06	-0.792084	2.50264e-08
19	46667165	46672974	Cyp17a1	ENSMUSG00000003555	cytochrome P450, family 17, subfamily a, polypeptide 1 [Source:MGI Symbol;Acc:MGI:88586]	4	50.2358	47.2478	35.1134	50.0937	-2.988	14.9803	Yes	7	54.4527	50.979	45.5868	55.2278	1209.13	0.264715	0.757788	-0.274003	0.784063	-0.342045	0.517407	-0.880762	0.0475716
3	88410498	88425139	Slc25a44	ENSMUSG00000050144	solute carrier family 25, member 44 [Source:MGI Symbol;Acc:MGI:2444391]	3	70.7272	80.6151	44.3839	71.4057	9.88792	27.0218	Yes	13	45.9758	49.7853	38.7203	49.6921	1725.13	-0.387952	0.0628078	-0.218603	0.513106	-0.89118	6.46566e-08	-0.721831	1.73102e-06
4	49379840	49408151	Acnat2	ENSMUSG00000060317	acyl-coenzyme A amino acid N-acyltransferase 2 [Source:MGI Symbol;Acc:MGI:2444345]	3	56.0858	54.6762	47.3473	59.093	-1.40952	11.7457	Yes	13	71.4322	71.526	67.7971	72.6571	2561.26	-0.196819	0.560665	-0.556228	0.0579269	-0.234341	0.351975	-0.59375	0.00187043
5	125475814	125517412	Aacs	ENSMUSG00000029482	acetoacetyl-CoA synthetase [Source:MGI Symbol;Acc:MGI:1926144]	3	64.5356	66.4251	52.983	69.232	1.88959	16.2489	Yes	33	70.0895	72.5796	68.5313	73.5252	2609.9	-0.199325	0.446572	-0.690899	0.000826223	-1.25751	5.73356e-15	-1.74908	1.90007e-34
13	58806596	59133970	Ntrk2	ENSMUSG00000055254	neurotrophic tyrosine kinase, receptor, type 2 [Source:MGI Symbol;Acc:MGI:97384]	3	73.7361	74.644	65.0479	78.3703	0.90787	13.3223	Yes	259	80.6673	81.4287	82.0645	82.904	1023.65	0.409963	0.364657	0.588221	0.238083	-1.56319	9.37079e-08	-1.38493	3.27964e-07
15	60917589	60921270	A1bg	ENSMUSG00000022347	alpha-1-B glycoprotein [Source:MGI Symbol;Acc:MGI:2152878]	3	76.0866	78.2165	55.173	78.8687	2.12992	23.6958	Yes	5	76.3641	78.9241	61.6539	78.397	52632	0.170525	0.856205	-0.00665967	0.996655	-1.60799	7.89079e-05	-1.78517	1.04374e-05
15	84112621	84123175	Pnpla5	ENSMUSG00000018868	patatin-like phospholipase domain containing 5 [Source:MGI Symbol;Acc:MGI:1923022]	3	61.74	66.7233	57.5214	68.8491	4.98326	11.3277	Yes	9	58.6931	63.1933	58.5041	66.0498	50.1887	0.153612	0.860161	-0.194755	0.833066	-0.848888	0.0278295	-1.19726	0.00192532
17	3326573	3519397	Tiam2	ENSMUSG00000023800	T cell lymphoma invasion and metastasis 2 [Source:MGI Symbol;Acc:MGI:1344338]	3	67.8903	69.6781	54.2041	68.5562	1.78774	14.3521	Yes	113	79.6487	80.7544	80.4472	82.0261	179.393	-0.054932	0.923166	0.239593	0.692203	-1.9462	3.1133e-15	-1.65167	1.16537e-13
17	28232754	28301469	Ppard	ENSMUSG00000002250	peroxisome proliferator activator receptor delta [Source:MGI Symbol;Acc:MGI:101884]	3	54.3865	57.0915	54.8905	67.402	2.70504	12.5116	Yes	56	73.9938	75.8232	75.2588	76.819	40.1333	0.138963	0.828355	-0.26645	0.736786	-0.893474	0.00934131	-1.29889	2.23204e-05
19	47260174	47464411	Sh3pxd2a	ENSMUSG00000053617	SH3 and PX domains 2A [Source:MGI Symbol;Acc:MGI:1298393]	3	54.1389	53.5974	49.9706	62.6656	-0.541485	12.695	Yes	147	75.5615	75.7389	76.2982	78.1179	383.615	0.164601	0.616271	0.148547	0.759096	-1.09383	1.39716e-08	-1.10988	7.46113e-11
10	121410350	121476250	Rassf3	ENSMUSG00000025795	Ras association (RalGDS/AF-6) domain family member 3 [Source:MGI Symbol;Acc:MGI:2179722]	4	64.294	66.3106	66.3068	60.124	2.01661	-6.1828	NA	68	65.7177	66.5262	68.6936	65.3445	659.089	0.496509	0.00444741	0.783633	3.0305e-06	0.748933	9.67925e-07	1.03606	1.19539e-15
19	55069734	55099451	Gpam	ENSMUSG00000024978	glycerol-3-phosphate acyltransferase, mitochondrial [Source:MGI Symbol;Acc:MGI:109162]	3	47.5935	45.5271	40.7106	52.8679	-2.06645	12.1572	Yes	30	73.0404	74.2234	71.2869	76.3084	8119	-0.326474	0.148013	-0.131621	0.744819	-1.031	4.28919e-10	-0.83615	2.97398e-08
1	135818598	135833341	Lad1	ENSMUSG00000041782	ladinin [Source:MGI Symbol;Acc:MGI:109343]	2	58.5761	54.6247	55.6559	67.5346	-3.95133	11.8787	Yes	13	73.0746	69.8874	74.4788	75.9967	28.6485	-0.277402	0.676627	0.0013932	0.999539	-1.71523	2.82332e-06	-1.43644	5.48614e-05
3	89136142	89146784	Pklr	ENSMUSG00000041237	pyruvate kinase liver and red blood cell [Source:MGI Symbol;Acc:MGI:97604]	2	67.3849	73.3827	60.4362	73.6349	5.99784	13.1988	Yes	10	63.3941	66.1072	60.8389	67.4781	3528.12	-0.415919	0.124003	-0.0198144	0.975548	-1.15659	9.7292e-09	-0.760484	5.72014e-05
3	96557957	96561883	Txnip	ENSMUSG00000038393	thioredoxin interacting protein [Source:MGI Symbol;Acc:MGI:1889549]	2	67.0328	65.3445	69.539	53.7733	-1.68826	-15.7656	Yes	6	48.8216	47.0382	49.7057	42.3984	4787.97	-0.0432253	0.952298	-0.50034	0.300987	2.62841	1.16183e-23	2.1713	4.37257e-19
4	41495604	41503076	AI464131	ENSMUSG00000046312	expressed sequence AI464131 [Source:MGI Symbol;Acc:MGI:2140300]	2	68.2	71.7031	63.3541	77.0457	3.50314	13.6916	Yes	10	59.8956	62.4859	60.229	65.2607	755.166	0.242615	0.201958	0.203963	0.468159	-0.802973	9.99377e-09	-0.841625	6.2161e-12
4	47208161	47313167	Col15a1	ENSMUSG00000028339	collagen, type XV, alpha 1 [Source:MGI Symbol;Acc:MGI:88449]	2	49.723	57.5852	37.3014	53.0514	7.86226	15.75	Yes	71	79.3549	80.3108	79.8096	81.2751	126.937	0.0542135	0.954866	0.0488806	0.966514	-1.79804	7.43052e-07	-1.80337	1.60639e-07
4	118136957	118180043	Kdm4a	ENSMUSG00000033326	lysine (K)-specific demethylase 4A [Source:MGI Symbol;Acc:MGI:2446210]	2	85.8943	83.7098	62.1258	79.0199	-2.18452	16.8941	Yes	44	81.3854	81.7723	80.6004	81.8041	550.72	0.0963746	0.697492	0.0576255	0.887667	-0.306604	0.0446536	-0.345353	0.00819612
4	129353628	129378116	Zbtb8a	ENSMUSG00000028807	zinc finger and BTB domain containing 8a [Source:MGI Symbol;Acc:MGI:1920930]	2	68.988	72.8518	62.3553	74.5593	3.86384	12.2039	Yes	25	78.3754	78.8605	77.8909	79.4894	58.1592	0.0399842	0.951053	-0.401377	0.458607	-0.502046	0.0978223	-0.943406	0.000226619
5	101832956	102069921	Wdfy3	ENSMUSG00000043940	WD repeat and FYVE domain containing 3 [Source:MGI Symbol;Acc:MGI:1096875]	2	88.0541	90.3877	93.627	79.8392	2.33358	-13.7878	Yes	225	86.3293	86.6983	87.4654	87.5006	1070.27	0.43249	0.000816769	0.469197	0.00111546	0.566169	2.2731e-06	0.602877	6.40758e-09
5	105699969	105832436	Lrrc8d	ENSMUSG00000046079	leucine rich repeat containing 8D [Source:MGI Symbol;Acc:MGI:1922368]	2	49.4772	47.4105	43.0185	57.0563	-2.06672	14.0378	Yes	110	74.0061	74.8171	74.9786	76.1674	165.801	0.138118	0.668059	-0.0125731	0.98522	-0.498535	0.0130638	-0.649226	0.000144329
5	114923240	114937915	Oasl1	ENSMUSG00000041827	2'-5' oligoadenylate synthetase-like 1 [Source:MGI Symbol;Acc:MGI:2180849]	2	48.9491	51.8308	38.1521	49.014	2.8817	10.862	Yes	13	75.4442	76.954	75.3514	78.344	202.026	0.0777157	0.93296	0.00794923	0.995472	-1.87125	2.38137e-07	-1.94101	1.43791e-08
5	117976770	118010191	Fbxo21	ENSMUSG00000032898	F-box protein 21 [Source:MGI Symbol;Acc:MGI:1924223]	2	72.8564	69.1714	74.1199	60.006	-3.68497	-14.1139	Yes	26	74.0292	71.4239	74.8271	72.0405	941.761	0.0557258	0.936168	0.231238	0.719829	1.21674	1.4192e-05	1.39225	3.80793e-08
5	145854426	145879964	Cyp3a11	ENSMUSG00000056035	cytochrome P450, family 3, subfamily a, polypeptide 11 [Source:MGI Symbol;Acc:MGI:88609]	2	47.7445	50.9615	70.04	55.1747	3.21697	-14.8653	Yes	9	63.9731	65.2551	74.8004	69.3271	77796.9	-1.63742	0.000117366	-0.228557	0.812289	0.138789	0.809092	1.54765	2.92258e-05
5	151037628	151233836	Stard13	ENSMUSG00000016128	StAR-related lipid transfer (START) domain containing 13 [Source:MGI Symbol;Acc:MGI:2385331]	2	56.5398	53.2418	58.0833	68.6324	-3.29794	10.5491	Yes	128	76.5292	77.6854	77.8452	78.4732	997.207	-0.082006	0.746366	-0.024858	0.950609	-0.392296	0.00590959	-0.335148	0.00914875
6	137983586	138079916	Slc15a5	ENSMUSG00000044378	solute carrier family 15, member 5 [Source:MGI Symbol;Acc:MGI:3607714]	2	60.0236	61.5781	57.3287	70.7194	1.55449	13.3907	Yes	66	81.9261	82.207	83.783	84.5368	6.79569	-0.696741	0.275316	-0.387307	NA	-1.37313	0.000713682	-1.0637	0.0123524
7	6172226	6191349	Zfp444	ENSMUSG00000044876	zinc finger protein 444 [Source:MGI Symbol;Acc:MGI:1923365]	2	70.8568	66.6831	51.1649	66.7814	-4.17378	15.6165	Yes	16	57.3698	59.4261	57.4935	59.6466	231.912	0.338502	0.162204	-0.272493	0.434609	0.161583	0.497799	-0.449412	0.0102872
7	79875332	79920640	Ap3s2	ENSMUSG00000063801	adaptor-related protein complex 3, sigma 2 subunit [Source:MGI Symbol;Acc:MGI:1337060]	2	83.6486	88.6738	72.428	84.2505	5.02519	11.8225	Yes	31	81.2701	81.9123	81.3427	83.0894	241.3	0.0711219	0.814662	-0.218265	0.484513	-0.248674	0.170388	-0.53806	0.000169877
7	128611328	128696425	Inpp5f	ENSMUSG00000042105	inositol polyphosphate-5-phosphatase F [Source:MGI Symbol;Acc:MGI:2141867]	2	84.884	84.9107	76.1767	87.9363	0.0267	11.7596	Yes	56	81.7313	81.8487	82.9544	83.541	988.5	0.0530796	0.82392	0.0240753	0.947291	-0.444398	0.000309591	-0.473402	1.19698e-05
8	10986980	11008458	Irs2	ENSMUSG00000038894	insulin receptor substrate 2 [Source:MGI Symbol;Acc:MGI:109334]	2	34.4177	20.1814	37.403	20.7086	-14.2363	-16.6944	Yes	15	63.9503	61.7916	67.2111	62.9177	723.369	-0.00718895	0.98548	0.00841592	0.988298	1.32291	1.63832e-20	1.33851	2.24221e-25
9	63953076	64022059	Smad6	ENSMUSG00000036867	MAD homolog 6 (Drosophila) [Source:MGI Symbol;Acc:MGI:1336883]	2	71.5948	69.875	56.7872	68.3212	-1.71985	11.534	Yes	52	70.717	72.5521	68.7609	70.3818	301.694	0.411129	0.0129622	-0.27084	0.289294	0.193073	0.276368	-0.488896	0.000246731
10	88746607	88826814	Utp20	ENSMUSG00000004356	UTP20, small subunit (SSU) processome component, homolog (yeast) [Source:MGI Symbol;Acc:MGI:1917933]	2	81.5394	89.748	73.4403	86.0545	8.20863	12.6142	Yes	63	88.6453	89.3293	89.6606	90.6243	649.669	0.0172434	0.953297	-0.103305	0.706537	-0.170145	0.229066	-0.290693	0.0099328
11	7063489	7178506	Adcy1	ENSMUSG00000020431	adenylate cyclase 1 [Source:MGI Symbol;Acc:MGI:99677]	2	56.7857	61.006	43.9769	57.2973	4.22029	13.3204	Yes	75	75.2713	76.693	76.0115	76.8086	653.268	0.51786	0.416782	0.24196	0.80385	-0.847132	0.0488111	-1.12303	0.00432413
11	60199089	60222581	Srebf1	ENSMUSG00000020538	sterol regulatory element binding transcription factor 1 [Source:MGI Symbol;Acc:MGI:107606]	2	50.1317	51.8285	48.1062	58.8665	1.69675	10.7603	Yes	14	50.3653	51.6524	47.8586	52.1823	7123.61	-0.446325	0.0446732	0.461602	0.0910846	-2.00114	7.91868e-32	-1.09322	5.45175e-12
11	84129672	84401651	Acaca	ENSMUSG00000020532	acetyl-Coenzyme A carboxylase alpha [Source:MGI Symbol;Acc:MGI:108451]	2	72.3716	75.8868	61.8107	76.2368	3.5152	14.4261	Yes	140	81.8244	83.4351	82.3412	84.676	5413.14	-0.293823	0.260126	0.276989	0.424936	-0.957119	1.39916e-07	-0.386307	0.0334178
12	70190811	70231488	Pygl	ENSMUSG00000021069	liver glycogen phosphorylase [Source:MGI Symbol;Acc:MGI:97829]	2	46.8905	52.4821	46.4804	57.7682	5.59163	11.2879	Yes	30	69.6803	70.7812	71.0194	74.3957	8787.69	-0.376553	0.0261238	-0.0675763	0.864913	-1.0774	2.94419e-15	-0.768425	8.52762e-10
12	80167542	80260371	Actn1	ENSMUSG00000015143	actinin, alpha 1 [Source:MGI Symbol;Acc:MGI:2137706]	2	60.6833	80.5994	74.3511	55.0377	19.9161	-19.3133	Yes	63	81.0597	82.9901	83.3201	82.7937	327.945	0.0901416	0.758646	0.100001	0.790721	0.3363	0.0457281	0.346159	0.0181527
12	104028769	104044443	Serpina12	ENSMUSG00000041567	serine (or cysteine) peptidase inhibitor, clade A (alpha-1 antiproteinase, antitrypsin), member 12 [Source:MGI Symbol;Acc:MGI:1915304]	2	65.1811	73.3156	62.3356	76.5505	8.1345	14.215	Yes	13	75.0593	78.9759	76.2773	78.9606	880.032	-0.171638	0.776002	-1.52714	1.00474e-05	-1.78848	1.22391e-09	-3.14398	2.70789e-32
13	58004221	58113592	Klhl3	ENSMUSG00000014164	kelch-like 3 (Drosophila) [Source:MGI Symbol;Acc:MGI:2445185]	2	75.2229	77.3606	74.2505	61.3653	2.13775	-12.8852	Yes	94	87.7653	87.2242	88.6647	88.1162	206.953	0.352324	0.169203	-0.0188667	0.97305	0.948379	2.12537e-07	0.577188	0.000719476
14	55618037	55625395	Rec8	ENSMUSG00000002324	REC8 homolog (yeast) [Source:MGI Symbol;Acc:MGI:1929645]	2	55.6398	54.8854	52.8904	66.9181	-0.754413	14.0277	Yes	8	76.282	74.3388	75.3383	79.4972	9.17324	-0.325512	0.674124	-0.218685	0.833851	-1.69857	2.04102e-05	-1.59174	8.31997e-05
15	6445327	6498751	C9	ENSMUSG00000022149	complement component 9 [Source:MGI Symbol;Acc:MGI:1098282]	2	51.873	50.5461	42.8677	57.7417	-1.32685	14.874	Yes	32	82.6977	83.6557	83.4602	84.9379	2803.98	-0.149421	0.822733	0.233909	0.761327	-1.06199	0.00125418	-0.678663	0.0359986
15	76001093	76014336	Fam83h	ENSMUSG00000046761	family with sequence similarity 83, member H [Source:MGI Symbol;Acc:MGI:2145900]	2	74.3156	69.7615	51.4094	70.4012	-4.5541	18.9918	Yes	12	72.9935	72.2536	70.4995	72.7713	411.499	0.221319	0.2666	-0.00383437	0.995208	-0.282843	0.0844101	-0.507996	0.000108664
17	31612623	31637199	Cbs	ENSMUSG00000024039	cystathionine beta-synthase [Source:MGI Symbol;Acc:MGI:88285]	2	35.6027	32.0613	25.8925	37.4367	-3.54144	11.5442	Yes	18	64.6218	64.0606	62.3335	65.4289	8453.94	-0.12731	0.637644	0.4178	0.0638919	-1.6172	7.60265e-29	-1.07209	6.72923e-16
18	4920540	5119299	Svil	ENSMUSG00000024236	supervillin [Source:MGI Symbol;Acc:MGI:2147319]	2	43.1182	42.084	34.3891	46.292	-1.03421	11.9028	Yes	118	79.0583	79.0812	79.8048	81.3113	966.765	-0.0788443	0.751337	0.0523588	0.896505	-1.08591	3.40601e-17	-0.954707	1.24758e-16
19	16435667	16610818	Gna14	ENSMUSG00000024697	guanine nucleotide binding protein, alpha 14 [Source:MGI Symbol;Acc:MGI:95769]	2	50.84	55.1636	42.8464	57.2619	4.32361	14.4155	Yes	106	80.7447	81.4557	81.7826	82.5739	101.878	0.150729	0.706426	0.302533	0.552887	-1.29131	4.85255e-08	-1.13951	3.66388e-08
19	20692953	20727562	Aldh1a7	ENSMUSG00000024747	aldehyde dehydrogenase family 1, subfamily A7 [Source:MGI Symbol;Acc:MGI:1347050]	2	68.9935	72.3837	68.2451	79.7411	3.39021	11.496	Yes	17	76.1957	79.3273	78.7136	81.5207	3289.43	-0.264004	0.354941	0.810653	0.00047949	-1.77282	2.21069e-22	-0.698167	7.44568e-05
19	41029275	41059523	Dntt	ENSMUSG00000025014	deoxynucleotidyltransferase, terminal [Source:MGI Symbol;Acc:MGI:98659]	2	43.8464	52.1987	42.5979	61.9761	8.35226	19.3783	Yes	22	75.963	78.9276	77.2589	80.0392	268.308	-0.10091	0.916649	-0.0457058	0.970331	-1.21373	0.00327097	-1.15853	0.00398911
X	103356476	103396092	Chic1	ENSMUSG00000031327	cysteine-rich hydrophobic domain 1 [Source:MGI Symbol;Acc:MGI:1344694]	2	27.9147	22.6573	27.5541	42.904	-5.25737	15.3499	Yes	23	72.0831	72.2712	71.5192	73.7168	558.577	0.110245	0.761857	-0.275898	0.476496	-1.28807	6.45445e-12	-1.67422	8.17078e-24
8	119910841	124345722	Gm20388	ENSMUSG00000092329	predicted gene 20388 [Source:MGI Symbol;Acc:MGI:5141853]	13	59.5789	62.8343	53.4168	64.6221	3.25549	11.2053	NA	3075	75.5836	76.5614	77.0143	77.5752	1124.47	-0.00245407	0.994623	-0.469293	0.0240896	0.593733	0.000115592	0.126894	0.471845
19	44394451	44407709	Scd1	ENSMUSG00000037071	stearoyl-Coenzyme A desaturase 1 [Source:MGI Symbol;Acc:MGI:98239]	8	51.544	59.9417	49.6823	66.3106	8.39775	16.6283	NA	15	40.0497	45.7207	37.8639	48.9233	186081	-0.293396	0.683814	1.02418	0.056997	-1.19846	0.00195155	0.119123	0.824046
7	130162451	133123350	Fgfr2	ENSMUSG00000030849	fibroblast growth factor receptor 2 [Source:MGI Symbol;Acc:MGI:95523]	7	56.3644	60.4675	51.4326	64.6415	4.10311	13.2089	NA	1804	76.9277	77.8569	78.4065	78.6908	1000.32	0.0277442	0.947995	-0.0617863	0.904277	0.039691	0.88486	-0.0498395	0.834613
6	72626378	72789254	Tcf7l1	ENSMUSG00000055799	transcription factor 7 like 1 (T cell specific, HMG box) [Source:MGI Symbol;Acc:MGI:1202876]	5	68.6959	67.194	55.9833	68.6734	-1.50191	12.69	NA	135	78.2656	78.6586	79.5176	79.9334	18.1097	0.0685947	0.944776	0.0249684	0.984204	0.251929	0.6266	0.208303	0.676468
6	72629288	72637717	Gm15401	ENSMUSG00000072999	predicted gene 15401 [Source:MGI Symbol;Acc:MGI:3642201]	5	68.6959	67.194	55.9833	68.6734	-1.50191	12.69	NA	9	66.5629	66.9993	56.8016	66.8344	50.8921	0.94009	0.0171166	0.251016	0.772555	-1.03617	0.00425176	-1.72524	2.50357e-08
16	55811375	55838899	Nfkbiz	ENSMUSG00000035356	nuclear factor of kappa light polypeptide gene enhancer in B cells inhibitor, zeta [Source:MGI Symbol;Acc:MGI:1931595]	5	61.599	70.2689	42.3858	64.0609	8.66995	21.6752	NA	28	56.3555	57.6796	52.264	57.6687	210.961	0.599103	0.000291452	-0.136234	0.696814	0.629348	7.17338e-05	-0.105989	0.560786
17	27909340	28062600	Anks1	ENSMUSG00000024219	ankyrin repeat and SAM domain containing 1 [Source:MGI Symbol;Acc:MGI:2446180]	5	48.7773	55.4157	45.3606	59.9307	6.63847	14.5702	NA	114	78.647	80.2826	78.4803	81.1703	411.785	-0.0515046	0.877896	-0.111878	0.777471	-0.101436	0.646022	-0.161809	0.365283
19	53310506	53375810	Mxi1	ENSMUSG00000025025	Max interacting protein 1 [Source:MGI Symbol;Acc:MGI:97245]	5	39.4214	40.5755	60.6227	52.0111	1.15413	-8.61158	NA	74	71.1087	70.4817	73.2212	72.8887	241.329	-0.166351	0.578352	-0.19792	0.567628	0.704201	4.70341e-05	0.672632	2.40396e-05
6	146108299	146502223	Itpr2	ENSMUSG00000030287	inositol 1,4,5-triphosphate receptor 2 [Source:MGI Symbol;Acc:MGI:99418]	4	73.1453	78.361	68.8732	81.2692	5.2157	12.396	NA	244	86.3256	87.0523	87.4553	88.0651	1549.4	0.0622117	0.828505	0.0936855	0.789145	0.430713	0.00361484	0.462187	0.000373148
7	132712082	132813886	Fam53b	ENSMUSG00000030956	family with sequence similarity 53, member B [Source:MGI Symbol;Acc:MGI:1925188]	4	52.3989	53.7104	44.0689	59.0818	1.31154	15.013	NA	66	81.3769	82.1293	80.5313	82.9445	108.393	0.416876	0.200687	0.527201	0.16735	-0.0909443	0.800527	0.0193802	0.95542
8	120488866	120581390	Gse1	ENSMUSG00000031822	genetic suppressor element 1 [Source:MGI Symbol;Acc:MGI:1098275]	4	44.9283	52.8093	44.2045	55.2981	7.88107	11.0936	NA	67	73.3911	74.7253	74.3742	76.7293	52.1803	0.555443	0.188302	0.142069	0.870804	-0.0692704	0.886912	-0.482645	0.132518
11	120826529	120932872	Ccdc57	ENSMUSG00000048445	coiled-coil domain containing 57 [Source:MGI Symbol;Acc:MGI:1918526]	4	66.568	69.5238	55.9947	71.1632	2.95579	15.1685	NA	64	80.4335	81.376	80.3551	82.6337	56.9234	-0.177166	0.728541	0.273795	0.626989	0.135809	0.722946	0.58677	0.0265176
15	25843264	25973687	Fam134b	ENSMUSG00000022270	family with sequence similarity 134, member B [Source:MGI Symbol;Acc:MGI:1913520]	4	47.1862	51.9991	52.2747	38.145	4.81294	-14.1298	NA	112	75.6159	76.1295	76.6071	75.7586	1921.31	-0.0803638	0.752862	-0.00451076	0.993965	-0.0270451	0.900008	0.048808	0.78363
2	174284320	174346744	Gnas	ENSMUSG00000027523	GNAS (guanine nucleotide binding protein, alpha stimulating) complex locus [Source:MGI Symbol;Acc:MGI:95777]	3	48.6886	46.7353	44.1023	46.2691	-1.95331	2.16678	NA	55	67.1575	66.5069	65.5673	66.5741	2445.71	-0.173436	0.28087	0.0788648	0.777443	0.0238998	0.894527	0.2762	0.0103768
4	107291465	107307169	Dio1	ENSMUSG00000034785	deiodinase, iodothyronine, type I [Source:MGI Symbol;Acc:MGI:94896]	3	52.452	50.3526	46.0107	58.2351	-2.09943	12.2244	NA	11	75.1021	74.5997	73.2495	77.9279	1311.83	0.345305	0.669294	-0.681681	0.342085	0.247135	0.657333	-0.779852	0.0858431
6	108213118	108551109	Itpr1	ENSMUSG00000030102	inositol 1,4,5-trisphosphate receptor 1 [Source:MGI Symbol;Acc:MGI:96623]	3	62.4124	68.2185	57.3614	68.3563	5.8061	10.9948	NA	227	79.7223	80.7185	79.8851	81.5017	3685.64	-0.196966	0.16294	-0.0773626	0.760517	0.541716	1.79205e-07	0.66132	3.7615e-13
6	114860628	114969994	Vgll4	ENSMUSG00000030315	vestigial like 4 (Drosophila) [Source:MGI Symbol;Acc:MGI:2652840]	3	22.2722	25.431	43.422	29.6638	3.15873	-13.7582	NA	69	64.0213	65.3073	65.6305	65.5786	354.878	-0.313211	0.13222	-0.427883	0.0669405	0.0458033	0.851539	-0.0688695	0.741729
7	14067452	14123044	Sult2a3	ENSMUSG00000074375	sulfotransferase family 2A, dehydroepiandrosterone (DHEA)-preferring, member 3 [Source:MGI Symbol;Acc:MGI:3645873]	3	71.7567	73.9518	53.65	68.4466	2.19501	14.7966	NA	17	78.473	79.6961	74.6658	78.7078	2363.58	0.790198	0.143899	0.791975	0.20623	0.136412	0.812958	0.138189	0.800897
7	26307190	26315088	Cyp2a4	ENSMUSG00000074254	cytochrome P450, family 2, subfamily a, polypeptide 4 [Source:MGI Symbol;Acc:MGI:88596]	3	57.3586	66.918	40.1274	61.4536	9.55941	21.3261	NA	7	56.7903	60.6822	47.3524	60.8301	16590.3	0.255741	0.688913	0.108617	0.915115	1.07896	0.0019716	0.931833	0.00476077
8	35375741	35388124	Ppp1r3b	ENSMUSG00000046794	protein phosphatase 1, regulatory (inhibitor) subunit 3B [Source:MGI Symbol;Acc:MGI:2177268]	3	47.8591	44.9585	37.4651	51.8339	-2.90068	14.3688	NA	12	40.5207	37.8373	33.1176	39.2008	8387.54	-0.231251	0.265676	0.019981	0.965203	-0.48829	0.00132078	-0.237058	0.115895
8	114439655	115352708	Wwox	ENSMUSG00000004637	WW domain-containing oxidoreductase [Source:MGI Symbol;Acc:MGI:1931237]	3	85.5289	84.7533	72.6425	85.985	-0.77567	13.3425	NA	796	85.8841	86.3028	87.5522	87.678	148.895	-0.457476	0.0467468	-0.0676615	0.907929	-0.451578	0.0288166	-0.061764	0.813948
15	58941244	59082026	Mtss1	ENSMUSG00000022353	metastasis suppressor 1 [Source:MGI Symbol;Acc:MGI:2384818]	3	41.6169	41.851	35.0545	47.7762	0.234116	12.7217	NA	123	62.7133	63.1862	63.4626	66.2657	1431.05	-0.214494	0.346159	-0.137716	0.692259	0.161608	0.407114	0.238386	0.135996
16	70313949	70569716	Gbe1	ENSMUSG00000022707	glucan (1,4-alpha-), branching enzyme 1 [Source:MGI Symbol;Acc:MGI:1921435]	3	61.0407	59.9549	42.1929	54.4581	-1.08582	12.2652	NA	128	84.7959	84.6343	84.5268	85.7649	5045.23	-0.237642	0.256068	-0.109846	0.759724	-0.324824	0.0482886	-0.197028	0.211786
1	36068400	36106446	Hs6st1	ENSMUSG00000045216	heparan sulfate 6-O-sulfotransferase 1 [Source:MGI Symbol;Acc:MGI:1354958]	2	63.4167	52.9645	54.4304	67.2217	-10.4522	12.7913	NA	22	59.8395	60.1509	60.2718	62.8327	932.676	-0.0571845	0.776002	0.0106032	0.973949	0.091219	0.500636	0.159007	0.136675
1	62703285	62818695	Nrp2	ENSMUSG00000025969	neuropilin 2 [Source:MGI Symbol;Acc:MGI:1100492]	2	53.0778	56.3371	65.5279	63.2206	3.25928	-2.30723	NA	86	71.33	73.2496	73.7926	73.6335	927.79	0.546808	0.000552699	-0.219311	0.417316	1.19502	1.02702e-17	0.428902	0.00165073
1	127204986	127483704	Mgat5	ENSMUSG00000036155	mannoside acetylglucosaminyltransferase 5 [Source:MGI Symbol;Acc:MGI:894701]	2	67.3853	69.269	59.45	74.2157	1.88372	14.7658	NA	174	85.405	86.2264	86.8551	87.4483	108.327	0.205475	0.604197	0.322644	0.496785	-0.438706	0.106699	-0.321537	0.194448
2	30364233	30385521	Fam73b	ENSMUSG00000026858	family with sequence similarity 73, member B [Source:MGI Symbol;Acc:MGI:1922035]	2	67.1706	66.6468	52.473	67.1168	-0.5238	14.6438	NA	15	72.5072	71.7345	69.2553	72.8658	2142.98	-0.217397	0.491331	-0.175336	0.691791	-0.383684	0.0820761	-0.341622	0.0867799
2	31470207	31520672	Ass1	ENSMUSG00000076441	argininosuccinate synthetase 1 [Source:MGI Symbol;Acc:MGI:88090]	2	50.3558	44.7802	43.7204	54.795	-5.57559	11.0746	NA	32	62.7197	61.6786	64.9034	67.0393	28351.5	-0.513313	0.062709	0.762515	0.00670333	-0.729436	0.00124751	0.546391	0.00939836
2	59160850	59355208	Pkp4	ENSMUSG00000026991	plakophilin 4 [Source:MGI Symbol;Acc:MGI:109281]	2	80.5128	92.0492	93.706	81.7207	11.5364	-11.9854	NA	147	84.4577	85.2537	86.1004	86.1508	1253.72	-0.00865855	0.981842	0.0529616	0.909294	0.145178	0.475776	0.206798	0.214841
2	93419111	93463140	Cd82	ENSMUSG00000027215	CD82 antigen [Source:MGI Symbol;Acc:MGI:104651]	2	68.3012	60.1152	67.3057	51.0693	-8.18597	-16.2364	NA	23	68.7506	68.2577	69.1578	67.3821	813.149	-0.260617	0.130322	-0.0727925	0.833306	-0.0812652	0.658199	0.106559	0.487897
2	93452819	93469871	Gm10804	ENSMUSG00000075025	predicted gene 10804 [Source:MGI Symbol;Acc:MGI:3641755]	2	68.3012	60.1152	67.3057	51.0693	-8.18597	-16.2364	NA	13	59.7919	58.7571	60.884	57.9475	1.93974	0.00359203	NA	0.328695	NA	0.347451	NA	0.672555	NA
2	174281237	174295436	Nespas	ENSMUSG00000086537	neuroendocrine secretory protein antisense [Source:MGI Symbol;Acc:MGI:1861674]	2	49.3107	44.4431	43.0142	54.9221	-4.86769	11.9079	NA	17	57.2129	55.0608	57.1252	58.4106	0	NA	NA	NA	NA	NA	NA	NA	NA
3	96555765	96566801	Gm15441	ENSMUSG00000074398	predicted gene 15441 [Source:MGI Symbol;Acc:MGI:3641753]	2	67.0328	65.3445	69.539	53.7733	-1.68826	-15.7656	NA	12	56.9997	56.2623	58.4097	51.327	36.5545	-0.0292657	0.979632	-1.01632	0.0842567	3.39403	6.36674e-19	2.40697	4.63773e-10
4	40804602	40854005	B4galt1	ENSMUSG00000028413	UDP-Gal:betaGlcNAc beta 1,4- galactosyltransferase, polypeptide 1 [Source:MGI Symbol;Acc:MGI:95705]	2	51.9908	55.5456	47.8393	58.8625	3.55486	11.0232	NA	37	67.1632	68.4082	66.6415	69.4016	537.63	0.237611	0.306977	-0.132909	0.719557	0.456968	0.00710532	0.0864476	0.664154
4	86648386	86670060	Plin2	ENSMUSG00000028494	perilipin 2 [Source:MGI Symbol;Acc:MGI:87920]	2	55.6008	63.0836	46.2545	59.2945	7.48284	13.04	NA	14	64.8885	66.8325	61.6051	67.0252	16432	0.210177	0.732489	-0.475762	0.427169	1.19695	0.000222975	0.51101	0.132554
4	106241216	106290026	Gm12724	ENSMUSG00000086249	predicted gene 12724 [Source:MGI Symbol;Acc:MGI:3649755]	2	63.2593	59.5997	53.0213	65.4953	-3.65963	12.474	NA	23	80.2184	80.2274	80.5741	81.8676	0	NA	NA	NA	NA	NA	NA	NA	NA
4	141301240	141329384	Epha2	ENSMUSG00000006445	Eph receptor A2 [Source:MGI Symbol;Acc:MGI:95278]	2	45.5467	52.4551	38.5461	52.9318	6.90837	14.3857	NA	25	64.6387	65.6732	63.1088	66.8146	674.954	0.134219	0.715893	-0.316291	0.380512	0.471223	0.0283744	0.0207128	0.943612
4	148071392	148075420	Gm13201	ENSMUSG00000078494	predicted gene 13201 [Source:MGI Symbol;Acc:MGI:3649941]	2	34.3052	28.4696	27.9126	46.1784	-5.83568	18.2658	NA	5	57.6604	54.8278	55.1633	64.7645	0	NA	NA	NA	NA	NA	NA	NA	NA
5	34915915	34923839	A930005I04Rik	ENSMUSG00000051246	RIKEN cDNA A930005I04 gene [Source:MGI Symbol;Acc:MGI:2684990]	2	78.8057	87.3914	68.0077	79.5095	8.58568	11.5018	NA	7	80.6137	85.6522	77.7553	82.5255	1.19135	-0.156152	NA	-0.183231	NA	0.0533968	NA	0.0263172	NA
5	105824511	105832434	D830014E11Rik	ENSMUSG00000045750	RIKEN cDNA D830014E11 gene [Source:MGI Symbol;Acc:MGI:2444658]	2	49.4772	47.4105	43.0185	57.0563	-2.06672	14.0378	NA	9	70.7132	71.4824	70.1636	74.8267	6.23431	0.158669	0.866615	0.0864256	NA	-0.493084	0.308696	-0.565327	0.238877
5	110784488	110810097	Ulk1	ENSMUSG00000029512	Unc-51 like kinase 1 (C. elegans) [Source:MGI Symbol;Acc:MGI:1270126]	2	67.2078	76.286	57.4501	70.9879	9.07828	13.5379	NA	15	63.779	63.5735	60.5021	64.6582	597.03	-0.118501	0.662996	-0.0441391	0.924359	0.13526	0.494648	0.209622	0.191355
5	114917318	114923277	Gm13822	ENSMUSG00000087477	predicted gene 13822 [Source:MGI Symbol;Acc:MGI:3650351]	2	48.9491	51.8308	38.1521	49.014	2.8817	10.862	NA	8	72.6333	72.7082	70.8434	73.3555	0.448077	0.141149	NA	-0.123619	NA	0.126267	NA	-0.138501	NA
5	120476531	120483932	Sds	ENSMUSG00000029597	serine dehydratase [Source:MGI Symbol;Acc:MGI:98270]	2	58.7134	60.9003	49.9866	61.8801	2.18691	11.8936	NA	7	65.6626	67.189	66.1529	68.6876	4022.67	-0.709563	1.29683e-05	0.212079	0.501482	-0.0346181	0.891855	0.887024	2.63886e-10
5	121857963	122050102	Cux2	ENSMUSG00000042589	cut-like homeobox 2 [Source:MGI Symbol;Acc:MGI:107321]	2	76.5362	82.0036	56.5386	71.6478	5.46741	15.1091	NA	165	80.6206	80.7166	80.0524	80.814	319.483	0.641793	0.28425	-0.103378	0.930871	1.16261	0.00450868	0.417441	0.373628
5	130245731	130255530	Sbds	ENSMUSG00000025337	Shwachman-Bodian-Diamond syndrome homolog (human) [Source:MGI Symbol;Acc:MGI:1913961]	2	54.3256	59.8883	50.1939	61.4282	5.56263	11.2343	NA	12	53.4858	53.9258	51.9241	53.774	489.258	-0.155147	0.569445	0.0896196	0.828802	0.351363	0.0488272	0.596129	5.2647e-05
5	148874332	148995223	Katnal1	ENSMUSG00000041298	katanin p60 subunit A-like 1 [Source:MGI Symbol;Acc:MGI:2387638]	2	55.9614	55.9209	37.5368	49.3571	-0.040524	11.8203	NA	104	77.443	77.7943	78.2935	79.2191	136.696	0.00530207	0.990283	-0.201992	0.612129	-0.105015	0.686674	-0.312309	0.103882
5	148948897	148996566	Gm15406	ENSMUSG00000085237	predicted gene 15406 [Source:MGI Symbol;Acc:MGI:3705112]	2	55.9614	55.9209	37.5368	49.3571	-0.040524	11.8203	NA	44	68.625	69.2832	68.0211	69.7914	2.22227	-0.128851	NA	-0.0329142	NA	0.238498	NA	0.334435	NA
5	148953748	148970122	1810059H22Rik	ENSMUSG00000085455	RIKEN cDNA 1810059H22 gene [Source:MGI Symbol;Acc:MGI:1917070]	2	55.9614	55.9209	37.5368	49.3571	-0.040524	11.8203	NA	16	62.4775	62.3795	60.2388	63.225	39.3371	-0.0905342	0.894404	0.185763	0.817437	-0.423212	0.265131	-0.146915	0.720075
6	34863146	34874946	Tmem140	ENSMUSG00000057137	transmembrane protein 140 [Source:MGI Symbol;Acc:MGI:1915737]	2	81.38	71.6881	68.4013	80.6809	-9.69186	12.2796	NA	12	63.9339	62.0957	62.0851	63.6834	966.95	-0.0868942	0.773717	-0.0730321	0.862405	0.868019	6.57697e-09	0.881881	4.81187e-11
6	34871771	34878060	3110062M04Rik	ENSMUSG00000046806	RIKEN cDNA 3110062M04 gene [Source:MGI Symbol;Acc:MGI:1925662]	2	81.38	71.6881	68.4013	80.6809	-9.69186	12.2796	NA	7	62.3725	58.9567	57.7279	61.2908	82.0958	-0.286876	0.401839	-0.226663	0.659013	-0.240723	0.397888	-0.18051	0.510808
6	87458545	87533259	Arhgap25	ENSMUSG00000030047	Rho GTPase activating protein 25 [Source:MGI Symbol;Acc:MGI:2443687]	2	77.663	75.3091	70.755	83.3417	-2.35392	12.5867	NA	51	78.5595	79.1698	79.0174	80.0412	79.0662	0.737087	0.0259171	0.315926	0.576438	0.236438	0.519184	-0.184723	0.573577
7	31032722	31042481	Fxyd5	ENSMUSG00000009687	FXYD domain-containing ion transport regulator 5 [Source:MGI Symbol;Acc:MGI:1201785]	2	48.1391	47.8387	52.3102	68.0243	-0.300423	15.7141	NA	8	72.7358	72.5574	74.5323	79.5365	34.6798	0.734319	0.0758114	0.494932	0.403712	0.194991	0.669244	-0.0443955	0.923234
7	31042517	31051462	Fxyd7	ENSMUSG00000036578	FXYD domain-containing ion transport regulator 7 [Source:MGI Symbol;Acc:MGI:1889006]	2	48.1391	47.8387	52.3102	68.0243	-0.300423	15.7141	NA	6	63.8415	65.6874	65.6894	71.0947	1.0631	-0.18045	NA	0.252837	NA	-0.0979133	NA	0.335374	NA
7	97412938	97417730	Thrsp	ENSMUSG00000035686	thyroid hormone responsive SPOT14 homolog (Rattus) [Source:MGI Symbol;Acc:MGI:109126]	2	46.1602	43.0681	48.1022	62.5731	-3.0921	14.4709	NA	5	47.484	46.4972	43.2623	52.0428	3442.69	-1.03523	0.0486537	-0.217312	0.833109	-1.31266	0.00132568	-0.494744	0.289533
7	114046785	114117781	Rras2	ENSMUSG00000055723	related RAS viral (r-ras) oncogene homolog 2 [Source:MGI Symbol;Acc:MGI:1914172]	2	79.8716	78.3671	70.8313	83.1933	-1.50454	12.362	NA	49	74.8012	75.1116	75.7412	76.734	638.129	-0.0557023	0.823742	-0.20246	0.375927	0.0318074	0.869897	-0.114951	0.418186
7	139389109	139579652	Inpp5a	ENSMUSG00000025477	inositol polyphosphate-5-phosphatase A [Source:MGI Symbol;Acc:MGI:2686961]	2	79.7048	82.689	69.736	80.9596	2.98425	11.2237	NA	115	84.3588	85.5213	85.2934	85.9807	169.423	0.181899	0.560665	-0.236098	0.520514	0.51859	0.00826299	0.100594	0.665105
8	22628119	22653437	Polb	ENSMUSG00000031536	polymerase (DNA directed), beta [Source:MGI Symbol;Acc:MGI:97740]	2	82.1828	84.3288	74.3496	90.1097	2.14601	15.7601	NA	20	79.629	81.2644	80.639	83.4165	267.967	-0.124776	0.680976	-0.196018	0.573622	-0.0572627	0.821787	-0.128505	0.518421
8	109990437	109999803	Tat	ENSMUSG00000001670	tyrosine aminotransferase [Source:MGI Symbol;Acc:MGI:98487]	2	47.3072	47.1145	41.2024	53.677	-0.192745	12.4746	NA	9	42.6111	36.934	35.6691	40.7731	9496.81	-0.460332	0.409803	0.542033	0.402419	-0.197602	0.68883	0.804763	0.0240145
8	118283733	119324921	Cdh13	ENSMUSG00000031841	cadherin 13 [Source:MGI Symbol;Acc:MGI:99551]	2	74.8651	75.8261	63.54	74.7557	0.96105	11.2157	NA	732	79.0664	80.4884	80.4969	80.871	35.4631	0.664799	0.120491	0.322421	0.632844	0.485524	0.202452	0.143147	0.725422
8	121598703	121652901	Zcchc14	ENSMUSG00000061410	zinc finger, CCHC domain containing 14 [Source:MGI Symbol;Acc:MGI:2159407]	2	50.9838	47.9771	36.5318	54.017	-3.0067	17.4852	NA	43	75.1074	75.8181	73.9065	76.7267	599.33	0.0342429	0.906455	0.107342	0.719829	0.338913	0.0152334	0.412013	0.000587397
8	122982837	122982943	U6	ENSMUSG00000065915	U6 spliceosomal RNA [Source:RFAM;Acc:RF00026]	2	69.9723	71.4002	54.8767	70.189	1.42791	15.3123	NA	2	69.9723	71.4002	54.8767	70.189	NA	NA	NA	NA	NA	NA	NA	NA	NA
8	123242356	123254348	1300018I17Rik	ENSMUSG00000001062	RIKEN cDNA 1300018I17 gene [Source:MGI Symbol;Acc:MGI:1914143]	2	52.2893	58.2746	47.0587	58.9682	5.98532	11.9095	NA	9	68.4626	70.0267	66.6914	70.7307	132.835	-0.0583435	0.887154	-0.0632282	0.913255	0.0245566	0.935149	0.0196718	0.944665
9	22225714	22243197	Zfp809	ENSMUSG00000057982	zinc finger protein 809 [Source:MGI Symbol;Acc:MGI:2143362]	2	73.6782	73.9616	59.9827	75.2565	0.28334	15.2738	NA	15	75.4733	75.9013	70.1912	74.2617	193.259	0.11131	0.725237	0.12517	0.774859	-0.224876	0.295501	-0.211016	0.260598
9	102716672	102733418	Amotl2	ENSMUSG00000032531	angiomotin-like 2 [Source:MGI Symbol;Acc:MGI:1929286]	2	49.127	55.1811	38.872	50.6145	6.05416	11.7425	NA	14	38.3944	39.427	34.7579	37.42	1534.59	-0.0401443	0.852884	-0.227769	0.148093	0.887176	1.61934e-20	0.699552	1.11477e-15
9	118606690	118901003	Itga9	ENSMUSG00000039115	integrin alpha 9 [Source:MGI Symbol;Acc:MGI:104756]	2	59.9298	58.7681	50.8226	65.3442	-1.16172	14.5216	NA	209	78.1966	79.5238	79.3584	80.0147	902.97	0.353065	0.0566091	0.280424	0.272741	0.302871	0.0714734	0.23023	0.132554
9	122117283	122169702	Snrk	ENSMUSG00000038145	SNF related kinase [Source:MGI Symbol;Acc:MGI:108104]	2	56.8302	56.4442	45.7133	61.012	-0.386015	15.2986	NA	30	65.6785	66.5513	63.9327	68.1525	2781.72	-0.183195	0.37981	-0.156764	0.581334	0.423453	0.00348694	0.449884	0.000431256
10	60302748	60696490	Cdh23	ENSMUSG00000012819	cadherin 23 (otocadherin) [Source:MGI Symbol;Acc:MGI:1890219]	2	61.7215	61.6857	66.2951	66.4558	-0.035775	0.160645	NA	248	75.5654	76.2836	77.0306	77.1309	0.106393	0.000473182	NA	0.0779256	NA	0.0102788	NA	0.0877312	NA
10	70097121	70193200	Ccdc6	ENSMUSG00000048701	coiled-coil domain containing 6 [Source:MGI Symbol;Acc:MGI:1923801]	2	68.463	82.4387	62.7585	77.8301	13.9757	15.0716	NA	94	82.6001	83.5648	83.7022	84.6842	238.991	0.22008	0.367369	0.237391	0.450843	0.130024	0.55711	0.147334	0.425065
10	80948624	81014945	Gng7	ENSMUSG00000048240	guanine nucleotide binding protein (G protein), gamma 7 [Source:MGI Symbol;Acc:MGI:95787]	2	65.4424	60.4063	52.7562	63.5665	-5.03614	10.8103	NA	47	61.9825	63.1927	62.991	64.6601	6.06767	0.7137	0.257181	0.0154285	NA	0.271891	0.613017	-0.426381	0.398578
11	3937541	3976778	4930556J24Rik	ENSMUSG00000034493	RIKEN cDNA 4930556J24 gene [Source:MGI Symbol;Acc:MGI:1922592]	2	54.2386	59.7466	51.6306	64.6515	5.50797	13.021	NA	22	69.3075	72.3873	70.4289	72.6018	0.160475	0.116471	NA	-0.010345	NA	0.0119661	NA	-0.11485	NA
11	97136171	97151495	Tbkbp1	ENSMUSG00000038517	TBK1 binding protein 1 [Source:MGI Symbol;Acc:MGI:1920424]	2	59.7893	65.4365	46.5252	71.7544	5.6472	25.2292	NA	13	56.7597	58.5324	55.2962	60.3727	43.4779	0.491419	0.283112	0.45647	0.426452	0.437364	0.244777	0.402416	0.224018
11	104231390	104332090	Mapt	ENSMUSG00000018411	microtubule-associated protein tau [Source:MGI Symbol;Acc:MGI:97180]	2	78.1406	78.8992	62.7214	77.9245	0.7586	15.2031	NA	68	71.1701	72.0857	72.6262	73.7829	51.715	0.116182	0.841395	-0.0925765	0.909294	0.31193	0.362943	0.103171	0.781777
11	113726850	113751881	Cdc42ep4	ENSMUSG00000041598	CDC42 effector protein (Rho GTPase binding) 4 [Source:MGI Symbol;Acc:MGI:1929760]	2	48.3317	59.401	39.6818	55.2056	11.0693	15.5238	NA	16	58.8454	61.2999	56.1496	59.4948	607.121	-0.135617	0.697478	-0.159737	0.711899	0.38702	0.0658938	0.362901	0.0549744
11	116220559	116238077	Evpl	ENSMUSG00000034282	envoplakin [Source:MGI Symbol;Acc:MGI:107507]	2	38.4879	34.777	52.8166	39.804	-3.71087	-13.0125	NA	15	70.0978	70.0991	75.4292	72.8328	25.852	1.03935	0.0106023	0.94679	0.0574118	0.0621586	0.913559	-0.0304045	0.951562
11	117199661	117362325	2009-09-01	ENSMUSG00000059248	septin 9 [Source:MGI Symbol;Acc:MGI:1858222]	2	51.6607	51.7573	49.8146	51.0859	0.09655	1.27131	NA	109	70.4287	71.2187	69.9078	71.9032	718.979	-0.140864	0.635211	-0.0771499	0.879196	-1.11399	2.82556e-11	-1.05027	3.15579e-12
11	120007313	120047167	Aatk	ENSMUSG00000025375	apoptosis-associated tyrosine kinase [Source:MGI Symbol;Acc:MGI:1197518]	2	69.4516	66.094	61.3341	74.5133	-3.35753	13.1792	NA	24	75.5676	75.6288	76.8743	79.5454	99.9731	0.301556	0.347923	0.150268	0.768015	0.542511	0.018624	0.391223	0.0638748
11	120831029	120834244	Gm11773	ENSMUSG00000087638	predicted gene 11773 [Source:MGI Symbol;Acc:MGI:3651310]	2	53.6472	53.4333	46.3976	58.505	-0.213896	12.1074	NA	4	65.6016	65.6346	61.549	69.6095	19.2178	-0.543152	0.41574	-0.0595967	0.961941	-1.46161	0.000363641	-0.978058	0.0229816
12	70227841	70234165	F730035M05Rik	ENSMUSG00000085298	RIKEN cDNA F730035M05 gene [Source:MGI Symbol;Acc:MGI:3041236]	2	46.8905	52.4821	46.4804	57.7682	5.59163	11.2879	NA	6	30.4237	34.2558	30.0903	35.7014	0.0973757	0.0862059	NA	-0.00749063	NA	0.0102951	NA	-0.0834015	NA
12	76120419	76177259	Esr2	ENSMUSG00000021055	estrogen receptor 2 (beta) [Source:MGI Symbol;Acc:MGI:109392]	2	40.2392	43.5013	33.3446	45.5744	3.26207	12.2298	NA	45	77.3323	77.8568	78.7211	79.6548	0.190226	0.000507585	NA	-0.131136	NA	0.132702	NA	0.0010591	NA
12	85272398	85288438	Acyp1	ENSMUSG00000008822	acylphosphatase 1, erythrocyte (common) type [Source:MGI Symbol;Acc:MGI:1913454]	2	33.317	38.7217	28.2584	38.7575	5.40473	10.4992	NA	15	66.5139	67.074	67.4496	69.2649	131.13	-0.020457	0.974739	-0.202321	0.721446	-0.152997	0.648358	-0.334861	0.199138
12	90724554	90738438	Dio2	ENSMUSG00000007682	deiodinase, iodothyronine, type II [Source:MGI Symbol;Acc:MGI:1338833]	2	63.4659	63.3956	59.3094	70.6882	-0.070294	11.3789	NA	12	71.96	74.2353	72.1485	74.5231	0.0951132	0.000472747	NA	-0.0933958	NA	0.0961921	NA	0.00232348	NA
12	109611500	109611595	Mir341	ENSMUSG00000070101	microRNA 341 [Source:MGI Symbol;Acc:MGI:3619357]	2	70.9021	74.5416	61.2206	74.4143	3.63959	13.1936	NA	3	67.2835	71.6937	60.4495	70.1252	NA	NA	NA	NA	NA	NA	NA	NA	NA
12	117516479	117756978	Rapgef5	ENSMUSG00000041992	Rap guanine nucleotide exchange factor (GEF) 5 [Source:MGI Symbol;Acc:MGI:2444365]	2	58.8039	55.2892	75.5738	57.9344	-3.51473	-17.6394	NA	123	80.8342	80.944	82.3607	82.2269	426.413	0.0161671	0.962844	-0.190618	0.468159	0.41112	0.00385915	0.204336	0.151535
13	9276528	9668928	Dip2c	ENSMUSG00000048264	DIP2 disco-interacting protein 2 homolog C (Drosophila) [Source:MGI Symbol;Acc:MGI:1920179]	2	37.1481	31.7637	37.5254	52.9627	-5.38438	15.4373	NA	162	86.0809	86.4374	87.4513	88.1019	536.681	-0.0242024	0.937379	0.193822	0.43629	-0.282863	0.0499046	-0.0648386	0.688661
13	9834469	9834525	mmu-mir-2134-4	ENSMUSG00000088609	mmu-mir-2134-4 [Source:miRBase;Acc:MI0010743]	2	49.7285	42.22	64.1433	52.2445	-7.50854	-11.8989	NA	3	57.645	49.1578	66.9942	57.9248	NA	NA	NA	NA	NA	NA	NA	NA	NA
13	20090507	20608353	Elmo1	ENSMUSG00000041112	engulfment and cell motility 1, ced-12 homolog (C. elegans) [Source:MGI Symbol;Acc:MGI:2153044]	2	76.4058	72.0548	63.2596	74.2272	-4.35097	10.9676	NA	284	84.0037	85.007	85.8807	86.1111	69.0573	-0.026659	0.970408	0.671858	0.114077	-0.729207	0.0133323	-0.03069	0.93792
13	113171608	113225908	Gzmk	ENSMUSG00000042385	granzyme K [Source:MGI Symbol;Acc:MGI:1298232]	2	48.1038	52.1188	51.1753	52.6568	4.01502	1.48146	NA	40	76.0352	77.7229	78.2264	78.825	1.76138	0.971939	NA	0.0575832	NA	0.112387	NA	-0.801969	NA
14	31552905	31641286	Hacl1	ENSMUSG00000021884	2-hydroxyacyl-CoA lyase 1 [Source:MGI Symbol;Acc:MGI:1929657]	2	61.123	61.0915	51.5692	62.3695	-0.031479	10.8003	NA	66	77.0353	77.1	77.1603	78.2594	26913.5	-0.066091	0.85542	0.0386	0.941891	0.0721463	0.772826	0.176837	0.353493
14	73362231	73385271	Itm2b	ENSMUSG00000022108	integral membrane protein 2B [Source:MGI Symbol;Acc:MGI:1309517]	2	61.1067	59.4471	54.4269	68.9882	-1.65954	14.5613	NA	23	57.1723	58.3738	56.1665	59.099	11857.2	-0.123693	0.630173	-0.00846437	0.98828	0.0981613	0.629098	0.21339	0.166458
14	101442360	101609191	Tbc1d4	ENSMUSG00000033083	TBC1 domain family, member 4 [Source:MGI Symbol;Acc:MGI:2429660]	2	47.3636	51.9765	34.4461	47.6942	4.61289	13.2481	NA	122	81.2957	82.0301	84.3628	84.4192	219.886	0.486821	0.0302415	0.118179	0.805285	0.0178891	0.953323	-0.350752	0.0619127
14	116925297	117979529	Gpc6	ENSMUSG00000058571	glypican 6 [Source:MGI Symbol;Acc:MGI:1346322]	2	71.55	71.6615	62.5011	74.171	0.11147	11.6699	NA	637	84.4387	85.5514	85.928	86.0106	90.3897	0.351691	0.402596	0.398865	0.46537	-0.421762	0.205021	-0.374587	0.205163
15	25622525	25813673	Myo10	ENSMUSG00000022272	myosin X [Source:MGI Symbol;Acc:MGI:107716]	2	73.58	74.0092	66.8337	84.9799	0.42923	18.1462	NA	178	78.3323	79.2022	79.7031	80.6514	872.197	0.091571	0.758558	0.127434	0.719557	0.612841	8.96188e-05	0.648705	2.8289e-06
15	35371546	35931228	Vps13b	ENSMUSG00000037646	vacuolar protein sorting 13B (yeast) [Source:MGI Symbol;Acc:MGI:1916380]	2	57.1183	51.1579	45.5815	58.717	-5.96036	13.1355	NA	223	88.9929	89.5049	90.5385	90.8087	2268.78	0.00317654	0.990283	0.235483	0.188754	-0.144479	0.283819	0.0878269	0.490119
15	75993769	75999152	Mapk15	ENSMUSG00000063704	mitogen-activated protein kinase 15 [Source:MGI Symbol;Acc:MGI:2652894]	2	56.6174	41.4866	45.0885	63.0551	-15.1308	17.9666	NA	7	51.8233	47.9218	47.4499	55.5087	89.3095	-0.371311	0.304354	0.144737	0.833066	-0.834538	0.00165197	-0.318489	0.256318
15	97247107	97385689	Fam113b	ENSMUSG00000044250	family with sequence similarity 113, member B [Source:MGI Symbol;Acc:MGI:2446270]	2	55.2587	56.8799	62.1348	73.0625	1.62122	10.9276	NA	133	82.8001	83.2766	83.7768	84.3939	10.7607	0.19784	0.82706	-0.01129	0.994977	-0.0360637	0.955463	-0.245193	0.657116
16	18060357	18090203	Prodh	ENSMUSG00000003526	proline dehydrogenase [Source:MGI Symbol;Acc:MGI:97770]	2	47.0819	45.4589	32.0118	47.6737	-1.62304	15.6619	NA	18	62.4378	63.435	58.0142	63.2847	7049.47	-0.445483	0.123732	0.266171	0.549989	-0.452658	0.0648867	0.258996	0.283724
16	93369720	93369816	Mir802	ENSMUSG00000076457	microRNA 802 [Source:MGI Symbol;Acc:MGI:3691608]	2	32.6827	23.0438	23.2447	36.7956	-9.63894	13.5509	NA	3	46.0745	34.7193	37.1546	48.2969	NA	NA	NA	NA	NA	NA	NA	NA	NA
16	93711907	93810585	Dopey2	ENSMUSG00000022946	dopey family member 2 [Source:MGI Symbol;Acc:MGI:1917278]	2	59.039	65.9581	63.3609	73.6623	6.91907	10.3014	NA	77	77.4711	78.522	77.8489	79.047	335.522	-0.013885	0.976598	0.540317	0.0333198	-0.27058	0.213734	0.283623	0.126718
17	10403012	10840311	Pacrg	ENSMUSG00000037196	PARK2 co-regulated [Source:MGI Symbol;Acc:MGI:1916560]	2	79.7571	78.7384	65.6836	77.087	-1.01866	11.4034	NA	245	82.5439	83.196	84.3918	84.6778	0.0671674	-0.077311	NA	-0.00675793	NA	-0.0681132	NA	0.00243982	NA
17	27988028	28008432	Gm15598	ENSMUSG00000086149	predicted gene 15598 [Source:MGI Symbol;Acc:MGI:3783045]	2	23.5917	35.0577	27.3012	40.2568	11.466	12.9556	NA	16	73.4749	74.8655	73.1896	76.5388	0.0802375	0.0837353	NA	-0.00724561	NA	0.0101801	NA	-0.0808008	NA
17	71673261	71729669	Fam179a	ENSMUSG00000045761	family with sequence similarity 179, member A [Source:MGI Symbol;Acc:MGI:2443498]	2	62.6203	67.7915	49.7196	65.6095	5.1712	15.8899	NA	42	80.9184	81.4206	82.9789	82.9078	0.427747	0.18013	NA	-0.0249079	NA	-0.0224783	NA	-0.227516	NA
17	88597684	88662586	Ston1	ENSMUSG00000033855	stonin 1 [Source:MGI Symbol;Acc:MGI:1924307]	2	67.8371	67.8728	58.0893	68.2867	0.035665	10.1974	NA	47	73.4051	74.7892	74.4233	75.7445	36.4251	0.177933	0.80802	0.588157	0.345719	0.17028	0.735811	0.580503	0.115854
18	25477632	25753983	Celf4	ENSMUSG00000024268	CUGBP, Elav-like family member 4 [Source:MGI Symbol;Acc:MGI:1932407]	2	52.4035	60.6749	65.1303	53.4269	8.27136	-11.7034	NA	172	64.9872	66.9818	67.6578	67.5242	5.7744	-0.370873	0.632295	0.730794	NA	-0.562565	0.223508	0.539101	0.261431
18	36930285	37187657	Pcdhac1	ENSMUSG00000007440	protocadherin alpha subfamily C, 1 [Source:MGI Symbol;Acc:MGI:1891442]	2	57.6835	61.1881	65.5567	65.8669	3.50458	0.31018	NA	160	58.5988	59.4769	61.257	60.7089	1.05692	0.158829	NA	0.238698	NA	-0.0593555	NA	0.0205136	NA
18	60593973	60660142	Synpo	ENSMUSG00000043079	synaptopodin [Source:MGI Symbol;Acc:MGI:1099446]	2	35.7021	37.7531	34.5663	46.469	2.05097	11.9028	NA	48	70.6721	71.685	71.0165	72.593	87.5891	0.679221	0.0729663	-0.0745023	0.930871	1.28119	8.97584e-06	0.527468	0.0707245
19	5406740	5422847	4930481A15Rik	ENSMUSG00000086938	RIKEN cDNA 4930481A15 gene [Source:MGI Symbol;Acc:MGI:1922181]	2	75.512	79.697	64.3462	79.2528	4.18503	14.9066	NA	12	80.3095	79.2489	77.7335	81.2599	8.26554	-0.248902	0.776002	0.0339779	0.978183	-0.770367	0.0886654	-0.487487	0.324123
19	5824708	5845478	Neat1	ENSMUSG00000092274	nuclear paraspeckle assembly transcript 1 (non-protein coding) [Source:MGI Symbol;Acc:MGI:1914211]	2	51.0043	55.8002	55.2796	67.126	4.79583	11.8464	NA	17	30.7354	31.4282	32.2508	36.1522	4666.05	0.246489	0.753057	0.490313	0.521349	0.473827	0.316493	0.717651	0.0842843
19	24999529	25202432	Dock8	ENSMUSG00000052085	dedicator of cytokinesis 8 [Source:MGI Symbol;Acc:MGI:1921396]	2	56.635	60.9002	62.2515	72.6591	4.26519	10.4076	NA	146	84.23	85.1213	86.1572	86.3284	161.026	0.0153726	0.977841	0.386251	0.301868	-0.392625	0.10673	-0.0217474	0.943749
19	41083981	41206774	Tll2	ENSMUSG00000025013	tolloid-like 2 [Source:MGI Symbol;Acc:MGI:1346044]	2	56.7661	59.8516	47.726	60.4413	3.08548	12.7154	NA	89	73.9125	75.3236	74.6138	75.5165	0	NA	NA	NA	NA	NA	NA	NA	NA
19	46689906	46703382	2010012O05Rik	ENSMUSG00000062376	RIKEN cDNA 2010012O05 gene [Source:MGI Symbol;Acc:MGI:1913689]	2	57.7771	68.981	55.4975	72.0898	11.2038	16.5923	NA	15	66.8595	69.7183	66.2544	70.1887	62.2568	-0.122656	0.831821	-0.0571464	0.946133	-0.125362	0.757999	-0.0598519	0.885106
19	46707443	46741095	As3mt	ENSMUSG00000003559	arsenic (+3 oxidation state) methyltransferase [Source:MGI Symbol;Acc:MGI:1929882]	2	57.5507	52.3763	43.9414	60.3658	-5.17438	16.4243	NA	30	80.625	80.3841	79.8217	81.9563	1144.68	-0.0575765	0.892257	-0.390474	0.227843	0.0569036	0.851028	-0.275994	0.180956
19	57032733	57314919	Ablim1	ENSMUSG00000025085	actin-binding LIM protein 1 [Source:MGI Symbol;Acc:MGI:1194500]	2	37.9921	35.7258	27.9077	40.3704	-2.26632	12.4627	NA	205	79.594	80.271	80.4304	80.7476	519.281	-0.165612	0.424098	0.0206628	0.960131	-0.0398097	0.850194	0.146465	0.328406
X	12036740	12160355	Bcor	ENSMUSG00000040363	BCL6 interacting corepressor [Source:MGI Symbol;Acc:MGI:1918708]	2	36.5565	35.5797	39.2405	41.4114	-0.976866	2.17094	NA	97	53.4063	55.0219	55.3978	54.8153	180.922	0.368419	0.18906	0.0731237	0.904809	0.154525	0.580126	-0.140771	0.564686
X	140539528	140600659	Tsc22d3	ENSMUSG00000031431	TSC22 domain family, member 3 [Source:MGI Symbol;Acc:MGI:1196284]	2	53.4531	48.5517	30.5836	43.7414	-4.90138	13.1578	NA	25	63.1174	63.99	60.7414	62.9409	3647.58	-0.520588	0.266572	0.149375	0.866183	-0.260965	0.538225	0.408998	0.251819
X	150983141	151017322	Gnl3l	ENSMUSG00000025266	guanine nucleotide binding protein-like 3 (nucleolar)-like [Source:MGI Symbol;Acc:MGI:2448557]	2	31.017	36.2125	37.7383	23.7355	5.19556	-14.0028	NA	19	73.8039	76.186	77.5035	74.2433	605.568	0.0106793	0.972855	-0.0535109	0.8776	-0.0555873	0.747747	-0.119777	0.369849
X	169685199	170005736	Mid1	ENSMUSG00000035299	midline 1 [Source:MGI Symbol;Acc:MGI:1100537]	2	57.076	64.4833	46.2651	61.7717	7.40726	15.5065	NA	121	72.0435	73.1676	72.974	73.6015	39.4289	-0.249662	0.77569	0.271202	0.786587	-0.325131	0.542076	0.195733	0.734747
X	169979047	169985232	Gm15726	ENSMUSG00000087263	predicted gene 15726 [Source:MGI Symbol;Acc:MGI:3783169]	2	57.076	64.4833	46.2651	61.7717	7.40726	15.5065	NA	9	65.7136	70.8577	61.061	66.3938	0.454378	0.094293	NA	0.124888	NA	0.0239351	NA	0.0545305	NA
1	34011825	34308650	Dst	ENSMUSG00000026131	dystonin [Source:MGI Symbol;Acc:MGI:104627]	1	74.0697	82.9778	53.1261	68.7023	8.90811	15.5762	NA	297	85.0617	85.4015	86.4146	86.8525	1250.28	0.165836	0.753096	0.0770034	0.926209	0.322205	0.33766	0.233372	0.463922
1	37026596	37076996	Vwa3b	ENSMUSG00000050122	von Willebrand factor A domain containing 3B [Source:MGI Symbol;Acc:MGI:1918103]	1	68.4129	73.8087	61.8782	73.1138	5.39582	11.2356	NA	35	80.3937	82.4447	81.2019	82.547	9.18137	-0.334466	0.680921	0.582222	0.450111	0.963843	0.0279663	1.88053	2.8509e-06
1	39900913	40026310	Map4k4	ENSMUSG00000026074	mitogen-activated protein kinase kinase kinase kinase 4 [Source:MGI Symbol;Acc:MGI:1349394]	1	81.4626	79.0462	84.7115	73.8722	-2.41645	-10.8393	NA	99	81.2038	81.7265	82.6493	83.3295	286.174	0.192201	0.764025	0.112959	0.905255	0.444667	0.250421	0.365426	0.316486
1	71585523	71653171	Fn1	ENSMUSG00000026193	fibronectin 1 [Source:MGI Symbol;Acc:MGI:95566]	1	70.4853	73.6463	67.7039	78.8234	3.16093	11.1195	NA	69	75.2179	76.2089	76.105	78.7488	19298.9	0.233187	0.291609	0.0020434	0.997254	0.031239	0.899453	-0.199905	0.224842
1	73910231	74124447	Tns1	ENSMUSG00000055322	tensin 1 [Source:MGI Symbol;Acc:MGI:104552]	1	33.0802	38.6979	32.6128	43.4131	5.61778	10.8003	NA	113	73.3128	74.131	74.1529	74.7172	818.06	0.112368	0.676627	0.190462	0.509271	0.623928	2.50895e-05	0.702022	7.00076e-08
1	88055388	88219004	Ugt1a10	ENSMUSG00000090165	UDP glycosyltransferase 1 family, polypeptide A10 [Source:MGI Symbol;Acc:MGI:3580642]	1	73.5128	71.3604	66.8005	79.3662	-2.15238	12.5657	NA	68	71.0663	72.2908	71.4565	73.9087	22408.5	-0.0913246	0.719947	-0.0922899	0.787978	0.402235	0.00560304	0.401269	0.00181111
1	88055393	88218584	Gm20528	ENSMUSG00000092220	predicted gene 20528 [Source:MGI Symbol;Acc:MGI:5141993]	1	73.5128	71.3604	66.8005	79.3662	-2.15238	12.5657	NA	68	71.0663	72.2908	71.4565	73.9087	75.6113	1.19732	0.00171516	-0.657362	0.22218	1.78376	4.65213e-08	-0.0709258	0.884763
1	88070800	88218997	Ugt1a9	ENSMUSG00000090175	UDP glucuronosyltransferase 1 family, polypeptide A9 [Source:MGI Symbol;Acc:MGI:3576092]	1	73.5128	71.3604	66.8005	79.3662	-2.15238	12.5657	NA	64	70.1619	71.4547	70.4099	72.9568	23354.5	-0.146178	0.520122	-0.0973496	0.777137	0.382424	0.00999345	0.431253	0.000848113
1	88087813	88219004	Ugt1a8	ENSMUSG00000089675	UDP glucuronosyltransferase 1 family, polypeptide A8 [Source:MGI Symbol;Acc:MGI:3576090]	1	73.5128	71.3604	66.8005	79.3662	-2.15238	12.5657	NA	59	69.7388	71.2117	69.6791	72.6481	22390.8	-0.0909354	0.720833	-0.0911404	0.790393	0.401195	0.00574985	0.40099	0.00182817
1	88095062	88220002	Ugt1a7c	ENSMUSG00000090124	UDP glucuronosyltransferase 1 family, polypeptide A7C [Source:MGI Symbol;Acc:MGI:3032636]	1	73.5128	71.3604	66.8005	79.3662	-2.15238	12.5657	NA	55	68.509	70.0327	68.2408	71.4359	22429.8	-0.0908895	0.720833	-0.0913385	0.789479	0.400531	0.0058104	0.400083	0.00186427
1	88103252	88220002	Ugt1a6a	ENSMUSG00000054545	UDP glucuronosyltransferase 1 family, polypeptide A6A [Source:MGI Symbol;Acc:MGI:2137698]	1	73.5128	71.3604	66.8005	79.3662	-2.15238	12.5657	NA	51	68.0899	69.8343	68.1746	71.2461	23833.9	-0.0983092	0.694276	-0.080395	0.815413	0.356263	0.014739	0.374178	0.00349039
1	88103252	88219003	Ugt1a6b	ENSMUSG00000090145	UDP glucuronosyltransferase 1 family, polypeptide A6B [Source:MGI Symbol;Acc:MGI:3580629]	1	73.5128	71.3604	66.8005	79.3662	-2.15238	12.5657	NA	51	68.0899	69.8343	68.1746	71.2461	23388.6	-0.0928791	0.713611	-0.081033	0.81479	0.367338	0.011981	0.379184	0.00321842
1	88166012	88218997	Ugt1a5	ENSMUSG00000089943	UDP glucuronosyltransferase 1 family, polypeptide A5 [Source:MGI Symbol;Acc:MGI:3032634]	1	73.5128	71.3604	66.8005	79.3662	-2.15238	12.5657	NA	28	65.4689	67.2783	64.7439	67.9605	23845.3	-0.0821029	0.747402	-0.0388157	0.924896	0.333534	0.0216105	0.376822	0.00278748
1	150449412	150466165	Prg4	ENSMUSG00000006014	proteoglycan 4 (megakaryocyte stimulating factor, articular superficial zone protein) [Source:MGI Symbol;Acc:MGI:1891344]	1	70.4759	74.673	61.5225	71.7121	4.19705	10.1896	NA	12	78.415	78.7829	76.0842	80.2256	176.803	0.266617	0.319264	0.244699	0.53645	-0.517203	0.012471	-0.539122	0.00235017
1	152955101	153119260	Nmnat2	ENSMUSG00000042751	nicotinamide nucleotide adenylyltransferase 2 [Source:MGI Symbol;Acc:MGI:2444155]	1	76.5015	77.8237	60.8816	71.0638	1.32214	10.1822	NA	115	72.8078	74.038	75.2528	76.357	11.3909	0.300395	0.710939	0.189011	0.862405	1.09687	0.00995256	0.98549	0.0177935
1	153122756	153186447	Lamc2	ENSMUSG00000026479	laminin, gamma 2 [Source:MGI Symbol;Acc:MGI:99913]	1	56.9679	65.0879	44.7828	57.0027	8.11996	12.2199	NA	50	78.3762	78.8851	78.5224	79.3474	8.76349	-0.623515	0.335201	-0.0244062	0.98727	-0.242814	0.665277	0.356295	0.489933
1	153653025	153697667	Rgs8	ENSMUSG00000042671	regulator of G-protein signaling 8 [Source:MGI Symbol;Acc:MGI:108408]	1	50.7507	58.419	51.0072	62.2212	7.66825	11.2141	NA	33	69.7657	71.6668	72.269	72.6471	0.201013	0.000499622	NA	0.111024	NA	0.0124386	NA	0.122962	NA
1	162953802	162984528	Fmo3	ENSMUSG00000026691	flavin containing monooxygenase 3 [Source:MGI Symbol;Acc:MGI:1100496]	1	55.8865	55.024	64.2571	52.5872	-0.862533	-11.6699	NA	16	70.9474	72.7648	75.0361	73.406	10713.9	-0.460394	0.526055	-0.111621	0.926999	0.888828	0.0458741	1.2376	0.00300873
1	171173262	171196268	Pcp4l1	ENSMUSG00000038370	Purkinje cell protein 4-like 1 [Source:MGI Symbol;Acc:MGI:1913675]	1	73.5873	72.4394	81.2565	71.0152	-1.14795	-10.2413	NA	16	76.7972	78.7168	80.4994	78.4608	233.402	0.393745	0.301159	-0.279649	0.506638	3.36767	2.28906e-53	2.69428	3.53422e-41
1	180432387	180483504	6330403A02Rik	ENSMUSG00000053963	RIKEN cDNA 6330403A02 gene [Source:MGI Symbol;Acc:MGI:2138735]	1	59.0818	62.0881	51.4138	61.4197	3.00628	10.0059	NA	37	68.794	69.8052	70.3162	71.3814	5.85068	0.14459	0.880095	0.583512	NA	-0.176094	0.762371	0.262827	0.631056
1	182763860	182896598	Susd4	ENSMUSG00000038576	sushi domain containing 4 [Source:MGI Symbol;Acc:MGI:2138351]	1	58.1058	65.0252	47.4541	64.6708	6.91937	17.2166	NA	105	83.5591	84.137	84.4286	85.4749	4.63856	-0.877051	0.127518	0.427565	NA	-0.0681187	0.914322	1.2365	0.00282315
1	192098656	192138010	Rcor3	ENSMUSG00000037395	REST corepressor 3 [Source:MGI Symbol;Acc:MGI:2441920]	1	67.118	73.4187	65.6765	76.8709	6.30063	11.1943	NA	28	76.507	77.3593	78.0542	79.726	106.788	0.0340029	0.945749	0.0313842	0.961166	-0.0381238	0.909448	-0.0407425	0.891637
1	192833169	192834719	A730013G03Rik	ENSMUSG00000047384	RIKEN cDNA A730013G03 gene [Source:MGI Symbol;Acc:MGI:2445118]	1	47.5986	54.7333	62.0631	51.45	7.13473	-10.6131	NA	3	42.0708	50.2256	50.0696	44.692	0	NA	NA	NA	NA	NA	NA	NA	NA
2	5293457	5714515	Camk1d	ENSMUSG00000039145	calcium/calmodulin-dependent protein kinase ID [Source:MGI Symbol;Acc:MGI:2442190]	1	89.1467	82.5717	78.8419	89.6338	-6.57494	10.7919	NA	246	82.8721	83.8074	84.1795	84.6658	1013.52	0.0822849	0.687026	0.579366	6.8211e-05	-1.801	7.70519e-57	-1.30392	1.85411e-40
2	6472000	6478619	Gm13391	ENSMUSG00000086109	predicted gene 13391 [Source:MGI Symbol;Acc:MGI:3651526]	1	65.4971	66.7268	60.7846	72.7982	1.22978	12.0136	NA	8	81.8681	81.3119	80.8117	82.6766	0.201013	0.000499622	NA	0.111024	NA	0.0124386	NA	0.122962	NA
2	11172113	11301226	Prkcq	ENSMUSG00000026778	protein kinase C, theta [Source:MGI Symbol;Acc:MGI:97601]	1	72.1771	78.3665	68.1217	79.3989	6.18946	11.2773	NA	85	77.7957	78.965	79.1714	80.1908	45.4139	0.150496	0.801799	0.120567	0.887786	0.221468	0.57751	0.191539	0.595114
2	22227503	22618252	Myo3a	ENSMUSG00000025716	myosin IIIA [Source:MGI Symbol;Acc:MGI:2183924]	1	66.849	71.1466	43.9121	56.9915	4.29762	13.0794	NA	92	71.0864	72.4506	71.6412	72.1765	0	NA	NA	NA	NA	NA	NA	NA	NA
2	27262104	27427033	Vav2	ENSMUSG00000009621	vav 2 oncogene [Source:MGI Symbol;Acc:MGI:102718]	1	63.0362	55.3776	57.1548	68.1684	-7.65856	11.0136	NA	98	80.3849	80.8428	80.4706	81.0032	990.482	0.0935204	0.630556	0.0530945	0.864913	0.161364	0.230489	0.120938	0.325704
2	29619720	29740978	Rapgef1	ENSMUSG00000039844	Rap guanine nucleotide exchange factor (GEF) 1 [Source:MGI Symbol;Acc:MGI:104580]	1	50.8254	49.6377	33.6538	45.9456	-1.18773	12.2918	NA	69	77.3315	78.6611	76.8244	77.8906	566.406	0.179383	0.591533	0.0270231	0.964906	0.184478	0.467529	0.0321178	0.910446
2	32876114	32925254	Fam129b	ENSMUSG00000026796	family with sequence similarity 129, member B [Source:MGI Symbol;Acc:MGI:2442910]	1	63.2315	65.0778	70.4663	59.0944	1.84639	-11.3719	NA	35	75.8261	78.525	78.7757	77.6655	290.619	-0.116361	0.807623	-0.00913464	0.99348	-0.395482	0.15213	-0.288256	0.269377
2	32986366	33131654	Garnl3	ENSMUSG00000038860	GTPase activating RANGAP domain-like 3 [Source:MGI Symbol;Acc:MGI:2139309]	1	69.756	82.4204	60.2443	78.8033	12.6645	18.559	NA	82	77.3373	78.9113	79.9308	80.0971	5.78146	-0.149638	0.874658	0.000529594	NA	0.262621	0.635289	0.412789	0.417575
2	33978246	33980324	Gm13404	ENSMUSG00000086904	predicted gene 13404 [Source:MGI Symbol;Acc:MGI:3649379]	1	74.0627	75.1882	71.051	82.6981	1.12546	11.6471	NA	3	77.0675	79.1296	77.5834	82.3791	0.0671674	-0.077311	NA	-0.00675793	NA	-0.0681132	NA	0.00243982	NA
2	50066429	50193569	Lypd6	ENSMUSG00000050447	LY6/PLAUR domain containing 6 [Source:MGI Symbol;Acc:MGI:2443848]	1	58.6564	57.5929	56.3781	67.5662	-1.0635	11.1881	NA	80	80.0737	81.8901	81.2037	81.9114	1.81571	0.159233	NA	0.293436	NA	0.503766	NA	0.63797	NA
2	52397951	52424901	Arl5a	ENSMUSG00000036093	ADP-ribosylation factor-like 5A [Source:MGI Symbol;Acc:MGI:1922673]	1	25.8662	22.0706	19.529	29.7215	-3.79567	10.1925	NA	17	67.372	66.1639	67.0734	68.7715	3947.75	0.158128	0.495909	-0.0116331	0.979481	-0.132764	0.479123	-0.302525	0.0323859
2	52428320	52676831	Cacnb4	ENSMUSG00000017412	calcium channel, voltage-dependent, beta 4 subunit [Source:MGI Symbol;Acc:MGI:103301]	1	66.4189	72.6976	63.6526	74.864	6.27871	11.2114	NA	161	80.4722	81.4687	81.8262	82.5197	2.79014	0.652801	NA	-0.0940785	NA	0.545211	NA	-0.201668	NA
2	70039126	70429198	Myo3b	ENSMUSG00000042064	myosin IIIB [Source:MGI Symbol;Acc:MGI:2448580]	1	71.2216	78.8982	67.8366	79.5063	7.67668	11.6697	NA	241	75.9516	77.4707	78.1955	78.6143	0.978282	0.304835	NA	0.203597	NA	-0.000574558	NA	-0.101812	NA
2	70661576	70712636	Gorasp2	ENSMUSG00000014959	golgi reassembly stacking protein 2 [Source:MGI Symbol;Acc:MGI:2135962]	1	47.9874	46.7039	42.879	55.6737	-1.28357	12.7947	NA	38	73.0425	74.4913	75.0096	75.79	494.782	-0.0519421	0.85542	0.0108809	0.980934	-0.555413	7.86535e-05	-0.492591	9.63412e-05
2	71873224	71903858	Pdk1	ENSMUSG00000006494	pyruvate dehydrogenase kinase, isoenzyme 1 [Source:MGI Symbol;Acc:MGI:1926119]	1	79.6124	76.1459	64.3709	74.38	-3.46651	10.009	NA	29	79.1979	79.1513	77.8104	79.7019	5615.58	-0.193433	0.498071	0.0888131	0.854433	0.0870126	0.731333	0.369258	0.0330575
2	90429754	90580647	Ptprj	ENSMUSG00000025314	protein tyrosine phosphatase, receptor type, J [Source:MGI Symbol;Acc:MGI:104574]	1	63.4986	65.1247	55.7241	68.5466	1.62612	12.8225	NA	95	74.994	75.9604	76.3677	76.4461	2319.94	0.151794	0.364473	0.344169	0.0305423	-0.746745	1.51105e-11	-0.55437	3.10943e-08
2	90479236	90488425	4933423P22Rik	ENSMUSG00000085471	RIKEN cDNA 4933423P22 gene [Source:MGI Symbol;Acc:MGI:1918408]	1	63.4986	65.1247	55.7241	68.5466	1.62612	12.8225	NA	9	77.7238	77.9581	74.5837	76.3053	0	NA	NA	NA	NA	NA	NA	NA	NA
2	92374676	92381217	Pex16	ENSMUSG00000027222	peroxisomal biogenesis factor 16 [Source:MGI Symbol;Acc:MGI:1338829]	1	71.9481	78.5881	65.1608	76.5484	6.64003	11.3876	NA	8	45.8669	48.6984	43.2082	48.0502	2068.2	-0.141019	0.561978	-0.163057	0.593854	-0.228954	0.184964	-0.250992	0.0926299
2	109917647	110014257	Lgr4	ENSMUSG00000050199	leucine-rich repeat-containing G protein-coupled receptor 4 [Source:MGI Symbol;Acc:MGI:1891468]	1	66.3345	66.8864	60.0241	71.0178	0.55196	10.9937	NA	55	70.2417	70.8104	71.7823	72.9171	1369.29	0.0887543	0.725237	0.123252	0.689965	0.121928	0.494102	0.156426	0.292354
2	112631355	113217096	Ryr3	ENSMUSG00000057378	ryanodine receptor 3 [Source:MGI Symbol;Acc:MGI:99684]	1	76.2754	75.0273	69.7427	80.3475	-1.24806	10.6049	NA	209	73.2171	75.0737	75.0485	75.7539	0.0671674	-0.077311	NA	-0.00675793	NA	-0.0681132	NA	0.00243982	NA
2	114101170	114187024	Aqr	ENSMUSG00000040383	aquarius [Source:MGI Symbol;Acc:MGI:1276102]	1	87.4023	88.9839	92.5019	81.9198	1.58153	-10.5821	NA	60	87.3378	88.4827	89.1938	89.3266	338.184	-0.144791	0.559828	0.0126144	0.978945	-0.282054	0.103133	-0.124649	0.479017
2	115581716	115778768	BC052040	ENSMUSG00000040282	cDNA sequence BC052040 [Source:MGI Symbol;Acc:MGI:3026886]	1	67.5541	67.4419	57.502	70.3844	-0.112204	12.8825	NA	115	88.1606	88.9332	90.1388	90.3643	29.9608	0.183065	0.767339	0.40576	0.562073	-0.97475	0.00567758	-0.752056	0.0202884
2	115863064	116065839	Meis2	ENSMUSG00000027210	Meis homeobox 2 [Source:MGI Symbol;Acc:MGI:108564]	1	52.1219	57.2159	30.9342	46.1354	5.09394	15.2012	NA	139	79.4174	80.8111	80.516	81.7697	99.1999	0.284364	0.402272	-0.09733	0.880938	0.202421	0.487696	-0.179272	0.492717
2	125627447	125724148	Shc4	ENSMUSG00000035109	SHC (Src homology 2 domain containing) family, member 4 [Source:MGI Symbol;Acc:MGI:2655364]	1	64.6021	79.3689	65.9927	78.2806	14.7668	12.288	NA	58	77.0272	78.1444	78.8067	79.5315	3.44313	0.220507	NA	-0.0716911	NA	0.222824	NA	-0.0693741	NA
2	132052496	132145108	Slc23a2	ENSMUSG00000027340	solute carrier family 23 (nucleobase transporters), member 2 [Source:MGI Symbol;Acc:MGI:1859682]	1	84.822	80.1569	71.8201	82.5159	-4.66515	10.6959	NA	66	79.779	80.547	80.4457	81.8521	727.584	0.28962	0.243466	0.0589717	0.908128	1.23984	1.05067e-13	1.00919	2.63117e-11
2	156196466	156309952	Phf20	ENSMUSG00000038116	PHD finger protein 20 [Source:MGI Symbol;Acc:MGI:2444148]	1	43.196	46.7698	54.9924	44.9237	3.57385	-10.0687	NA	53	83.677	83.9304	84.3898	85.1167	316.038	0.162424	0.502688	0.160202	0.599593	0.403192	0.0108578	0.40097	0.0037702
2	158595472	158610723	Gm14204	ENSMUSG00000086496	predicted gene 14204 [Source:MGI Symbol;Acc:MGI:3651576]	1	55.716	61.3056	68.7687	57.0236	5.58952	-11.7451	NA	12	40.8202	43.8182	47.1756	44.5529	0	NA	NA	NA	NA	NA	NA	NA	NA
2	158794807	158858214	Dhx35	ENSMUSG00000027655	DEAH (Asp-Glu-Ala-His) box polypeptide 35 [Source:MGI Symbol;Acc:MGI:1918965]	1	59.1004	53.7212	85.3856	71.9297	-5.37917	-13.4559	NA	54	86.2716	86.8381	89.1285	88.8231	182.137	0.0759627	0.834069	-0.118588	0.806887	-0.64552	0.000778499	-0.84007	4.9052e-07
2	163203125	163324170	Tox2	ENSMUSG00000074607	TOX high mobility group box family member 2 [Source:MGI Symbol;Acc:MGI:3611233]	1	66.1057	63.7722	59.6129	70.2434	-2.33344	10.6306	NA	95	77.2132	78.5849	78.7327	78.4923	0.378519	-0.041584	NA	-0.136639	NA	0.0960397	NA	0.000984898	NA
2	163726584	163750239	Ada	ENSMUSG00000017697	adenosine deaminase [Source:MGI Symbol;Acc:MGI:87916]	1	80.1538	82.3188	85.0654	70.8485	2.16502	-14.2169	NA	17	80.7298	81.9368	83.1389	81.8393	81.8959	-0.0981632	0.857034	0.112393	0.880875	-0.0573731	0.887865	0.153183	0.631056
2	164839518	164857711	Pltp	ENSMUSG00000017754	phospholipid transfer protein [Source:MGI Symbol;Acc:MGI:103151]	1	40.2092	50.3872	38.4698	52.4346	10.178	13.9647	NA	16	74.1352	75.4053	74.1226	77.1288	2267.49	0.352149	0.5211	0.981238	0.0281147	-0.545473	0.147534	0.0836155	0.859799
2	164960816	164999727	Slc12a5	ENSMUSG00000017740	solute carrier family 12, member 5 [Source:MGI Symbol;Acc:MGI:1862037]	1	74.5335	73.7119	66.531	76.825	-0.82157	10.294	NA	26	59.3464	60.5432	62.8748	62.032	33.7656	0.248228	0.666286	-0.132927	0.880938	0.479957	0.187135	0.0988025	0.818185
2	165288031	165326479	Elmo2	ENSMUSG00000017670	engulfment and cell motility 2, ced-12 homolog (C. elegans) [Source:MGI Symbol;Acc:MGI:2153045]	1	53.6788	52.2389	73.6659	59.5129	-1.43988	-14.153	NA	36	77.2098	78.1549	79.8414	79.6977	210.887	0.168954	0.52658	-0.0146566	0.977966	-0.0230278	0.930656	-0.206638	0.245617
2	165405028	165473230	Slc13a3	ENSMUSG00000018459	solute carrier family 13 (sodium-dependent dicarboxylate transporter), member 3 [Source:MGI Symbol;Acc:MGI:2149635]	1	56.5429	62.2905	55.5254	66.6523	5.74756	11.1269	NA	46	76.0267	76.4416	77.9659	78.4227	79.8927	0.720342	0.0893673	-0.151548	0.866934	0.212082	0.636476	-0.659808	0.0459695
2	165442264	165450485	Gm14437	ENSMUSG00000085358	predicted gene 14437 [Source:MGI Symbol;Acc:MGI:3652089]	1	56.5429	62.2905	55.5254	66.6523	5.74756	11.1269	NA	7	66.2037	67.3258	67.9249	71.7057	0	NA	NA	NA	NA	NA	NA	NA	NA
2	173737511	173784336	Vapb	ENSMUSG00000054455	vesicle-associated membrane protein, associated protein B and C [Source:MGI Symbol;Acc:MGI:1928744]	1	62.8704	72.5151	84.9234	69.5902	9.64465	-15.3332	NA	38	79.2769	80.4634	82.6346	81.6181	2109.31	-0.176535	0.419089	-0.256256	0.307561	-0.0866963	0.664077	-0.166417	0.286804
2	179442431	179899373	Cdh4	ENSMUSG00000000305	cadherin 4 [Source:MGI Symbol;Acc:MGI:99218]	1	49.5352	48.2444	61.7325	49.0921	-1.29085	-12.6404	NA	295	75.1224	76.2136	76.892	77.0308	13.6083	0.790303	0.165603	0.331909	0.705283	0.983201	0.0206249	0.524807	0.233044
3	9427011	9610085	Zfp704	ENSMUSG00000040209	zinc finger protein 704 [Source:MGI Symbol;Acc:MGI:2180715]	1	78.4428	81.613	64.9689	75.4562	3.1702	10.4872	NA	130	83.2527	83.8347	84.0001	84.4911	298.509	0.480754	0.00543125	0.19131	0.549989	-0.00801665	0.975535	-0.297461	0.0503746
3	36065979	36094944	Acad9	ENSMUSG00000027710	acyl-Coenzyme A dehydrogenase family, member 9 [Source:MGI Symbol;Acc:MGI:1914272]	1	85.0928	86.9841	71.1632	85.1497	1.89136	13.9865	NA	22	80.8556	82.3156	79.3816	82.4547	2087.39	0.00980192	0.981555	0.150785	0.707277	-1.06766	3.01976e-10	-0.926676	1.51932e-09
3	83042247	83049803	Fgb	ENSMUSG00000033831	fibrinogen beta chain [Source:MGI Symbol;Acc:MGI:99501]	1	74.4944	65.3957	69.3251	79.637	-9.09873	10.312	NA	7	53.4949	48.7953	49.4228	50.9013	106362	0.0823675	0.782812	0.0336048	0.942914	-0.177973	0.347529	-0.226736	0.153204
3	89146074	89160196	Hcn3	ENSMUSG00000028051	hyperpolarization-activated, cyclic nucleotide-gated K+ 3 [Source:MGI Symbol;Acc:MGI:1298211]	1	82.6559	88.4079	78.4878	88.5599	5.75199	10.0721	NA	11	66.2152	67.966	64.8287	67.5165	1.80053	0.0141414	NA	0.0950786	NA	-0.291582	NA	-0.210645	NA
3	89333390	89338028	Efna4	ENSMUSG00000028040	ephrin A4 [Source:MGI Symbol;Acc:MGI:106643]	1	41.6879	44.0754	50.9528	40.7384	2.38752	-10.2143	NA	5	65.9053	65.2817	68.9905	68.5318	1.05028	-0.0975271	NA	0.378944	NA	-0.0958539	NA	0.380618	NA
3	89338542	89349996	Adam15	ENSMUSG00000028041	a disintegrin and metallopeptidase domain 15 (metargidin) [Source:MGI Symbol;Acc:MGI:1333882]	1	41.6879	44.0754	50.9528	40.7384	2.38752	-10.2143	NA	10	61.2429	62.3721	62.9398	63.4605	72.9625	0.048749	0.93296	-0.0589571	0.934926	0.212954	0.49125	0.105248	0.734747
3	95734147	95739569	Ecm1	ENSMUSG00000028108	extracellular matrix protein 1 [Source:MGI Symbol;Acc:MGI:103060]	1	81.4921	76.9861	91.8061	78.6124	-4.50592	-13.1937	NA	6	81.1951	78.5045	84.438	80.513	97.0755	0.433718	0.305537	0.42566	0.396517	1.08893	0.000136497	1.08087	2.25808e-05
3	95862634	95871519	Mrps21	ENSMUSG00000054312	mitochondrial ribosomal protein S21 [Source:MGI Symbol;Acc:MGI:1913542]	1	59.2105	62.8385	48.6344	59.806	3.62801	11.1716	NA	11	64.8289	66.4066	62.2468	65.1825	752.021	-0.134375	0.652077	-0.0561124	0.909257	0.403023	0.0252826	0.481285	0.00210094
3	96705892	96708560	Nudt17	ENSMUSG00000028100	nudix (nucleoside diphosphate linked moiety X)-type motif 17 [Source:MGI Symbol;Acc:MGI:1925623]	1	55.3447	58.1999	48.8482	61.0664	2.85525	12.2182	NA	5	68.8289	69.3335	65.3591	70.8774	2.67515	0.259718	NA	0.689815	NA	0.110619	NA	0.540717	NA
3	96829284	96870926	Pdzk1	ENSMUSG00000038298	PDZ domain containing 1 [Source:MGI Symbol;Acc:MGI:1928901]	1	46.5961	42.999	52.6237	42.2741	-3.5971	-10.3496	NA	26	76.6378	76.3731	78.9226	78.622	1304.33	0.0361219	0.887236	-0.25743	0.184114	0.0328827	0.858282	-0.260669	0.0248745
3	122419780	122530180	Bcar3	ENSMUSG00000028121	breast cancer anti-estrogen resistance 3 [Source:MGI Symbol;Acc:MGI:1352501]	1	19.0635	19.5119	17.2882	30.2463	0.448397	12.9581	NA	90	74.2138	75.2956	75.1695	76.2197	1044.16	-0.10664	0.674082	-0.0886016	0.80385	-0.364183	0.0164699	-0.346145	0.0104727
3	142701051	142744910	Ccbl2	ENSMUSG00000040213	cysteine conjugate-beta lyase 2 [Source:MGI Symbol;Acc:MGI:2677849]	1	41.3702	28.8962	36.3507	23.3463	-12.474	-13.0044	NA	40	65.6379	63.6358	65.0936	62.6722	9895.72	0.213639	0.56868	0.598441	0.0638485	0.654743	0.00503643	1.03954	1.79052e-07
3	145646971	145649985	Cyr61	ENSMUSG00000028195	cysteine rich protein 61 [Source:MGI Symbol;Acc:MGI:88613]	1	59.8819	67.3087	69.3812	56.7057	7.42686	-12.6754	NA	6	61.8931	66.4537	66.2187	61.4452	133.197	0.342284	0.275088	-0.929074	0.000826223	0.214671	0.448851	-1.05669	2.80911e-07
3	148815586	148989316	Lphn2	ENSMUSG00000028184	latrophilin 2 [Source:MGI Symbol;Acc:MGI:2139714]	1	80.3645	82.7103	74.5245	84.5594	2.34581	10.0349	NA	159	80.7481	81.4704	82.2449	82.8098	649.817	-0.00556062	0.988223	0.188148	0.537692	-0.473751	0.0025957	-0.280043	0.0609512
4	6265612	6275633	Cyp7a1	ENSMUSG00000028240	cytochrome P450, family 7, subfamily a, polypeptide 1 [Source:MGI Symbol;Acc:MGI:106091]	1	57.7859	53.9524	58.6827	46.633	-3.83342	-12.0497	NA	9	59.1566	56.9348	57.9478	55.1088	3945.86	0.00197322	0.998618	0.306728	0.743157	-0.829937	0.0595277	-0.525183	0.280223
4	41699989	41769474	Il11ra1	ENSMUSG00000073889	interleukin 11 receptor, alpha chain 1 [Source:MGI Symbol;Acc:MGI:107426]	1	52.6772	66.8563	45.2983	56.0438	14.1791	10.7454	NA	51	52.4198	53.5011	52.9443	54.3576	931.899	-0.338856	0.0839045	-0.0537821	0.909257	-0.840984	4.60084e-08	-0.555911	0.000106324
4	41755228	41758695	Galt	ENSMUSG00000036073	galactose-1-phosphate uridyl transferase [Source:MGI Symbol;Acc:MGI:95638]	1	52.6772	66.8563	45.2983	56.0438	14.1791	10.7454	NA	6	34.3066	42.0856	29.8004	34.5076	794.717	-0.417281	0.00504856	0.219649	0.400772	-1.37909	1.34688e-26	-0.74216	5.00555e-10
4	46662318	46991873	Gabbr2	ENSMUSG00000039809	gamma-aminobutyric acid (GABA) B receptor, 2 [Source:MGI Symbol;Acc:MGI:2386030]	1	80.126	88.4641	88.9383	78.147	8.33817	-10.7913	NA	238	81.4071	82.1362	84.0212	83.8515	209.365	-0.214494	0.584727	-0.267611	0.581917	-0.48638	0.0602641	-0.539497	0.0188155
4	57943373	57956411	Txn1	ENSMUSG00000028367	thioredoxin 1 [Source:MGI Symbol;Acc:MGI:98874]	1	61.1854	64.6436	52.0988	64.8314	3.45815	12.7326	NA	11	63.5278	63.4325	61.7148	64.272	593.401	0.088457	0.7648	0.038064	0.936862	-0.172416	0.37476	-0.222809	0.168076
4	60135932	60154289	Mup2	ENSMUSG00000078688	major urinary protein 2 [Source:MGI Symbol;Acc:MGI:97234]	1	58.9074	59.8243	56.7147	67.3448	0.916928	10.6301	NA	5	70.8025	71.6316	69.2813	75.8375	18611.2	-0.72224	0.249107	-0.434825	0.593854	-1.37028	0.000699974	-1.08286	0.0110114
4	61783123	61801286	Gm13775	ENSMUSG00000081207	predicted gene 13775 [Source:MGI Symbol;Acc:MGI:3712466]	1	73.6302	74.7731	69.2617	79.7563	1.14285	10.4946	NA	6	69.195	72.0613	66.1833	72.5723	76.7947	0.425405	0.570387	-0.0527994	0.965982	-0.791746	0.0751027	-1.26995	0.00245585
4	62559847	62703018	Rgs3	ENSMUSG00000059810	regulator of G-protein signaling 3 [Source:MGI Symbol;Acc:MGI:1354734]	1	45.3913	55.6667	34.7604	45.8697	10.2753	11.1093	NA	94	80.6751	81.0092	79.9486	80.7751	390.121	-0.116444	0.867682	-0.645645	0.22376	-0.164057	0.720786	-0.693258	0.0333818
4	86053915	86428385	Adamtsl1	ENSMUSG00000066113	ADAMTS-like 1 [Source:MGI Symbol;Acc:MGI:1924989]	1	67.7889	64.6586	46.8075	59.6991	-3.1304	12.8915	NA	178	82.4477	83.6039	84.8678	84.8077	62.3346	-0.163073	0.780831	0.555916	0.32263	-1.36392	1.08755e-05	-0.644935	0.0338368
4	97568133	97778078	E130114P18Rik	ENSMUSG00000048747	RIKEN cDNA E130114P18 gene [Source:MGI Symbol;Acc:MGI:2442873]	1	69.8041	68.6355	60.3929	71.0093	-1.16861	10.6165	NA	123	73.5615	73.9798	75.3023	74.8888	0	NA	NA	NA	NA	NA	NA	NA	NA
4	117834506	117875198	Slc6a9	ENSMUSG00000028542	solute carrier family 6 (neurotransmitter transporter, glycine), member 9 [Source:MGI Symbol;Acc:MGI:95760]	1	81.4285	79.4254	77.1754	87.4703	-2.0031	10.2948	NA	31	70.6385	71.2108	72.3025	73.7277	208.204	0.193951	0.629211	-0.210375	0.67871	0.685385	0.0038613	0.28106	0.256318
4	117835299	117868558	Gm17114	ENSMUSG00000091237	predicted gene 17114 [Source:MGI Symbol;Acc:MGI:4937941]	1	81.4285	79.4254	77.1754	87.4703	-2.0031	10.2948	NA	26	68.96	69.3953	70.7598	72.1666	0	NA	NA	NA	NA	NA	NA	NA	NA
4	119108711	119137330	Slc2a1	ENSMUSG00000028645	solute carrier family 2 (facilitated glucose transporter), member 1 [Source:MGI Symbol;Acc:MGI:95755]	1	41.5683	41.9382	40.1903	51.5986	0.36995	11.4084	NA	19	65.6085	65.3543	67.7658	68.7206	137.239	-0.154712	0.742988	0.0500652	0.946133	-0.126878	0.720666	0.0778997	0.818185
4	124986430	125009099	Rspo1	ENSMUSG00000028871	R-spondin homolog (Xenopus laevis) [Source:MGI Symbol;Acc:MGI:2183426]	1	54.6603	65.0425	61.255	51.2207	10.3822	-10.0342	NA	16	53.1016	53.9878	53.6836	54.6766	2.53467	-0.453831	NA	-0.00677573	NA	-0.10724	NA	0.339815	NA
4	128615446	128618619	Tlr12	ENSMUSG00000062545	toll-like receptor 12 [Source:MGI Symbol;Acc:MGI:3045221]	1	41.0646	47.823	46.6764	57.8148	6.75843	11.1384	NA	5	69.4206	70.661	69.7558	75.0504	210.618	0.0246115	0.970063	-0.289775	0.563357	-0.119863	0.732354	-0.434249	0.0840609
4	131873617	131901706	Srsf4	ENSMUSG00000028911	serine/arginine-rich splicing factor 4 [Source:MGI Symbol;Acc:MGI:1890577]	1	42.5122	41.2996	33.6174	49.9734	-1.21261	16.356	NA	21	65.2062	66.3596	64.9909	67.0978	196.718	0.0214952	0.970544	0.345521	0.36699	0.475634	0.0436348	0.79966	3.9665e-05
4	133369706	133423702	Slc9a1	ENSMUSG00000028854	solute carrier family 9 (sodium/hydrogen exchanger), member 1 [Source:MGI Symbol;Acc:MGI:102462]	1	71.2643	78.7485	62.8049	76.6093	7.48411	13.8044	NA	36	79.8464	80.8711	80.9599	82.2363	34.621	0.522657	0.270358	0.223424	0.776951	0.432204	0.274954	0.132971	0.754372
4	137862237	137965229	Ece1	ENSMUSG00000057530	endothelin converting enzyme 1 [Source:MGI Symbol;Acc:MGI:1101357]	1	71.8723	78.231	85.1409	74.7566	6.35865	-10.3843	NA	63	68.895	67.7548	67.3882	68.6351	1618.83	0.0844723	0.741886	0.214748	0.390363	0.0671103	0.732246	0.197385	0.163375
4	139192899	139291818	Capzb	ENSMUSG00000028745	capping protein (actin filament) muscle Z-line, beta [Source:MGI Symbol;Acc:MGI:104652]	1	76.5276	72.731	79.2414	67.5562	-3.79667	-11.6852	NA	68	78.9538	79.561	79.8304	80.0898	397.481	-0.0531156	0.836273	0.0376657	0.923145	0.0846104	0.624096	0.175392	0.183851
4	139603186	139662691	RP23-334I5.4	ENSMUSG00000094439	No description	1	38.4524	42.1889	29.8149	41.8778	3.73651	12.0629	NA	41	72.3226	72.2978	72.1519	73.4857	5840.44	-0.287707	0.0196717	0.232413	0.166685	-0.0822745	0.560015	0.437846	3.5104e-06
4	139622866	139649690	Aldh4a1	ENSMUSG00000028737	aldehyde dehydrogenase 4 family, member A1 [Source:MGI Symbol;Acc:MGI:2443883]	1	38.4524	42.1889	29.8149	41.8778	3.73651	12.0629	NA	20	64.0011	62.5223	61.9737	64.1819	9379.2	-0.235254	0.071342	0.250293	0.116212	-0.0585436	0.689941	0.427004	4.53865e-06
4	141346164	141346240	AL670285.1	ENSMUSG00000093180	No description	1	58.6203	63.6765	49.7865	63.947	5.05621	14.1606	NA	2	73.2676	75.2762	66.9687	77.3758	NA	NA	NA	NA	NA	NA	NA	NA	NA
4	141347814	141350853	Gm13074	ENSMUSG00000085836	predicted gene 13074 [Source:MGI Symbol;Acc:MGI:3651959]	1	58.6203	63.6765	49.7865	63.947	5.05621	14.1606	NA	5	77.1782	80.3965	76.9459	79.4669	0.190226	0.000507585	NA	-0.131136	NA	0.132702	NA	0.0010591	NA
4	147909753	147936767	Plod1	ENSMUSG00000019055	procollagen-lysine, 2-oxoglutarate 5-dioxygenase 1 [Source:MGI Symbol;Acc:MGI:99907]	1	66.5405	68.6243	63.1139	73.5903	2.08376	10.4765	NA	19	80.7614	82.9579	82.8982	83.8389	612.187	-0.137005	0.589815	-0.299401	0.224932	0.314624	0.0568997	0.152228	0.365283
4	148960535	149099876	Pex14	ENSMUSG00000028975	peroxisomal biogenesis factor 14 [Source:MGI Symbol;Acc:MGI:1927868]	1	70.3983	73.4283	62.1091	76.1056	3.02995	13.9965	NA	112	79.0759	79.4346	79.936	81.0153	1381.27	-0.141381	0.469358	-0.122112	0.653112	0.0267085	0.891855	0.0459772	0.779149
4	149979475	150009023	H6pd	ENSMUSG00000028980	hexose-6-phosphate dehydrogenase (glucose 1-dehydrogenase) [Source:MGI Symbol;Acc:MGI:2140356]	1	37.9069	25.4263	26.6669	37.2245	-12.4806	10.5576	NA	22	52.4785	49.498	49.6493	50.7533	7427.37	0.0116628	0.979959	-0.128092	0.77171	0.923508	1.93529e-07	0.783754	1.23313e-06
4	150917322	151861876	Camta1	ENSMUSG00000014592	calmodulin binding transcription activator 1 [Source:MGI Symbol;Acc:MGI:2140230]	1	38.8774	46.859	35.0226	52.7683	7.98165	17.7457	NA	704	76.6573	77.6814	78.1398	78.8328	30.9119	-0.0326229	0.972262	0.0108495	0.994054	0.337588	0.42507	0.38106	0.318587
4	154142372	154167420	Wdr8	ENSMUSG00000029029	WD repeat domain 8 [Source:MGI Symbol;Acc:MGI:1891749]	1	49.1659	41.6238	56.3507	45.6137	-7.54206	-10.737	NA	21	70.1449	69.8442	72.0032	70.4779	372.608	-0.268775	0.0907286	-0.202499	0.432864	-0.682305	1.0894e-07	-0.616029	1.75864e-07
4	154278486	154301676	Arhgef16	ENSMUSG00000029032	Rho guanine nucleotide exchange factor (GEF) 16 [Source:MGI Symbol;Acc:MGI:2446219]	1	62.1921	64.6159	59.6604	70.8088	2.42373	11.1484	NA	17	76.0078	76.9521	76.0987	78.0995	40.1184	-0.355372	0.449247	-0.100222	0.923338	-1.54714	9.21163e-07	-1.29199	1.74762e-05
4	155086577	155145505	Morn1	ENSMUSG00000029049	MORN repeat containing 1 [Source:MGI Symbol;Acc:MGI:1924116]	1	68.1574	80.8151	61.4001	79.7494	12.6577	18.3493	NA	43	80.5419	82.1163	81.3119	83.1043	43.2519	-0.215934	0.678839	-0.440163	0.404579	0.12444	0.758413	-0.0997882	0.802175
5	17781690	17888959	Cd36	ENSMUSG00000002944	CD36 antigen [Source:MGI Symbol;Acc:MGI:107899]	1	68.6783	74.921	60.5282	70.9716	6.2427	10.4434	NA	38	74.8172	76.6537	76.4645	77.3251	7900.78	0.125776	0.698504	0.835697	3.69654e-05	-0.703836	8.46295e-05	0.00608479	0.980772
5	24862744	25100642	Prkag2	ENSMUSG00000028944	protein kinase, AMP-activated, gamma 2 non-catalytic subunit [Source:MGI Symbol;Acc:MGI:1336153]	1	70.0847	78.9739	69.0709	80.5147	8.88922	11.4439	NA	153	78.4217	78.6204	79.0053	80.2049	200.94	-0.166932	0.621816	0.103219	0.839706	0.155253	0.545499	0.425404	0.0251485
5	36017180	36398139	Sorcs2	ENSMUSG00000029093	sortilin-related VPS10 domain containing receptor 2 [Source:MGI Symbol;Acc:MGI:1932289]	1	80.7118	78.0032	67.1083	77.3508	-2.70863	10.2425	NA	191	78.4351	79.7576	80.139	80.7916	2.11883	0.469432	NA	0.579105	NA	0.0572011	NA	0.166874	NA
5	36868513	36955078	Ppp2r2c	ENSMUSG00000029120	protein phosphatase 2 (formerly 2A), regulatory subunit B (PR 52), gamma isoform [Source:MGI Symbol;Acc:MGI:2442660]	1	67.8602	69.6191	75.4036	64.4433	1.75885	-10.9602	NA	54	66.4115	67.0425	68.2042	67.8102	0.0946203	0.000473182	NA	0.0779256	NA	0.0102788	NA	0.0877312	NA
5	45434032	45450235	Qdpr	ENSMUSG00000015806	quinoid dihydropteridine reductase [Source:MGI Symbol;Acc:MGI:97836]	1	47.4952	45.1017	34.654	45.1844	-2.39349	10.5303	NA	12	48.1924	47.5128	47.1291	50.2857	4320.09	-0.417	0.0466972	0.477394	0.0522854	-0.88129	1.74128e-07	0.0131033	0.958875
5	90490714	90508907	Afp	ENSMUSG00000054932	alpha fetoprotein [Source:MGI Symbol;Acc:MGI:87951]	1	38.9748	27.3483	55.5592	44.8268	-11.6266	-10.7324	NA	17	68.0393	68.4554	74.7895	74.5181	5.60516	-1.11106	0.0411441	0.239317	NA	-0.85674	0.0523798	0.493636	0.315915
5	90561209	90597906	5830473C10Rik	ENSMUSG00000070690	RIKEN cDNA 5830473C10 gene [Source:MGI Symbol;Acc:MGI:1923342]	1	52.0138	55.1246	50.4946	63.7644	3.11079	13.2698	NA	32	73.235	73.3938	72.636	74.3212	863.893	-0.220765	0.394785	0.381697	0.161227	-0.20433	0.33688	0.398132	0.0160757
5	90759299	90761625	Cxcl5	ENSMUSG00000029371	chemokine (C-X-C motif) ligand 5 [Source:MGI Symbol;Acc:MGI:1096868]	1	84.2501	80.1887	66.582	80.1655	-4.06131	13.5835	NA	4	60.3916	61.8322	57.307	59.4687	0.422601	0.202901	NA	-0.0180829	NA	0.020084	NA	-0.2009	NA
5	92331827	92414628	Art3	ENSMUSG00000034842	ADP-ribosyltransferase 3 [Source:MGI Symbol;Acc:MGI:1202729]	1	63.2631	72.1037	59.9277	72.8297	8.84064	12.9019	NA	68	70.6985	70.9608	71.5536	72.4891	51.1137	-0.353456	0.412801	-0.135382	0.860995	-0.0713126	0.868394	0.146761	0.6855
5	99217426	99252927	Rasgef1b	ENSMUSG00000029333	RasGEF domain family, member 1B [Source:MGI Symbol;Acc:MGI:2443755]	1	81.2986	83.2421	69.803	81.9883	1.94349	12.1853	NA	38	71.5178	71.8541	69.2299	71.4282	602.026	-0.144128	0.827269	0.346462	0.595452	0.417192	0.276243	0.907781	0.00297483
5	100553725	100572245	Plac8	ENSMUSG00000029322	placenta-specific 8 [Source:MGI Symbol;Acc:MGI:2445289]	1	65.0274	71.5835	54.1413	65.0723	6.55613	10.931	NA	17	79.1453	80.3347	77.222	79.4651	169.343	0.746236	0.00685586	0.397292	0.368483	0.104973	0.768508	-0.24397	0.364721
5	103955440	103977410	Hsd17b13	ENSMUSG00000034528	hydroxysteroid (17-beta) dehydrogenase 13 [Source:MGI Symbol;Acc:MGI:2140804]	1	80.9056	85.6548	73.8786	84.3711	4.74917	10.4926	NA	17	73.5766	72.6586	72.9962	74.9085	2407	-0.0807311	0.899521	-0.0519293	0.950592	0.630852	0.0443006	0.659654	0.0191487
5	104459450	104505819	Pkd2	ENSMUSG00000034462	polycystic kidney disease 2 [Source:MGI Symbol;Acc:MGI:1099818]	1	82.4732	87.125	73.2793	85.702	4.65185	12.4226	NA	33	86.8699	87.8578	86.6437	88.8636	474.749	0.239204	0.269435	-0.0368911	0.938218	0.203991	0.275039	-0.0721038	0.710448
5	108660331	108684557	Idua	ENSMUSG00000033540	iduronidase, alpha-L- [Source:MGI Symbol;Acc:MGI:96418]	1	54.6572	51.5442	38.1577	48.538	-3.11306	10.3802	NA	14	58.4634	60.5838	58.3123	58.813	31.1395	0.210784	0.728077	-0.252333	0.729561	0.480883	0.192301	0.017766	0.970661
5	108669878	108675569	Slc26a1	ENSMUSG00000046959	solute carrier family 26 (sulfate transporter), member 1 [Source:MGI Symbol;Acc:MGI:2385894]	1	54.6572	51.5442	38.1577	48.538	-3.11306	10.3802	NA	5	45.7922	47.0804	39.6987	43.1844	4601.53	-0.041802	0.899951	0.196543	0.514501	-0.663613	1.31691e-05	-0.425268	0.00286492
5	113612354	113650426	Cmklr1	ENSMUSG00000042190	chemokine-like receptor 1 [Source:MGI Symbol;Acc:MGI:109603]	1	66.2896	77.553	65.0935	76.2589	11.2634	11.1654	NA	28	68.4146	69.162	68.4513	70.3572	45.3327	0.563107	0.134674	0.395694	0.472423	0.15993	0.695375	-0.00748401	0.984526
5	114444269	114460591	Mvk	ENSMUSG00000041939	mevalonate kinase [Source:MGI Symbol;Acc:MGI:107624]	1	60.073	57.4786	53.0299	63.2634	-2.59444	10.2335	NA	15	78.0086	77.3148	79.8019	79.7223	658.251	-0.134692	0.829937	0.266835	0.697394	-1.18186	0.000111989	-0.780332	0.00815484
5	114968784	114998046	Gm13824	ENSMUSG00000086054	predicted gene 13824 [Source:MGI Symbol;Acc:MGI:3652225]	1	76.4587	82.0604	91.2743	79.9604	5.60173	-11.3139	NA	25	69.5946	69.9686	72.4412	72.8503	79.9838	0.235146	0.637638	-0.0833172	0.921455	0.558421	0.0716115	0.239958	0.458752
5	115506676	115555987	Pxn	ENSMUSG00000029528	paxillin [Source:MGI Symbol;Acc:MGI:108295]	1	56.6955	60.9554	49.595	60.1139	4.25989	10.5188	NA	46	64.2697	64.9447	63.885	65.3558	521.165	0.107606	0.657633	0.0391259	0.924354	0.410058	0.00388135	0.341578	0.00777995
5	115845278	116008947	Cit	ENSMUSG00000029516	citron [Source:MGI Symbol;Acc:MGI:105313]	1	87.4747	85.576	77.7786	89.6037	-1.89868	11.8251	NA	181	86.6326	86.422	86.8098	87.2087	15.4317	0.484643	0.457501	0.611399	0.390363	0.0338409	0.957067	0.160597	0.764279
5	117781032	117958840	Nos1	ENSMUSG00000029361	nitric oxide synthase 1, neuronal [Source:MGI Symbol;Acc:MGI:97360]	1	55.5151	52.5516	44.9099	56.1978	-2.96349	11.2878	NA	135	72.6436	74.1296	74.2039	74.6843	0.633958	0.22475	NA	0.0346654	NA	-0.0233183	NA	-0.213403	NA
5	120479842	120480903	Gm15690	ENSMUSG00000086165	predicted gene 15690 [Source:MGI Symbol;Acc:MGI:3783131]	1	62.1491	67.445	57.8528	68.0707	5.29593	10.2178	NA	3	66.7984	64.5771	67.0811	69.8049	1.6382	-0.0265267	NA	-0.151742	NA	0.388017	NA	0.262802	NA
5	123863570	123865516	Niacr1	ENSMUSG00000045502	niacin receptor 1 [Source:MGI Symbol;Acc:MGI:1933383]	1	45.5634	47.9076	42.5127	53.4582	2.34425	10.9454	NA	6	67.2508	66.5211	67.069	69.4027	4.65907	0.191548	0.833594	0.246489	NA	-0.448459	0.351477	-0.393519	0.438
5	125017153	125179219	Ncor2	ENSMUSG00000029478	nuclear receptor co-repressor 2 [Source:MGI Symbol;Acc:MGI:1337080]	1	79.1781	84.3308	74.2648	84.3281	5.15263	10.0633	NA	104	77.2869	78.2408	78.5409	79.1656	104.56	0.0615806	0.923747	0.157134	0.808775	0.749581	0.00734277	0.845135	0.000666821
5	130219744	130243765	0610007L01Rik	ENSMUSG00000053094	RIKEN cDNA 0610007L01 gene [Source:MGI Symbol;Acc:MGI:1918917]	1	52.5313	60.8323	51.6046	63.6282	8.301	12.0236	NA	20	66.4657	68.3355	68.5052	69.3824	1205.18	-0.289343	0.0896501	-0.0695408	0.848891	-0.205254	0.196514	0.0145485	0.941256
5	137569851	137587481	Tfr2	ENSMUSG00000029716	transferrin receptor 2 [Source:MGI Symbol;Acc:MGI:1354956]	1	85.3102	90.4685	86.6523	74.979	5.15833	-11.6733	NA	16	76.16	77.2683	77.1033	75.2286	14125.2	-0.131874	0.555712	-0.152798	0.581523	0.122859	0.483712	0.101935	0.517619
5	140758408	140830431	Gna12	ENSMUSG00000000149	guanine nucleotide binding protein, alpha 12 [Source:MGI Symbol;Acc:MGI:95767]	1	55.3068	59.7385	64.0616	53.0806	4.43176	-10.9809	NA	43	73.6034	74.1392	75.7554	75.6428	809.434	0.187991	0.244226	0.0193666	0.953207	0.758371	4.00368e-12	0.589747	2.66994e-09
5	142562365	142608800	Mmd2	ENSMUSG00000039533	monocyte to macrophage differentiation-associated 2 [Source:MGI Symbol;Acc:MGI:1922354]	1	51.0189	57.1816	46.6878	60.6991	6.16269	14.0113	NA	33	74.0913	74.695	75.6801	76.3281	738.612	0.332937	0.550904	0.725276	0.161086	-1.21343	0.000261254	-0.821096	0.0107677
5	145204562	145221750	Zkscan5	ENSMUSG00000055991	zinc finger with KRAB and SCAN domains 5 [Source:MGI Symbol;Acc:MGI:107533]	1	76.8179	81.7881	66.6671	79.3204	4.97023	12.6532	NA	19	75.1808	76.5901	74.0532	76.5127	291.237	-0.214583	0.254312	-0.41827	0.0281147	-0.0173615	0.934504	-0.221048	0.122422
5	145773983	145805874	Cyp3a44	ENSMUSG00000054417	cytochrome P450, family 3, subfamily a, polypeptide 44 [Source:MGI Symbol;Acc:MGI:2449818]	1	46.9363	49.8781	39.2849	51.0306	2.94186	11.7457	NA	11	74.2932	75.769	72.8524	76.8638	13857.9	0.524241	0.281211	-0.0171058	0.989	-0.264535	0.544246	-0.805881	0.0137889
5	146384985	146472411	Wasf3	ENSMUSG00000029636	WAS protein family, member 3 [Source:MGI Symbol;Acc:MGI:2658986]	1	74.7824	76.5067	69.5409	79.9989	1.72428	10.458	NA	71	80.1248	81.8113	81.9991	82.3846	0.295112	0.000412865	NA	-0.148458	NA	0.149767	NA	0.000895815	NA
5	147330741	147400489	Flt3	ENSMUSG00000042817	FMS-like tyrosine kinase 3 [Source:MGI Symbol;Acc:MGI:95559]	1	68.9313	74.015	72.462	61.4131	5.08373	-11.0489	NA	57	77.553	79.3083	79.4911	79.0633	9.89371	0.204643	0.819101	0.291339	0.766277	0.0720443	0.911815	0.158741	0.787515
5	147860628	147875778	Pomp	ENSMUSG00000029649	proteasome maturation protein [Source:MGI Symbol;Acc:MGI:1913787]	1	60.5078	59.7022	50.534	60.7359	-0.805629	10.2019	NA	18	75.5119	75.3187	72.9908	75.1733	733.271	-0.133598	0.570488	-0.208969	0.443461	-0.183182	0.290008	-0.258553	0.0708976
6	52163359	52213339	Gm20653	ENSMUSG00000093412	predicted gene 20653 [Source:MGI Symbol;Acc:MGI:5313100]	1	25.8634	18.5746	22.5912	34.325	-7.28882	11.7339	NA	48	19.1473	18.0129	22.1962	22.2917	0.348146	-0.132858	NA	0.0341141	NA	-0.115089	NA	0.0518829	NA
6	52168510	52213336	Hoxa3	ENSMUSG00000079560	homeobox A3 [Source:MGI Symbol;Acc:MGI:96175]	1	25.8634	18.5746	22.5912	34.325	-7.28882	11.7339	NA	43	20.404	19.3631	22.8687	23.569	0.350221	-0.00427101	NA	0.0691375	NA	-0.0281062	NA	0.0453022	NA
6	52175217	52215076	2700086A05Rik	ENSMUSG00000085696	RIKEN cDNA 2700086A05 gene [Source:MGI Symbol;Acc:MGI:1919878]	1	25.8634	18.5746	22.5912	34.325	-7.28882	11.7339	NA	40	20.5157	19.9018	23.6681	24.1838	1.59505	0.155763	NA	0.369908	NA	-0.0884972	NA	0.125648	NA
6	52205431	52211356	Hoxa6	ENSMUSG00000043219	homeobox A6 [Source:MGI Symbol;Acc:MGI:96178]	1	25.8634	18.5746	22.5912	34.325	-7.28882	11.7339	NA	8	19.679	20.3092	21.0754	28.1336	0	NA	NA	NA	NA	NA	NA	NA	NA
6	54577604	54597344	Fkbp14	ENSMUSG00000038074	FK506 binding protein 14 [Source:MGI Symbol;Acc:MGI:2387639]	1	73.7466	77.9697	67.4143	78.6284	4.22312	11.214	NA	17	66.4903	67.2815	66.2189	68.8323	208.819	-0.17092	0.601642	-0.056511	0.924302	-0.0982006	0.721373	0.0162082	0.954748
6	71213940	71322233	Smyd1	ENSMUSG00000055027	SET and MYND domain containing 1 [Source:MGI Symbol;Acc:MGI:104790]	1	93.5737	93.9704	77.7396	90.8424	0.396705	13.1028	NA	58	78.6133	79.5879	79.7739	79.8222	43.2964	-0.226616	0.699698	-0.285736	0.686265	0.0323161	0.948806	-0.0268036	0.955747
6	72097613	72154570	St3gal5	ENSMUSG00000056091	ST3 beta-galactoside alpha-2,3-sialyltransferase 5 [Source:MGI Symbol;Acc:MGI:1339963]	1	42.1208	44.2718	38.7775	51.2742	2.15103	12.4967	NA	41	70.5748	71.6264	71.1471	72.5385	277.155	-0.50949	0.11887	-0.438342	0.272741	1.70884	4.96854e-14	1.77999	3.59968e-17
6	84008590	84211060	Dysf	ENSMUSG00000033788	dysferlin [Source:MGI Symbol;Acc:MGI:1349385]	1	41.4103	28.6016	38.4381	26.8227	-12.8087	-11.6154	NA	120	77.6867	78.2394	79.7735	79.7156	127.502	0.363943	0.28425	0.187288	0.735818	0.185339	0.559893	0.00868377	0.979198
6	84101206	84107002	Gm15475	ENSMUSG00000087001	predicted gene 15475 [Source:MGI Symbol;Acc:MGI:3705288]	1	41.4103	28.6016	38.4381	26.8227	-12.8087	-11.6154	NA	5	58.2386	51.0507	59.2016	53.6902	0	NA	NA	NA	NA	NA	NA	NA	NA
6	85213051	85333422	Sfxn5	ENSMUSG00000033720	sideroflexin 5 [Source:MGI Symbol;Acc:MGI:2137681]	1	74.3723	75.9391	71.4097	82.3276	1.56683	10.9179	NA	68	82.5883	82.8499	83.3942	84.5783	962.389	-0.38053	0.0173801	0.148653	0.614908	-0.741789	5.73256e-08	-0.212606	0.138799
6	85469574	85502994	Fbxo41	ENSMUSG00000047013	F-box protein 41 [Source:MGI Symbol;Acc:MGI:1261912]	1	57.5788	61.75	54.8623	65.0105	4.1712	10.1482	NA	22	65.5849	67.2893	68.0643	69.9658	0	NA	NA	NA	NA	NA	NA	NA	NA
6	90333289	90364551	Uroc1	ENSMUSG00000034456	urocanase domain containing 1 [Source:MGI Symbol;Acc:MGI:2385332]	1	45.235	39.9452	36.558	46.7588	-5.28983	10.2008	NA	17	74.0283	74.7724	72.4347	76.4902	5686.13	-0.254316	0.0512906	0.418313	0.00130863	-0.408173	0.000166647	0.264457	0.00879158
6	90486427	90600203	Aldh1l1	ENSMUSG00000030088	aldehyde dehydrogenase 1 family, member L1 [Source:MGI Symbol;Acc:MGI:1340024]	1	50.4543	44.4492	39.6058	49.675	-6.00508	10.0691	NA	54	65.8394	66.1213	65.3707	67.4208	44562.9	-0.461468	0.0137166	0.732293	8.96723e-05	-0.938834	2.44028e-09	0.254927	0.125079
6	91363981	91411363	Wnt7a	ENSMUSG00000030093	wingless-related MMTV integration site 7A [Source:MGI Symbol;Acc:MGI:98961]	1	68.274	66.3964	67.3321	56.9876	-1.87767	-10.3446	NA	29	68.3565	68.7999	70.2682	69.9334	0	NA	NA	NA	NA	NA	NA	NA	NA
6	92772699	92943492	Adamts9	ENSMUSG00000030022	a disintegrin-like and metallopeptidase (reprolysin type) with thrombospondin type 1 motif, 9 [Source:MGI Symbol;Acc:MGI:1916320]	1	44.033	49.8865	40.6401	50.6511	5.85356	10.011	NA	97	72.4815	73.3031	73.9059	74.5952	65.9333	-0.374453	0.314348	-0.111441	0.880938	-0.156389	0.657333	0.106623	0.755652
6	99257484	99666797	Gm20696	ENSMUSG00000030068	predicted gene 20696 [Source:MGI Symbol;Acc:MGI:5313143]	1	74.0352	76.4389	69.3106	80.0064	2.40363	10.6958	NA	304	82.8388	83.7237	84.4558	84.5298	60.6651	-0.104865	0.840248	0.257859	0.648675	-0.344656	0.26766	0.0180679	0.962633
6	113745669	114042613	Atp2b2	ENSMUSG00000030302	ATPase, Ca++ transporting, plasma membrane 2 [Source:MGI Symbol;Acc:MGI:105368]	1	45.2738	48.7667	38.6301	50.0324	3.49287	11.4023	NA	160	77.2983	78.1589	79.2431	79.5665	86.0917	-0.145423	0.819141	-0.168625	0.857935	-2.12335	1.5563e-11	-2.14655	2.9229e-13
6	121007241	121081609	Mical3	ENSMUSG00000003178	microtubule associated monoxygenase, calponin and LIM domain containing 3 [Source:MGI Symbol;Acc:MGI:2442733]	1	80.7601	89.8856	92.4165	81.8923	9.12557	-10.5242	NA	65	80.5147	81.639	81.5047	82.1051	105.45	-0.140345	0.763031	-0.166854	0.767823	0.52701	0.0393685	0.500501	0.0336773
6	124663027	124704418	Lpcat3	ENSMUSG00000004270	lysophosphatidylcholine acyltransferase 3 [Source:MGI Symbol;Acc:MGI:1315211]	1	54.2916	48.5505	47.18	59.0149	-5.74108	11.8349	NA	36	59.2917	59.3889	57.183	59.9191	680.341	-0.0616019	0.83117	0.00816348	0.98828	0.615163	1.16831e-05	0.684929	3.7674e-08
6	125145241	125161782	Iffo1	ENSMUSG00000038271	intermediate filament family orphan 1 [Source:MGI Symbol;Acc:MGI:2444516]	1	45.9081	48.2193	41.6536	56.4071	2.31125	14.7535	NA	13	78.4925	79.5526	78.9202	79.5528	95.3739	0.484406	0.0706634	0.0370838	0.954274	0.150983	0.611079	-0.296339	0.185634
6	125161853	125166467	Gapdh	ENSMUSG00000057666	glyceraldehyde-3-phosphate dehydrogenase [Source:MGI Symbol;Acc:MGI:95640]	1	45.9081	48.2193	41.6536	56.4071	2.31125	14.7535	NA	5	34.0778	34.3338	31.7486	37.9745	342.578	-0.124367	0.652358	0.15334	0.6571	-0.119738	0.569035	0.157969	0.36555
6	138140316	138156755	Mgst1	ENSMUSG00000008540	microsomal glutathione S-transferase 1 [Source:MGI Symbol;Acc:MGI:1913850]	1	24.1244	12.8484	28.4902	18.061	-11.276	-10.4291	NA	12	45.3906	43.5222	46.0857	44.998	49123.4	-0.484673	0.00810895	-0.112652	0.774859	-0.3647	0.0379134	0.00732136	0.97569
6	143828425	144781977	Sox5	ENSMUSG00000041540	SRY-box containing gene 5 [Source:MGI Symbol;Acc:MGI:98367]	1	57.3569	60.2719	38.3525	55.5457	2.91491	17.1932	NA	622	84.2818	85.5373	86.1006	86.4057	357.629	-0.00544332	0.987234	-0.0318307	0.941891	-0.0431692	0.841344	-0.0695565	0.691815
7	22871224	22872147	Vmn1r160	ENSMUSG00000094931	vomeronasal 1 receptor 160 [Source:MGI Symbol;Acc:MGI:3779564]	1	60.8952	60.0947	65.0008	54.7074	-0.80048	-10.2934	NA	2	61.3726	61.9574	65.1101	56.7391	0	NA	NA	NA	NA	NA	NA	NA	NA
7	25461702	25477625	Ceacam1	ENSMUSG00000074272	carcinoembryonic antigen-related cell adhesion molecule 1 [Source:MGI Symbol;Acc:MGI:1347245]	1	63.3849	69.4048	50.4889	67.1629	6.01988	16.674	NA	9	73.1813	76.7177	71.9438	76.1309	464.019	0.0167202	0.962844	0.171313	0.555484	-0.065096	0.754148	0.089497	0.599953
7	25619414	25625551	Atp5sl	ENSMUSG00000057229	ATP5S-like [Source:MGI Symbol;Acc:MGI:1913599]	1	72.4596	73.4429	62.5119	79.2392	0.983231	16.7273	NA	7	53.5389	53.0006	49.7156	54.5508	299.918	0.0384382	0.936718	0.0503339	0.93338	0.301051	0.198418	0.312947	0.126448
7	26322473	26403700	Nlrp9c	ENSMUSG00000040614	NLR family, pyrin domain containing 9C [Source:MGI Symbol;Acc:MGI:3028627]	1	86.7856	92.2459	61.8777	83.4724	5.46021	21.5947	NA	39	81.3203	82.2559	80.8462	83.4845	0.0931793	-0.0851797	NA	-0.00748266	NA	-0.0753613	NA	0.00233577	NA
7	30515122	30522193	Gm1082	ENSMUSG00000062132	predicted gene 1082 [Source:MGI Symbol;Acc:MGI:2685928]	1	67.3294	54.6844	62.7542	73.6409	-12.645	10.8867	NA	6	71.8054	67.4356	71.0195	74.5067	0	NA	NA	NA	NA	NA	NA	NA	NA
7	31051681	31055656	Fxyd1	ENSMUSG00000036570	FXYD domain-containing ion transport regulator 1 [Source:MGI Symbol;Acc:MGI:1889273]	1	59.2439	66.4262	69.2581	55.5513	7.18229	-13.7067	NA	5	53.8578	53.4721	51.1648	49.8724	1467.69	-0.0942998	0.730477	-0.157409	0.60858	0.284443	0.0857646	0.221334	0.146958
7	45976380	46030302	Abcc6	ENSMUSG00000030834	ATP-binding cassette, sub-family C (CFTR/MRP), member 6 [Source:MGI Symbol;Acc:MGI:1351634]	1	67.9627	74.4683	63.7359	76.4265	6.5056	12.6906	NA	27	80.255	80.6482	80.4564	81.7967	4723.17	-0.105102	0.493632	0.146314	0.413058	-0.0443567	0.74963	0.20706	0.025956
7	67647410	67726576	Ttc23	ENSMUSG00000030555	tetratricopeptide repeat domain 23 [Source:MGI Symbol;Acc:MGI:1914259]	1	76.1541	79.3196	68.8167	81.0202	3.16552	12.2035	NA	68	78.5195	79.9337	78.9549	80.4262	1013.83	-0.265032	0.175385	-0.0523263	0.902388	0.115381	0.547868	0.328086	0.0192103
7	99466004	99474022	Klhl35	ENSMUSG00000035298	kelch-like 35 (Drosophila) [Source:MGI Symbol;Acc:MGI:1919434]	1	69.9894	77.254	66.5202	77.7298	7.2646	11.2096	NA	7	78.3621	80.8896	75.585	81.1822	2.3762	0.270256	NA	0.0343005	NA	0.226842	NA	-0.00911341	NA
7	130577484	130764784	Tacc2	ENSMUSG00000030852	transforming, acidic coiled-coil containing protein 2 [Source:MGI Symbol;Acc:MGI:1928899]	1	67.7959	80.5957	67.8603	78.8746	12.7998	11.0143	NA	133	82.4538	83.4273	84.5408	83.967	411.922	-0.181327	0.782041	-0.0957372	0.923145	0.992838	0.00313113	1.07843	0.000454257
7	140763739	140774975	Cyp2e1	ENSMUSG00000025479	cytochrome P450, family 2, subfamily e, polypeptide 1 [Source:MGI Symbol;Acc:MGI:88607]	1	56.6225	47.0689	60.2674	48.196	-9.55364	-12.0714	NA	9	52.5238	46.5935	52.4494	49.3174	29769	-0.00182566	0.996956	-0.091834	0.878861	1.31782	7.90014e-11	1.22781	2.24176e-11
7	143107254	143427042	Kcnq1	ENSMUSG00000009545	potassium voltage-gated channel, subfamily Q, member 1 [Source:MGI Symbol;Acc:MGI:108083]	1	53.4468	60.0667	59.7317	43.6867	6.61984	-16.045	NA	142	82.3413	82.7576	84.2859	84.6271	33.0143	0.0703404	0.934383	0.101225	0.923515	-0.104812	0.843443	-0.0739272	0.884903
7	144001928	144424494	Shank2	ENSMUSG00000037541	SH3/ankyrin domain gene 2 [Source:MGI Symbol;Acc:MGI:2671987]	1	72.83	76.7073	73.6002	83.6339	3.87731	10.0337	NA	210	82.5136	83.3541	83.4475	83.629	350.481	-0.170072	0.524799	0.624994	0.00505324	-1.13641	8.35476e-12	-0.341347	0.0379109
7	144929931	144939869	Ccnd1	ENSMUSG00000070348	cyclin D1 [Source:MGI Symbol;Acc:MGI:88313]	1	48.3346	45.8595	45.0466	55.1345	-2.47504	10.0879	NA	9	37.2824	34.728	36.13	38.575	1018.1	0.415995	0.553282	0.179527	0.870804	-0.411187	0.407023	-0.647656	0.138603
8	11728105	11835219	Arhgef7	ENSMUSG00000031511	Rho guanine nucleotide exchange factor (GEF7) [Source:MGI Symbol;Acc:MGI:1860493]	1	59.8752	61.1643	57.3736	67.5209	1.28908	10.1472	NA	81	75.6933	75.7781	77.2043	77.5882	289.824	0.192432	0.545866	0.140085	0.760657	0.359654	0.0985107	0.307307	0.117384
8	13235655	13254162	Adprhl1	ENSMUSG00000031448	ADP-ribosylhydrolase like 1 [Source:MGI Symbol;Acc:MGI:2442168]	1	57.6922	55.7394	54.5517	65.8411	-1.95272	11.2894	NA	18	77.0693	78.5991	78.779	81.1148	3.37947	-0.236	NA	-0.698796	NA	0.321998	NA	-0.140798	NA
8	36094828	36147787	D8Ertd82e	ENSMUSG00000050271	DNA segment, Chr 8, ERATO Doi 82, expressed [Source:MGI Symbol;Acc:MGI:1196223]	1	84.2207	87.1926	93.4516	82.02	2.97192	-11.4315	NA	43	83.374	84.0964	85.18	85.1582	9.50473	0.431887	0.553282	0.52597	0.503519	0.405326	0.42887	0.499409	0.290522
8	40307458	40386308	Efha2	ENSMUSG00000039478	EF-hand domain family, member A2 [Source:MGI Symbol;Acc:MGI:1925756]	1	78.7903	78.8455	74.839	86.3598	0.05516	11.5208	NA	31	86.1323	86.1748	87.7577	88.8684	51.5488	0.222636	0.670621	-0.052128	0.949063	0.548605	0.0831579	0.273841	0.395493
8	40862396	40922308	Slc7a2	ENSMUSG00000031596	solute carrier family 7 (cationic amino acid transporter, y+ system), member 2 [Source:MGI Symbol;Acc:MGI:99828]	1	38.8295	42.3845	33.4977	45.4442	3.55495	11.9464	NA	39	63.6216	64.2387	63.9421	62.8487	6171.23	-0.156232	0.51117	0.288255	0.23491	0.760749	1.16217e-07	1.20524	2.31723e-22
8	40990914	41133726	Mtus1	ENSMUSG00000045636	mitochondrial tumor suppressor 1 [Source:MGI Symbol;Acc:MGI:2142572]	1	71.6367	69.1975	61.3887	72.1951	-2.43919	10.8063	NA	94	65.6965	67.0384	64.6096	67.3547	2315.45	0.00758066	0.981842	-0.118	0.710295	0.378872	0.0101977	0.253291	0.0682121
8	41191434	41215156	Fgl1	ENSMUSG00000031594	fibrinogen-like protein 1 [Source:MGI Symbol;Acc:MGI:102795]	1	54.5575	47.9289	44.8357	55.1321	-6.62864	10.2964	NA	13	66.2137	67.4848	65.3575	68.5318	4834.49	0.7056	0.162889	-0.321535	0.690878	0.673674	0.0981862	-0.353461	0.40833
8	44950208	45052257	Fat1	ENSMUSG00000070047	FAT tumor suppressor homolog 1 (Drosophila) [Source:MGI Symbol;Acc:MGI:109168]	1	58.0754	62.9141	40.8504	55.1475	4.83871	14.2971	NA	129	86.0408	86.5883	86.9899	87.2952	814.204	-0.0573047	0.823742	0.348232	0.0679241	-0.464037	0.000491434	-0.0585002	0.720864
8	70373548	70382065	Comp	ENSMUSG00000031849	cartilage oligomeric matrix protein [Source:MGI Symbol;Acc:MGI:88469]	1	23.4264	25.1	24.6808	34.7857	1.67359	10.1049	NA	12	46.8299	48.1505	49.6539	51.2502	2.54997	-0.419041	NA	-0.329375	NA	0.327812	NA	0.417478	NA
8	77250366	77517907	Arhgap10	ENSMUSG00000037148	Rho GTPase activating protein 10 [Source:MGI Symbol;Acc:MGI:1925764]	1	80.7949	85.8236	80.9268	91.0024	5.0287	10.0757	NA	211	85.4937	86.2064	86.45	86.9813	57.9438	-0.0907099	0.886609	-0.18606	0.798918	0.108836	0.799785	0.013486	0.975804
8	85492576	85527560	Gpt2	ENSMUSG00000031700	glutamic pyruvate transaminase (alanine aminotransferase) 2 [Source:MGI Symbol;Acc:MGI:1915391]	1	35.4451	35.4564	27.4629	38.4539	0.011299	10.991	NA	24	71.2216	71.1152	69.8121	73.62	8463.51	-0.689692	0.000277498	-0.079099	0.878311	-0.421284	0.0309044	0.189308	0.341966
8	94532990	94570529	Cpne2	ENSMUSG00000034361	copine II [Source:MGI Symbol;Acc:MGI:2387578]	1	69.1871	69.6965	61.2527	71.2921	0.50945	10.0395	NA	25	82.1341	82.5066	83.2929	84.5336	115.319	0.594365	0.0305474	-0.0345083	0.959252	0.754927	0.00123062	0.126054	0.646464
8	95719451	95807462	Cnot1	ENSMUSG00000036550	CCR4-NOT transcription complex, subunit 1 [Source:MGI Symbol;Acc:MGI:2442402]	1	79.2299	75.0361	73.9733	84.3493	-4.19381	10.376	NA	52	82.2328	82.3693	83.3656	84.202	2382.09	0.106105	0.470328	0.239172	0.088027	-0.105568	0.368528	0.0274984	0.827214
8	99024471	99416471	Cdh8	ENSMUSG00000036510	cadherin 8 [Source:MGI Symbol;Acc:MGI:107434]	1	67.2186	68.5619	59.6348	70.955	1.34336	11.3202	NA	140	71.7531	73.6214	73.1928	73.957	0	NA	NA	NA	NA	NA	NA	NA	NA
8	104281347	104310145	Cmtm1	ENSMUSG00000031876	CKLF-like MARVEL transmembrane domain containing 1 [Source:MGI Symbol;Acc:MGI:2447159]	1	78.9144	79.6293	57.1376	73.2471	0.71492	16.1094	NA	18	80.3895	81.139	79.8617	80.6053	0	NA	NA	NA	NA	NA	NA	NA	NA
8	105269801	105275845	Hsf4	ENSMUSG00000033249	heat shock transcription factor 4 [Source:MGI Symbol;Acc:MGI:1347058]	1	54.2018	44.1502	73.1755	56.4243	-10.0516	-16.7512	NA	6	56.4708	51.5647	63.9746	59.6751	53.1047	-0.0492374	0.945749	0.175014	0.811369	0.015424	0.974265	0.239676	0.487151
8	105276447	105281939	Nol3	ENSMUSG00000014776	nucleolar protein 3 (apoptosis repressor with CARD domain) [Source:MGI Symbol;Acc:MGI:1925938]	1	54.2018	44.1502	73.1755	56.4243	-10.0516	-16.7512	NA	5	65.9833	63.2955	73.4116	69.8594	3.38153	-0.458283	NA	0.0167335	NA	0.230101	NA	0.705117	NA
8	108714644	108961636	Zfhx3	ENSMUSG00000038872	zinc finger homeobox 3 [Source:MGI Symbol;Acc:MGI:99948]	1	62.9888	68.873	50.4695	64.0031	5.88413	13.5336	NA	230	84.2273	84.6196	85.3628	85.993	163.858	0.332344	0.373484	0.561895	0.147252	0.121947	0.733384	0.351498	0.174244
8	110618638	110720396	Vac14	ENSMUSG00000010936	Vac14 homolog (S. cerevisiae) [Source:MGI Symbol;Acc:MGI:2157980]	1	65.0156	73.3707	61.5328	71.7656	8.35518	10.2328	NA	58	82.7003	83.0873	83.1027	84.6004	216.432	0.0660108	0.851851	0.208377	0.523623	0.336665	0.0707553	0.479031	0.00188052
8	114133557	114152312	Nudt7	ENSMUSG00000031767	nudix (nucleoside diphosphate linked moiety X)-type motif 7 [Source:MGI Symbol;Acc:MGI:1914778]	1	31.1052	28.9512	38.2471	53.9195	-2.15404	15.6724	NA	11	53.2608	54.2058	58.158	63.1637	1506.16	-1.03959	2.12146e-09	-0.27775	0.442349	-2.36466	2.94189e-42	-1.60283	1.18866e-23
8	116568724	116732991	Cdyl2	ENSMUSG00000031758	chromodomain protein, Y chromosome-like 2 [Source:MGI Symbol;Acc:MGI:1923046]	1	67.8809	76.2498	55.8297	74.8104	8.36891	18.9807	NA	118	87.6877	88.3247	88.7777	89.1287	62.3197	-0.135764	0.814068	0.433186	0.404344	-0.123311	0.764547	0.445639	0.128555
8	122628739	122699109	Cbfa2t3	ENSMUSG00000006362	core-binding factor, runt domain, alpha subunit 2, translocated to, 3 (human) [Source:MGI Symbol;Acc:MGI:1338013]	1	75.5938	71.1897	81.8186	71.248	-4.40409	-10.5706	NA	44	76.3284	75.4397	79.4349	79.2805	11.2135	0.100658	0.918101	0.900641	0.137826	0.230985	0.67738	1.03097	0.0099067
9	15862614	15874556	Mtnr1b	ENSMUSG00000050901	melatonin receptor 1B [Source:MGI Symbol;Acc:MGI:2181726]	1	44.0477	44.1427	36.0323	47.6782	0.094989	11.6459	NA	10	72.943	71.3272	72.6509	73.7397	0	NA	NA	NA	NA	NA	NA	NA	NA
9	20868642	20874307	A230050P20Rik	ENSMUSG00000038884	RIKEN cDNA A230050P20 gene [Source:MGI Symbol;Acc:MGI:2441788]	1	35.6564	34.7984	18.7692	33.512	-0.857938	14.7428	NA	5	62.2082	63.9285	57.7926	65.4906	480.218	0.135256	0.694797	0.276938	0.476375	-1.49275	1.44292e-15	-1.35107	4.62828e-16
9	21989871	22002634	Ccdc151	ENSMUSG00000039632	coiled-coil domain containing 151 [Source:MGI Symbol;Acc:MGI:1924859]	1	37.6977	43.6325	30.5595	41.3067	5.9348	10.7472	NA	12	50.7437	53.2849	51.9494	53.0158	10.2171	-0.22612	0.786103	-0.0215486	0.988895	-0.782202	0.0791533	-0.577631	0.208209
9	22411577	22444677	9530077C05Rik	ENSMUSG00000036411	RIKEN cDNA 9530077C05 gene [Source:MGI Symbol;Acc:MGI:1915533]	1	64.2702	68.2658	60.7369	70.9796	3.99561	10.2427	NA	25	74.7182	76.2341	75.4127	77.1793	5.36383	-0.417598	0.5808	0.0231609	NA	-0.523138	0.282413	-0.082379	0.898484
9	42412316	42507809	Tbcel	ENSMUSG00000037287	tubulin folding cofactor E-like [Source:MGI Symbol;Acc:MGI:1925543]	1	37.8159	37.6476	34.9145	51.8955	-0.168322	16.9811	NA	76	79.6349	80.7895	80.9767	82.5312	622.481	-0.074968	0.839155	0.258632	0.472893	-1.1958	1.38706e-11	-0.8622	9.72473e-08
9	50662752	50739517	Dixdc1	ENSMUSG00000032064	DIX domain containing 1 [Source:MGI Symbol;Acc:MGI:2679721]	1	45.0261	47.3442	36.1799	47.758	2.31803	11.5781	NA	56	67.5259	68.012	68.4506	69.1241	535.729	0.105825	0.780318	0.164708	0.705349	0.491012	0.0171554	0.549896	0.00225696
9	56618475	56685253	Lingo1	ENSMUSG00000049556	leucine rich repeat and Ig domain containing 1 [Source:MGI Symbol;Acc:MGI:1915522]	1	64.8194	62.6905	74.223	63.6416	-2.12893	-10.5815	NA	42	72.8264	73.8927	74.5294	74.5594	0	NA	NA	NA	NA	NA	NA	NA	NA
9	56848659	56851963	Odf3l1	ENSMUSG00000045620	outer dense fiber of sperm tails 3-like 1 [Source:MGI Symbol;Acc:MGI:2681875]	1	48.0136	53.449	48.0138	58.113	5.43535	10.0992	NA	4	65.1985	68.1373	65.5378	70.7243	0	NA	NA	NA	NA	NA	NA	NA	NA
9	65101486	65137940	Igdcc4	ENSMUSG00000032816	immunoglobulin superfamily, DCC subclass, member 4 [Source:MGI Symbol;Acc:MGI:1858497]	1	78.818	82.2456	89.3086	78.2037	3.4276	-11.1049	NA	25	75.9037	78.325	79.5916	79.3664	1.73572	-0.0743805	NA	-0.106193	NA	-0.126043	NA	-0.157856	NA
9	66126611	66138955	Fam96a	ENSMUSG00000032381	family with sequence similarity 96, member A [Source:MGI Symbol;Acc:MGI:1915500]	1	89.175	87.3142	75.0187	87.4519	-1.86088	12.4332	NA	10	70.5188	69.2135	66.7492	68.9864	514.645	-0.0418678	0.884543	-0.0454002	0.912313	-0.189437	0.247811	-0.192969	0.176348
9	73044865	73097592	Rab27a	ENSMUSG00000032202	RAB27A, member RAS oncogene family [Source:MGI Symbol;Acc:MGI:1861441]	1	67.1539	64.5366	62.717	73.8026	-2.61724	11.0855	NA	40	77.9171	77.8195	79.3563	79.72	47.764	-0.264152	0.620783	-0.208146	0.780822	0.0331628	0.94514	0.0891691	0.835544
9	83109948	83146685	Hmgn3	ENSMUSG00000066456	high mobility group nucleosomal binding domain 3 [Source:MGI Symbol;Acc:MGI:2138069]	1	78.5921	84.647	60.2343	74.1709	6.05487	13.9366	NA	26	80.9174	82.5964	80.7031	81.8516	14.2045	0.344186	0.623549	0.00271741	0.998697	-0.2345	0.663297	-0.575969	0.181353
9	106148687	106160201	D030055H07Rik	ENSMUSG00000086296	RIKEN cDNA D030055H07 gene [Source:MGI Symbol;Acc:MGI:3605036]	1	30.8375	26.269	32.09	20.21	-4.56847	-11.8799	NA	11	38.6361	36.2405	37.2991	36.0011	8.86436	0.162258	0.861812	-0.0295899	0.981909	0.0895853	0.888428	-0.102263	0.871948
9	106152857	106158138	Glyctk	ENSMUSG00000020258	glycerate kinase [Source:MGI Symbol;Acc:MGI:2444085]	1	30.8375	26.269	32.09	20.21	-4.56847	-11.8799	NA	6	46.5096	41.3738	43.3449	41.7673	5915.03	-0.108005	0.606329	-0.198247	0.375826	-0.0670406	0.699961	-0.157283	0.229577
9	106233455	106248126	Alas1	ENSMUSG00000032786	aminolevulinic acid synthase 1 [Source:MGI Symbol;Acc:MGI:87989]	1	57.686	53.6586	50.944	61.0553	-4.02742	10.1114	NA	12	49.3591	47.5623	48.0293	52.3615	6950.57	-0.696993	0.0797103	-0.317377	0.625629	1.46128	1.39283e-06	1.8409	1.68822e-11
9	112065091	112235938	Arpp21	ENSMUSG00000032503	cyclic AMP-regulated phosphoprotein, 21 [Source:MGI Symbol;Acc:MGI:107562]	1	57.6972	56.449	45.1748	61.208	-1.24825	16.0332	NA	106	70.3115	71.2714	71.9465	72.3629	0	NA	NA	NA	NA	NA	NA	NA	NA
9	119102478	119148246	Dlec1	ENSMUSG00000038060	deleted in lung and esophageal cancer 1 [Source:MGI Symbol;Acc:MGI:2443671]	1	58.9495	55.4095	48.5602	59.3782	-3.53995	10.818	NA	38	79.6358	79.1709	79.4166	80.7392	6.31027	0.182243	0.844826	-0.422491	NA	0.688892	0.139714	0.0841583	0.896681
9	119901616	120068283	Cx3cr1	ENSMUSG00000052336	chemokine (C-X3-C) receptor 1 [Source:MGI Symbol;Acc:MGI:1333815]	1	48.1712	48.4325	46.8436	57.5438	0.261344	10.7003	NA	117	77.8076	78.1532	77.9784	78.8516	8.96569	1.12705	0.0377838	0.613844	0.402293	-0.187152	0.743483	-0.700356	0.130136
9	119925673	119937558	Gorasp1	ENSMUSG00000032513	golgi reassembly stacking protein 1 [Source:MGI Symbol;Acc:MGI:1921748]	1	48.1712	48.4325	46.8436	57.5438	0.261344	10.7003	NA	10	66.9942	66.321	67.4004	68.9754	337.945	-0.243168	0.373214	-0.103856	0.833851	-0.722993	0.000130199	-0.583681	0.000800683
9	121366958	121474916	Trak1	ENSMUSG00000032536	trafficking protein, kinesin binding 1 [Source:MGI Symbol;Acc:MGI:1914345]	1	59.482	60.8082	48.8602	62.9746	1.32614	14.1144	NA	78	74.2352	75.8349	73.9189	76.073	740.423	0.017098	0.964111	-0.142803	0.667165	0.287314	0.0888029	0.127413	0.459308
10	4611593	5005614	Esr1	ENSMUSG00000019768	estrogen receptor 1 (alpha) [Source:MGI Symbol;Acc:MGI:1352467]	1	45.0798	39.9418	46.7877	36.7866	-5.138	-10.0011	NA	194	81.9308	82.6662	84.0213	84.395	1066.23	0.202826	0.675251	0.00646554	0.995208	0.247653	0.464989	0.0512922	0.893908
10	8722219	8886070	Sash1	ENSMUSG00000015305	SAM and SH3 domain containing 1 [Source:MGI Symbol;Acc:MGI:1917347]	1	87.0282	80.5667	84.4272	72.9722	-6.46155	-11.455	NA	152	82.1973	83.7727	83.5208	83.7747	758.59	0.432593	0.0017891	0.341923	0.0608304	0.416378	0.00158338	0.325708	0.00567656
10	10686059	11082356	Grm1	ENSMUSG00000019828	glutamate receptor, metabotropic 1 [Source:MGI Symbol;Acc:MGI:1351338]	1	65.5553	70.1494	55.6076	69.5892	4.59404	13.9816	NA	164	71.6638	73.4439	74.7883	74.2284	0.185778	0.0628991	NA	0.0477588	NA	0.0123636	NA	-0.00277668	NA
10	24773814	24836195	Enpp3	ENSMUSG00000019989	ectonucleotide pyrophosphatase/phosphodiesterase 3 [Source:MGI Symbol;Acc:MGI:2143702]	1	78.5322	76.5673	70.4394	80.5769	-1.96491	10.1375	NA	47	85.2727	85.4368	85.8028	85.9889	299.918	0.00928204	0.985973	0.343739	0.366214	0.138381	0.63295	0.472837	0.0202596
10	39368855	39565381	Fyn	ENSMUSG00000019843	Fyn proto-oncogene [Source:MGI Symbol;Acc:MGI:95602]	1	74.1364	77.7613	84.0495	69.8611	3.62487	-14.1884	NA	150	81.886	82.4761	83.383	83.3513	122.191	0.268149	0.548021	0.611309	0.135738	0.199295	0.579577	0.542455	0.037666
10	41188172	41303241	Fig4	ENSMUSG00000038417	FIG4 homolog (S. cerevisiae) [Source:MGI Symbol;Acc:MGI:2143585]	1	60.8812	68.3505	58.2104	70.5159	7.46934	12.3055	NA	83	84.2848	84.8847	86.4962	87.4776	247.119	-0.167683	0.543428	0.060384	0.909257	-0.707039	5.51019e-05	-0.478972	0.00331418
10	42312585	42478565	Lace1	ENSMUSG00000038302	lactation elevated 1 [Source:MGI Symbol;Acc:MGI:2148801]	1	56.414	55.0192	49.293	63.5456	-1.39473	14.2526	NA	114	88.7664	88.9572	90.4522	90.9455	237.357	-0.141469	0.635211	-0.224405	0.512521	-0.00545932	0.985194	-0.0883953	0.684652
10	50895651	50989152	Sim1	ENSMUSG00000019913	single-minded homolog 1 (Drosophila) [Source:MGI Symbol;Acc:MGI:98306]	1	19.1105	28.1833	39.8983	29.1838	9.07283	-10.7145	NA	47	49.8145	51.9496	54.6517	53.0754	0	NA	NA	NA	NA	NA	NA	NA	NA
10	61197112	61273438	Adamts14	ENSMUSG00000059901	a disintegrin-like and metallopeptidase (reprolysin type) with thrombospondin type 1 motif, 14 [Source:MGI Symbol;Acc:MGI:2179942]	1	63.0531	63.9266	58.9815	71.9647	0.873503	12.9832	NA	53	81.3981	82.7317	83.4764	84.3887	21.6535	0.0314574	0.976358	-0.181747	0.857935	0.284237	0.565377	0.0710327	0.900259
10	61319657	61383523	X99384	ENSMUSG00000020092	cDNA sequence X99384 [Source:MGI Symbol;Acc:MGI:1351623]	1	67.1739	75.9875	70.7694	81.6146	8.81362	10.8452	NA	46	82.4695	84.5261	84.4401	84.7526	363.044	-0.166427	0.477454	-0.00538238	0.993592	-0.099497	0.625047	0.0615475	0.750188
10	62947026	62974185	Dna2	ENSMUSG00000036875	DNA replication helicase 2 homolog (yeast) [Source:MGI Symbol;Acc:MGI:2443732]	1	73.4091	74.1979	58.5342	72.6701	0.78878	14.136	NA	34	80.9982	81.6899	79.9848	82.304	194.954	0.327105	0.126533	-0.0545334	0.915241	0.0987097	0.673525	-0.282928	0.0920084
10	68095593	68278726	Arid5b	ENSMUSG00000019947	AT rich interactive domain 5B (MRF1-like) [Source:MGI Symbol;Acc:MGI:2175912]	1	62.5201	68.1008	52.0349	62.1195	5.58073	10.0845	NA	133	72.6884	72.6441	73.2451	74.0499	241.362	-0.244486	0.429984	0.0848463	0.880938	0.286506	0.223895	0.615837	0.000908535
10	68430953	68541896	1700040L02Rik	ENSMUSG00000019945	RIKEN cDNA 1700040L02 gene [Source:MGI Symbol;Acc:MGI:1920537]	1	56.1219	57.7588	41.7258	56.9784	1.63694	15.2526	NA	83	79.0266	79.6908	79.639	80.2509	14.4639	0.370604	0.599479	0.313532	0.731396	-0.0994478	0.870552	-0.15652	0.773575
10	75351111	75517972	1110038D17Rik	ENSMUSG00000033416	RIKEN cDNA 1110038D17 gene [Source:MGI Symbol;Acc:MGI:1916028]	1	29.1302	28.2707	28.135	17.6082	-0.859449	-10.5268	NA	110	75.2178	75.5837	75.1339	76.2841	5789.61	-0.33697	0.0130075	-0.161846	0.481058	-0.127643	0.387834	0.0474814	0.755984
10	75406911	75441679	Upb1	ENSMUSG00000033427	ureidopropionase, beta [Source:MGI Symbol;Acc:MGI:2143535]	1	29.1302	28.2707	28.135	17.6082	-0.859449	-10.5268	NA	26	69.2508	69.9451	68.5236	69.0244	8006.35	-0.105858	0.704003	0.263995	0.326751	0.297638	0.081359	0.66749	8.14231e-07
10	78436744	78464975	Pdxk	ENSMUSG00000032788	pyridoxal (pyridoxine, vitamin B6) kinase [Source:MGI Symbol;Acc:MGI:1351869]	1	35.6702	27.9985	36.3091	25.4368	-7.67176	-10.8723	NA	18	72.9899	71.6532	73.2256	72.3657	907.194	-0.0669152	0.820416	0.221201	0.397651	0.947995	7.24446e-12	1.23611	3.7362e-24
10	80057416	80102698	Sbno2	ENSMUSG00000035673	strawberry notch homolog 2 (Drosophila) [Source:MGI Symbol;Acc:MGI:2448490]	1	49.9929	45.6016	37.5153	52.9608	-4.39127	15.4455	NA	27	71.5895	71.9765	70.9235	72.0475	382.949	0.110032	0.660938	-0.156745	0.581892	0.455795	0.00156905	0.189018	0.200704
10	80261486	80288408	Dazap1	ENSMUSG00000069565	DAZ associated protein 1 [Source:MGI Symbol;Acc:MGI:1917498]	1	67.2646	66.3123	55.7708	67.0192	-0.95232	11.2484	NA	19	58.0433	56.9232	57.5489	58.294	485.757	0.087999	0.763031	-0.0641092	0.885337	0.0354113	0.882875	-0.116697	0.512476
10	82985498	83195900	Chst11	ENSMUSG00000034612	carbohydrate sulfotransferase 11 [Source:MGI Symbol;Acc:MGI:1927166]	1	79.6374	81.3804	75.1109	86.8632	1.743	11.7523	NA	167	79.9485	81.5815	81.364	81.7074	3.09576	0.443861	NA	0.0751019	NA	-0.0354451	NA	-0.404204	NA
10	84370905	84440597	Nuak1	ENSMUSG00000020032	NUAK family, SNF1-like kinase, 1 [Source:MGI Symbol;Acc:MGI:1925226]	1	83.1474	87.0278	92.5454	81.1051	3.88034	-11.4403	NA	57	81.2894	82.7718	80.817	81.348	34.0777	0.128447	0.86141	0.130403	0.896255	-0.153974	0.756019	-0.152018	0.738288
10	89454234	89533585	Nr1h4	ENSMUSG00000047638	nuclear receptor subfamily 1, group H, member 4 [Source:MGI Symbol;Acc:MGI:1352464]	1	33.4887	29.8163	22.3291	33.3888	-3.67238	11.0598	NA	52	65.9253	66.3264	67.227	67.668	3120.39	-0.0758113	0.81357	0.0546877	0.908128	0.0639992	0.783699	0.194498	0.256917
10	92775619	93081618	Gm872	ENSMUSG00000020014	predicted gene 872 [Source:MGI Symbol;Acc:MGI:2685718]	1	67.1965	72.3646	61.0522	72.0957	5.16816	11.0434	NA	170	80.7884	82.5264	82.9081	83.2844	15.7227	-0.25959	0.745537	-0.0955913	0.93338	0.992665	0.0153117	1.15666	0.00291599
10	94036001	94145339	Fgd6	ENSMUSG00000020021	FYVE, RhoGEF and PH domain containing 6 [Source:MGI Symbol;Acc:MGI:1261419]	1	61.542	59.5886	49.9345	61.7051	-1.95345	11.7705	NA	78	73.3648	75.2506	73.3033	75.7062	733.002	0.0591237	0.822856	0.0378866	0.924222	0.364386	0.00828111	0.343149	0.00516129
10	99107036	99198074	Poc1b	ENSMUSG00000019952	POC1 centriolar protein homolog B (Chlamydomonas) [Source:MGI Symbol;Acc:MGI:1918511]	1	84.9575	86.1889	75.8528	87.3798	1.23147	11.527	NA	80	81.1017	81.7143	82.1591	83.1043	29.0164	0.911343	0.0285961	-0.0804767	0.937044	0.770043	0.0375244	-0.221776	0.586869
10	99179184	99184610	Gm16239	ENSMUSG00000089994	predicted gene 16239 [Source:MGI Symbol;Acc:MGI:3801746]	1	84.9575	86.1889	75.8528	87.3798	1.23147	11.527	NA	6	87.6298	86.4505	83.6013	88.066	0	NA	NA	NA	NA	NA	NA	NA	NA
10	114398823	114802307	Trhde	ENSMUSG00000050663	TRH-degrading enzyme [Source:MGI Symbol;Acc:MGI:2384311]	1	50.8806	52.7549	38.4772	54.9455	1.87425	16.4683	NA	165	74.0238	75.827	78.5174	76.6047	32.3581	0.186566	0.804041	-0.780808	0.230662	-1.50235	6.81792e-05	-2.46973	3.0054e-12
10	116301374	116389538	Ptprb	ENSMUSG00000020154	protein tyrosine phosphatase, receptor type, B [Source:MGI Symbol;Acc:MGI:97809]	1	61.6827	58.4338	69.7104	59.0127	-3.24885	-10.6977	NA	78	73.4392	74.7215	75.1174	75.1834	3198.1	0.638631	0.000168544	0.510616	0.0206231	0.423889	0.0149245	0.295875	0.0685912
11	4031462	4048024	Sec14l4	ENSMUSG00000019368	SEC14-like 4 (S. cerevisiae) [Source:MGI Symbol;Acc:MGI:2144095]	1	85.2094	80.1026	66.25	79.7317	-5.1068	13.4817	NA	11	66.1886	64.5303	63.4439	66.9208	2773.7	0.0925236	0.75457	0.00619826	0.993164	-0.0144011	0.953694	-0.100726	0.590049
11	5896637	5898782	Myl7	ENSMUSG00000020469	myosin, light polypeptide 7, regulatory [Source:MGI Symbol;Acc:MGI:107495]	1	52.8528	50.983	48.2934	60.5132	-1.86977	12.2198	NA	3	61.8651	61.5809	62.5908	70.0083	6.46833	-0.2799	0.729106	-0.853498	NA	0.371238	0.448772	-0.20236	0.711814
11	5900820	5950081	Gck	ENSMUSG00000041798	glucokinase [Source:MGI Symbol;Acc:MGI:1270854]	1	65.8145	68.1781	59.8287	73.5874	2.36352	13.7586	NA	36	76.4067	77.331	76.6638	78.9464	6312.99	-0.489347	0.0759266	-0.591737	0.0597553	-0.579432	0.0121132	-0.681821	0.000760463
11	19924375	20024026	Spred2	ENSMUSG00000045671	sprouty-related, EVH1 domain containing 2 [Source:MGI Symbol;Acc:MGI:2150019]	1	25.8794	28.1937	19.559	33.2106	2.31428	13.6516	NA	80	76.811	78.1213	78.1507	79.4271	77.5655	-0.100762	0.836293	0.148851	0.79281	0.329822	0.231092	0.579435	0.00921603
11	35838400	35980527	Wwc1	ENSMUSG00000018849	WW, C2 and coiled-coil domain containing 1 [Source:MGI Symbol;Acc:MGI:2388637]	1	70.5811	74.9442	78.0777	67.8235	4.36315	-10.2543	NA	110	78.0855	78.6273	78.5993	78.6709	849.866	-0.133172	0.557192	0.223027	0.373914	-0.0729425	0.710419	0.283257	0.0351603
11	36006656	37235964	Odz2	ENSMUSG00000049336	odd Oz/ten-m homolog 2 (Drosophila) [Source:MGI Symbol;Acc:MGI:1345184]	1	79.1854	77.6323	72.1834	82.9965	-1.5531	10.8131	NA	662	74.4042	76.4428	76.079	76.5515	0.0931793	-0.0851797	NA	-0.00748266	NA	-0.0753613	NA	0.00233577	NA
11	49165585	49187159	Btnl9	ENSMUSG00000040283	butyrophilin-like 9 [Source:MGI Symbol;Acc:MGI:2442439]	1	69.783	74.195	76.9103	66.5815	4.41197	-10.3287	NA	14	75.0989	78.2925	79.336	77.0668	212.076	0.0867848	0.814818	-0.142834	0.733695	0.504013	0.00841195	0.274394	0.146834
11	60226714	60352905	Tom1l2	ENSMUSG00000000538	target of myb1-like 2 (chicken) [Source:MGI Symbol;Acc:MGI:2443306]	1	56.848	64.9075	55.4541	67.7155	8.05955	12.2614	NA	62	77.615	77.8419	79.0336	79.3018	330.628	-0.0978216	0.770457	0.105483	0.815248	-0.507249	0.0064148	-0.303945	0.0878525
11	60240810	60241930	Gm12265	ENSMUSG00000085132	predicted gene 12265 [Source:MGI Symbol;Acc:MGI:3651913]	1	56.848	64.9075	55.4541	67.7155	8.05955	12.2614	NA	2	60.0416	66.6042	57.1415	68.9969	69.7039	-0.391522	0.383548	-0.840686	0.100631	-1.86962	6.50617e-10	-2.31878	2.12633e-15
11	61207537	61218421	Aldh3a1	ENSMUSG00000019102	aldehyde dehydrogenase family 3, subfamily A1 [Source:MGI Symbol;Acc:MGI:1353451]	1	79.6238	80.3554	87.2698	76.8958	0.731605	-10.374	NA	12	76.9504	77.0525	79.1819	76.8149	1.27727	0.00523122	NA	-0.128596	NA	0.571907	NA	0.438079	NA
11	61223417	61267464	Aldh3a2	ENSMUSG00000010025	aldehyde dehydrogenase family 3, subfamily A2 [Source:MGI Symbol;Acc:MGI:1353452]	1	50.6799	48.7109	31.6895	44.784	-1.96906	13.0944	NA	34	71.8406	71.6027	68.7627	70.9974	10560.8	0.138722	0.598409	-0.145617	0.671713	1.0178	7.7216e-12	0.73346	8.34747e-08
11	63885792	63922290	Hs3st3b1	ENSMUSG00000070407	heparan sulfate (glucosamine) 3-O-sulfotransferase 3B1 [Source:MGI Symbol;Acc:MGI:1333853]	1	47.3491	47.4325	55.5118	44.2981	0.083476	-11.2138	NA	30	51.4719	50.9223	53.8695	54.3319	1952.1	-0.308083	0.0147765	-0.101314	0.681998	-0.194346	0.122017	0.0124229	0.937978
11	69125896	69149115	Aloxe3	ENSMUSG00000020892	arachidonate lipoxygenase 3 [Source:MGI Symbol;Acc:MGI:1345140]	1	75.1902	73.4745	82.6259	72.2824	-1.71573	-10.3435	NA	20	70.4423	70.7751	73.0053	72.2208	0	NA	NA	NA	NA	NA	NA	NA	NA
11	69420809	69549110	Dnahc2	ENSMUSG00000005237	dynein, axonemal, heavy chain 2 [Source:MGI Symbol;Acc:MGI:107731]	1	59.9447	68.4262	70.3132	57.5772	8.48153	-12.736	NA	104	77.706	78.8226	79.5596	79.7186	3.76758	0.0612319	NA	-0.644551	NA	0.648755	NA	-0.0570278	NA
11	71749920	71789647	Wscd1	ENSMUSG00000020811	WSC domain containing 1 [Source:MGI Symbol;Acc:MGI:2448493]	1	66.3634	67.1479	65.5471	75.9667	0.78449	10.4195	NA	27	72.9939	75.0179	75.1585	76.1305	6.09708	0.496741	0.481072	0.279211	NA	0.571367	0.216239	0.353838	0.493111
11	74925823	75164448	Smg6	ENSMUSG00000038290	Smg-6 homolog, nonsense mediated mRNA decay factor (C. elegans) [Source:MGI Symbol;Acc:MGI:2144117]	1	81.9006	84.1147	87.7703	75.4565	2.21416	-12.3138	NA	105	83.736	84.1339	84.7968	84.7816	601.4	0.116968	0.645349	0.235926	0.360372	0.345504	0.0263552	0.464463	0.000386659
11	77763246	77865980	Myo18a	ENSMUSG00000000631	myosin XVIIIA [Source:MGI Symbol;Acc:MGI:2667185]	1	79.1673	79.2417	77.0602	88.3937	0.07448	11.3335	NA	69	75.5418	76.1453	76.5193	77.2948	1696.38	-0.0230823	0.930129	-0.142791	0.508907	0.337435	0.00312829	0.217726	0.0436867
11	78158499	78165589	Traf4	ENSMUSG00000017386	TNF receptor associated factor 4 [Source:MGI Symbol;Acc:MGI:1202880]	1	75.1984	73.1833	69.6857	80.4409	-2.01508	10.7552	NA	7	64.0844	63.1556	62.327	63.98	280.615	0.0845307	0.796505	-0.115488	0.770097	0.521102	0.00205586	0.321083	0.0476694
11	82802449	82871210	Rffl	ENSMUSG00000020696	ring finger and FYVE like domain containing protein [Source:MGI Symbol;Acc:MGI:1914588]	1	63.7567	63.8483	51.9063	62.016	0.091613	10.1097	NA	55	76.849	77.2326	76.7358	78.6242	413.514	-0.0865487	0.721434	-0.322681	0.0969358	0.454867	0.000577441	0.218735	0.103102
11	83746940	83752642	1100001G20Rik	ENSMUSG00000051748	RIKEN cDNA 1100001G20 gene [Source:MGI Symbol;Acc:MGI:1913357]	1	39.5405	38.3817	31.6792	44.9633	-1.15876	13.2841	NA	4	51.6732	51.7359	48.2473	55.4949	5499.53	0.145405	0.817407	-0.284026	0.677071	0.0502578	0.917798	-0.379173	0.260984
11	88339382	88718513	Msi2	ENSMUSG00000069769	Musashi homolog 2 (Drosophila) [Source:MGI Symbol;Acc:MGI:1923876]	1	75.2082	81.7097	69.3122	81.2181	6.50143	11.906	NA	265	86.5824	86.7791	88.1326	88.4634	460.267	-0.129607	0.658353	-0.102944	0.808041	-0.452967	0.0107206	-0.426305	0.00742506
11	89982665	90002894	Pctp	ENSMUSG00000020553	phosphatidylcholine transfer protein [Source:MGI Symbol;Acc:MGI:107375]	1	75.4656	73.3398	67.6619	78.943	-2.12582	11.2811	NA	18	68.3765	67.5457	66.2979	68.4606	1634.52	0.193356	0.483729	-0.610267	0.00581611	0.372138	0.0510357	-0.431485	0.00894576
11	90187684	90278589	Mmd	ENSMUSG00000003948	monocyte to macrophage differentiation-associated [Source:MGI Symbol;Acc:MGI:1914718]	1	77.4356	76.9304	68.8358	79.7105	-0.5051	10.8747	NA	64	73.6091	73.8394	74.203	75.9281	6626.17	0.00883498	0.985688	-0.394748	0.22285	0.794839	5.9333e-05	0.391256	0.0446604
11	101984279	101992264	1700006E09Rik	ENSMUSG00000010841	RIKEN cDNA 1700006E09 gene [Source:MGI Symbol;Acc:MGI:1922687]	1	69.9953	68.4738	65.6344	77.9504	-1.52149	12.3159	NA	10	58.4305	57.9958	57.9225	60.8671	0	NA	NA	NA	NA	NA	NA	NA	NA
11	103219762	103267472	Map3k14	ENSMUSG00000020941	mitogen-activated protein kinase kinase kinase 14 [Source:MGI Symbol;Acc:MGI:1858204]	1	68.4748	70.0629	48.3425	59.5817	1.5881	11.2392	NA	36	81.0384	82.0821	79.774	81.0795	69.0076	0.504801	0.177618	-0.0430919	0.956881	0.718123	0.012529	0.170231	0.600322
11	103264860	103267745	1700028N14Rik	ENSMUSG00000078635	RIKEN cDNA 1700028N14 gene [Source:MGI Symbol;Acc:MGI:1920530]	1	68.4748	70.0629	48.3425	59.5817	1.5881	11.2392	NA	4	57.9198	56.4308	44.1536	50.095	0.890102	0.0662943	NA	-0.119734	NA	0.142644	NA	-0.0433844	NA
11	103365088	103412664	Plekhm1	ENSMUSG00000034247	pleckstrin homology domain containing, family M (with RUN domain) member 1 [Source:MGI Symbol;Acc:MGI:2443207]	1	68.2138	69.1038	61.1997	71.6005	0.890034	10.4008	NA	33	80.083	81.308	81.9773	82.0094	66.4536	0.590235	0.0857268	0.777839	0.033154	0.268678	0.43954	0.456283	0.0805618
11	106654217	106750628	Pecam1	ENSMUSG00000020717	platelet/endothelial cell adhesion molecule 1 [Source:MGI Symbol;Acc:MGI:97537]	1	76.8749	74.4869	73.5656	86.0037	-2.38795	12.4382	NA	69	82.1145	82.9396	81.5979	83.5124	441.703	0.200082	0.270008	-0.0517418	0.889495	0.355383	0.00890665	0.103559	0.481447
11	107207892	107470699	Pitpnc1	ENSMUSG00000040430	phosphatidylinositol transfer protein, cytoplasmic 1 [Source:MGI Symbol;Acc:MGI:1919045]	1	60.7776	64.8153	60.0649	72.2132	4.03764	12.1483	NA	222	80.4425	80.9502	81.021	81.9547	497.746	0.121589	0.603897	0.386479	0.0472536	0.104736	0.573266	0.369627	0.00378256
11	115381916	115396132	Cdr2l	ENSMUSG00000050910	cerebellar degeneration-related protein 2-like [Source:MGI Symbol;Acc:MGI:2684867]	1	72.0477	71.9143	79.5286	68.3851	-0.1334	-11.1436	NA	13	74.8506	71.5866	77.428	75.2235	55.1792	0.147824	0.783625	-0.0455323	0.954274	0.357256	0.273347	0.1639	0.620219
11	116171888	116199045	Acox1	ENSMUSG00000020777	acyl-Coenzyme A oxidase 1, palmitoyl [Source:MGI Symbol;Acc:MGI:1330812]	1	37.7184	44.3484	30.743	43.9201	6.62998	13.1771	NA	19	54.616	58.6882	52.2052	54.8428	32598.1	-0.0536723	0.890192	-0.145249	0.728489	1.21793	1.72059e-12	1.12636	4.87075e-13
11	116598165	116627019	Rhbdf2	ENSMUSG00000020806	rhomboid 5 homolog 2 (Drosophila) [Source:MGI Symbol;Acc:MGI:2442473]	1	26.8437	33.8333	23.703	34.785	6.98969	11.082	NA	21	75.0219	75.7011	76.0488	77.2694	105.96	0.424113	0.221996	0.133138	0.833844	0.506613	0.065895	0.215639	0.442588
11	116653534	116668389	Gm11744	ENSMUSG00000075410	predicted gene 11744 [Source:MGI Symbol;Acc:MGI:3649529]	1	84.3898	82.4992	77.6554	87.994	-1.89058	10.3386	NA	11	67.2561	66.9997	70.0965	68.6063	1.4204	-0.00276722	NA	0.0319021	NA	-0.0626925	NA	-0.0280231	NA
11	116675303	116694868	St6galnac2	ENSMUSG00000057286	ST6 euraminyl-2,3-beta-galactosyl-1,3)-N-acetylgalactosaminide alpha-2,6-sialyltransferase 2 [Source:MGI Symbol;Acc:MGI:107553]	1	57.7462	60.1541	56.2585	69.5484	2.40796	13.2899	NA	19	78.368	78.1821	79.5705	81.71	18.4604	0.241325	0.741691	0.0806845	0.942871	0.353156	0.455292	0.192516	0.689965
11	119913441	119919548	Chmp6	ENSMUSG00000025371	charged multivesicular body protein 6 [Source:MGI Symbol;Acc:MGI:3583942]	1	64.45	70.0444	54.4854	66.0283	5.59444	11.5429	NA	7	49.9811	52.5724	48.089	52.9721	517.731	0.0283311	0.923298	-0.163664	0.545184	-0.486604	0.000247331	-0.6786	3.27457e-09
11	120672973	120709447	Aspscr1	ENSMUSG00000025142	alveolar soft part sarcoma chromosome region, candidate 1 (human) [Source:MGI Symbol;Acc:MGI:1916188]	1	56.4975	52.3682	48.2347	61.1734	-4.12927	12.9387	NA	23	70.7098	69.973	71.0694	71.8477	555.69	0.053991	0.83051	0.0197228	0.958771	0.153566	0.317666	0.119298	0.394703
11	120689146	120709447	Gm17178	ENSMUSG00000090758	predicted gene 17178 [Source:MGI Symbol;Acc:MGI:4938005]	1	56.4975	52.3682	48.2347	61.1734	-4.12927	12.9387	NA	13	77.3515	76.6148	76.1321	78.1845	0	NA	NA	NA	NA	NA	NA	NA	NA
11	120805940	120824178	Fasn	ENSMUSG00000025153	fatty acid synthase [Source:MGI Symbol;Acc:MGI:95485]	1	59.3349	56.9524	50.3143	68.0904	-2.38254	17.7761	NA	14	66.9753	70.7625	64.7208	71.5738	17697.7	-0.592814	0.0722997	0.313276	0.548746	-2.86382	1.48796e-32	-1.95773	2.39646e-18
12	4713817	4738383	4930417G10Rik	ENSMUSG00000079177	RIKEN cDNA 4930417G10 gene [Source:MGI Symbol;Acc:MGI:1922105]	1	70.7901	76.4133	84.9834	73.366	5.6231	-11.6174	NA	14	80.6505	82.8797	84.6147	83.8723	4.05198	0.233107	0.787261	-0.265161	NA	-0.260725	0.612568	-0.758993	0.082163
12	17690814	17791926	Hpcal1	ENSMUSG00000071379	hippocalcin-like 1 [Source:MGI Symbol;Acc:MGI:1855689]	1	45.2341	42.819	37.7736	48.1329	-2.41508	10.3594	NA	52	74.5291	75.4828	75.432	76.4716	62.234	0.148829	0.787203	0.19077	0.776407	0.214197	0.560339	0.256138	0.41547
12	35497974	35535038	Ahr	ENSMUSG00000019256	aryl-hydrocarbon receptor [Source:MGI Symbol;Acc:MGI:105043]	1	59.8754	53.9482	63.2793	51.0087	-5.92727	-12.2707	NA	23	73.377	73.739	73.9176	72.6079	1197.01	0.0564141	0.841965	0.209016	0.425382	-0.46783	0.00108815	-0.315229	0.0176929
12	55302637	55382491	1110008L16Rik	ENSMUSG00000021023	RIKEN cDNA 1110008L16 gene [Source:MGI Symbol;Acc:MGI:1913382]	1	72.3628	74.3746	59.8924	72.9059	2.01181	13.0136	NA	65	82.6425	83.2416	83.8644	84.0762	438.227	-0.201148	0.260764	-0.111862	0.706556	-0.122252	0.458325	-0.0329669	0.855406
12	55384222	55418454	Psma6	ENSMUSG00000021024	proteasome (prosome, macropain) subunit, alpha type 6 [Source:MGI Symbol;Acc:MGI:1347006]	1	65.4638	69.0074	58.1447	68.2925	3.54351	10.1478	NA	26	72.3209	73.3713	73.4904	73.2984	635.47	0.0164496	0.957644	-0.186258	0.431429	0.216674	0.132018	0.0139669	0.939046
12	73286779	73354049	Slc38a6	ENSMUSG00000044712	solute carrier family 38, member 6 [Source:MGI Symbol;Acc:MGI:3648156]	1	57.8642	64.4803	48.9941	61.641	6.61611	12.6469	NA	48	83.3991	84.0697	85.0147	85.4754	113.796	0.0285148	0.951481	-0.149196	0.765324	-0.493947	0.0198311	-0.671658	0.000230432
12	80945504	80950507	Srsf5	ENSMUSG00000021134	serine/arginine-rich splicing factor 5 [Source:MGI Symbol;Acc:MGI:98287]	1	28.4424	22.1662	32.1369	21.5332	-6.27627	-10.6038	NA	8	27.5894	24.0967	26.4078	24.0367	3989.21	0.182471	0.270923	0.0842081	0.770097	-0.111353	0.463194	-0.209616	0.0748771
12	82170016	82451782	Sipa1l1	ENSMUSG00000042700	signal-induced proliferation-associated 1 like 1 [Source:MGI Symbol;Acc:MGI:2443679]	1	85.999	86.1669	77.6632	89.1802	0.167904	11.5169	NA	172	83.3406	83.9806	84.4924	84.4153	448.252	0.131514	0.581992	0.1582	0.596756	-0.0166357	0.94279	0.0100506	0.962431
12	85288591	85299358	Fam164c	ENSMUSG00000045064	family with sequence similarity 164, member C [Source:MGI Symbol;Acc:MGI:1919600]	1	14.6399	20.4297	8.9211	19.609	5.78975	10.6879	NA	11	67.0848	68.8753	69.8553	70.2599	109.648	-0.314363	0.317502	-0.275133	0.53645	-0.183345	0.518986	-0.144115	0.593807
12	86361117	86521628	Esrrb	ENSMUSG00000021255	estrogen related receptor, beta [Source:MGI Symbol;Acc:MGI:1346832]	1	21.3981	21.3281	32.4998	21.2736	-0.069957	-11.2263	NA	116	71.8619	72.2402	74.5664	74.0024	9.07125	0.445149	0.537858	0.247972	0.804952	0.374935	0.47211	0.177758	0.753929
12	100300771	100520822	Ttc7b	ENSMUSG00000033530	tetratricopeptide repeat domain 7B [Source:MGI Symbol;Acc:MGI:2144724]	1	57.128	56.7107	46.3958	58.575	-0.417245	12.1792	NA	138	85.1205	85.898	86.5927	87.3331	274.307	-0.158802	0.570488	0.0245269	0.959966	0.532804	0.00156402	0.716134	1.19204e-06
12	103321142	103356001	Asb2	ENSMUSG00000021200	ankyrin repeat and SOCS box-containing 2 [Source:MGI Symbol;Acc:MGI:1929743]	1	39.1751	41.8484	32.1628	45.7494	2.67333	13.5865	NA	26	72.849	75.0692	74.0066	74.9323	67.3767	0.0362953	0.961632	-0.152256	0.855446	-0.439348	0.216174	-0.6279	0.0380948
12	103728156	103830373	Serpina1b	ENSMUSG00000071178	serine (or cysteine) preptidase inhibitor, clade A, member 1B [Source:MGI Symbol;Acc:MGI:891970]	1	45.3787	33.5967	50.6751	38.3834	-11.782	-12.2917	NA	43	73.8336	73.6095	74.3045	74.0472	99559	-0.0758236	0.793265	-0.144626	0.649759	-0.0300685	0.898003	-0.098871	0.570278
12	109541001	109571726	Meg3	ENSMUSG00000021268	maternally expressed 3 [Source:MGI Symbol;Acc:MGI:1202886]	1	48.0348	42.2714	54.2066	40.5204	-5.76335	-13.6861	NA	22	78.7415	79.3743	80.7577	79.5809	1.53766	0.0255278	NA	0.065488	NA	-0.367655	NA	-0.327695	NA
12	109611822	109611941	Mir1188	ENSMUSG00000080406	microRNA 1188 [Source:MGI Symbol;Acc:MGI:3783362]	1	71.7909	75.3405	62.011	74.8682	3.54959	12.8572	NA	2	65.9187	70.6691	60.4591	68.2076	NA	NA	NA	NA	NA	NA	NA	NA	NA
12	111758849	111807844	Klc1	ENSMUSG00000021288	kinesin light chain 1 [Source:MGI Symbol;Acc:MGI:107978]	1	83.7341	89.0737	68.8565	80.9801	5.33961	12.1236	NA	34	83.5046	84.5111	81.2696	83.6866	333.234	0.107072	0.687921	0.109558	0.757932	0.078697	0.708721	0.081183	0.652341
12	111814170	111828388	Zfyve21	ENSMUSG00000021286	zinc finger, FYVE domain containing 21 [Source:MGI Symbol;Acc:MGI:1915770]	1	70.5151	70.8951	65.1195	75.1863	0.380016	10.0669	NA	10	58.1515	57.7666	57.4344	59.2881	479.599	-0.114343	0.659387	0.217651	0.451604	-0.537392	0.00043444	-0.205399	0.186345
12	113098278	113137206	Mta1	ENSMUSG00000021144	metastasis associated 1 [Source:MGI Symbol;Acc:MGI:2150037]	1	55.253	53.532	51.9413	63.899	-1.721	11.9577	NA	25	81.4979	83.9516	82.8608	84.308	122.076	0.0557468	0.902948	0.0952532	0.866183	0.275714	0.267807	0.315221	0.137674
13	4590757	4609174	Akr1e1	ENSMUSG00000045410	aldo-keto reductase family 1, member E1 [Source:MGI Symbol;Acc:MGI:1914758]	1	70.6718	58.4015	58.0317	68.4737	-12.2703	10.442	NA	10	83.2311	80.7134	81.9419	84.5107	313.43	-0.0775165	0.933093	-0.135251	0.898966	-0.24892	0.616555	-0.306655	0.490944
13	24327420	24477285	Cmah	ENSMUSG00000016756	cytidine monophospho-N-acetylneuraminic acid hydroxylase [Source:MGI Symbol;Acc:MGI:103227]	1	59.8888	65.9021	60.9933	72.9509	6.01322	11.9576	NA	82	78.8798	80.8701	81.7165	82.4882	1731.68	-0.29352	0.253355	-0.421728	0.145874	-0.965423	8.02639e-08	-1.09363	8.63655e-12
13	36725625	36734477	Nrn1	ENSMUSG00000039114	neuritin 1 [Source:MGI Symbol;Acc:MGI:1915654]	1	59.0111	67.9879	73.3284	54.6066	8.97677	-18.7218	NA	13	26.5215	28.8287	29.0479	26.9746	1010.42	0.174097	0.43354	0.395192	0.0608129	-0.0956083	0.633233	0.125486	0.445557
13	41182495	41220405	Elovl2	ENSMUSG00000021364	elongation of very long chain fatty acids (FEN1/Elo2, SUR4/Elo3, yeast)-like 2 [Source:MGI Symbol;Acc:MGI:1858960]	1	45.2599	41.8819	62.1322	50.099	-3.37802	-12.0332	NA	34	59.543	58.5086	63.1372	63.1953	9301.91	-0.312097	0.207098	-0.360177	0.22269	0.593113	0.00132613	0.545033	0.00108292
13	41763148	41847684	9530008L14Rik	ENSMUSG00000058022	RIKEN cDNA 9530008L14 gene [Source:MGI Symbol;Acc:MGI:1924596]	1	40.0934	51.273	38.2732	50.6387	11.1796	12.3656	NA	56	82.8821	84.3671	83.9792	85.152	3809.91	-0.120236	0.670418	-0.172623	0.594907	0.276302	0.124737	0.223915	0.17256
13	43538412	43560191	Ccdc90a	ENSMUSG00000021371	coiled-coil domain containing 90A [Source:MGI Symbol;Acc:MGI:1923387]	1	73.2892	73.8818	60.7843	72.9448	0.59263	12.1606	NA	21	76.0377	77.579	75.5116	76.8201	472.255	-0.0463361	0.883482	0.150866	0.626612	0.265886	0.111345	0.463089	0.000595078
13	46501848	46649642	Cap2	ENSMUSG00000021373	CAP, adenylate cyclase-associated protein, 2 (yeast) [Source:MGI Symbol;Acc:MGI:1914502]	1	86.6095	87.2951	69.9514	86.4248	0.68559	16.4734	NA	108	80.57	82.1346	81.6483	82.0202	23.7632	0.499994	0.423836	0.872738	0.160966	-1.06593	0.0103021	-0.693184	0.0963931
13	54071845	54108346	Sfxn1	ENSMUSG00000021474	sideroflexin 1 [Source:MGI Symbol;Acc:MGI:2137677]	1	55.7385	63.336	52.5264	63.9954	7.59751	11.4689	NA	31	77.0801	78.5353	77.2177	78.5965	1201.6	-0.0265059	0.91686	0.157838	0.478226	-0.25678	0.0401135	-0.0724358	0.594006
13	72617920	72628564	Gm20554	ENSMUSG00000093587	predicted gene, 20554 [Source:MGI Symbol;Acc:MGI:5295661]	1	61.7748	62.3807	58.2854	68.3977	0.6059	10.1123	NA	8	23.7773	22.4515	25.6452	27.3338	0.176804	0.000516901	NA	0.107942	NA	0.0121717	NA	0.119596	NA
13	96648967	96670936	Hmgcr	ENSMUSG00000021670	3-hydroxy-3-methylglutaryl-Coenzyme A reductase [Source:MGI Symbol;Acc:MGI:96159]	1	59.845	55.6469	50.6629	61.2889	-4.19813	10.626	NA	20	61.4664	62.1343	56.4932	60.3564	2443.62	-0.213872	0.394852	0.440878	0.0732211	-0.894762	5.04768e-08	-0.240011	0.16916
13	97241105	97253039	Enc1	ENSMUSG00000041773	ectodermal-neural cortex 1 [Source:MGI Symbol;Acc:MGI:109610]	1	58.6031	54.1321	64.9389	52.7996	-4.47102	-12.1393	NA	14	65.2976	63.6665	66.335	65.1112	259.542	0.407747	0.445042	-0.255448	0.735818	2.17707	4.25562e-12	1.51388	4.95172e-07
13	111867936	111874730	Gm15326	ENSMUSG00000086111	predicted gene 15326 [Source:MGI Symbol;Acc:MGI:3705205]	1	61.4636	62.9602	53.5213	65.1726	1.49655	11.6512	NA	8	76.4889	77.0936	75.9185	77.6002	0.401188	0.14738	NA	-0.0132207	NA	0.0142975	NA	-0.146303	NA
13	113209659	113218098	Esm1	ENSMUSG00000042379	endothelial cell-specific molecule 1 [Source:MGI Symbol;Acc:MGI:1918940]	1	44.7783	46.5713	43.8446	57.3938	1.79295	13.5492	NA	9	67.3197	70.154	68.142	71.929	8.64348	0.860058	0.13397	0.0534293	0.964187	0.129994	0.819839	-0.676634	0.132928
14	4430992	4519452	Gm3173	ENSMUSG00000079386	predicted gene 3173 [Source:MGI Symbol;Acc:MGI:3781352]	1	51.879	56.8329	65.0563	54.8624	4.95394	-10.1938	NA	9	70.5621	73.1073	73.6642	71.8958	0	NA	NA	NA	NA	NA	NA	NA	NA
14	7817957	7951588	Flnb	ENSMUSG00000025278	filamin, beta [Source:MGI Symbol;Acc:MGI:2446089]	1	60.5617	58.4788	52.9858	65.8534	-2.08283	12.8677	NA	104	79.2624	79.8304	79.8686	80.5452	2915.7	-0.039587	0.901652	0.201519	0.472423	0.309975	0.0535342	0.551081	2.61012e-05
14	18204054	18239127	Nr1d2	ENSMUSG00000021775	nuclear receptor subfamily 1, group D, member 2 [Source:MGI Symbol;Acc:MGI:2449205]	1	88.4002	83.2246	70.7652	84.7327	-5.17554	13.9675	NA	20	78.4144	78.2943	75.4234	78.0605	1835.21	-0.174878	0.530363	-0.422715	0.0925449	1.3066	4.18007e-16	1.05876	5.64222e-13
14	25459185	25666743	Zmiz1	ENSMUSG00000007817	zinc finger, MIZ-type containing 1 [Source:MGI Symbol;Acc:MGI:3040693]	1	56.0473	60.7236	49.694	59.764	4.67629	10.0701	NA	119	68.1766	69.2293	69.5208	70.4355	194.652	0.0395411	0.936364	0.00505188	0.995208	0.377205	0.0988404	0.342716	0.0965874
14	28904947	29721864	Cacna2d3	ENSMUSG00000021991	calcium channel, voltage-dependent, alpha2/delta subunit 3 [Source:MGI Symbol;Acc:MGI:1338890]	1	71.2181	72.8578	63.2422	73.7162	1.63976	10.4739	NA	373	76.3042	77.9344	77.5167	78.0213	0.0671674	-0.077311	NA	-0.00675793	NA	-0.0681132	NA	0.00243982	NA
14	45593174	45658143	Ddhd1	ENSMUSG00000037697	DDHD domain containing 1 [Source:MGI Symbol;Acc:MGI:2150302]	1	81.5449	83.1548	74.49	85.5754	1.60982	11.0854	NA	46	85.4867	85.7607	85.4661	86.9059	510.794	0.0124359	0.976479	-0.00509207	0.994471	-0.650704	5.55666e-05	-0.668232	3.04636e-06
14	55222007	55241435	Dhrs2	ENSMUSG00000022209	dehydrogenase/reductase member 2 [Source:MGI Symbol;Acc:MGI:1918662]	1	74.7199	73.3279	82.0875	70.9366	-1.39198	-11.1509	NA	15	79.7551	80.6071	82.5783	80.3894	0	NA	NA	NA	NA	NA	NA	NA	NA
14	67233292	67430918	Ebf2	ENSMUSG00000022053	early B cell factor 2 [Source:MGI Symbol;Acc:MGI:894332]	1	74.9493	75.3574	81.9372	71.3541	0.40812	-10.5831	NA	156	68.7322	70.2312	70.7437	71.0396	0	NA	NA	NA	NA	NA	NA	NA	NA
14	118012792	118052246	Dct	ENSMUSG00000022129	dopachrome tautomerase [Source:MGI Symbol;Acc:MGI:102563]	1	55.2075	57.8746	41.2525	54.3199	2.66707	13.0674	NA	35	82.4219	83.0971	83.6933	84.0105	558.661	-0.0632823	0.862331	0.362099	0.252994	-1.72607	1.17842e-23	-1.30069	3.37103e-17
14	118482692	118706219	Abcc4	ENSMUSG00000032849	ATP-binding cassette, sub-family C (CFTR/MRP), member 4 [Source:MGI Symbol;Acc:MGI:2443111]	1	62.0245	58.3126	48.6097	59.993	-3.71196	11.3833	NA	228	83.9686	84.5581	86.5574	87.1654	261.135	0.706641	0.00263045	0.772491	0.00191434	0.919372	1.11404e-05	0.985221	4.11605e-08
14	120275669	120431697	Mbnl2	ENSMUSG00000022139	muscleblind-like 2 [Source:MGI Symbol;Acc:MGI:2145597]	1	65.5698	67.5685	58.834	68.9976	1.99869	10.1636	NA	139	79.3163	80.8098	79.3355	79.9973	577.514	0.0613729	0.794848	0.0803887	0.787681	0.134241	0.370143	0.153257	0.226809
15	10568979	10714631	Rai14	ENSMUSG00000022246	retinoic acid induced 14 [Source:MGI Symbol;Acc:MGI:1922896]	1	39.4751	41.4122	39.8263	51.7861	1.93707	11.9598	NA	120	80.882	81.5921	82.7539	83.1916	620.8	-0.00372061	0.992179	-0.145951	0.685117	-0.351194	0.0438874	-0.493424	0.000782596
15	66379858	66500910	Lrrc6	ENSMUSG00000022375	leucine rich repeat containing 6 (testis) [Source:MGI Symbol;Acc:MGI:1859553]	1	71.2463	70.9903	64.4774	77.1835	-0.255994	12.7061	NA	45	71.6361	73.8613	73.7924	74.8281	0	NA	NA	NA	NA	NA	NA	NA	NA
15	74784065	74800640	Gm17189	ENSMUSG00000091709	predicted gene 17189 [Source:MGI Symbol;Acc:MGI:4938016]	1	56.1757	58.2496	60.6907	72.583	2.07391	11.8923	NA	13	72.4185	74.4586	75.2372	77.7043	0	NA	NA	NA	NA	NA	NA	NA	NA
15	77915047	77929006	Txn2	ENSMUSG00000005354	thioredoxin 2 [Source:MGI Symbol;Acc:MGI:1929468]	1	47.2806	49.1849	35.0943	45.8037	1.90433	10.7094	NA	13	64.9326	65.6081	60.9962	64.1464	84.2255	0.272906	0.500988	0.154539	0.796336	0.595508	0.0243748	0.477141	0.0480242
15	78670022	78718113	Elfn2	ENSMUSG00000043460	leucine rich repeat and fibronectin type III, extracellular 2 [Source:MGI Symbol;Acc:MGI:3608416]	1	54.5579	56.7107	64.116	53.7136	2.15273	-10.4024	NA	31	65.0005	65.6732	68.8615	67.033	0.182967	0.119946	NA	-0.0106647	NA	0.0122437	NA	-0.118367	NA
15	88862186	88865718	Pim3	ENSMUSG00000035828	proviral integration site 3 [Source:MGI Symbol;Acc:MGI:1355297]	1	17.1236	21.3758	10.3968	22.9279	4.25219	12.5312	NA	3	21.2393	24.5576	15.9178	23.8274	1551.79	-0.476707	0.311591	-0.0853227	0.928359	1.49072	1.76574e-06	1.8821	2.86939e-11
15	93239742	93275161	Gxylt1	ENSMUSG00000036197	glucoside xylosyltransferase 1 [Source:MGI Symbol;Acc:MGI:2684933]	1	76.7537	85.6683	83.9959	72.3579	8.91462	-11.638	NA	37	82.717	83.5888	83.9999	83.6744	212.121	0.0463204	0.907641	0.0186479	0.97201	0.756446	1.23807e-05	0.728773	3.08922e-06
15	93398350	93491913	Pphln1	ENSMUSG00000036167	periphilin 1 [Source:MGI Symbol;Acc:MGI:1917029]	1	80.3136	81.2849	75.2313	85.5519	0.97127	10.3206	NA	68	86.2587	86.3503	87.4761	87.4295	164.444	-0.173149	0.620862	-0.0652695	0.918225	-0.260527	0.295829	-0.152647	0.528946
15	96994823	97055956	Slc38a4	ENSMUSG00000022464	solute carrier family 38, member 4 [Source:MGI Symbol;Acc:MGI:1916604]	1	58.5636	52.8395	38.1221	56.266	-5.72411	18.1439	NA	63	63.3542	62.3386	60.7861	63.344	23689.1	-0.307604	0.222386	-0.0987676	0.833851	0.0926871	0.721373	0.301523	0.103742
15	102234938	102257517	Rarg	ENSMUSG00000001288	retinoic acid receptor, gamma [Source:MGI Symbol;Acc:MGI:97858]	1	75.6976	75.6167	84.1055	69.2817	-0.080916	-14.8238	NA	17	54.008	55.0149	56.8404	57.109	77.9391	0.187281	0.657747	0.259815	0.577815	0.402952	0.133782	0.475486	0.0356148
16	10545339	10744878	Clec16a	ENSMUSG00000068663	C-type lectin domain family 16, member A [Source:MGI Symbol;Acc:MGI:1921624]	1	86.1849	82.9437	70.8161	83.9348	-3.24127	13.1188	NA	88	83.9844	85.0428	86.1765	86.1365	234.42	-0.0180705	0.966512	-0.0211954	0.968149	-0.114148	0.623512	-0.117273	0.561077
16	18406886	18426852	Comt	ENSMUSG00000000326	catechol-O-methyltransferase [Source:MGI Symbol;Acc:MGI:88470]	1	37.8631	39.7431	51.773	40.8565	1.88004	-10.9165	NA	13	41.5988	43.6987	43.4481	45.3227	10233.8	-0.265017	0.31332	-0.0405776	0.942776	-0.20505	0.365279	0.0193901	0.942005
16	22059009	22163299	Igf2bp2	ENSMUSG00000033581	insulin-like growth factor 2 mRNA binding protein 2 [Source:MGI Symbol;Acc:MGI:1890358]	1	70.3466	71.8693	65.8236	75.8914	1.5227	10.0678	NA	82	82.6715	82.9813	83.5812	83.7591	12.433	0.492875	0.462952	-0.208532	0.845785	-0.0421868	0.947848	-0.743594	0.0874668
16	23451785	23520590	Masp1	ENSMUSG00000022887	mannan-binding lectin serine peptidase 1 [Source:MGI Symbol;Acc:MGI:88492]	1	26.1714	13.8824	18.7421	30.0483	-12.289	11.3062	NA	40	72.5513	72.847	74.1114	75.2436	492.301	0.238373	0.282225	0.492549	0.022792	-0.235737	0.210549	0.0184392	0.934936
16	28826176	28929698	1600021P15Rik	ENSMUSG00000051065	RIKEN cDNA 1600021P15 gene [Source:MGI Symbol;Acc:MGI:1917028]	1	70.9663	72.4509	58.5289	69.3735	1.48459	10.8445	NA	105	77.4365	78.2463	78.0893	79.4784	181.913	-0.0191891	0.968626	-0.405918	0.181081	0.211712	0.359156	-0.175017	0.417242
16	36934983	36963212	Hcls1	ENSMUSG00000022831	hematopoietic cell specific Lyn substrate 1 [Source:MGI Symbol;Acc:MGI:104568]	1	67.3618	68.7589	50.5334	63.0826	1.39718	12.5492	NA	17	79.973	81.0756	79.5767	82.0613	90.5249	0.554051	0.0782673	0.818761	0.0133032	-0.0292309	0.943311	0.235479	0.387569
16	45746243	45953598	Phldb2	ENSMUSG00000033149	pleckstrin homology-like domain, family B, member 2 [Source:MGI Symbol;Acc:MGI:2444981]	1	45.9367	49.3357	62.6478	42.5205	3.39903	-20.1273	NA	96	79.9645	80.2655	81.1912	80.9601	1428.88	0.013199	0.962397	0.0742476	0.791899	-0.285966	0.0175526	-0.224917	0.0401628
16	58468125	58524243	St3gal6	ENSMUSG00000022747	ST3 beta-galactoside alpha-2,3-sialyltransferase 6 [Source:MGI Symbol;Acc:MGI:1888707]	1	73.2218	73.6842	45.869	62.0299	0.4624	16.161	NA	41	78.7449	79.7658	76.4947	77.9304	187.564	1.46875	6.22634e-15	0.840089	0.000851256	0.393911	0.108239	-0.234746	0.275076
16	78301496	78359785	Cxadr	ENSMUSG00000022865	coxsackie virus and adenovirus receptor [Source:MGI Symbol;Acc:MGI:1201679]	1	54.931	57.0545	55.5455	73.1036	2.12356	17.5581	NA	54	72.179	73.7349	72.744	75.8133	2810.1	-0.398996	0.00533031	-0.0484203	0.896736	-0.589502	3.50485e-06	-0.238926	0.0604216
16	89787111	89980080	Tiam1	ENSMUSG00000002489	T cell lymphoma invasion and metastasis 1 [Source:MGI Symbol;Acc:MGI:103306]	1	66.6462	72.6489	75.6232	64.4157	6.00268	-11.2075	NA	205	84.7723	85.4731	85.7669	85.7347	19.0083	0.520093	0.357568	0.918523	0.096035	-0.165474	0.760072	0.232957	0.603505
16	90826719	90905109	4931408A02Rik	ENSMUSG00000039903	RIKEN cDNA 4931408A02 gene [Source:MGI Symbol;Acc:MGI:1918217]	1	59.8177	62.4429	73.3953	61.9024	2.62518	-11.4929	NA	67	76.0527	76.0964	79.2541	79.1048	9.64142	-0.325716	0.687625	0.306387	0.749593	-0.0670006	0.917796	0.565103	0.234499
16	91684398	91931687	Atp5o	ENSMUSG00000022956	ATP synthase, H+ transporting, mitochondrial F1 complex, O subunit [Source:MGI Symbol;Acc:MGI:106341]	1	78.3624	75.5937	63.3841	77.6254	-2.76871	14.2412	NA	214	77.0978	77.186	78.0713	79.0735	2556.43	-0.045168	0.842242	-0.00169634	0.996974	0.209386	0.0933377	0.252858	0.0168453
16	91729281	91920597	Itsn1	ENSMUSG00000022957	intersectin 1 (SH3 domain protein 1A) [Source:MGI Symbol;Acc:MGI:1338069]	1	78.3624	75.5937	63.3841	77.6254	-2.76871	14.2412	NA	164	76.901	77.1321	77.9763	79.0179	504.574	0.176966	0.398766	0.0635096	0.875543	-0.167284	0.339154	-0.28074	0.0418036
16	93583457	93604063	Setd4	ENSMUSG00000022948	SET domain containing 4 [Source:MGI Symbol;Acc:MGI:2136890]	1	52.7996	37.8389	30.874	46.8202	-14.9607	15.9462	NA	22	71.097	70.6636	67.2874	70.1913	405.503	0.354428	0.493344	0.831947	0.0668248	0.140804	0.755999	0.618323	0.0517555
16	94129195	94313563	Hlcs	ENSMUSG00000040820	holocarboxylase synthetase (biotin- [propriony-Coenzyme A-carboxylase (ATP-hydrolysing)] ligase) [Source:MGI Symbol;Acc:MGI:894646]	1	70.0032	70.0491	56.0794	67.626	0.045915	11.5466	NA	169	84.0821	84.6607	84.5722	85.4916	131.253	0.726915	0.000578612	0.233233	0.593854	-0.215364	0.416689	-0.709047	0.000102032
17	4994332	5347656	Arid1b	ENSMUSG00000069729	AT rich interactive domain 1B (SWI-like) [Source:MGI Symbol;Acc:MGI:1926129]	1	33.6574	29.3342	31.7439	19.6972	-4.32316	-12.0467	NA	276	78.4114	79.6789	79.5666	80.1405	404.369	0.236645	0.166074	0.169389	0.501482	0.213143	0.155022	0.145887	0.289342
17	6356805	6583118	Gm2792	ENSMUSG00000079735	predicted gene 2792 [Source:MGI Symbol;Acc:MGI:3780960]	1	44.4079	48.592	42.8334	53.1686	4.1841	10.3352	NA	110	72.9197	73.9346	74.0434	74.4017	0	NA	NA	NA	NA	NA	NA	NA	NA
17	8311102	8396852	Sft2d1	ENSMUSG00000073468	SFT2 domain containing 1 [Source:MGI Symbol;Acc:MGI:1918689]	1	66.0976	68.2021	74.4223	63.134	2.10447	-11.2883	NA	50	67.1961	67.4967	69.6806	70.4776	783.141	-0.0394273	0.904655	-0.35249	0.128623	0.0539443	0.809092	-0.259118	0.0877529
17	8372396	8422728	T2	ENSMUSG00000058159	brachyury 2 [Source:MGI Symbol;Acc:MGI:104658]	1	66.0976	68.2021	74.4223	63.134	2.10447	-11.2883	NA	34	67.6948	68.125	70.1196	69.7477	0	NA	NA	NA	NA	NA	NA	NA	NA
17	12682406	12769664	Igf2r	ENSMUSG00000023830	insulin-like growth factor 2 receptor [Source:MGI Symbol;Acc:MGI:96435]	1	76.8545	74.0762	66.4227	80.5476	-2.77836	14.1249	NA	62	83.3228	83.7101	84.8242	84.656	2299.61	-0.122336	0.409025	0.114624	0.569756	-0.245239	0.0209677	-0.00827957	0.954125
17	24175431	24205562	Tbc1d24	ENSMUSG00000036473	TBC1 domain family, member 24 [Source:MGI Symbol;Acc:MGI:2443456]	1	18.0468	17.3331	38.1864	27.4482	-0.713741	-10.7381	NA	16	79.2663	78.2451	79.2712	79.6823	559.949	0.148514	0.589815	0.105697	0.793118	0.315013	0.0851745	0.272195	0.0977697
17	24203848	24209387	Ntn3	ENSMUSG00000079662	netrin 3 [Source:MGI Symbol;Acc:MGI:1341188]	1	18.0468	17.3331	38.1864	27.4482	-0.713741	-10.7381	NA	5	44.8473	45.9114	56.6117	54.5242	157.272	-0.155561	0.657951	0.0829485	0.893956	-0.747299	0.000364088	-0.50879	0.00927872
17	27422387	27513341	Grm4	ENSMUSG00000063239	glutamate receptor, metabotropic 4 [Source:MGI Symbol;Acc:MGI:1351341]	1	70.8403	74.2171	68.2273	80.493	3.37673	12.2657	NA	54	69.7522	71.4548	71.7504	72.7292	0	NA	NA	NA	NA	NA	NA	NA	NA
17	28801090	28838546	Brpf3	ENSMUSG00000063952	bromodomain and PHD finger containing, 3 [Source:MGI Symbol;Acc:MGI:2146836]	1	80.5987	81.873	77.6234	88.7634	1.27434	11.14	NA	36	83.4399	84.1985	84.504	85.9529	109.432	0.24913	0.563388	0.170186	0.766289	1.22834	4.19784e-07	1.14939	1.65194e-07
17	29057474	29078961	Gm16197	ENSMUSG00000085912	predicted gene 16197 [Source:MGI Symbol;Acc:MGI:3801771]	1	38.4045	38.8183	37.3198	50.4246	0.413772	13.1047	NA	20	67.0292	68.4808	68.1357	71.9586	0.80408	0.313322	NA	-0.0452667	NA	-0.050912	NA	-0.409501	NA
17	29114145	29133811	Gm16194	ENSMUSG00000084956	predicted gene 16194 [Source:MGI Symbol;Acc:MGI:3801773]	1	75.3149	73.0778	70.0851	88.4651	-2.23715	18.38	NA	11	74.8085	74.6208	73.4699	79.908	0	NA	NA	NA	NA	NA	NA	NA	NA
17	30005087	30210019	Zfand3	ENSMUSG00000044477	zinc finger, AN1-type domain 3 [Source:MGI Symbol;Acc:MGI:1096572]	1	54.8727	51.0924	69.6619	58.8301	-3.78029	-10.8318	NA	127	76.8504	77.5676	78.5244	79.181	1080.41	0.0986397	0.717833	-0.0749142	0.850831	0.330593	0.0407736	0.157039	0.333587
17	34728380	34743882	C4b	ENSMUSG00000073418	complement component 4B (Chido blood group) [Source:MGI Symbol;Acc:MGI:88228]	1	64.2243	64.2186	52.0677	68.9069	-0.00568	16.8391	NA	9	60.2031	61.2383	57.443	65.3786	18177.2	0.17695	0.51793	0.0839479	0.855262	-0.275782	0.157548	-0.368784	0.0238879
17	34809092	34823464	C4a	ENSMUSG00000015451	complement component 4A (Rodgers blood group) [Source:MGI Symbol;Acc:MGI:98320]	1	67.7338	69.6347	60.5473	70.6133	1.90089	10.066	NA	8	73.3325	72.3716	70.499	73.4775	31.0264	0.251857	0.653385	-0.0101209	0.994753	-0.841806	0.0169507	-1.10378	0.000360821
17	56775897	56831008	Rfx2	ENSMUSG00000024206	regulatory factor X, 2 (influences HLA class II expression) [Source:MGI Symbol;Acc:MGI:106583]	1	73.7361	77.9635	85.8452	75.794	4.22734	-10.0512	NA	33	70.7919	72.511	74.6596	75.4815	3.93359	0.631164	0.317502	0.0392574	NA	0.112756	0.846099	-0.479151	0.316486
17	67697265	67822645	Lama1	ENSMUSG00000032796	laminin, alpha 1 [Source:MGI Symbol;Acc:MGI:99892]	1	71.5362	63.5825	67.6669	81.486	-7.95361	13.819	NA	112	82.4913	84.055	83.6938	84.9127	336.707	0.0528822	0.877885	0.125496	0.742267	0.166257	0.418389	0.23887	0.154804
17	71019521	71126856	Myom1	ENSMUSG00000024049	myomesin 1 [Source:MGI Symbol;Acc:MGI:1341430]	1	61.7955	62.8866	78.9701	63.7747	1.09116	-15.1954	NA	85	82.1074	82.6993	83.9856	84.0472	49.6698	-0.646162	0.309001	-0.159928	0.89161	1.14268	0.0069614	1.62891	4.26357e-05
17	78649913	78737196	Strn	ENSMUSG00000024077	striatin, calmodulin binding protein [Source:MGI Symbol;Acc:MGI:1333757]	1	82.9255	89.8817	84.017	95.4475	6.95613	11.4304	NA	69	85.862	86.3003	87.6495	88.275	486.388	0.0456284	0.86141	-0.0258062	0.946133	-0.0115326	0.954369	-0.0829672	0.582908
17	85028347	85064243	Slc3a1	ENSMUSG00000024131	solute carrier family 3, member 1 [Source:MGI Symbol;Acc:MGI:1195264]	1	72.2297	73.9285	63.7847	75.3194	1.69885	11.5347	NA	30	75.2595	76.0636	76.103	77.5493	1573.97	0.616336	1.67962e-05	0.0183452	0.967826	-0.998161	6.82543e-13	-1.59615	3.36944e-40
18	36017707	36197380	Nrg2	ENSMUSG00000060275	neuregulin 2 [Source:MGI Symbol;Acc:MGI:1098246]	1	67.0063	62.7131	60.5107	71.0423	-4.29319	10.5317	NA	108	70.8673	72.1151	72.9908	72.9973	0.234334	-0.0777523	NA	-0.0648241	NA	-0.0119734	NA	0.00095479	NA
18	37674335	37841873	Pcdhga11	ENSMUSG00000023036	protocadherin gamma subfamily A, 11 [Source:MGI Symbol;Acc:MGI:1935228]	1	38.1229	43.6611	39.6097	26.1541	5.53824	-13.4556	NA	155	49.4554	49.4402	51.8686	52.1671	221.343	0.669954	0.000292887	0.444152	0.0757764	0.620376	0.000573619	0.394574	0.0141123
18	56707813	56753424	Lmnb1	ENSMUSG00000024590	lamin B1 [Source:MGI Symbol;Acc:MGI:96795]	1	62.4539	75.447	63.3224	74.2178	12.9932	10.8954	NA	39	73.2653	74.2053	75.4424	75.8531	55.1608	0.399268	0.313269	-0.0872919	0.920333	-0.206036	0.585619	-0.692596	0.0099752
18	69344146	69687967	Tcf4	ENSMUSG00000053477	transcription factor 4 [Source:MGI Symbol;Acc:MGI:98506]	1	62.3119	65.5546	43.3869	57.4449	3.24276	14.058	NA	300	84.4223	85.0102	85.6432	85.5936	254.066	0.622196	0.0015441	0.392941	0.184114	0.0495913	0.862197	-0.179663	0.368077
18	74440936	74771493	Myo5b	ENSMUSG00000025885	myosin VB [Source:MGI Symbol;Acc:MGI:106598]	1	39.8857	35.7642	46.7951	35.3896	-4.12155	-11.4056	NA	208	81.6173	82.0429	82.5089	83.0982	1076.1	-0.0790127	0.751059	0.00174901	0.997352	-0.678408	2.63488e-07	-0.597646	4.72083e-07
18	75367529	75395935	Smad7	ENSMUSG00000025880	MAD homolog 7 (Drosophila) [Source:MGI Symbol;Acc:MGI:1100518]	1	40.5352	41.4619	18.3601	31.1323	0.926731	12.7722	NA	25	47.1555	47.9193	43.3964	46.9115	218.739	0.456608	0.158467	0.0161073	0.983998	0.208185	0.509787	-0.232316	0.394835
18	75431224	75697696	Ctif	ENSMUSG00000052928	CBP80/20-dependent translation initiation factor [Source:MGI Symbol;Acc:MGI:2685518]	1	34.6277	33.3071	25.3971	36.3441	-1.32059	10.947	NA	178	81.0387	81.3315	81.3376	82.1453	267.993	0.517763	0.0566789	-0.232113	0.59015	1.41645	4.95952e-12	0.666579	0.000738342
18	78750380	79109391	Setbp1	ENSMUSG00000024548	SET binding protein 1 [Source:MGI Symbol;Acc:MGI:1933199]	1	56.2077	51.4311	73.67	60.7267	-4.77661	-12.9433	NA	242	81.0893	82.6571	84.6003	84.2862	55.2916	0.606059	0.108313	0.372518	0.526138	-0.0417306	0.929097	-0.275271	0.401961
18	84128027	84589725	Zfp407	ENSMUSG00000048410	zinc finger protein 407 [Source:MGI Symbol;Acc:MGI:2685179]	1	67.5932	72.7526	57.9352	72.8493	5.15935	14.9141	NA	313	87.6215	88.3539	89.2525	89.5633	606.835	-0.0710969	0.798399	0.0816687	0.826538	-0.44224	0.00307872	-0.289475	0.0388797
19	3584828	3686564	Lrp5	ENSMUSG00000024913	low density lipoprotein receptor-related protein 5 [Source:MGI Symbol;Acc:MGI:1278315]	1	59.0906	62.45	57.8722	45.0545	3.35935	-12.8177	NA	63	77.6609	77.9468	78.9493	78.6523	1008.69	0.146002	0.477184	0.145123	0.598091	-0.383292	0.00570471	-0.384171	0.00158054
19	5637483	5648130	Rela	ENSMUSG00000024927	v-rel reticuloendotheliosis viral oncogene homolog A (avian) [Source:MGI Symbol;Acc:MGI:103290]	1	26.9972	34.9678	17.1322	29.6577	7.9706	12.5255	NA	11	71.1668	74.998	72.1623	72.6807	207.539	0.15934	0.570488	-0.211846	0.530904	0.241739	0.229248	-0.129447	0.512593
19	6264643	6264728	Mir194-2	ENSMUSG00000065582	microRNA 194-2 [Source:MGI Symbol;Acc:MGI:3618738]	1	30.1904	23.7009	28.5497	39.4563	-6.48951	10.9066	NA	2	32.0912	24.2342	30.6355	41.1275	NA	NA	NA	NA	NA	NA	NA	NA	NA
19	6264844	6264932	Mir192	ENSMUSG00000065523	microRNA 192 [Source:MGI Symbol;Acc:MGI:2676856]	1	30.1904	23.7009	28.5497	39.4563	-6.48951	10.9066	NA	2	32.0912	24.2342	30.6355	41.1275	NA	NA	NA	NA	NA	NA	NA	NA	NA
19	6268795	6276605	Gm14963	ENSMUSG00000085196	predicted gene 14963 [Source:MGI Symbol;Acc:MGI:3705162]	1	48.1577	43.2175	34.0889	46.9882	-4.94022	12.8992	NA	7	48.6994	46.6565	43.8691	48.9045	0.787943	0.139877	NA	-0.0794742	NA	0.088362	NA	-0.130989	NA
19	6418731	6544169	Nrxn2	ENSMUSG00000033768	neurexin II [Source:MGI Symbol;Acc:MGI:1096362]	1	72.7229	64.9725	66.8651	77.9825	-7.75048	11.1174	NA	85	67.7867	67.2199	70.1791	69.6119	4.47417	0.426487	0.559828	-0.0737438	NA	0.350904	0.481929	-0.149327	0.800466
19	7056768	7198061	Macrod1	ENSMUSG00000036278	MACRO domain containing 1 [Source:MGI Symbol;Acc:MGI:2147583]	1	77.2255	75.3937	66.9766	77.9576	-1.83187	10.981	NA	91	76.619	78.005	78.4928	78.8856	96.348	0.227981	0.603735	0.348781	0.466354	0.429702	0.139918	0.550502	0.0239124
19	10182888	10196870	Fads1	ENSMUSG00000010663	fatty acid desaturase 1 [Source:MGI Symbol;Acc:MGI:1923517]	1	60.2956	62.868	54.618	65.2001	2.57234	10.5821	NA	13	51.7557	53.7281	50.5731	54.7211	12132	0.171035	0.689599	0.0452608	0.947596	0.109358	0.743785	-0.0164155	0.962793
19	23758876	23949597	Apba1	ENSMUSG00000024897	amyloid beta (A4) precursor protein binding, family A, member 1 [Source:MGI Symbol;Acc:MGI:1860297]	1	80.478	76.545	77.3363	87.4841	-3.93295	10.1478	NA	123	76.6377	77.4048	77.9568	78.9743	10.9408	0.588355	0.358862	0.290319	0.761096	0.545326	0.25931	0.24729	0.634424
19	28835049	28913960	Slc1a1	ENSMUSG00000024935	solute carrier family 1 (neuronal/epithelial high affinity glutamate transporter, system Xag), member 1 [Source:MGI Symbol;Acc:MGI:105083]	1	69.3072	76.133	66.8207	77.0114	6.82574	10.1907	NA	57	82.4227	84.192	84.1111	84.3614	0.259584	0.0885221	NA	0.0340669	NA	0.0133716	NA	-0.0410836	NA
19	29101375	29143843	Rcl1	ENSMUSG00000024785	RNA terminal phosphate cyclase-like 1 [Source:MGI Symbol;Acc:MGI:1913275]	1	79.2698	78.4904	64.231	79.6066	-0.779444	15.3756	NA	41	67.809	66.2975	66.792	68.5339	924.719	-0.129393	0.694797	-0.147792	0.720694	0.386179	0.0508014	0.36778	0.0375054
19	37697808	37701528	Cyp26a1	ENSMUSG00000024987	cytochrome P450, family 26, subfamily a, polypeptide 1 [Source:MGI Symbol;Acc:MGI:1096359]	1	25.0051	27.5837	21.1788	32.4303	2.57854	11.2515	NA	6	31.6342	33.5288	30.8066	34.5115	1086.41	-0.957607	0.0946042	0.22946	0.82254	-1.45398	0.000387925	-0.266912	0.62515
19	40295049	40402267	Sorbs1	ENSMUSG00000025006	sorbin and SH3 domain containing 1 [Source:MGI Symbol;Acc:MGI:700014]	1	89.001	91.4483	78.7968	89.9888	2.44725	11.1919	NA	85	80.9182	81.273	80.8302	82.052	278.417	0.394503	0.108361	-0.0615116	0.908956	1.14424	1.90548e-10	0.688229	4.10826e-05
19	44108644	44135876	Cwf19l1	ENSMUSG00000025200	CWF19-like 1, cell cycle control (S. pombe) [Source:MGI Symbol;Acc:MGI:1919752]	1	82.2256	86.1595	58.0342	75.6969	3.93383	17.6627	NA	25	75.1406	75.6167	74.1699	75.4157	228.173	0.161094	0.639741	0.580392	0.0471946	-0.736891	0.000411805	-0.317594	0.118686
19	46886831	47015153	Nt5c2	ENSMUSG00000025041	5'-nucleotidase, cytosolic II [Source:MGI Symbol;Acc:MGI:2178563]	1	64.6076	59.1147	62.0043	74.4473	-5.49288	12.443	NA	87	71.0813	71.5149	72.0905	73.3006	241.135	-0.143655	0.741528	-0.245368	0.601523	0.513754	0.037613	0.412041	0.0753591
19	47501048	47537020	Obfc1	ENSMUSG00000042694	oligonucleotide/oligosaccharide-binding fold containing 1 [Source:MGI Symbol;Acc:MGI:1915581]	1	87.7199	89.9628	92.2572	80.6213	2.24286	-11.6358	NA	38	82.7177	83.3452	84.5314	84.0927	47.4039	-0.0475738	0.949552	-0.00594075	0.995622	-0.534425	0.128649	-0.492792	0.128257
19	56912361	57008228	Afap1l2	ENSMUSG00000025083	actin filament associated protein 1-like 2 [Source:MGI Symbol;Acc:MGI:2147658]	1	51.8381	54.273	58.3952	48.3653	2.43492	-10.0299	NA	64	77.7745	78.6108	79.1644	78.5056	29.3022	0.000174554	0.999708	-0.261581	0.736449	0.00233077	0.996831	-0.259425	0.516521
X	7638471	7653256	Syp	ENSMUSG00000031144	synaptophysin [Source:MGI Symbol;Acc:MGI:98467]	1	53.152	49.8755	43.9811	56.1265	-3.27653	12.1454	NA	11	64.1281	66.0259	62.8263	65.6252	5.9819	0.521478	0.459717	0.722273	NA	0.156761	0.787298	0.357556	0.492863
X	12134459	12160346	2900008C10Rik	ENSMUSG00000087271	RIKEN cDNA 2900008C10 gene [Source:MGI Symbol;Acc:MGI:1920187]	1	39.5224	31.929	35.8521	50.6213	-7.59339	14.7692	NA	22	39.8105	40.8732	41.3962	41.064	8.80346	-0.0529741	0.962844	0.11695	0.923338	-0.485652	0.321879	-0.315728	0.552309
X	12587801	12617049	Atp6ap2	ENSMUSG00000031007	ATPase, H+ transporting, lysosomal accessory protein 2 [Source:MGI Symbol;Acc:MGI:1917745]	1	29.7543	31.2546	25.7287	37.4547	1.50025	11.726	NA	20	79.3719	79.5041	80.0593	81.67	1115.67	0.0460953	0.866615	-0.120191	0.680917	0.519903	7.4555e-05	0.353616	0.00385114
X	36328353	36362341	Lonrf3	ENSMUSG00000016239	LON peptidase N-terminal domain and ring finger 3 [Source:MGI Symbol;Acc:MGI:1921615]	1	34.7895	27.6458	21.2596	34.5247	-7.14374	13.265	NA	18	71.9062	72.6487	70.5839	72.597	495.76	0.066056	0.842426	-0.0917899	0.809205	1.25469	2.21868e-17	1.09685	3.65005e-16
X	38196573	38252439	Fam70a	ENSMUSG00000036502	family with sequence similarity 70, member A [Source:MGI Symbol;Acc:MGI:3045722]	1	37.1805	39.0357	50.4911	40.4282	1.85526	-10.0629	NA	35	73.964	73.8951	75.8133	75.5817	1.81167	0.252237	NA	0.414398	NA	0.187717	NA	0.349878	NA
X	48695004	48710723	Rbmx2	ENSMUSG00000031107	RNA binding motif protein, X-linked 2 [Source:MGI Symbol;Acc:MGI:1919414]	1	32.1714	26.8214	24.1667	10.4159	-5.35	-13.7508	NA	9	68.4569	65.9717	68.7688	65.3417	4.56709	0.513375	0.462868	0.36784	NA	-0.17552	0.750306	-0.321055	0.537217
X	53577087	53608979	Gm14597	ENSMUSG00000079593	predicted gene 14597 [Source:MGI Symbol;Acc:MGI:3711766]	1	73.7537	73.0331	77.8969	67.2966	-0.72068	-10.6003	NA	14	67.0529	69.6339	69.2966	68.9402	0	NA	NA	NA	NA	NA	NA	NA	NA
X	71663667	71669257	Gpr50	ENSMUSG00000056380	G-protein-coupled receptor 50 [Source:MGI Symbol;Acc:MGI:1333877]	1	42.4126	38.0683	52.5185	36.3952	-4.3443	-16.1233	NA	7	49.2233	49.0281	50.2374	46.0411	0	NA	NA	NA	NA	NA	NA	NA	NA
X	72987339	73031543	Zfp185	ENSMUSG00000031351	zinc finger protein 185 [Source:MGI Symbol;Acc:MGI:108095]	1	51.2788	55.7286	38.0507	56.4729	4.44982	18.4222	NA	23	74.5906	75.9806	73.9457	76.6855	3.77807	-0.602609	NA	0.150921	NA	-0.194852	NA	0.558679	NA
X	73942792	73966357	Hcfc1	ENSMUSG00000031386	host cell factor C1 [Source:MGI Symbol;Acc:MGI:105942]	1	16.5119	26.9189	16.5579	30.8817	10.407	14.3238	NA	14	68.5936	70.3612	68.434	71.251	447.344	0.363246	0.076869	0.0418686	0.93338	-0.00405881	0.989073	-0.325436	0.0435341
X	74270812	74273135	Rpl10	ENSMUSG00000008682	ribosomal protein L10 [Source:MGI Symbol;Acc:MGI:105943]	1	29.8836	23.9323	19.0557	30.0652	-5.95129	11.0094	NA	6	41.9549	39.4217	36.3795	40.7686	9115.16	-0.0143573	0.964825	-0.0477138	0.898966	0.388966	0.00384563	0.35561	0.00316386
X	99136130	99148991	Efnb1	ENSMUSG00000031217	ephrin B1 [Source:MGI Symbol;Acc:MGI:102708]	1	47.1656	42.2429	31.2864	43.1485	-4.92276	11.8621	NA	9	72.8471	72.1053	72.7718	72.4139	214.853	0.190557	0.519765	-0.181518	0.638912	0.449659	0.0204054	0.0775836	0.7394
X	103431517	103484957	Tsix	ENSMUSG00000085715	X (inactive)-specific transcript, antisense [Source:MGI Symbol;Acc:MGI:1336196]	1	50.4723	46.9028	55.7884	39.6994	-3.56951	-16.089	NA	41	64.4198	64.9191	64.6112	64.6022	5.52414	1.26757	0.012992	-0.771828	NA	0.624278	0.162762	-1.41512	0.000456095
X	103460375	103483217	Xist	ENSMUSG00000086503	inactive X specific transcripts [Source:MGI Symbol;Acc:MGI:98974]	1	50.4723	46.9028	55.7884	39.6994	-3.56951	-16.089	NA	17	69.3869	69.0946	69.1735	67.5885	12966.6	-0.0797361	0.82655	-0.00289189	0.996655	0.0561	0.839458	0.132944	0.527267
X	104482818	104507490	Uprt	ENSMUSG00000073016	uracil phosphoribosyltransferase (FUR1) homolog (S. cerevisiae) [Source:MGI Symbol;Acc:MGI:2685620]	1	33.0457	46.1454	34.3786	45.9487	13.0998	11.5701	NA	12	70.9999	73.1645	73.2282	74.6397	19.8635	0.517199	0.324491	0.478037	0.505946	-0.433787	0.331921	-0.472948	0.223205
X	133582863	133688993	Pcdh19	ENSMUSG00000051323	protocadherin 19 [Source:MGI Symbol;Acc:MGI:2685563]	1	38.0976	42.419	23.1481	33.2373	4.32146	10.0891	NA	49	67.2445	67.3061	67.22	67.7221	0	NA	NA	NA	NA	NA	NA	NA	NA
X	135839034	135844730	Gprasp2	ENSMUSG00000072966	G protein-coupled receptor associated sorting protein 2 [Source:MGI Symbol;Acc:MGI:2442071]	1	41.2741	45.4312	54.2544	37.1763	4.15717	-17.0781	NA	6	67.9737	67.9729	73.7439	66.2382	8.80878	0.286456	0.729106	0.0460354	0.970946	-0.347386	0.510603	-0.587807	0.21518
X	137570608	138846946	Il1rapl2	ENSMUSG00000059203	interleukin 1 receptor accessory protein-like 2 [Source:MGI Symbol;Acc:MGI:1913106]	1	27.0169	37.7651	28.8861	42.4119	10.7482	13.5258	NA	368	71.2936	73.117	73.1274	73.2037	0	NA	NA	NA	NA	NA	NA	NA	NA
X	138914430	139010532	Nrk	ENSMUSG00000052854	Nik related kinase [Source:MGI Symbol;Acc:MGI:1351326]	1	31.4194	26.4072	21.7153	33.4583	-5.0122	11.743	NA	51	73.3581	74.837	74.0466	75.3509	0	NA	NA	NA	NA	NA	NA	NA	NA
X	141710998	141725263	Irs4	ENSMUSG00000054667	insulin receptor substrate 4 [Source:MGI Symbol;Acc:MGI:1338009]	1	57.4263	52.1991	51.3268	62.426	-5.22713	11.0992	NA	12	52.5198	50.9054	51.6746	54.4863	0	NA	NA	NA	NA	NA	NA	NA	NA
X	144317812	144374450	Alg13	ENSMUSG00000041718	asparagine-linked glycosylation 13 homolog (S. cerevisiae) [Source:MGI Symbol;Acc:MGI:1914824]	1	38.1845	35.6707	47.0887	31.6011	-2.51387	-15.4876	NA	28	80.429	80.1245	83.0007	81.3781	119.089	-0.139687	0.71449	0.162209	0.754198	-0.453161	0.054039	-0.151264	0.546051
X	151800807	151935417	Huwe1	ENSMUSG00000025261	HECT, UBA and WWE domain containing 1 [Source:MGI Symbol;Acc:MGI:1926884]	1	24.2304	21.0841	19.0756	31.8177	-3.14624	12.742	NA	61	76.4778	76.7018	76.8368	77.6454	2565.99	0.0466403	0.842426	0.256776	0.155195	-0.0517359	0.755479	0.1584	0.18478
