# Supplementary material for: Dietary restriction protects from age-associated DNA methylation and induces epigenetic reprogramming of lipid metabolism
Source: Genome Biol. 2017 Mar 28;18:56. doi: 10.1186/s13059-017-1187-1 (PMC5370449; doi:10.1186/s13059-017-1187-1)
Supplement: Supplementary file 12 — Functional enrichment of genes associated with Old-DR-related hypermethylation. (XLSX 62 kb) [file 13059_2017_1187_MOESM12_ESM.xlsx]

## Sheet: Old DR-related hypermethylation
Additional file 12 Table S11. Functional enrichment of genes associated with Old DR-related hypermethylation
Functional enrichment for genes associated with DR-related hypermethylation at old age
GO.ID	GOTerm	Annotated genes	Significant genes	Enrichment	PValue	Ensembl ID	Gene Symbol	Ontology.Source
GO:0006633	fatty acid biosynthetic process	126	6	0.82	0.00018	ENSMUSG00000020532, ENSMUSG00000020538, ENSMUSG00000020917, ENSMUSG00000032349, ENSMUSG00000037071, ENSMUSG00000041220	Acaca, Srebf1, Acly, Elovl5, Scd1, Elovl6	GO_BiologicalProcess
GO:0070233	negative regulation of T cell apoptotic process	22	3	0.14	0.00038	ENSMUSG00000024978, ENSMUSG00000031431, ENSMUSG00000052085	Gpam, Tsc22d3, Dock8	GO_BiologicalProcess
GO:0007169	transmembrane receptor protein tyrosine kinase signaling pathway	417	10	2.73	0.00042	ENSMUSG00000006445, ENSMUSG00000020538, ENSMUSG00000021055, ENSMUSG00000024219, ENSMUSG00000029512, ENSMUSG00000030849, ENSMUSG00000031841, ENSMUSG00000041567, ENSMUSG00000046312, ENSMUSG00000055254	Epha2, Srebf1, Esr2, Anks1, Ulk1, Fgfr2, Cdh13, Serpina12, AI464131, Ntrk2	GO_BiologicalProcess
GO:0070887	cellular response to chemical stimulus	1572	25	10.28	0.00073	ENSMUSG00000002250, ENSMUSG00000003559, ENSMUSG00000004637, ENSMUSG00000006445, ENSMUSG00000018411, ENSMUSG00000020538, ENSMUSG00000021055, ENSMUSG00000024039, ENSMUSG00000024978, ENSMUSG00000025337, ENSMUSG00000027523, ENSMUSG00000029482, ENSMUSG00000029512, ENSMUSG00000030102, ENSMUSG00000030287, ENSMUSG00000030849, ENSMUSG00000031451, ENSMUSG00000031841, ENSMUSG00000033083, ENSMUSG00000036867,…	Ppard, As3mt, Wwox, Epha2, Mapt, Srebf1, Esr2, Cbs, Gpam, Sbds, Gnas, Aacs, Ulk1, Itpr1, Itpr2, Fgfr2, Gas6, Cdh13, Tbc1d4, Smad6, Itga9, Pklr, Serpina12, Cux2, Ntrk2	GO_BiologicalProcess
GO:0051896	regulation of protein kinase B signaling	110	5	0.72	0.00078	ENSMUSG00000006445, ENSMUSG00000031451, ENSMUSG00000042105, ENSMUSG00000046312, ENSMUSG00000055254	Epha2, Gas6, Inpp5f, AI464131, Ntrk2	GO_BiologicalProcess
GO:0006637	acyl-CoA metabolic process	65	4	0.42	0.00087	ENSMUSG00000020532, ENSMUSG00000020917, ENSMUSG00000024978, ENSMUSG00000060317	Acaca, Acly, Gpam, Acnat2	GO_BiologicalProcess
GO:0031214	biomineral tissue development	116	5	0.76	0.00099	ENSMUSG00000022353, ENSMUSG00000025337, ENSMUSG00000030849, ENSMUSG00000031451, ENSMUSG00000046761	Mtss1, Sbds, Fgfr2, Gas6, Fam83h	GO_BiologicalProcess
GO:0014070	response to organic cyclic compound	497	13	3.25	0.00159	ENSMUSG00000001670, ENSMUSG00000002250, ENSMUSG00000020532, ENSMUSG00000021055, ENSMUSG00000024039, ENSMUSG00000025014, ENSMUSG00000027523, ENSMUSG00000029482, ENSMUSG00000030102, ENSMUSG00000030287, ENSMUSG00000041237, ENSMUSG00000063704, ENSMUSG00000076441	Tat, Ppard, Acaca, Esr2, Cbs, Dntt, Gnas, Aacs, Itpr1, Itpr2, Pklr, Mapk15, Ass1	GO_BiologicalProcess
GO:0032869	cellular response to insulin stimulus	130	5	0.85	0.00165	ENSMUSG00000020538, ENSMUSG00000024978, ENSMUSG00000033083, ENSMUSG00000041237, ENSMUSG00000041567	Srebf1, Gpam, Tbc1d4, Pklr, Serpina12	GO_BiologicalProcess
GO:0001503	ossification	340	8	2.22	0.0018	ENSMUSG00000004637, ENSMUSG00000006445, ENSMUSG00000022353, ENSMUSG00000024039, ENSMUSG00000025337, ENSMUSG00000027523, ENSMUSG00000030849, ENSMUSG00000055723	Wwox, Epha2, Mtss1, Cbs, Sbds, Gnas, Fgfr2, Rras2	GO_BiologicalProcess
GO:1901137	carbohydrate derivative biosynthetic process	508	10	3.32	0.00188	ENSMUSG00000020431, ENSMUSG00000021069, ENSMUSG00000022108, ENSMUSG00000027523, ENSMUSG00000028413, ENSMUSG00000036155, ENSMUSG00000041237, ENSMUSG00000045216, ENSMUSG00000048240, ENSMUSG00000092329	Adcy1, Pygl, Itm2b, Gnas, B4galt1, Mgat5, Pklr, Hs6st1, Gng7, Galnt2	GO_BiologicalProcess
GO:0060348	bone development	136	5	0.89	0.00201	ENSMUSG00000024039, ENSMUSG00000025337, ENSMUSG00000026858, ENSMUSG00000027523, ENSMUSG00000030849	Cbs, Sbds, Fam73b, Gnas, Fgfr2	GO_BiologicalProcess
GO:0055114	oxidation-reduction process	924	16	6.04	0.00219	ENSMUSG00000002250, ENSMUSG00000003526, ENSMUSG00000003555, ENSMUSG00000004637, ENSMUSG00000007682, ENSMUSG00000021069, ENSMUSG00000021884, ENSMUSG00000022707, ENSMUSG00000024747, ENSMUSG00000027523, ENSMUSG00000032418, ENSMUSG00000033326, ENSMUSG00000034785, ENSMUSG00000037071, ENSMUSG00000046794, ENSMUSG00000074254	Ppard, Prodh, Cyp17a1, Wwox, Dio2, Pygl, Hacl1, Gbe1, Aldh1a7, Gnas, Me1, Kdm4a, Dio1, Scd1, Ppp1r3b, Cyp2a4	GO_BiologicalProcess
GO:0070307	lens fiber cell development	12	2	0.08	0.00268	ENSMUSG00000006445, ENSMUSG00000030849	Epha2, Fgfr2	GO_BiologicalProcess
GO:0007265	Ras protein signal transduction	417	11	2.73	0.00272	ENSMUSG00000006445, ENSMUSG00000023800, ENSMUSG00000025375, ENSMUSG00000027523, ENSMUSG00000029512, ENSMUSG00000031841, ENSMUSG00000033083, ENSMUSG00000041112, ENSMUSG00000041598, ENSMUSG00000055254, ENSMUSG00000055723	Epha2, Tiam2, Aatk, Gnas, Ulk1, Cdh13, Tbc1d4, Elmo1, Cdc42ep4, Ntrk2, Rras2	GO_BiologicalProcess
GO:0010867	positive regulation of triglyceride biosynthetic process	13	2	0.08	0.00316	ENSMUSG00000020538, ENSMUSG00000024978	Srebf1, Gpam	GO_BiologicalProcess
GO:0014898	cardiac muscle hypertrophy in response to stress	13	2	0.08	0.00316	ENSMUSG00000033326, ENSMUSG00000042105	Kdm4a, Inpp5f	GO_BiologicalProcess
GO:0006924	activation-induced cell death of T cells	13	2	0.08	0.00316	ENSMUSG00000024978, ENSMUSG00000031431	Gpam, Tsc22d3	GO_BiologicalProcess
GO:0016601	Rac protein signal transduction	46	3	0.3	0.00338	ENSMUSG00000031841, ENSMUSG00000041112, ENSMUSG00000055254	Cdh13, Elmo1, Ntrk2	GO_BiologicalProcess
GO:1901654	response to ketone	46	3	0.3	0.00338	ENSMUSG00000021055, ENSMUSG00000027523, ENSMUSG00000031451	Esr2, Gnas, Gas6	GO_BiologicalProcess
GO:0040008	regulation of growth	555	10	3.63	0.00356	ENSMUSG00000002250, ENSMUSG00000018411, ENSMUSG00000024978, ENSMUSG00000025375, ENSMUSG00000027523, ENSMUSG00000029512, ENSMUSG00000030849, ENSMUSG00000031451, ENSMUSG00000031841, ENSMUSG00000037071	Ppard, Mapt, Gpam, Aatk, Gnas, Ulk1, Fgfr2, Gas6, Cdh13, Scd1	GO_BiologicalProcess
GO:0019432	triglyceride biosynthetic process	27	4	0.18	0.00356	ENSMUSG00000020538, ENSMUSG00000024978, ENSMUSG00000035686, ENSMUSG00000041653	Srebf1, Gpam, Thrsp, Pnpla3	GO_BiologicalProcess
GO:0050890	cognition	225	6	1.47	0.00366	ENSMUSG00000020431, ENSMUSG00000021055, ENSMUSG00000022946, ENSMUSG00000027523, ENSMUSG00000042589, ENSMUSG00000055254	Adcy1, Esr2, Dopey2, Gnas, Cux2, Ntrk2	GO_BiologicalProcess
GO:0036336	dendritic cell migration	14	2	0.09	0.00367	ENSMUSG00000031451, ENSMUSG00000052085	Gas6, Dock8	GO_BiologicalProcess
GO:0060742	epithelial cell differentiation involved in prostate gland development	14	2	0.09	0.00367	ENSMUSG00000021055, ENSMUSG00000030849	Esr2, Fgfr2	GO_BiologicalProcess
GO:0044712	single-organism catabolic process	1393	22	9.11	0.00379	ENSMUSG00000001670, ENSMUSG00000003526, ENSMUSG00000006445, ENSMUSG00000007682, ENSMUSG00000018868, ENSMUSG00000021069, ENSMUSG00000021884, ENSMUSG00000023800, ENSMUSG00000024697, ENSMUSG00000025477, ENSMUSG00000027523, ENSMUSG00000029512, ENSMUSG00000029597, ENSMUSG00000033083, ENSMUSG00000041237, ENSMUSG00000041298, ENSMUSG00000041653, ENSMUSG00000042105, ENSMUSG00000046794, ENSMUSG00000052085,…	Tat, Prodh, Epha2, Dio2, Pnpla5, Pygl, Hacl1, Tiam2, Gna14, Inpp5a, Gnas, Ulk1, Sds, Tbc1d4, Pklr, 5930430L01Rik, Pnpla3, Inpp5f, Ppp1r3b, Dock8, Ntrk2, Rras2	GO_BiologicalProcess
GO:0034405	response to fluid shear stress	15	2	0.1	0.00421	ENSMUSG00000022353, ENSMUSG00000076441	Mtss1, Ass1	GO_BiologicalProcess
GO:0048660	regulation of smooth muscle cell proliferation	100	4	0.65	0.00422	ENSMUSG00000002250, ENSMUSG00000021055, ENSMUSG00000030849, ENSMUSG00000031841	Ppard, Esr2, Fgfr2, Cdh13	GO_BiologicalProcess
GO:0030032	lamellipodium assembly	51	3	0.33	0.00452	ENSMUSG00000006445, ENSMUSG00000025085, ENSMUSG00000031841	Epha2, Ablim1, Cdh13	GO_BiologicalProcess
GO:0014068	positive regulation of phosphatidylinositol 3-kinase signaling	51	3	0.33	0.00452	ENSMUSG00000002250, ENSMUSG00000041567, ENSMUSG00000055254	Ppard, Serpina12, Ntrk2	GO_BiologicalProcess
GO:0090207	regulation of triglyceride metabolic process	29	4	0.19	0.00466	ENSMUSG00000020538, ENSMUSG00000024978, ENSMUSG00000035686, ENSMUSG00000041567	Srebf1, Gpam, Thrsp, Serpina12	GO_BiologicalProcess
GO:0006631	fatty acid metabolic process	299	11	1.95	0.00476	ENSMUSG00000002250, ENSMUSG00000020532, ENSMUSG00000020538, ENSMUSG00000020917, ENSMUSG00000021884, ENSMUSG00000024978, ENSMUSG00000029482, ENSMUSG00000032349, ENSMUSG00000037071, ENSMUSG00000041220, ENSMUSG00000060317	Ppard, Acaca, Srebf1, Acly, Hacl1, Gpam, Aacs, Elovl5, Scd1, Elovl6, Acnat2	GO_BiologicalProcess
GO:0005980	glycogen catabolic process	16	2	0.1	0.00479	ENSMUSG00000021069, ENSMUSG00000046794	Pygl, Ppp1r3b	GO_BiologicalProcess
GO:0072350	tricarboxylic acid metabolic process	16	2	0.1	0.00479	ENSMUSG00000020917, ENSMUSG00000076441	Acly, Ass1	GO_BiologicalProcess
GO:0009749	response to glucose	104	4	0.68	0.00485	ENSMUSG00000020538, ENSMUSG00000024978, ENSMUSG00000029482, ENSMUSG00000031451	Srebf1, Gpam, Aacs, Gas6	GO_BiologicalProcess
GO:0042446	hormone biosynthetic process	53	3	0.35	0.00504	ENSMUSG00000003555, ENSMUSG00000007682, ENSMUSG00000034785	Cyp17a1, Dio2, Dio1	GO_BiologicalProcess
GO:0051591	response to cAMP	54	3	0.35	0.00531	ENSMUSG00000030102, ENSMUSG00000030287, ENSMUSG00000041237	Itpr1, Itpr2, Pklr	GO_BiologicalProcess
GO:0009880	embryonic pattern specification	54	3	0.35	0.00531	ENSMUSG00000030849, ENSMUSG00000036867, ENSMUSG00000055799	Fgfr2, Smad6, Tcf7l1	GO_BiologicalProcess
GO:0060443	mammary gland morphogenesis	56	3	0.37	0.00588	ENSMUSG00000006445, ENSMUSG00000028413, ENSMUSG00000030849	Epha2, B4galt1, Fgfr2	GO_BiologicalProcess
GO:0050680	negative regulation of epithelial cell proliferation	112	4	0.73	0.00629	ENSMUSG00000002250, ENSMUSG00000021055, ENSMUSG00000022353, ENSMUSG00000030849	Ppard, Esr2, Mtss1, Fgfr2	GO_BiologicalProcess
GO:0009791	post-embryonic development	112	4	0.73	0.00629	ENSMUSG00000027523, ENSMUSG00000030102, ENSMUSG00000030849, ENSMUSG00000086537	Gnas, Itpr1, Fgfr2, Nespas	GO_BiologicalProcess
GO:0009100	glycoprotein metabolic process	252	6	1.65	0.00632	ENSMUSG00000002250, ENSMUSG00000022108, ENSMUSG00000028413, ENSMUSG00000036155, ENSMUSG00000045216, ENSMUSG00000092329	Ppard, Itm2b, B4galt1, Mgat5, Hs6st1, Galnt2	GO_BiologicalProcess
GO:1900542	regulation of purine nucleotide metabolic process	511	9	3.34	0.00648	ENSMUSG00000006445, ENSMUSG00000020431, ENSMUSG00000023800, ENSMUSG00000024039, ENSMUSG00000027523, ENSMUSG00000033083, ENSMUSG00000048240, ENSMUSG00000052085, ENSMUSG00000055254	Epha2, Adcy1, Tiam2, Cbs, Gnas, Tbc1d4, Gng7, Dock8, Ntrk2	GO_BiologicalProcess
GO:0031110	regulation of microtubule polymerization or depolymerization	58	3	0.38	0.00649	ENSMUSG00000018411, ENSMUSG00000025337, ENSMUSG00000035299	Mapt, Sbds, Mid1	GO_BiologicalProcess
GO:0009064	glutamine family amino acid metabolic process	59	3	0.39	0.0068	ENSMUSG00000001670, ENSMUSG00000003526, ENSMUSG00000076441	Tat, Prodh, Ass1	GO_BiologicalProcess
GO:0050770	regulation of axonogenesis	115	4	0.75	0.0069	ENSMUSG00000018411, ENSMUSG00000025375, ENSMUSG00000029512, ENSMUSG00000055254	Mapt, Aatk, Ulk1, Ntrk2	GO_BiologicalProcess
GO:0034637	cellular carbohydrate biosynthetic process	61	3	0.4	0.00746	ENSMUSG00000022707, ENSMUSG00000028413, ENSMUSG00000046794	Gbe1, B4galt1, Ppp1r3b	GO_BiologicalProcess
GO:0070542	response to fatty acid	20	2	0.13	0.00746	ENSMUSG00000027523, ENSMUSG00000029482	Gnas, Aacs	GO_BiologicalProcess
GO:0033273	response to vitamin	20	2	0.13	0.00746	ENSMUSG00000024039, ENSMUSG00000031451	Cbs, Gas6	GO_BiologicalProcess
GO:0097190	apoptotic signaling pathway	525	9	3.43	0.00767	ENSMUSG00000002250, ENSMUSG00000004637, ENSMUSG00000006445, ENSMUSG00000018411, ENSMUSG00000021055, ENSMUSG00000022108, ENSMUSG00000030102, ENSMUSG00000030847, ENSMUSG00000031536	Ppard, Wwox, Epha2, Mapt, Esr2, Itm2b, Itpr1, Bag3, Polb	GO_BiologicalProcess
GO:0019693	ribose phosphate metabolic process	1033	14	6.75	0.00772	ENSMUSG00000006445, ENSMUSG00000020431, ENSMUSG00000021069, ENSMUSG00000023800, ENSMUSG00000024039, ENSMUSG00000024697, ENSMUSG00000027523, ENSMUSG00000033083, ENSMUSG00000041237, ENSMUSG00000041298, ENSMUSG00000048240, ENSMUSG00000052085, ENSMUSG00000055254, ENSMUSG00000055723	Epha2, Adcy1, Pygl, Tiam2, Cbs, Gna14, Gnas, Tbc1d4, Pklr, 5930430L01Rik, Gng7, Dock8, Ntrk2, Rras2	GO_BiologicalProcess
GO:0071495	cellular response to endogenous stimulus	677	14	4.43	0.00809	ENSMUSG00000002250, ENSMUSG00000004637, ENSMUSG00000020538, ENSMUSG00000021055, ENSMUSG00000024978, ENSMUSG00000027523, ENSMUSG00000030102, ENSMUSG00000030287, ENSMUSG00000030849, ENSMUSG00000031841, ENSMUSG00000033083, ENSMUSG00000036867, ENSMUSG00000041237, ENSMUSG00000041567	Ppard, Wwox, Srebf1, Esr2, Gpam, Gnas, Itpr1, Itpr2, Fgfr2, Cdh13, Tbc1d4, Smad6, Pklr, Serpina12	GO_BiologicalProcess
GO:1901606	alpha-amino acid catabolic process	63	3	0.41	0.00815	ENSMUSG00000001670, ENSMUSG00000003526, ENSMUSG00000029597	Tat, Prodh, Sds	GO_BiologicalProcess
GO:0033198	response to ATP	21	2	0.14	0.00821	ENSMUSG00000025014, ENSMUSG00000041237	Dntt, Pklr	GO_BiologicalProcess
GO:0090181	regulation of cholesterol metabolic process	21	2	0.14	0.00821	ENSMUSG00000020538, ENSMUSG00000041567	Srebf1, Serpina12	GO_BiologicalProcess
GO:0010893	positive regulation of steroid biosynthetic process	21	2	0.14	0.00821	ENSMUSG00000003555, ENSMUSG00000020538	Cyp17a1, Srebf1	GO_BiologicalProcess
GO:0030799	regulation of cyclic nucleotide metabolic process	121	4	0.79	0.00823	ENSMUSG00000020431, ENSMUSG00000024039, ENSMUSG00000027523, ENSMUSG00000048240	Adcy1, Cbs, Gnas, Gng7	GO_BiologicalProcess
GO:0070848	response to growth factor	352	7	2.3	0.0085	ENSMUSG00000004637, ENSMUSG00000006445, ENSMUSG00000029512, ENSMUSG00000030849, ENSMUSG00000031451, ENSMUSG00000036867, ENSMUSG00000055254	Wwox, Epha2, Ulk1, Fgfr2, Gas6, Smad6, Ntrk2	GO_BiologicalProcess
GO:0006950	response to stress	2558	30	16.72	0.00859	ENSMUSG00000001670, ENSMUSG00000002250, ENSMUSG00000002324, ENSMUSG00000006445, ENSMUSG00000007682, ENSMUSG00000018411, ENSMUSG00000020538, ENSMUSG00000021055, ENSMUSG00000022149, ENSMUSG00000022353, ENSMUSG00000024039, ENSMUSG00000024978, ENSMUSG00000027523, ENSMUSG00000028413, ENSMUSG00000029512, ENSMUSG00000030102, ENSMUSG00000030287, ENSMUSG00000031431, ENSMUSG00000031451, ENSMUSG00000031536,…	Tat, Ppard, Rec8, Epha2, Dio2, Mapt, Srebf1, Esr2, C9, Mtss1, Cbs, Gpam, Gnas, B4galt1, Ulk1, Itpr1, Itpr2, Tsc22d3, Gas6, Polb, Kdm4a, Mid1, Nfkbiz, Scd1, Tbkbp1, Pklr, Oasl1, Inpp5f, Gng7, Ass1	GO_BiologicalProcess
GO:0046777	protein autophosphorylation	192	5	1.26	0.00864	ENSMUSG00000025375, ENSMUSG00000029512, ENSMUSG00000030849, ENSMUSG00000055254, ENSMUSG00000063704	Aatk, Ulk1, Fgfr2, Ntrk2, Mapk15	GO_BiologicalProcess
GO:0048016	inositol phosphate-mediated signaling	22	2	0.14	0.009	ENSMUSG00000030102, ENSMUSG00000030287	Itpr1, Itpr2	GO_BiologicalProcess
GO:0009725	response to hormone	499	12	3.26	0.00918	ENSMUSG00000001670, ENSMUSG00000002250, ENSMUSG00000020538, ENSMUSG00000021055, ENSMUSG00000024978, ENSMUSG00000027523, ENSMUSG00000032418, ENSMUSG00000033083, ENSMUSG00000041237, ENSMUSG00000041567, ENSMUSG00000063704, ENSMUSG00000076441	Tat, Ppard, Srebf1, Esr2, Gpam, Gnas, Me1, Tbc1d4, Pklr, Serpina12, Mapk15, Ass1	GO_BiologicalProcess
GO:0046394	carboxylic acid biosynthetic process	257	10	1.68	0.00943	ENSMUSG00000020532, ENSMUSG00000020538, ENSMUSG00000020917, ENSMUSG00000024039, ENSMUSG00000029597, ENSMUSG00000032349, ENSMUSG00000037071, ENSMUSG00000041220, ENSMUSG00000041237, ENSMUSG00000076441	Acaca, Srebf1, Acly, Cbs, Sds, Elovl5, Scd1, Elovl6, Pklr, Ass1	GO_BiologicalProcess
GO:0061387	regulation of extent of cell growth	68	3	0.44	0.01005	ENSMUSG00000018411, ENSMUSG00000025375, ENSMUSG00000029512	Mapt, Aatk, Ulk1	GO_BiologicalProcess
GO:0009894	regulation of catabolic process	751	11	4.91	0.01036	ENSMUSG00000006445, ENSMUSG00000018411, ENSMUSG00000023800, ENSMUSG00000024219, ENSMUSG00000027523, ENSMUSG00000029512, ENSMUSG00000033083, ENSMUSG00000046794, ENSMUSG00000052085, ENSMUSG00000055254, ENSMUSG00000063704	Epha2, Mapt, Tiam2, Anks1, Gnas, Ulk1, Tbc1d4, Ppp1r3b, Dock8, Ntrk2, Mapk15	GO_BiologicalProcess
GO:0045926	negative regulation of growth	201	5	1.31	0.0104	ENSMUSG00000002250, ENSMUSG00000025375, ENSMUSG00000027523, ENSMUSG00000029512, ENSMUSG00000037071	Ppard, Aatk, Gnas, Ulk1, Scd1	GO_BiologicalProcess
GO:0006304	DNA modification	69	3	0.45	0.01046	ENSMUSG00000025014, ENSMUSG00000027523, ENSMUSG00000086537	Dntt, Gnas, Nespas	GO_BiologicalProcess
GO:0071310	cellular response to organic substance	1238	19	8.09	0.01051	ENSMUSG00000002250, ENSMUSG00000004637, ENSMUSG00000020538, ENSMUSG00000021055, ENSMUSG00000024978, ENSMUSG00000027523, ENSMUSG00000029482, ENSMUSG00000029512, ENSMUSG00000030102, ENSMUSG00000030287, ENSMUSG00000030849, ENSMUSG00000031451, ENSMUSG00000031841, ENSMUSG00000033083, ENSMUSG00000036867, ENSMUSG00000041237, ENSMUSG00000041567, ENSMUSG00000042589, ENSMUSG00000055254	Ppard, Wwox, Srebf1, Esr2, Gpam, Gnas, Aacs, Ulk1, Itpr1, Itpr2, Fgfr2, Gas6, Cdh13, Tbc1d4, Smad6, Pklr, Serpina12, Cux2, Ntrk2	GO_BiologicalProcess
GO:0007266	Rho protein signal transduction	203	5	1.33	0.01082	ENSMUSG00000006445, ENSMUSG00000023800, ENSMUSG00000031841, ENSMUSG00000041598, ENSMUSG00000055254	Epha2, Tiam2, Cdh13, Cdc42ep4, Ntrk2	GO_BiologicalProcess
GO:0043588	skin development	286	6	1.87	0.01138	ENSMUSG00000002250, ENSMUSG00000006445, ENSMUSG00000027523, ENSMUSG00000030849, ENSMUSG00000055799, ENSMUSG00000086537	Ppard, Epha2, Gnas, Fgfr2, Tcf7l1, Nespas	GO_BiologicalProcess
GO:0048545	response to steroid hormone	207	5	1.35	0.0117	ENSMUSG00000001670, ENSMUSG00000002250, ENSMUSG00000021055, ENSMUSG00000063704, ENSMUSG00000076441	Tat, Ppard, Esr2, Mapk15, Ass1	GO_BiologicalProcess
GO:0006928	cellular component movement	1345	18	8.79	0.0117	ENSMUSG00000002250, ENSMUSG00000006445, ENSMUSG00000018411, ENSMUSG00000021055, ENSMUSG00000022272, ENSMUSG00000025085, ENSMUSG00000025337, ENSMUSG00000028413, ENSMUSG00000029512, ENSMUSG00000031451, ENSMUSG00000031841, ENSMUSG00000039115, ENSMUSG00000041112, ENSMUSG00000052085, ENSMUSG00000055254, ENSMUSG00000055723, ENSMUSG00000058571, ENSMUSG00000063801	Ppard, Epha2, Mapt, Esr2, Myo10, Ablim1, Sbds, B4galt1, Ulk1, Gas6, Cdh13, Itga9, Elmo1, Dock8, Ntrk2, Rras2, Gpc6, Ap3s2	GO_BiologicalProcess
GO:0031329	regulation of cellular catabolic process	664	10	4.34	0.01194	ENSMUSG00000006445, ENSMUSG00000018411, ENSMUSG00000023800, ENSMUSG00000024219, ENSMUSG00000027523, ENSMUSG00000029512, ENSMUSG00000033083, ENSMUSG00000046794, ENSMUSG00000052085, ENSMUSG00000055254	Epha2, Mapt, Tiam2, Anks1, Gnas, Ulk1, Tbc1d4, Ppp1r3b, Dock8, Ntrk2	GO_BiologicalProcess
GO:0007026	negative regulation of microtubule depolymerization	26	2	0.17	0.01244	ENSMUSG00000025337, ENSMUSG00000035299	Sbds, Mid1	GO_BiologicalProcess
GO:0006084	acetyl-CoA metabolic process	26	2	0.17	0.01244	ENSMUSG00000020532, ENSMUSG00000020917	Acaca, Acly	GO_BiologicalProcess
GO:0001958	endochondral ossification	26	2	0.17	0.01244	ENSMUSG00000024039, ENSMUSG00000027523	Cbs, Gnas	GO_BiologicalProcess
GO:0036075	replacement ossification	26	2	0.17	0.01244	ENSMUSG00000024039, ENSMUSG00000027523	Cbs, Gnas	GO_BiologicalProcess
GO:1901655	cellular response to ketone	26	2	0.17	0.01244	ENSMUSG00000027523, ENSMUSG00000031451	Gnas, Gas6	GO_BiologicalProcess
GO:0001764	neuron migration	137	4	0.9	0.01257	ENSMUSG00000018411, ENSMUSG00000021055, ENSMUSG00000031451, ENSMUSG00000055254	Mapt, Esr2, Gas6, Ntrk2	GO_BiologicalProcess
GO:0044087	regulation of cellular component biogenesis	474	8	3.1	0.01278	ENSMUSG00000006445, ENSMUSG00000018411, ENSMUSG00000022272, ENSMUSG00000022353, ENSMUSG00000036867, ENSMUSG00000041598, ENSMUSG00000042589, ENSMUSG00000043079	Epha2, Mapt, Myo10, Mtss1, Smad6, Cdc42ep4, Cux2, Synpo	GO_BiologicalProcess
GO:0009101	glycoprotein biosynthetic process	212	5	1.39	0.01287	ENSMUSG00000022108, ENSMUSG00000028413, ENSMUSG00000036155, ENSMUSG00000045216, ENSMUSG00000092329	Itm2b, B4galt1, Mgat5, Hs6st1, Galnt2	GO_BiologicalProcess
GO:0043648	dicarboxylic acid metabolic process	75	3	0.49	0.0131	ENSMUSG00000001670, ENSMUSG00000032418, ENSMUSG00000076441	Tat, Me1, Ass1	GO_BiologicalProcess
GO:0046390	ribose phosphate biosynthetic process	213	5	1.39	0.01311	ENSMUSG00000020431, ENSMUSG00000021069, ENSMUSG00000027523, ENSMUSG00000041237, ENSMUSG00000048240	Adcy1, Pygl, Gnas, Pklr, Gng7	GO_BiologicalProcess
GO:0007616	long-term memory	27	2	0.18	0.01338	ENSMUSG00000020431, ENSMUSG00000055254	Adcy1, Ntrk2	GO_BiologicalProcess
GO:0060977	coronary vasculature morphogenesis	27	2	0.18	0.01338	ENSMUSG00000030849, ENSMUSG00000036867	Fgfr2, Smad6	GO_BiologicalProcess
GO:0097305	response to alcohol	140	4	0.92	0.01352	ENSMUSG00000021055, ENSMUSG00000029482, ENSMUSG00000030287, ENSMUSG00000063704	Esr2, Aacs, Itpr2, Mapk15	GO_BiologicalProcess
GO:0051674	localization of cell	1026	15	6.71	0.01368	ENSMUSG00000002250, ENSMUSG00000006445, ENSMUSG00000018411, ENSMUSG00000021055, ENSMUSG00000022272, ENSMUSG00000025337, ENSMUSG00000028413, ENSMUSG00000029512, ENSMUSG00000031451, ENSMUSG00000031841, ENSMUSG00000039115, ENSMUSG00000052085, ENSMUSG00000055254, ENSMUSG00000055723, ENSMUSG00000058571	Ppard, Epha2, Mapt, Esr2, Myo10, Sbds, B4galt1, Ulk1, Gas6, Cdh13, Itga9, Dock8, Ntrk2, Rras2, Gpc6	GO_BiologicalProcess
GO:0048870	cell motility	1026	15	6.71	0.01368	ENSMUSG00000002250, ENSMUSG00000006445, ENSMUSG00000018411, ENSMUSG00000021055, ENSMUSG00000022272, ENSMUSG00000025337, ENSMUSG00000028413, ENSMUSG00000029512, ENSMUSG00000031451, ENSMUSG00000031841, ENSMUSG00000039115, ENSMUSG00000052085, ENSMUSG00000055254, ENSMUSG00000055723, ENSMUSG00000058571	Ppard, Epha2, Mapt, Esr2, Myo10, Sbds, B4galt1, Ulk1, Gas6, Cdh13, Itga9, Dock8, Ntrk2, Rras2, Gpc6	GO_BiologicalProcess
GO:0031114	regulation of microtubule depolymerization	28	2	0.18	0.01435	ENSMUSG00000025337, ENSMUSG00000035299	Sbds, Mid1	GO_BiologicalProcess
GO:0009069	serine family amino acid metabolic process	28	2	0.18	0.01435	ENSMUSG00000024039, ENSMUSG00000029597	Cbs, Sds	GO_BiologicalProcess
GO:0007212	dopamine receptor signaling pathway	28	2	0.18	0.01435	ENSMUSG00000024697, ENSMUSG00000027523	Gna14, Gnas	GO_BiologicalProcess
GO:0007584	response to nutrient	49	4	0.32	0.01494	ENSMUSG00000018411, ENSMUSG00000024039, ENSMUSG00000029482, ENSMUSG00000031451	Mapt, Cbs, Aacs, Gas6	GO_BiologicalProcess
GO:0097285	cell-type specific apoptotic process	434	10	2.84	0.01533	ENSMUSG00000021055, ENSMUSG00000024978, ENSMUSG00000025375, ENSMUSG00000030847, ENSMUSG00000030849, ENSMUSG00000031431, ENSMUSG00000031451, ENSMUSG00000031536, ENSMUSG00000052085, ENSMUSG00000055254	Esr2, Gpam, Aatk, Bag3, Fgfr2, Tsc22d3, Gas6, Polb, Dock8, Ntrk2	GO_BiologicalProcess
GO:0046503	glycerolipid catabolic process	29	2	0.19	0.01535	ENSMUSG00000041653, ENSMUSG00000042105	Pnpla3, Inpp5f	GO_BiologicalProcess
GO:0071514	genetic imprinting	29	2	0.19	0.01535	ENSMUSG00000027523, ENSMUSG00000086537	Gnas, Nespas	GO_BiologicalProcess
GO:0038034	signal transduction in absence of ligand	80	3	0.52	0.01557	ENSMUSG00000004637, ENSMUSG00000022108, ENSMUSG00000030847	Wwox, Itm2b, Bag3	GO_BiologicalProcess
GO:0097192	extrinsic apoptotic signaling pathway in absence of ligand	80	3	0.52	0.01557	ENSMUSG00000004637, ENSMUSG00000022108, ENSMUSG00000030847	Wwox, Itm2b, Bag3	GO_BiologicalProcess
GO:0001666	response to hypoxia	147	4	0.96	0.01591	ENSMUSG00000002250, ENSMUSG00000024039, ENSMUSG00000030102, ENSMUSG00000030287	Ppard, Cbs, Itpr1, Itpr2	GO_BiologicalProcess
GO:0009150	purine ribonucleotide metabolic process	1018	13	6.66	0.01599	ENSMUSG00000006445, ENSMUSG00000020431, ENSMUSG00000023800, ENSMUSG00000024039, ENSMUSG00000024697, ENSMUSG00000027523, ENSMUSG00000033083, ENSMUSG00000041237, ENSMUSG00000041298, ENSMUSG00000048240, ENSMUSG00000052085, ENSMUSG00000055254, ENSMUSG00000055723	Epha2, Adcy1, Tiam2, Cbs, Gna14, Gnas, Tbc1d4, Pklr, 5930430L01Rik, Gng7, Dock8, Ntrk2, Rras2	GO_BiologicalProcess
GO:0015833	peptide transport	225	5	1.47	0.01626	ENSMUSG00000002250, ENSMUSG00000007682, ENSMUSG00000020538, ENSMUSG00000029482, ENSMUSG00000044378	Ppard, Dio2, Srebf1, Aacs, Slc15a5	GO_BiologicalProcess
GO:0048638	regulation of developmental growth	149	4	0.97	0.01663	ENSMUSG00000018411, ENSMUSG00000025375, ENSMUSG00000029512, ENSMUSG00000030849	Mapt, Aatk, Ulk1, Fgfr2	GO_BiologicalProcess
GO:0036293	response to decreased oxygen levels	150	4	0.98	0.017	ENSMUSG00000002250, ENSMUSG00000024039, ENSMUSG00000030102, ENSMUSG00000030287	Ppard, Cbs, Itpr1, Itpr2	GO_BiologicalProcess
GO:0001570	vasculogenesis	83	3	0.54	0.01717	ENSMUSG00000006445, ENSMUSG00000030849, ENSMUSG00000055254	Epha2, Fgfr2, Ntrk2	GO_BiologicalProcess
GO:0044272	sulfur compound biosynthetic process	83	3	0.54	0.01717	ENSMUSG00000020917, ENSMUSG00000024039, ENSMUSG00000045216	Acly, Cbs, Hs6st1	GO_BiologicalProcess
GO:0009259	ribonucleotide metabolic process	1028	13	6.72	0.0172	ENSMUSG00000006445, ENSMUSG00000020431, ENSMUSG00000023800, ENSMUSG00000024039, ENSMUSG00000024697, ENSMUSG00000027523, ENSMUSG00000033083, ENSMUSG00000041237, ENSMUSG00000041298, ENSMUSG00000048240, ENSMUSG00000052085, ENSMUSG00000055254, ENSMUSG00000055723	Epha2, Adcy1, Tiam2, Cbs, Gna14, Gnas, Tbc1d4, Pklr, 5930430L01Rik, Gng7, Dock8, Ntrk2, Rras2	GO_BiologicalProcess
GO:0038179	neurotrophin signaling pathway	31	2	0.2	0.01743	ENSMUSG00000029512, ENSMUSG00000055254	Ulk1, Ntrk2	GO_BiologicalProcess
GO:0016477	cell migration	948	14	6.2	0.01758	ENSMUSG00000002250, ENSMUSG00000006445, ENSMUSG00000018411, ENSMUSG00000021055, ENSMUSG00000025337, ENSMUSG00000028413, ENSMUSG00000029512, ENSMUSG00000031451, ENSMUSG00000031841, ENSMUSG00000039115, ENSMUSG00000052085, ENSMUSG00000055254, ENSMUSG00000055723, ENSMUSG00000058571	Ppard, Epha2, Mapt, Esr2, Sbds, B4galt1, Ulk1, Gas6, Cdh13, Itga9, Dock8, Ntrk2, Rras2, Gpc6	GO_BiologicalProcess
GO:0048675	axon extension	84	3	0.55	0.01772	ENSMUSG00000018411, ENSMUSG00000025375, ENSMUSG00000029512	Mapt, Aatk, Ulk1	GO_BiologicalProcess
GO:0060349	bone morphogenesis	85	3	0.56	0.01828	ENSMUSG00000024039, ENSMUSG00000027523, ENSMUSG00000030849	Cbs, Gnas, Fgfr2	GO_BiologicalProcess
GO:0060740	prostate gland epithelium morphogenesis	32	2	0.21	0.01851	ENSMUSG00000021055, ENSMUSG00000030849	Esr2, Fgfr2	GO_BiologicalProcess
GO:0006184	GTP catabolic process	510	8	3.33	0.01901	ENSMUSG00000006445, ENSMUSG00000023800, ENSMUSG00000024697, ENSMUSG00000027523, ENSMUSG00000033083, ENSMUSG00000052085, ENSMUSG00000055254, ENSMUSG00000055723	Epha2, Tiam2, Gna14, Gnas, Tbc1d4, Dock8, Ntrk2, Rras2	GO_BiologicalProcess
GO:1990138	neuron projection extension	87	3	0.57	0.01944	ENSMUSG00000018411, ENSMUSG00000025375, ENSMUSG00000029512	Mapt, Aatk, Ulk1	GO_BiologicalProcess
GO:0030817	regulation of cAMP biosynthetic process	87	3	0.57	0.01944	ENSMUSG00000020431, ENSMUSG00000027523, ENSMUSG00000048240	Adcy1, Gnas, Gng7	GO_BiologicalProcess
GO:0042886	amide transport	236	5	1.54	0.01955	ENSMUSG00000002250, ENSMUSG00000007682, ENSMUSG00000020538, ENSMUSG00000029482, ENSMUSG00000044378	Ppard, Dio2, Srebf1, Aacs, Slc15a5	GO_BiologicalProcess
GO:0060512	prostate gland morphogenesis	33	2	0.22	0.01962	ENSMUSG00000021055, ENSMUSG00000030849	Esr2, Fgfr2	GO_BiologicalProcess
GO:0071320	cellular response to cAMP	33	2	0.22	0.01962	ENSMUSG00000030102, ENSMUSG00000030287	Itpr1, Itpr2	GO_BiologicalProcess
GO:0070482	response to oxygen levels	157	4	1.03	0.01975	ENSMUSG00000002250, ENSMUSG00000024039, ENSMUSG00000030102, ENSMUSG00000030287	Ppard, Cbs, Itpr1, Itpr2	GO_BiologicalProcess
GO:1901069	guanosine-containing compound catabolic process	514	8	3.36	0.01982	ENSMUSG00000006445, ENSMUSG00000023800, ENSMUSG00000024697, ENSMUSG00000027523, ENSMUSG00000033083, ENSMUSG00000052085, ENSMUSG00000055254, ENSMUSG00000055723	Epha2, Tiam2, Gna14, Gnas, Tbc1d4, Dock8, Ntrk2, Rras2	GO_BiologicalProcess
GO:0060491	regulation of cell projection assembly	88	3	0.58	0.02003	ENSMUSG00000006445, ENSMUSG00000022272, ENSMUSG00000041598	Epha2, Myo10, Cdc42ep4	GO_BiologicalProcess
GO:0048589	developmental growth	327	6	2.14	0.02066	ENSMUSG00000018411, ENSMUSG00000025337, ENSMUSG00000025375, ENSMUSG00000027523, ENSMUSG00000029512, ENSMUSG00000030849	Mapt, Sbds, Aatk, Gnas, Ulk1, Fgfr2	GO_BiologicalProcess
GO:0000578	embryonic axis specification	34	2	0.22	0.02076	ENSMUSG00000036867, ENSMUSG00000055799	Smad6, Tcf7l1	GO_BiologicalProcess
GO:0048013	ephrin receptor signaling pathway	34	2	0.22	0.02076	ENSMUSG00000006445, ENSMUSG00000024219	Epha2, Anks1	GO_BiologicalProcess
GO:0097193	intrinsic apoptotic signaling pathway	240	5	1.57	0.02085	ENSMUSG00000004637, ENSMUSG00000006445, ENSMUSG00000018411, ENSMUSG00000030102, ENSMUSG00000031536	Wwox, Epha2, Mapt, Itpr1, Polb	GO_BiologicalProcess
GO:0030282	bone mineralization	90	3	0.59	0.02124	ENSMUSG00000022353, ENSMUSG00000025337, ENSMUSG00000030849	Mtss1, Sbds, Fgfr2	GO_BiologicalProcess
GO:0046039	GTP metabolic process	522	8	3.41	0.0215	ENSMUSG00000006445, ENSMUSG00000023800, ENSMUSG00000024697, ENSMUSG00000027523, ENSMUSG00000033083, ENSMUSG00000052085, ENSMUSG00000055254, ENSMUSG00000055723	Epha2, Tiam2, Gna14, Gnas, Tbc1d4, Dock8, Ntrk2, Rras2	GO_BiologicalProcess
GO:0022404	molting cycle process	91	3	0.59	0.02187	ENSMUSG00000002250, ENSMUSG00000027523, ENSMUSG00000030849	Ppard, Gnas, Fgfr2	GO_BiologicalProcess
GO:0022405	hair cycle process	91	3	0.59	0.02187	ENSMUSG00000002250, ENSMUSG00000027523, ENSMUSG00000030849	Ppard, Gnas, Fgfr2	GO_BiologicalProcess
GO:0001942	hair follicle development	91	3	0.59	0.02187	ENSMUSG00000002250, ENSMUSG00000027523, ENSMUSG00000030849	Ppard, Gnas, Fgfr2	GO_BiologicalProcess
GO:0008088	axon cargo transport	35	2	0.23	0.02193	ENSMUSG00000018411, ENSMUSG00000063801	Mapt, Ap3s2	GO_BiologicalProcess
GO:0001662	behavioral fear response	35	2	0.23	0.02193	ENSMUSG00000021055, ENSMUSG00000048240	Esr2, Gng7	GO_BiologicalProcess
GO:0043616	keratinocyte proliferation	35	2	0.23	0.02193	ENSMUSG00000002250, ENSMUSG00000031841	Ppard, Cdh13	GO_BiologicalProcess
GO:0048662	negative regulation of smooth muscle cell proliferation	35	2	0.23	0.02193	ENSMUSG00000002250, ENSMUSG00000021055	Ppard, Esr2	GO_BiologicalProcess
GO:0048640	negative regulation of developmental growth	35	2	0.23	0.02193	ENSMUSG00000025375, ENSMUSG00000029512	Aatk, Ulk1	GO_BiologicalProcess
GO:0090407	organophosphate biosynthetic process	426	7	2.79	0.02206	ENSMUSG00000002250, ENSMUSG00000020431, ENSMUSG00000021069, ENSMUSG00000024978, ENSMUSG00000027523, ENSMUSG00000041237, ENSMUSG00000048240	Ppard, Adcy1, Pygl, Gpam, Gnas, Pklr, Gng7	GO_BiologicalProcess
GO:0006171	cAMP biosynthetic process	92	3	0.6	0.0225	ENSMUSG00000020431, ENSMUSG00000027523, ENSMUSG00000048240	Adcy1, Gnas, Gng7	GO_BiologicalProcess
GO:0031111	negative regulation of microtubule polymerization or depolymerization	36	2	0.24	0.02312	ENSMUSG00000025337, ENSMUSG00000035299	Sbds, Mid1	GO_BiologicalProcess
GO:0044848	biological phase	36	2	0.24	0.02312	ENSMUSG00000002250, ENSMUSG00000021055	Ppard, Esr2	GO_BiologicalProcess
GO:0006487	protein N-linked glycosylation	36	2	0.24	0.02312	ENSMUSG00000028413, ENSMUSG00000036155	B4galt1, Mgat5	GO_BiologicalProcess
GO:0002209	behavioral defense response	36	2	0.24	0.02312	ENSMUSG00000021055, ENSMUSG00000048240	Esr2, Gng7	GO_BiologicalProcess
GO:0040014	regulation of multicellular organism growth	93	3	0.61	0.02314	ENSMUSG00000024978, ENSMUSG00000027523, ENSMUSG00000030849	Gpam, Gnas, Fgfr2	GO_BiologicalProcess
GO:1901068	guanosine-containing compound metabolic process	531	8	3.47	0.02352	ENSMUSG00000006445, ENSMUSG00000023800, ENSMUSG00000024697, ENSMUSG00000027523, ENSMUSG00000033083, ENSMUSG00000052085, ENSMUSG00000055254, ENSMUSG00000055723	Epha2, Tiam2, Gna14, Gnas, Tbc1d4, Dock8, Ntrk2, Rras2	GO_BiologicalProcess
GO:0060560	developmental growth involved in morphogenesis	167	4	1.09	0.02412	ENSMUSG00000018411, ENSMUSG00000025375, ENSMUSG00000029512, ENSMUSG00000030849	Mapt, Aatk, Ulk1, Fgfr2	GO_BiologicalProcess
GO:0060976	coronary vasculature development	37	2	0.24	0.02434	ENSMUSG00000030849, ENSMUSG00000036867	Fgfr2, Smad6	GO_BiologicalProcess
GO:0071407	cellular response to organic cyclic compound	251	5	1.64	0.02472	ENSMUSG00000002250, ENSMUSG00000021055, ENSMUSG00000027523, ENSMUSG00000030102, ENSMUSG00000030287	Ppard, Esr2, Gnas, Itpr1, Itpr2	GO_BiologicalProcess
GO:0070372	regulation of ERK1 and ERK2 cascade	169	4	1.1	0.02506	ENSMUSG00000006445, ENSMUSG00000021055, ENSMUSG00000030849, ENSMUSG00000031451	Epha2, Esr2, Fgfr2, Gas6	GO_BiologicalProcess
GO:0019722	calcium-mediated signaling	96	3	0.63	0.02512	ENSMUSG00000030102, ENSMUSG00000031841, ENSMUSG00000055254	Itpr1, Cdh13, Ntrk2	GO_BiologicalProcess
GO:0010866	regulation of triglyceride biosynthetic process	17	3	0.11	0.02553	ENSMUSG00000020538, ENSMUSG00000024978, ENSMUSG00000035686	Srebf1, Gpam, Thrsp	GO_BiologicalProcess
GO:0060603	mammary gland duct morphogenesis	38	2	0.25	0.02558	ENSMUSG00000006445, ENSMUSG00000030849	Epha2, Fgfr2	GO_BiologicalProcess
GO:0050771	negative regulation of axonogenesis	38	2	0.25	0.02558	ENSMUSG00000025375, ENSMUSG00000029512	Aatk, Ulk1	GO_BiologicalProcess
GO:0050848	regulation of calcium-mediated signaling	38	2	0.25	0.02558	ENSMUSG00000030102, ENSMUSG00000031841	Itpr1, Cdh13	GO_BiologicalProcess
GO:0071363	cellular response to growth factor stimulus	344	6	2.25	0.02569	ENSMUSG00000004637, ENSMUSG00000029512, ENSMUSG00000030849, ENSMUSG00000031451, ENSMUSG00000036867, ENSMUSG00000055254	Wwox, Ulk1, Fgfr2, Gas6, Smad6, Ntrk2	GO_BiologicalProcess
GO:0051129	negative regulation of cellular component organization	440	7	2.88	0.02573	ENSMUSG00000025337, ENSMUSG00000025375, ENSMUSG00000029512, ENSMUSG00000030849, ENSMUSG00000033083, ENSMUSG00000035299, ENSMUSG00000036867	Sbds, Aatk, Ulk1, Fgfr2, Tbc1d4, Mid1, Smad6	GO_BiologicalProcess
GO:0040011	locomotion	1236	16	8.08	0.02598	ENSMUSG00000002250, ENSMUSG00000006445, ENSMUSG00000018411, ENSMUSG00000021055, ENSMUSG00000022272, ENSMUSG00000025085, ENSMUSG00000025337, ENSMUSG00000028413, ENSMUSG00000029512, ENSMUSG00000031451, ENSMUSG00000031841, ENSMUSG00000039115, ENSMUSG00000052085, ENSMUSG00000055254, ENSMUSG00000055723, ENSMUSG00000058571	Ppard, Epha2, Mapt, Esr2, Myo10, Ablim1, Sbds, B4galt1, Ulk1, Gas6, Cdh13, Itga9, Dock8, Ntrk2, Rras2, Gpc6	GO_BiologicalProcess
GO:0007613	memory	98	3	0.64	0.02649	ENSMUSG00000020431, ENSMUSG00000042589, ENSMUSG00000055254	Adcy1, Cux2, Ntrk2	GO_BiologicalProcess
GO:0005975	carbohydrate metabolic process	630	12	4.12	0.02664	ENSMUSG00000020917, ENSMUSG00000021069, ENSMUSG00000022707, ENSMUSG00000025477, ENSMUSG00000028413, ENSMUSG00000029597, ENSMUSG00000036155, ENSMUSG00000041237, ENSMUSG00000041567, ENSMUSG00000046312, ENSMUSG00000046794, ENSMUSG00000092329	Acly, Pygl, Gbe1, Inpp5a, B4galt1, Sds, Mgat5, Pklr, Serpina12, AI464131, Ppp1r3b, Galnt2	GO_BiologicalProcess
GO:0007019	microtubule depolymerization	39	2	0.25	0.02685	ENSMUSG00000025337, ENSMUSG00000035299	Sbds, Mid1	GO_BiologicalProcess
GO:0007528	neuromuscular junction development	39	2	0.25	0.02685	ENSMUSG00000030849, ENSMUSG00000055254	Fgfr2, Ntrk2	GO_BiologicalProcess
GO:0032233	positive regulation of actin filament bundle assembly	39	2	0.25	0.02685	ENSMUSG00000022353, ENSMUSG00000043079	Mtss1, Synpo	GO_BiologicalProcess
GO:0042596	fear response	39	2	0.25	0.02685	ENSMUSG00000021055, ENSMUSG00000048240	Esr2, Gng7	GO_BiologicalProcess
GO:0030814	regulation of cAMP metabolic process	99	3	0.65	0.02719	ENSMUSG00000020431, ENSMUSG00000027523, ENSMUSG00000048240	Adcy1, Gnas, Gng7	GO_BiologicalProcess
GO:0043087	regulation of GTPase activity	349	6	2.28	0.02732	ENSMUSG00000006445, ENSMUSG00000023800, ENSMUSG00000027523, ENSMUSG00000033083, ENSMUSG00000052085, ENSMUSG00000055254	Epha2, Tiam2, Gnas, Tbc1d4, Dock8, Ntrk2	GO_BiologicalProcess
GO:0046434	organophosphate catabolic process	869	11	5.68	0.02734	ENSMUSG00000006445, ENSMUSG00000023800, ENSMUSG00000024697, ENSMUSG00000025477, ENSMUSG00000027523, ENSMUSG00000033083, ENSMUSG00000041298, ENSMUSG00000042105, ENSMUSG00000052085, ENSMUSG00000055254, ENSMUSG00000055723	Epha2, Tiam2, Gna14, Inpp5a, Gnas, Tbc1d4, 5930430L01Rik, Inpp5f, Dock8, Ntrk2, Rras2	GO_BiologicalProcess
GO:0060548	negative regulation of cell death	688	12	4.5	0.02741	ENSMUSG00000002250, ENSMUSG00000021055, ENSMUSG00000024039, ENSMUSG00000024978, ENSMUSG00000030102, ENSMUSG00000030847, ENSMUSG00000030849, ENSMUSG00000031431, ENSMUSG00000031451, ENSMUSG00000036867, ENSMUSG00000052085, ENSMUSG00000055254	Ppard, Esr2, Cbs, Gpam, Itpr1, Bag3, Fgfr2, Tsc22d3, Gas6, Smad6, Dock8, Ntrk2	GO_BiologicalProcess
GO:0051046	regulation of secretion	547	8	3.58	0.02743	ENSMUSG00000002250, ENSMUSG00000020538, ENSMUSG00000024978, ENSMUSG00000027523, ENSMUSG00000028413, ENSMUSG00000029482, ENSMUSG00000031451, ENSMUSG00000055254	Ppard, Srebf1, Gpam, Gnas, B4galt1, Aacs, Gas6, Ntrk2	GO_BiologicalProcess
GO:0033124	regulation of GTP catabolic process	351	6	2.29	0.02798	ENSMUSG00000006445, ENSMUSG00000023800, ENSMUSG00000027523, ENSMUSG00000033083, ENSMUSG00000052085, ENSMUSG00000055254	Epha2, Tiam2, Gnas, Tbc1d4, Dock8, Ntrk2	GO_BiologicalProcess
GO:0031327	negative regulation of cellular biosynthetic process	1100	13	7.19	0.02805	ENSMUSG00000002250, ENSMUSG00000020538, ENSMUSG00000021055, ENSMUSG00000022108, ENSMUSG00000025025, ENSMUSG00000030849, ENSMUSG00000031431, ENSMUSG00000031451, ENSMUSG00000033326, ENSMUSG00000041567, ENSMUSG00000042589, ENSMUSG00000055799, ENSMUSG00000063704	Ppard, Srebf1, Esr2, Itm2b, Mxi1, Fgfr2, Tsc22d3, Gas6, Kdm4a, Serpina12, Cux2, Tcf7l1, Mapk15	GO_BiologicalProcess
GO:0009250	glucan biosynthetic process	40	2	0.26	0.02814	ENSMUSG00000022707, ENSMUSG00000046794	Gbe1, Ppp1r3b	GO_BiologicalProcess
GO:0021587	cerebellum morphogenesis	40	2	0.26	0.02814	ENSMUSG00000024039, ENSMUSG00000029512	Cbs, Ulk1	GO_BiologicalProcess
GO:0005978	glycogen biosynthetic process	40	2	0.26	0.02814	ENSMUSG00000022707, ENSMUSG00000046794	Gbe1, Ppp1r3b	GO_BiologicalProcess
GO:0071496	cellular response to external stimulus	177	4	1.16	0.02904	ENSMUSG00000020538, ENSMUSG00000029512, ENSMUSG00000030847, ENSMUSG00000031451	Srebf1, Ulk1, Bag3, Gas6	GO_BiologicalProcess
GO:0008361	regulation of cell size	102	3	0.67	0.02936	ENSMUSG00000018411, ENSMUSG00000025375, ENSMUSG00000029512	Mapt, Aatk, Ulk1	GO_BiologicalProcess
GO:0060326	cell chemotaxis	180	4	1.18	0.03062	ENSMUSG00000006445, ENSMUSG00000025337, ENSMUSG00000031451, ENSMUSG00000039115	Epha2, Sbds, Gas6, Itga9	GO_BiologicalProcess
GO:0035264	multicellular organism growth	180	4	1.18	0.03062	ENSMUSG00000024978, ENSMUSG00000027523, ENSMUSG00000030849, ENSMUSG00000086537	Gpam, Gnas, Fgfr2, Nespas	GO_BiologicalProcess
GO:0045761	regulation of adenylate cyclase activity	42	2	0.27	0.0308	ENSMUSG00000020431, ENSMUSG00000048240	Adcy1, Gng7	GO_BiologicalProcess
GO:0072330	monocarboxylic acid biosynthetic process	170	8	1.11	0.03119	ENSMUSG00000020532, ENSMUSG00000020538, ENSMUSG00000020917, ENSMUSG00000029597, ENSMUSG00000032349, ENSMUSG00000037071, ENSMUSG00000041220, ENSMUSG00000041237	Acaca, Srebf1, Acly, Sds, Elovl5, Scd1, Elovl6, Pklr	GO_BiologicalProcess
GO:0042303	molting cycle	105	3	0.69	0.0316	ENSMUSG00000002250, ENSMUSG00000027523, ENSMUSG00000030849	Ppard, Gnas, Fgfr2	GO_BiologicalProcess
GO:0030802	regulation of cyclic nucleotide biosynthetic process	105	3	0.69	0.0316	ENSMUSG00000020431, ENSMUSG00000027523, ENSMUSG00000048240	Adcy1, Gnas, Gng7	GO_BiologicalProcess
GO:0042633	hair cycle	105	3	0.69	0.0316	ENSMUSG00000002250, ENSMUSG00000027523, ENSMUSG00000030849	Ppard, Gnas, Fgfr2	GO_BiologicalProcess
GO:0042312	regulation of vasodilation	43	2	0.28	0.03217	ENSMUSG00000002250, ENSMUSG00000036867	Ppard, Smad6	GO_BiologicalProcess
GO:0048701	embryonic cranial skeleton morphogenesis	43	2	0.28	0.03217	ENSMUSG00000027523, ENSMUSG00000030849	Gnas, Fgfr2	GO_BiologicalProcess
GO:0000165	MAPK cascade	565	8	3.69	0.03234	ENSMUSG00000006445, ENSMUSG00000021055, ENSMUSG00000024039, ENSMUSG00000030849, ENSMUSG00000031451, ENSMUSG00000035299, ENSMUSG00000055254, ENSMUSG00000063704	Epha2, Esr2, Cbs, Fgfr2, Gas6, Mid1, Ntrk2, Mapk15	GO_BiologicalProcess
GO:0009890	negative regulation of biosynthetic process	1123	13	7.34	0.03239	ENSMUSG00000002250, ENSMUSG00000020538, ENSMUSG00000021055, ENSMUSG00000022108, ENSMUSG00000025025, ENSMUSG00000030849, ENSMUSG00000031431, ENSMUSG00000031451, ENSMUSG00000033326, ENSMUSG00000041567, ENSMUSG00000042589, ENSMUSG00000055799, ENSMUSG00000063704	Ppard, Srebf1, Esr2, Itm2b, Mxi1, Fgfr2, Tsc22d3, Gas6, Kdm4a, Serpina12, Cux2, Tcf7l1, Mapk15	GO_BiologicalProcess
GO:0048514	blood vessel morphogenesis	463	7	3.03	0.03264	ENSMUSG00000006445, ENSMUSG00000028413, ENSMUSG00000030849, ENSMUSG00000031841, ENSMUSG00000036867, ENSMUSG00000045216, ENSMUSG00000055254	Epha2, B4galt1, Fgfr2, Cdh13, Smad6, Hs6st1, Ntrk2	GO_BiologicalProcess
GO:0070371	ERK1 and ERK2 cascade	184	4	1.2	0.03281	ENSMUSG00000006445, ENSMUSG00000021055, ENSMUSG00000030849, ENSMUSG00000031451	Epha2, Esr2, Fgfr2, Gas6	GO_BiologicalProcess
GO:0018108	peptidyl-tyrosine phosphorylation	271	5	1.77	0.03286	ENSMUSG00000006445, ENSMUSG00000025375, ENSMUSG00000030849, ENSMUSG00000031451, ENSMUSG00000055254	Epha2, Aatk, Fgfr2, Gas6, Ntrk2	GO_BiologicalProcess
GO:0031667	response to nutrient levels	207	6	1.35	0.03301	ENSMUSG00000018411, ENSMUSG00000020538, ENSMUSG00000024039, ENSMUSG00000029482, ENSMUSG00000029512, ENSMUSG00000031451	Mapt, Srebf1, Cbs, Aacs, Ulk1, Gas6	GO_BiologicalProcess
GO:0008015	blood circulation	366	6	2.39	0.03334	ENSMUSG00000002250, ENSMUSG00000020538, ENSMUSG00000024039, ENSMUSG00000027523, ENSMUSG00000031451, ENSMUSG00000036867	Ppard, Srebf1, Cbs, Gnas, Gas6, Smad6	GO_BiologicalProcess
GO:0001649	osteoblast differentiation	185	4	1.21	0.03337	ENSMUSG00000004637, ENSMUSG00000006445, ENSMUSG00000027523, ENSMUSG00000055723	Wwox, Epha2, Gnas, Rras2	GO_BiologicalProcess
GO:2000113	negative regulation of cellular macromolecule biosynthetic process	1012	12	6.62	0.03347	ENSMUSG00000002250, ENSMUSG00000020538, ENSMUSG00000021055, ENSMUSG00000022108, ENSMUSG00000025025, ENSMUSG00000030849, ENSMUSG00000031431, ENSMUSG00000031451, ENSMUSG00000033326, ENSMUSG00000042589, ENSMUSG00000055799, ENSMUSG00000063704	Ppard, Srebf1, Esr2, Itm2b, Mxi1, Fgfr2, Tsc22d3, Gas6, Kdm4a, Cux2, Tcf7l1, Mapk15	GO_BiologicalProcess
GO:0006801	superoxide metabolic process	44	2	0.29	0.03356	ENSMUSG00000024039, ENSMUSG00000053617	Cbs, Sh3pxd2a	GO_BiologicalProcess
GO:0042058	regulation of epidermal growth factor receptor signaling pathway	44	2	0.29	0.03356	ENSMUSG00000021055, ENSMUSG00000031841	Esr2, Cdh13	GO_BiologicalProcess
GO:0021575	hindbrain morphogenesis	44	2	0.29	0.03356	ENSMUSG00000024039, ENSMUSG00000029512	Cbs, Ulk1	GO_BiologicalProcess
GO:0018212	peptidyl-tyrosine modification	273	5	1.78	0.03375	ENSMUSG00000006445, ENSMUSG00000025375, ENSMUSG00000030849, ENSMUSG00000031451, ENSMUSG00000055254	Epha2, Aatk, Fgfr2, Gas6, Ntrk2	GO_BiologicalProcess
GO:0003013	circulatory system process	368	6	2.41	0.0341	ENSMUSG00000002250, ENSMUSG00000020538, ENSMUSG00000024039, ENSMUSG00000027523, ENSMUSG00000031451, ENSMUSG00000036867	Ppard, Srebf1, Cbs, Gnas, Gas6, Smad6	GO_BiologicalProcess
GO:0045892	negative regulation of transcription, DNA-templated	902	11	5.9	0.0345	ENSMUSG00000002250, ENSMUSG00000020538, ENSMUSG00000021055, ENSMUSG00000025025, ENSMUSG00000030849, ENSMUSG00000031431, ENSMUSG00000031451, ENSMUSG00000033326, ENSMUSG00000042589, ENSMUSG00000055799, ENSMUSG00000063704	Ppard, Srebf1, Esr2, Mxi1, Fgfr2, Tsc22d3, Gas6, Kdm4a, Cux2, Tcf7l1, Mapk15	GO_BiologicalProcess
GO:1900371	regulation of purine nucleotide biosynthetic process	109	3	0.71	0.03474	ENSMUSG00000020431, ENSMUSG00000027523, ENSMUSG00000048240	Adcy1, Gnas, Gng7	GO_BiologicalProcess
GO:0009988	cell-cell recognition	45	2	0.29	0.03498	ENSMUSG00000028413, ENSMUSG00000052085	B4galt1, Dock8	GO_BiologicalProcess
GO:0030808	regulation of nucleotide biosynthetic process	110	3	0.72	0.03555	ENSMUSG00000020431, ENSMUSG00000027523, ENSMUSG00000048240	Adcy1, Gnas, Gng7	GO_BiologicalProcess
GO:0007155	cell adhesion	908	11	5.94	0.03593	ENSMUSG00000002250, ENSMUSG00000006445, ENSMUSG00000022272, ENSMUSG00000027523, ENSMUSG00000028339, ENSMUSG00000028413, ENSMUSG00000031451, ENSMUSG00000031841, ENSMUSG00000036867, ENSMUSG00000039115, ENSMUSG00000076441	Ppard, Epha2, Myo10, Gnas, Col15a1, B4galt1, Gas6, Cdh13, Smad6, Itga9, Ass1	GO_BiologicalProcess
GO:1901184	regulation of ERBB signaling pathway	47	2	0.31	0.03787	ENSMUSG00000021055, ENSMUSG00000031841	Esr2, Cdh13	GO_BiologicalProcess
GO:0005737	cytoplasm	9159	76	58.31	0.0013	ENSMUSG00000001670, ENSMUSG00000003526, ENSMUSG00000003555, ENSMUSG00000003559, ENSMUSG00000004637, ENSMUSG00000016128, ENSMUSG00000018411, ENSMUSG00000020532, ENSMUSG00000020538, ENSMUSG00000020917, ENSMUSG00000021055, ENSMUSG00000021069, ENSMUSG00000021884, ENSMUSG00000022108, ENSMUSG00000022149, ENSMUSG00000022241, ENSMUSG00000022272, ENSMUSG00000022353, ENSMUSG00000023800, ENSMUSG00000024039,…	Tat, Prodh, Cyp17a1, As3mt, Wwox, Stard13, Mapt, Acaca, Srebf1, Acly, Esr2, Pygl, Hacl1, Itm2b, C9, Tars, Myo10, Mtss1, Tiam2, Cbs, Anks1, Svil, Aldh1a7, Gpam, Dntt, Mxi1, Ablim1, Sbds, Aatk, Gnas, B4galt1, Plin2, Aacs, Ulk1, Sds, Itpr1, Itpr2, Bag3, Fgfr2, Chic1, Tsc22d3, Gas6, Polb, Cdh13, Elovl5, Me1, Amotl2, Tbc1d4, Kdm4a, Ston1, Dio1, Mid1, Thrsp, Mgat5, Scd1, Pacrg, Elmo1, Elovl6, Pklr, 593…	GO_CellularComponent
GO:0005834	heterotrimeric G-protein complex	35	3	0.22	0.0014	ENSMUSG00000024697, ENSMUSG00000027523, ENSMUSG00000048240	Gna14, Gnas, Gng7	GO_CellularComponent
GO:0015629	actin cytoskeleton	366	8	2.33	0.0024	ENSMUSG00000022241, ENSMUSG00000022272, ENSMUSG00000022353, ENSMUSG00000024236, ENSMUSG00000025085, ENSMUSG00000041598, ENSMUSG00000043079, ENSMUSG00000053617	Tars, Myo10, Mtss1, Svil, Ablim1, Cdc42ep4, Synpo, Sh3pxd2a	GO_CellularComponent
GO:0070062	extracellular vesicular exosome	2547	27	16.21	0.0051	ENSMUSG00000008822, ENSMUSG00000020431, ENSMUSG00000020532, ENSMUSG00000020917, ENSMUSG00000021069, ENSMUSG00000022108, ENSMUSG00000022149, ENSMUSG00000022241, ENSMUSG00000022347, ENSMUSG00000022707, ENSMUSG00000022946, ENSMUSG00000023800, ENSMUSG00000024697, ENSMUSG00000025477, ENSMUSG00000027523, ENSMUSG00000028339, ENSMUSG00000028413, ENSMUSG00000031451, ENSMUSG00000031841, ENSMUSG00000033083,…	Acyp1, Adcy1, Acaca, Acly, Pygl, Itm2b, C9, Tars, A1bg, Gbe1, Dopey2, Tiam2, Gna14, Inpp5a, Gnas, Col15a1, B4galt1, Gas6, Cdh13, Tbc1d4, Mgat5, Pklr, Cux2, Gng7, Rras2, Ass1, Galnt2	GO_CellularComponent
GO:0043226	organelle	11403	94	72.59	0.0052	ENSMUSG00000001670, ENSMUSG00000002250, ENSMUSG00000002324, ENSMUSG00000003526, ENSMUSG00000003555, ENSMUSG00000003559, ENSMUSG00000004356, ENSMUSG00000004637, ENSMUSG00000008822, ENSMUSG00000016128, ENSMUSG00000018411, ENSMUSG00000020431, ENSMUSG00000020532, ENSMUSG00000020538, ENSMUSG00000020917, ENSMUSG00000021055, ENSMUSG00000021069, ENSMUSG00000021884, ENSMUSG00000022108, ENSMUSG00000022149,…	Tat, Ppard, Rec8, Prodh, Cyp17a1, As3mt, Utp20, Wwox, Acyp1, Stard13, Mapt, Adcy1, Acaca, Srebf1, Acly, Esr2, Pygl, Hacl1, Itm2b, C9, Tars, Myo10, A1bg, Mtss1, Gbe1, Dopey2, Tiam2, Cbs, Anks1, Svil, Gna14, Gpam, Dntt, Mxi1, Ablim1, Sbds, Aatk, Inpp5a, Gnas, Col15a1, B4galt1, Plin2, Zbtb8a, Ulk1, Sds, Itpr1, Itpr2, Bag3, Fgfr2, Chic1, Tsc22d3, Gas6, Polb, Cdh13, Elovl5, Me1, Amotl2, Tbc1d4, Kdm4a,…	GO_CellularComponent
GO:0044295	axonal growth cone	19	2	0.12	0.0064	ENSMUSG00000018411, ENSMUSG00000025375	Mapt, Aatk	GO_CellularComponent
GO:0043005	neuron projection	903	14	5.75	0.0097	ENSMUSG00000003555, ENSMUSG00000018411, ENSMUSG00000021055, ENSMUSG00000022272, ENSMUSG00000025375, ENSMUSG00000027523, ENSMUSG00000029512, ENSMUSG00000030102, ENSMUSG00000030287, ENSMUSG00000030847, ENSMUSG00000031841, ENSMUSG00000043079, ENSMUSG00000055254, ENSMUSG00000076441	Cyp17a1, Mapt, Esr2, Myo10, Aatk, Gnas, Ulk1, Itpr1, Itpr2, Bag3, Cdh13, Synpo, Ntrk2, Ass1	GO_CellularComponent
GO:0060076	excitatory synapse	29	2	0.18	0.0146	ENSMUSG00000030849, ENSMUSG00000055254	Fgfr2, Ntrk2	GO_CellularComponent
GO:0044444	cytoplasmic part	6113	51	38.92	0.0146	ENSMUSG00000001670, ENSMUSG00000003526, ENSMUSG00000003555, ENSMUSG00000003559, ENSMUSG00000004637, ENSMUSG00000016128, ENSMUSG00000018411, ENSMUSG00000020532, ENSMUSG00000020538, ENSMUSG00000020917, ENSMUSG00000021055, ENSMUSG00000021884, ENSMUSG00000022108, ENSMUSG00000024039, ENSMUSG00000024236, ENSMUSG00000024978, ENSMUSG00000025375, ENSMUSG00000027523, ENSMUSG00000028413, ENSMUSG00000028494,…	Tat, Prodh, Cyp17a1, As3mt, Wwox, Stard13, Mapt, Acaca, Srebf1, Acly, Esr2, Hacl1, Itm2b, Cbs, Svil, Gpam, Aatk, Gnas, B4galt1, Plin2, Aacs, Ulk1, Sds, Itpr1, Itpr2, Bag3, Fgfr2, Chic1, Cdh13, Elovl5, Me1, Amotl2, Ston1, Dio1, Mid1, Thrsp, Mgat5, Scd1, Pacrg, Elovl6, Pklr, Lrrc8d, Ppp1r3b, Slc25a44, Ntrk2, Acnat2, Ap3s2, Cyp2a4, Sult2a3, Ass1, Galnt2	GO_CellularComponent
GO:0043204	perikaryon	82	3	0.52	0.0155	ENSMUSG00000021055, ENSMUSG00000055254, ENSMUSG00000076441	Esr2, Ntrk2, Ass1	GO_CellularComponent
GO:0000795	synaptonemal complex	33	2	0.21	0.0187	ENSMUSG00000002324, ENSMUSG00000031536	Rec8, Polb	GO_CellularComponent
GO:1903293	phosphatase complex	35	2	0.22	0.0209	ENSMUSG00000030102, ENSMUSG00000046794	Itpr1, Ppp1r3b	GO_CellularComponent
GO:0008287	protein serine/threonine phosphatase complex	35	2	0.22	0.0209	ENSMUSG00000030102, ENSMUSG00000046794	Itpr1, Ppp1r3b	GO_CellularComponent
GO:0044297	cell body	534	8	3.4	0.0211	ENSMUSG00000003555, ENSMUSG00000021055, ENSMUSG00000022272, ENSMUSG00000029512, ENSMUSG00000030102, ENSMUSG00000037196, ENSMUSG00000055254, ENSMUSG00000076441	Cyp17a1, Esr2, Myo10, Ulk1, Itpr1, Pacrg, Ntrk2, Ass1	GO_CellularComponent
GO:0030119	AP-type membrane coat adaptor complex	36	2	0.23	0.022	ENSMUSG00000033855, ENSMUSG00000063801	Ston1, Ap3s2	GO_CellularComponent
GO:0005829	cytosol	1352	15	8.61	0.0251	ENSMUSG00000003559, ENSMUSG00000004637, ENSMUSG00000020532, ENSMUSG00000024039, ENSMUSG00000027523, ENSMUSG00000028494, ENSMUSG00000029482, ENSMUSG00000029512, ENSMUSG00000030102, ENSMUSG00000030847, ENSMUSG00000032418, ENSMUSG00000035686, ENSMUSG00000041237, ENSMUSG00000055254, ENSMUSG00000074375	As3mt, Wwox, Acaca, Cbs, Gnas, Plin2, Aacs, Ulk1, Itpr1, Bag3, Me1, Thrsp, Pklr, Ntrk2, Sult2a3	GO_CellularComponent
GO:0036477	somatodendritic compartment	669	9	4.26	0.0274	ENSMUSG00000003555, ENSMUSG00000021055, ENSMUSG00000022272, ENSMUSG00000027523, ENSMUSG00000029512, ENSMUSG00000030102, ENSMUSG00000043079, ENSMUSG00000055254, ENSMUSG00000076441	Cyp17a1, Esr2, Myo10, Gnas, Ulk1, Itpr1, Synpo, Ntrk2, Ass1	GO_CellularComponent
GO:0031252	cell leading edge	272	5	1.73	0.0302	ENSMUSG00000006445, ENSMUSG00000022272, ENSMUSG00000025085, ENSMUSG00000027523, ENSMUSG00000052085	Epha2, Myo10, Ablim1, Gnas, Dock8	GO_CellularComponent
GO:0043025	neuronal cell body	473	7	3.01	0.0318	ENSMUSG00000003555, ENSMUSG00000021055, ENSMUSG00000022272, ENSMUSG00000029512, ENSMUSG00000030102, ENSMUSG00000055254, ENSMUSG00000076441	Cyp17a1, Esr2, Myo10, Ulk1, Itpr1, Ntrk2, Ass1	GO_CellularComponent
GO:0043227	membrane-bounded organelle	10445	82	66.49	0.0386	ENSMUSG00000001670, ENSMUSG00000002250, ENSMUSG00000002324, ENSMUSG00000003526, ENSMUSG00000003555, ENSMUSG00000003559, ENSMUSG00000004356, ENSMUSG00000004637, ENSMUSG00000008822, ENSMUSG00000016128, ENSMUSG00000018411, ENSMUSG00000020431, ENSMUSG00000020532, ENSMUSG00000020538, ENSMUSG00000020917, ENSMUSG00000021055, ENSMUSG00000021069, ENSMUSG00000021884, ENSMUSG00000022108, ENSMUSG00000022149,…	Tat, Ppard, Rec8, Prodh, Cyp17a1, As3mt, Utp20, Wwox, Acyp1, Stard13, Mapt, Adcy1, Acaca, Srebf1, Acly, Esr2, Pygl, Hacl1, Itm2b, C9, Tars, Myo10, A1bg, Gbe1, Dopey2, Tiam2, Cbs, Anks1, Svil, Gna14, Gpam, Dntt, Mxi1, Sbds, Aatk, Inpp5a, Gnas, Col15a1, B4galt1, Plin2, Zbtb8a, Ulk1, Sds, Itpr1, Itpr2, Fgfr2, Tsc22d3, Gas6, Polb, Cdh13, Elovl5, Me1, Amotl2, Tbc1d4, Kdm4a, Dio1, Nfkbiz, Thrsp, Mgat5,…	GO_CellularComponent
GO:0005811	lipid particle	52	2	0.33	0.0434	ENSMUSG00000016128, ENSMUSG00000028494	Stard13, Plin2	GO_CellularComponent
GO:0005730	nucleolus	507	7	3.23	0.0436	ENSMUSG00000004356, ENSMUSG00000022272, ENSMUSG00000025025, ENSMUSG00000025337, ENSMUSG00000030102, ENSMUSG00000033326, ENSMUSG00000041827	Utp20, Myo10, Mxi1, Sbds, Itpr1, Kdm4a, Oasl1	GO_CellularComponent
GO:0016529	sarcoplasmic reticulum	54	2	0.34	0.0464	ENSMUSG00000030102, ENSMUSG00000030287	Itpr1, Itpr2	GO_CellularComponent
GO:0005881	cytoplasmic microtubule	54	2	0.34	0.0464	ENSMUSG00000035299, ENSMUSG00000074254	Mid1, Cyp2a4	GO_CellularComponent
GO:0070161	anchoring junction	415	6	2.64	0.0498	ENSMUSG00000006445, ENSMUSG00000022353, ENSMUSG00000024236, ENSMUSG00000028413, ENSMUSG00000031841, ENSMUSG00000055723	Epha2, Mtss1, Svil, B4galt1, Cdh13, Rras2	GO_CellularComponent
GO:0030170	pyridoxal phosphate binding	52	4	0.33	0.00035	ENSMUSG00000001670, ENSMUSG00000021069, ENSMUSG00000024039, ENSMUSG00000029597	Tat, Pygl, Cbs, Sds	GO_MolecularFunction
GO:0016597	amino acid binding	118	5	0.76	0.001	ENSMUSG00000001670, ENSMUSG00000003526, ENSMUSG00000024039, ENSMUSG00000031451, ENSMUSG00000076441	Tat, Prodh, Cbs, Gas6, Ass1	GO_MolecularFunction
GO:0005057	receptor signaling protein activity	126	5	0.81	0.00134	ENSMUSG00000023800, ENSMUSG00000030102, ENSMUSG00000030287, ENSMUSG00000036867, ENSMUSG00000063704	Tiam2, Itpr1, Itpr2, Smad6, Mapk15	GO_MolecularFunction
GO:0005524	ATP binding	1408	19	9.07	0.00169	ENSMUSG00000006445, ENSMUSG00000020431, ENSMUSG00000020532, ENSMUSG00000020917, ENSMUSG00000021069, ENSMUSG00000022108, ENSMUSG00000022241, ENSMUSG00000022272, ENSMUSG00000025375, ENSMUSG00000029482, ENSMUSG00000029512, ENSMUSG00000030849, ENSMUSG00000038145, ENSMUSG00000041237, ENSMUSG00000041298, ENSMUSG00000041827, ENSMUSG00000055254, ENSMUSG00000063704, ENSMUSG00000076441	Epha2, Adcy1, Acaca, Acly, Pygl, Itm2b, Tars, Myo10, Aatk, Aacs, Ulk1, Fgfr2, Snrk, Pklr, 5930430L01Rik, Oasl1, Ntrk2, Mapk15, Ass1	GO_MolecularFunction
GO:0030145	manganese ion binding	42	3	0.27	0.00249	ENSMUSG00000028413, ENSMUSG00000032418, ENSMUSG00000092329	B4galt1, Me1, Galnt2	GO_MolecularFunction
GO:0015278	calcium-release channel activity	14	2	0.09	0.00356	ENSMUSG00000030102, ENSMUSG00000030287	Itpr1, Itpr2	GO_MolecularFunction
GO:0016830	carbon-carbon lyase activity	49	3	0.32	0.00387	ENSMUSG00000003555, ENSMUSG00000021884, ENSMUSG00000032418	Cyp17a1, Hacl1, Me1	GO_MolecularFunction
GO:0008017	microtubule binding	161	5	1.04	0.0039	ENSMUSG00000018411, ENSMUSG00000025337, ENSMUSG00000031536, ENSMUSG00000035299, ENSMUSG00000041298	Mapt, Sbds, Polb, Mid1, 5930430L01Rik	GO_MolecularFunction
GO:0031625	ubiquitin protein ligase binding	175	5	1.13	0.00554	ENSMUSG00000007682, ENSMUSG00000024039, ENSMUSG00000033326, ENSMUSG00000035299, ENSMUSG00000036867	Dio2, Cbs, Kdm4a, Mid1, Smad6	GO_MolecularFunction
GO:0033293	monocarboxylic acid binding	57	3	0.37	0.00592	ENSMUSG00000002250, ENSMUSG00000020532, ENSMUSG00000021069	Ppard, Acaca, Pygl	GO_MolecularFunction
GO:0004714	transmembrane receptor protein tyrosine kinase activity	58	3	0.37	0.00622	ENSMUSG00000006445, ENSMUSG00000030849, ENSMUSG00000055254	Epha2, Fgfr2, Ntrk2	GO_MolecularFunction
GO:0016758	transferase activity, transferring hexosyl groups	183	5	1.18	0.00666	ENSMUSG00000021069, ENSMUSG00000022707, ENSMUSG00000028413, ENSMUSG00000036155, ENSMUSG00000092329	Pygl, Gbe1, B4galt1, Mgat5, Galnt2	GO_MolecularFunction
GO:0005217	intracellular ligand-gated ion channel activity	21	2	0.14	0.00797	ENSMUSG00000030102, ENSMUSG00000030287	Itpr1, Itpr2	GO_MolecularFunction
GO:0008289	lipid binding	539	9	3.47	0.0082	ENSMUSG00000002250, ENSMUSG00000016128, ENSMUSG00000021055, ENSMUSG00000021069, ENSMUSG00000030102, ENSMUSG00000030287, ENSMUSG00000031451, ENSMUSG00000053617, ENSMUSG00000061410	Ppard, Stard13, Esr2, Pygl, Itpr1, Itpr2, Gas6, Sh3pxd2a, Zcchc14	GO_MolecularFunction
GO:0008144	drug binding	125	4	0.8	0.00874	ENSMUSG00000002250, ENSMUSG00000021055, ENSMUSG00000021069, ENSMUSG00000074375	Ppard, Esr2, Pygl, Sult2a3	GO_MolecularFunction
GO:0016878	acid-thiol ligase activity	23	2	0.15	0.00953	ENSMUSG00000020917, ENSMUSG00000029482	Acly, Aacs	GO_MolecularFunction
GO:0043014	alpha-tubulin binding	23	2	0.15	0.00953	ENSMUSG00000027523, ENSMUSG00000028413	Gnas, B4galt1	GO_MolecularFunction
GO:0016829	lyase activity	180	7	1.16	0.00955	ENSMUSG00000003555, ENSMUSG00000020431, ENSMUSG00000021884, ENSMUSG00000024039, ENSMUSG00000029597, ENSMUSG00000031536, ENSMUSG00000032418	Cyp17a1, Adcy1, Hacl1, Cbs, Sds, Polb, Me1	GO_MolecularFunction
GO:0008374	O-acyltransferase activity	68	3	0.44	0.00964	ENSMUSG00000024978, ENSMUSG00000041653, ENSMUSG00000060317	Gpam, Pnpla3, Acnat2	GO_MolecularFunction
GO:1901681	sulfur compound binding	203	5	1.31	0.01017	ENSMUSG00000020532, ENSMUSG00000021884, ENSMUSG00000030849, ENSMUSG00000058571, ENSMUSG00000074375	Acaca, Hacl1, Fgfr2, Gpc6, Sult2a3	GO_MolecularFunction
GO:0071813	lipoprotein particle binding	24	2	0.15	0.01035	ENSMUSG00000018411, ENSMUSG00000031841	Mapt, Cdh13	GO_MolecularFunction
GO:0071814	protein-lipid complex binding	24	2	0.15	0.01035	ENSMUSG00000018411, ENSMUSG00000031841	Mapt, Cdh13	GO_MolecularFunction
GO:0031683	G-protein beta/gamma-subunit complex binding	24	2	0.15	0.01035	ENSMUSG00000024697, ENSMUSG00000027523	Gna14, Gnas	GO_MolecularFunction
GO:0019842	vitamin binding	74	3	0.48	0.01213	ENSMUSG00000020532, ENSMUSG00000021069, ENSMUSG00000021884	Acaca, Pygl, Hacl1	GO_MolecularFunction
GO:0045296	cadherin binding	28	2	0.18	0.01394	ENSMUSG00000009687, ENSMUSG00000031841	Fxyd5, Cdh13	GO_MolecularFunction
GO:0004027	alcohol sulfotransferase activity	28	2	0.18	0.01394	ENSMUSG00000045216, ENSMUSG00000074375	Hs6st1, Sult2a3	GO_MolecularFunction
GO:0003887	DNA-directed DNA polymerase activity	29	2	0.19	0.01491	ENSMUSG00000025014, ENSMUSG00000031536	Dntt, Polb	GO_MolecularFunction
GO:0003824	catalytic activity	5253	57	33.82	0.01491	ENSMUSG00000001670, ENSMUSG00000003526, ENSMUSG00000003555, ENSMUSG00000003559, ENSMUSG00000004637, ENSMUSG00000006445, ENSMUSG00000007682, ENSMUSG00000008822, ENSMUSG00000018868, ENSMUSG00000020431, ENSMUSG00000020532, ENSMUSG00000020917, ENSMUSG00000021069, ENSMUSG00000021884, ENSMUSG00000022241, ENSMUSG00000022272, ENSMUSG00000022707, ENSMUSG00000024039, ENSMUSG00000024697, ENSMUSG00000024747,…	Tat, Prodh, Cyp17a1, As3mt, Wwox, Epha2, Dio2, Acyp1, Pnpla5, Adcy1, Acaca, Acly, Pygl, Hacl1, Tars, Myo10, Gbe1, Cbs, Gna14, Aldh1a7, Gpam, Tll2, Dntt, Aatk, Inpp5a, Gnas, B4galt1, Aacs, Ulk1, Sds, Fgfr2, Polb, Elovl5, Me1, Kdm4a, Dio1, Mid1, Mgat5, Scd1, Snrk, Elovl6, Pklr, 5930430L01Rik, Pnpla3, Oasl1, Inpp5f, Pced1b, Hs6st1, AI464131, Ppp1r3b, Ntrk2, Acnat2, Mapk15, Cyp2a4, Sult2a3, Ass1, Gal…	GO_MolecularFunction
GO:0032403	protein complex binding	891	15	5.74	0.01614	ENSMUSG00000018411, ENSMUSG00000020538, ENSMUSG00000022272, ENSMUSG00000022353, ENSMUSG00000024236, ENSMUSG00000024697, ENSMUSG00000025337, ENSMUSG00000027523, ENSMUSG00000029512, ENSMUSG00000030102, ENSMUSG00000030847, ENSMUSG00000031536, ENSMUSG00000035299, ENSMUSG00000039115, ENSMUSG00000041298	Mapt, Srebf1, Myo10, Mtss1, Svil, Gna14, Sbds, Gnas, Ulk1, Itpr1, Bag3, Polb, Mid1, Itga9, 5930430L01Rik	GO_MolecularFunction
GO:0046875	ephrin receptor binding	31	2	0.2	0.01693	ENSMUSG00000024219, ENSMUSG00000055254	Anks1, Ntrk2	GO_MolecularFunction
GO:0046030	inositol trisphosphate phosphatase activity	35	2	0.23	0.02131	ENSMUSG00000025477, ENSMUSG00000042105	Inpp5a, Inpp5f	GO_MolecularFunction
GO:0016491	oxidoreductase activity	742	10	4.78	0.02175	ENSMUSG00000003526, ENSMUSG00000003555, ENSMUSG00000004637, ENSMUSG00000007682, ENSMUSG00000024747, ENSMUSG00000032418, ENSMUSG00000033326, ENSMUSG00000034785, ENSMUSG00000037071, ENSMUSG00000074254	Prodh, Cyp17a1, Wwox, Dio2, Aldh1a7, Me1, Kdm4a, Dio1, Scd1, Cyp2a4	GO_MolecularFunction
GO:0008951	palmitoleoyl [acyl-carrier-protein]-dependent acyltransferase activity	36	2	0.23	0.02247	ENSMUSG00000041653, ENSMUSG00000060317	Pnpla3, Acnat2	GO_MolecularFunction
GO:0018030	peptidyl-lysine N6-myristoyltransferase activity	36	2	0.23	0.02247	ENSMUSG00000041653, ENSMUSG00000060317	Pnpla3, Acnat2	GO_MolecularFunction
GO:0018031	peptidyl-lysine N6-palmitoyltransferase activity	36	2	0.23	0.02247	ENSMUSG00000041653, ENSMUSG00000060317	Pnpla3, Acnat2	GO_MolecularFunction
GO:0043764	UDP-3-O-[3-hydroxymyristoyl] glucosamine N-acyltransferase activity	36	2	0.23	0.02247	ENSMUSG00000041653, ENSMUSG00000060317	Pnpla3, Acnat2	GO_MolecularFunction
GO:0052858	peptidyl-lysine N-acetyltransferase activity, acting on acetyl phosphate as donor	36	2	0.23	0.02247	ENSMUSG00000041653, ENSMUSG00000060317	Pnpla3, Acnat2	GO_MolecularFunction
GO:0032216	glucosaminyl-phosphotidylinositol O-acyltransferase activity	36	2	0.23	0.02247	ENSMUSG00000041653, ENSMUSG00000060317	Pnpla3, Acnat2	GO_MolecularFunction
GO:0019186	acyl-CoA N-acyltransferase activity	36	2	0.23	0.02247	ENSMUSG00000041653, ENSMUSG00000060317	Pnpla3, Acnat2	GO_MolecularFunction
GO:0043741	L-2-aminoadipate N-acetyltransferase activity	36	2	0.23	0.02247	ENSMUSG00000041653, ENSMUSG00000060317	Pnpla3, Acnat2	GO_MolecularFunction
GO:0004147	dihydrolipoamide branched chain acyltransferase activity	36	2	0.23	0.02247	ENSMUSG00000041653, ENSMUSG00000060317	Pnpla3, Acnat2	GO_MolecularFunction
GO:0034737	ergosterol O-acyltransferase activity	36	2	0.23	0.02247	ENSMUSG00000041653, ENSMUSG00000060317	Pnpla3, Acnat2	GO_MolecularFunction
GO:0034738	lanosterol O-acyltransferase activity	36	2	0.23	0.02247	ENSMUSG00000041653, ENSMUSG00000060317	Pnpla3, Acnat2	GO_MolecularFunction
GO:0016412	serine O-acyltransferase activity	36	2	0.23	0.02247	ENSMUSG00000041653, ENSMUSG00000060317	Pnpla3, Acnat2	GO_MolecularFunction
GO:0034915	2-methylhexanoyl-CoA C-acetyltransferase activity	36	2	0.23	0.02247	ENSMUSG00000041653, ENSMUSG00000060317	Pnpla3, Acnat2	GO_MolecularFunction
GO:0034919	butyryl-CoA 2-C-propionyltransferase activity	36	2	0.23	0.02247	ENSMUSG00000041653, ENSMUSG00000060317	Pnpla3, Acnat2	GO_MolecularFunction
GO:0019105	N-palmitoyltransferase activity	36	2	0.23	0.02247	ENSMUSG00000041653, ENSMUSG00000060317	Pnpla3, Acnat2	GO_MolecularFunction
GO:0034945	2,6-dimethyl-5-methylene-3-oxo-heptanoyl-CoA C-acetyltransferase activity	36	2	0.23	0.02247	ENSMUSG00000041653, ENSMUSG00000060317	Pnpla3, Acnat2	GO_MolecularFunction
GO:0019705	protein-cysteine S-myristoyltransferase activity	36	2	0.23	0.02247	ENSMUSG00000041653, ENSMUSG00000060317	Pnpla3, Acnat2	GO_MolecularFunction
GO:0018711	benzoyl acetate-CoA thiolase activity	36	2	0.23	0.02247	ENSMUSG00000041653, ENSMUSG00000060317	Pnpla3, Acnat2	GO_MolecularFunction
GO:0018712	3-hydroxybutyryl-CoA thiolase activity	36	2	0.23	0.02247	ENSMUSG00000041653, ENSMUSG00000060317	Pnpla3, Acnat2	GO_MolecularFunction
GO:0018713	3-ketopimelyl-CoA thiolase activity	36	2	0.23	0.02247	ENSMUSG00000041653, ENSMUSG00000060317	Pnpla3, Acnat2	GO_MolecularFunction
GO:0034851	2,4,4-trimethyl-3-oxopentanoyl-CoA 2-C-propanoyl transferase activity	36	2	0.23	0.02247	ENSMUSG00000041653, ENSMUSG00000060317	Pnpla3, Acnat2	GO_MolecularFunction
GO:0046941	azetidine-2-carboxylic acid acetyltransferase activity	36	2	0.23	0.02247	ENSMUSG00000041653, ENSMUSG00000060317	Pnpla3, Acnat2	GO_MolecularFunction
GO:0016750	O-succinyltransferase activity	36	2	0.23	0.02247	ENSMUSG00000041653, ENSMUSG00000060317	Pnpla3, Acnat2	GO_MolecularFunction
GO:0016752	sinapoyltransferase activity	36	2	0.23	0.02247	ENSMUSG00000041653, ENSMUSG00000060317	Pnpla3, Acnat2	GO_MolecularFunction
GO:0016753	O-sinapoyltransferase activity	36	2	0.23	0.02247	ENSMUSG00000041653, ENSMUSG00000060317	Pnpla3, Acnat2	GO_MolecularFunction
GO:0034848	naphthyl-2-oxomethyl-succinyl-CoA succinyl transferase activity	36	2	0.23	0.02247	ENSMUSG00000041653, ENSMUSG00000060317	Pnpla3, Acnat2	GO_MolecularFunction
GO:0043806	keto acid formate lyase activity	36	2	0.23	0.02247	ENSMUSG00000041653, ENSMUSG00000060317	Pnpla3, Acnat2	GO_MolecularFunction
GO:0005515	protein binding	7196	63	46.33	0.02308	ENSMUSG00000002250, ENSMUSG00000002324, ENSMUSG00000004637, ENSMUSG00000006445, ENSMUSG00000007682, ENSMUSG00000009687, ENSMUSG00000018411, ENSMUSG00000020431, ENSMUSG00000020532, ENSMUSG00000020538, ENSMUSG00000020917, ENSMUSG00000021055, ENSMUSG00000021069, ENSMUSG00000021884, ENSMUSG00000022108, ENSMUSG00000022272, ENSMUSG00000022353, ENSMUSG00000023800, ENSMUSG00000024039, ENSMUSG00000024219,…	Ppard, Rec8, Wwox, Epha2, Dio2, Fxyd5, Mapt, Adcy1, Acaca, Srebf1, Acly, Esr2, Pygl, Hacl1, Itm2b, Myo10, Mtss1, Tiam2, Cbs, Anks1, Svil, Gna14, Mxi1, Ablim1, Sbds, Aatk, Inpp5a, Gnas, B4galt1, Plin2, Ulk1, Sds, Itpr1, Bag3, Fgfr2, Tsc22d3, Gas6, Polb, Cdh13, Me1, Amotl2, Tbc1d4, Kdm4a, Mid1, Thrsp, Fxyd7, Smad6, Tbkbp1, Itga9, Elmo1, 5930430L01Rik, Serpina12, Cdc42ep4, Synpo, AI464131, Ppp1r3b, …	GO_MolecularFunction
GO:0035091	phosphatidylinositol binding	168	4	1.08	0.0234	ENSMUSG00000030102, ENSMUSG00000030287, ENSMUSG00000053617, ENSMUSG00000061410	Itpr1, Itpr2, Sh3pxd2a, Zcchc14	GO_MolecularFunction
GO:0016414	O-octanoyltransferase activity	37	2	0.24	0.02365	ENSMUSG00000041653, ENSMUSG00000060317	Pnpla3, Acnat2	GO_MolecularFunction
GO:0030523	dihydrolipoamide S-acyltransferase activity	37	2	0.24	0.02365	ENSMUSG00000041653, ENSMUSG00000060317	Pnpla3, Acnat2	GO_MolecularFunction
GO:0043849	Ras palmitoyltransferase activity	37	2	0.24	0.02365	ENSMUSG00000041653, ENSMUSG00000060317	Pnpla3, Acnat2	GO_MolecularFunction
GO:0016751	S-succinyltransferase activity	37	2	0.24	0.02365	ENSMUSG00000041653, ENSMUSG00000060317	Pnpla3, Acnat2	GO_MolecularFunction
GO:0004553	hydrolase activity, hydrolyzing O-glycosyl compounds	171	4	1.1	0.02477	ENSMUSG00000018868, ENSMUSG00000022707, ENSMUSG00000028413, ENSMUSG00000046312	Pnpla5, Gbe1, B4galt1, AI464131	GO_MolecularFunction
GO:0004772	sterol O-acyltransferase activity	38	2	0.24	0.02487	ENSMUSG00000041653, ENSMUSG00000060317	Pnpla3, Acnat2	GO_MolecularFunction
GO:0016420	malonyltransferase activity	38	2	0.24	0.02487	ENSMUSG00000041653, ENSMUSG00000060317	Pnpla3, Acnat2	GO_MolecularFunction
GO:0016415	octanoyltransferase activity	38	2	0.24	0.02487	ENSMUSG00000041653, ENSMUSG00000060317	Pnpla3, Acnat2	GO_MolecularFunction
GO:0016418	S-acetyltransferase activity	38	2	0.24	0.02487	ENSMUSG00000041653, ENSMUSG00000060317	Pnpla3, Acnat2	GO_MolecularFunction
GO:0016419	S-malonyltransferase activity	38	2	0.24	0.02487	ENSMUSG00000041653, ENSMUSG00000060317	Pnpla3, Acnat2	GO_MolecularFunction
GO:0019107	myristoyltransferase activity	38	2	0.24	0.02487	ENSMUSG00000041653, ENSMUSG00000060317	Pnpla3, Acnat2	GO_MolecularFunction
GO:0034061	DNA polymerase activity	38	2	0.24	0.02487	ENSMUSG00000025014, ENSMUSG00000031536	Dntt, Polb	GO_MolecularFunction
GO:0016749	N-succinyltransferase activity	38	2	0.24	0.02487	ENSMUSG00000041653, ENSMUSG00000060317	Pnpla3, Acnat2	GO_MolecularFunction
GO:0043168	anion binding	2463	35	15.86	0.02516	ENSMUSG00000001670, ENSMUSG00000002250, ENSMUSG00000003526, ENSMUSG00000006445, ENSMUSG00000020431, ENSMUSG00000020532, ENSMUSG00000020917, ENSMUSG00000021069, ENSMUSG00000021884, ENSMUSG00000022108, ENSMUSG00000022241, ENSMUSG00000022272, ENSMUSG00000024039, ENSMUSG00000024697, ENSMUSG00000025375, ENSMUSG00000027523, ENSMUSG00000029482, ENSMUSG00000029512, ENSMUSG00000029597, ENSMUSG00000030102,…	Tat, Ppard, Prodh, Epha2, Adcy1, Acaca, Acly, Pygl, Hacl1, Itm2b, Tars, Myo10, Cbs, Gna14, Aatk, Gnas, Aacs, Ulk1, Sds, Itpr1, Itpr2, Fgfr2, Gas6, Snrk, Pklr, 5930430L01Rik, Oasl1, Sh3pxd2a, Ntrk2, Rras2, Gpc6, Zcchc14, Mapk15, Sult2a3, Ass1	GO_MolecularFunction
GO:0016748	succinyltransferase activity	39	2	0.25	0.0261	ENSMUSG00000041653, ENSMUSG00000060317	Pnpla3, Acnat2	GO_MolecularFunction
GO:0051015	actin filament binding	100	3	0.64	0.02683	ENSMUSG00000022272, ENSMUSG00000022353, ENSMUSG00000024236	Myo10, Mtss1, Svil	GO_MolecularFunction
GO:0016454	C-palmitoyltransferase activity	40	2	0.26	0.02736	ENSMUSG00000041653, ENSMUSG00000060317	Pnpla3, Acnat2	GO_MolecularFunction
GO:0016416	O-palmitoyltransferase activity	40	2	0.26	0.02736	ENSMUSG00000041653, ENSMUSG00000060317	Pnpla3, Acnat2	GO_MolecularFunction
GO:0005543	phospholipid binding	267	5	1.72	0.02939	ENSMUSG00000030102, ENSMUSG00000030287, ENSMUSG00000031451, ENSMUSG00000053617, ENSMUSG00000061410	Itpr1, Itpr2, Gas6, Sh3pxd2a, Zcchc14	GO_MolecularFunction
GO:0016413	O-acetyltransferase activity	42	2	0.27	0.02995	ENSMUSG00000041653, ENSMUSG00000060317	Pnpla3, Acnat2	GO_MolecularFunction
GO:0016406	carnitine O-acyltransferase activity	42	2	0.27	0.02995	ENSMUSG00000041653, ENSMUSG00000060317	Pnpla3, Acnat2	GO_MolecularFunction
GO:0052745	inositol phosphate phosphatase activity	42	2	0.27	0.02995	ENSMUSG00000025477, ENSMUSG00000042105	Inpp5a, Inpp5f	GO_MolecularFunction
GO:0098531	direct ligand regulated sequence-specific DNA binding transcription factor activity	43	2	0.28	0.03128	ENSMUSG00000002250, ENSMUSG00000021055	Ppard, Esr2	GO_MolecularFunction
GO:0004879	ligand-activated sequence-specific DNA binding RNA polymerase II transcription factor activity	43	2	0.28	0.03128	ENSMUSG00000002250, ENSMUSG00000021055	Ppard, Esr2	GO_MolecularFunction
GO:0003779	actin binding	368	6	2.37	0.03198	ENSMUSG00000009687, ENSMUSG00000022272, ENSMUSG00000022353, ENSMUSG00000024236, ENSMUSG00000025085, ENSMUSG00000043079	Fxyd5, Myo10, Mtss1, Svil, Ablim1, Synpo	GO_MolecularFunction
GO:0015924	mannosyl-oligosaccharide mannosidase activity	44	2	0.28	0.03264	ENSMUSG00000018868, ENSMUSG00000046312	Pnpla5, AI464131	GO_MolecularFunction
GO:0042803	protein homodimerization activity	687	9	4.42	0.03367	ENSMUSG00000021069, ENSMUSG00000024039, ENSMUSG00000028413, ENSMUSG00000029597, ENSMUSG00000030849, ENSMUSG00000031841, ENSMUSG00000035299, ENSMUSG00000035686, ENSMUSG00000055254	Pygl, Cbs, B4galt1, Sds, Fgfr2, Cdh13, Mid1, Thrsp, Ntrk2	GO_MolecularFunction
GO:0008047	enzyme activator activity	374	6	2.41	0.0342	ENSMUSG00000002250, ENSMUSG00000016128, ENSMUSG00000023800, ENSMUSG00000030047, ENSMUSG00000031451, ENSMUSG00000033083	Ppard, Stard13, Tiam2, Arhgap25, Gas6, Tbc1d4	GO_MolecularFunction
GO:0017124	SH3 domain binding	110	3	0.71	0.03421	ENSMUSG00000018411, ENSMUSG00000041112, ENSMUSG00000048701	Mapt, Elmo1, Ccdc6	GO_MolecularFunction
GO:0016705	oxidoreductase activity, acting on paired donors, with incorporation or reduction of molecular oxygen	191	4	1.23	0.03514	ENSMUSG00000003555, ENSMUSG00000033326, ENSMUSG00000037071, ENSMUSG00000074254	Cyp17a1, Kdm4a, Scd1, Cyp2a4	GO_MolecularFunction
GO:0004559	alpha-mannosidase activity	48	2	0.31	0.03828	ENSMUSG00000018868, ENSMUSG00000046312	Pnpla5, AI464131	GO_MolecularFunction
GO:0016411	acylglycerol O-acyltransferase activity	48	2	0.31	0.03828	ENSMUSG00000041653, ENSMUSG00000060317	Pnpla3, Acnat2	GO_MolecularFunction
GO:0016798	hydrolase activity, acting on glycosyl bonds	197	4	1.27	0.03867	ENSMUSG00000018868, ENSMUSG00000022707, ENSMUSG00000028413, ENSMUSG00000046312	Pnpla5, Gbe1, B4galt1, AI464131	GO_MolecularFunction
GO:0015923	mannosidase activity	49	2	0.32	0.03974	ENSMUSG00000018868, ENSMUSG00000046312	Pnpla5, AI464131	GO_MolecularFunction
GO:0016408	C-acyltransferase activity	51	2	0.33	0.04273	ENSMUSG00000041653, ENSMUSG00000060317	Pnpla3, Acnat2	GO_MolecularFunction
GO:0048037	cofactor binding	262	8	1.69	0.04307	ENSMUSG00000001670, ENSMUSG00000003526, ENSMUSG00000020917, ENSMUSG00000021069, ENSMUSG00000021884, ENSMUSG00000024039, ENSMUSG00000029597, ENSMUSG00000032418	Tat, Prodh, Acly, Pygl, Hacl1, Cbs, Sds, Me1	GO_MolecularFunction
GO:0020037	heme binding	122	3	0.79	0.0443	ENSMUSG00000003555, ENSMUSG00000024039, ENSMUSG00000074254	Cyp17a1, Cbs, Cyp2a4	GO_MolecularFunction
GO:0008146	sulfotransferase activity	53	2	0.34	0.0458	ENSMUSG00000045216, ENSMUSG00000074375	Hs6st1, Sult2a3	GO_MolecularFunction
GO:0003707	steroid hormone receptor activity	54	2	0.35	0.04737	ENSMUSG00000002250, ENSMUSG00000021055	Ppard, Esr2	GO_MolecularFunction
GO:0016740	transferase activity	2014	27	12.97	0.04766	ENSMUSG00000001670, ENSMUSG00000003559, ENSMUSG00000006445, ENSMUSG00000020917, ENSMUSG00000021069, ENSMUSG00000022707, ENSMUSG00000024978, ENSMUSG00000025014, ENSMUSG00000025375, ENSMUSG00000028413, ENSMUSG00000029512, ENSMUSG00000030849, ENSMUSG00000031536, ENSMUSG00000032349, ENSMUSG00000036155, ENSMUSG00000038145, ENSMUSG00000041220, ENSMUSG00000041237, ENSMUSG00000041653, ENSMUSG00000041827,…	Tat, As3mt, Epha2, Acly, Pygl, Gbe1, Gpam, Dntt, Aatk, B4galt1, Ulk1, Fgfr2, Polb, Elovl5, Mgat5, Snrk, Elovl6, Pklr, Pnpla3, Oasl1, Hs6st1, AI464131, Ntrk2, Acnat2, Mapk15, Sult2a3, Galnt2	GO_MolecularFunction
GO:0046983	protein dimerization activity	1092	12	7.03	0.04919	ENSMUSG00000002250, ENSMUSG00000020538, ENSMUSG00000021069, ENSMUSG00000024039, ENSMUSG00000025025, ENSMUSG00000028413, ENSMUSG00000029597, ENSMUSG00000030849, ENSMUSG00000031841, ENSMUSG00000035299, ENSMUSG00000035686, ENSMUSG00000055254	Ppard, Srebf1, Pygl, Cbs, Mxi1, B4galt1, Sds, Fgfr2, Cdh13, Mid1, Thrsp, Ntrk2	GO_MolecularFunction
