# Supplementary material for: Dietary restriction protects from age-associated DNA methylation and induces epigenetic reprogramming of lipid metabolism
Source: Genome Biol. 2017 Mar 28;18:56. doi: 10.1186/s13059-017-1187-1 (PMC5370449; doi:10.1186/s13059-017-1187-1)
Supplement: Supplementary file 14 — Genes with DR-induced whole gene body methylation differences. (XLSX 57 kb) [file 13059_2017_1187_MOESM14_ESM.xlsx]

## Sheet: Diet_relatedWholeGeneMethylatio
Additional file 14 Table S13. Genes with DR-induced whole genebody methylation differences
Chr	Start	End	Gene Symbol	Ensembl ID	Gene Name	Whole gene body methylation under Alyoung [%]	Whole gene body methylation under DRyoung [%]	Whole gene body methylation under ALold [%]	Whole gene body methylation under DRold [%]	Whole gene body methylation difference (DRyoung - ALyoung) [%]	Whole gene body methylation difference (DRold - ALold) [%]	Significant association with expression	Average expression level gene [normalised counts]	log2Fold expression change (ALold/ALyoung)	padj for expression change (ALold/ALyoung)	log2Fold expression change (DRold/DRyoung)	padj for expression change (DRold/DRyoung)	log2Fold expression change (DRyoung/ALyoung)	padj for expression change (DRyoung/ALyoung)	log2Fold expression change (DRold/ALold)	padj for expression change (DRold/ALold)
15	60917589	60921270	A1bg	ENSMUSG00000022347	alpha-1-B glycoprotein [Source:MGI Symbol;Acc:MGI:2152878]	78.9971	82.963	58.9244	82.5813	3.96586	23.6569	Yes	52632	0.170525	0.856205	-0.00665967	0.996655	-1.60799	7.89079e-05	-1.78517	1.04374e-05
15	84167816	84189512	Pnpla3	ENSMUSG00000041653	patatin-like phospholipase domain containing 3 [Source:MGI Symbol;Acc:MGI:2151796]	75.1271	81.9548	71.3009	83.1916	6.82767	11.8907	Yes	742.647	-0.00726627	0.994623	-0.280929	0.777471	-1.71083	2.45366e-05	-1.9845	6.67716e-07
19	46667165	46672974	Cyp17a1	ENSMUSG00000003555	cytochrome P450, family 17, subfamily a, polypeptide 1 [Source:MGI Symbol;Acc:MGI:88586]	49.1172	43.8002	36.5568	50.3007	-5.31705	13.7438	Yes	1209.13	0.264715	0.757788	-0.274003	0.784063	-0.342045	0.517407	-0.880762	0.0475716
15	84112621	84123175	Pnpla5	ENSMUSG00000018868	patatin-like phospholipase domain containing 5 [Source:MGI Symbol;Acc:MGI:1923022]	57.0559	63.2576	56.2758	65.2067	6.20172	8.93096	Yes	50.1887	0.153612	0.860161	-0.194755	0.833066	-0.848888	0.0278295	-1.19726	0.00192532
5	125475814	125517412	Aacs	ENSMUSG00000029482	acetoacetyl-CoA synthetase [Source:MGI Symbol;Acc:MGI:1926144]	71.6024	74.3592	69.7956	75.081	2.75685	5.28537	Yes	2609.9	-0.199325	0.446572	-0.690899	0.000826223	-1.25751	5.73356e-15	-1.74908	1.90007e-34
11	100476353	100528000	Acly	ENSMUSG00000020917	ATP citrate lyase [Source:MGI Symbol;Acc:MGI:103251]	73.3653	75.9622	71.5208	78.5606	2.59687	7.03974	Yes	10188.4	-0.589314	0.0192091	0.192821	0.689965	-2.08005	3.05752e-25	-1.29791	3.49449e-12
3	88410498	88425139	Slc25a44	ENSMUSG00000050144	solute carrier family 25, member 44 [Source:MGI Symbol;Acc:MGI:2444391]	48.3134	52.9112	39.9993	52.1663	4.59783	12.167	Yes	1725.13	-0.387952	0.0628078	-0.218603	0.513106	-0.89118	6.46566e-08	-0.721831	1.73102e-06
14	55618037	55625395	Rec8	ENSMUSG00000002324	REC8 homolog (yeast) [Source:MGI Symbol;Acc:MGI:1929645]	75.9384	73.3276	73.6656	78.5086	-2.61083	4.84296	Yes	9.17324	-0.325512	0.674124	-0.218685	0.833851	-1.69857	2.04102e-05	-1.59174	8.31997e-05
3	129532386	129638495	Elovl6	ENSMUSG00000041220	ELOVL family member 6, elongation of long chain fatty acids (yeast) [Source:MGI Symbol;Acc:MGI:2156528]	70.2667	74.214	70.3789	76.981	3.9473	6.60208	Yes	2249.5	-0.516397	0.307388	0.131465	0.894601	-1.45549	1.6108e-05	-0.807627	0.0167925
9	86581363	86695914	Me1	ENSMUSG00000032418	malic enzyme 1, NADP(+)-dependent, cytosolic [Source:MGI Symbol;Acc:MGI:97043]	79.2622	82.4295	77.9459	84.0317	3.16738	6.0858	Yes	3200.95	-0.271584	0.689806	-0.091193	0.932611	-0.992658	0.00821052	-0.812267	0.0248786
19	55069734	55099451	Gpam	ENSMUSG00000024978	glycerol-3-phosphate acyltransferase, mitochondrial [Source:MGI Symbol;Acc:MGI:109162]	74.1005	75.2107	72.4696	77.5211	1.11024	5.05143	Yes	8119	-0.326474	0.148013	-0.131621	0.744819	-1.031	4.28919e-10	-0.83615	2.97398e-08
15	11383663	11399658	Tars	ENSMUSG00000022241	threonyl-tRNA synthetase [Source:MGI Symbol;Acc:MGI:106314]	80.3246	80.9288	77.1994	82.0923	0.604241	4.89294	Yes	3185.92	-0.250091	0.270008	-0.301213	0.277513	-0.740962	3.42113e-06	-0.792084	2.50264e-08
13	119462759	119486117	4833420G17Rik	ENSMUSG00000062822	RIKEN cDNA 4833420G17 gene [Source:MGI Symbol;Acc:MGI:1914642]	74.3466	74.6697	79.8194	75.6341	0.32304	-4.18529	Yes	454.079	-0.490449	0.0147587	-0.237903	0.461355	0.652209	0.000131567	0.904754	2.24763e-09
8	13465374	13494535	Gas6	ENSMUSG00000031451	growth arrest specific 6 [Source:MGI Symbol;Acc:MGI:95660]	72.6777	75.1661	69.2327	75.287	2.48842	6.05433	Yes	3698.57	-0.339139	0.24645	-0.187439	0.689569	-0.758997	0.0003275	-0.607297	0.00183431
10	121410350	121476250	Rassf3	ENSMUSG00000025795	Ras association (RalGDS/AF-6) domain family member 3 [Source:MGI Symbol;Acc:MGI:2179722]	66.0463	66.7688	69.0812	65.5374	0.722495	-3.54372	Yes	659.089	0.496509	0.00444741	0.783633	3.0305e-06	0.748933	9.67925e-07	1.03606	1.19539e-15
9	77917364	77984519	Elovl5	ENSMUSG00000032349	ELOVL family member 5, elongation of long chain fatty acids (yeast) [Source:MGI Symbol;Acc:MGI:1916051]	62.7335	63.3654	61.6199	66.8428	0.631962	5.22285	Yes	14457.3	-0.447959	0.106372	-0.345212	0.375365	-0.756805	0.000552749	-0.654058	0.00110025
7	128523583	128546977	Bag3	ENSMUSG00000030847	BCL2-associated athanogene 3 [Source:MGI Symbol;Acc:MGI:1352493]	70.3246	71.2141	62.4521	69.9916	0.889524	7.53953	Yes	238.856	0.0562052	0.901982	-0.334451	0.381219	-0.0337041	0.919399	-0.424361	0.0404519
4	49379840	49408151	Acnat2	ENSMUSG00000060317	acyl-coenzyme A amino acid N-acyltransferase 2 [Source:MGI Symbol;Acc:MGI:2444345]	72.9603	72.4302	69.5185	73.6633	-0.53008	4.14475	Yes	2561.26	-0.196819	0.560665	-0.556228	0.0579269	-0.234341	0.351975	-0.59375	0.00187043
